# Supplementary material for: A unique GCN5 histone acetyltransferase complex controls erythrocyte invasion and virulence in the malaria parasite Plasmodium falciparum
Source: PLoS Pathog. 2021 Aug 17;17(8):e1009351. doi: 10.1371/journal.ppat.1009351 (PMC8396726; doi:10.1371/journal.ppat.1009351)
Supplement: S1 Table — (A) Proteomic data from GCN5-PTP TAPs. (B) SAINT analysis of GCN5-PTP TAPs. (C) Proteomic data from PHD1-Myc IPs. (D) SAINT analysis of PHD1-Myc IPs. (E) Proteomic data from PF3D7_1019700-GFP IPs. (F) SAINT analysis of PF3D7_1019700-GFP IPs. (G) Proteomic data from PfGCN5-GFP IPs at ring stage. (H) SAINT analysis of PfGCN5-GFP IPs. (XLSX) [file ppat.1009351.s013.xlsx]

## Sheet: Proteomic data from GCN5-PTP IP
S1A Table. TAP identified GCN5 associated proteins from PfGCN5::PTP parasite (The abundances of proteins are shown by spectra counts )
R: replicate
Gene ID	Protein Length	Product Description	GCN5-PTP IP R1	GCN5-PTP IP R2	GCN5-PTP IP R3	control IP R1	control IP R2	control IP R3	control IP R4
PF3D7_1008100	3853	zinc finger protein, putative	506	127	1622	0	0	0	0
PF3D7_1433400	5757	zinc finger protein, putative	295	22	735	0	0	0	0
PF3D7_1014600	2578	transcriptional coactivator ADA2	183	52	664	0	0	0	0
PF3D7_0823300	1465	histone acetyltransferase GCN5	293	52	555	0	0	0	0
PF3D7_0310200	4550	phd finger protein, putative	12	0	150	0	0	0	0
PF3D7_1019700	1074	conserved Plasmodium protein, unknown function	41	3	100	0	0	0	0
PF3D7_1451200	1504	conserved Plasmodium protein, unknown function	18	0	100	0	0	0	0
PF3D7_1364400	3265	conserved Plasmodium protein, unknown function	12	3	94	0	0	0	0
PF3D7_0917900	652	heat shock protein 70	38	4	89	15	0	21	0
PF3D7_0802100	2577	AP2 domain transcription factor, putative	13	3	60	0	0	0	0
PF3D7_0818900	677	heat shock protein 70	64	6	54	61	5	58	3
PF3D7_0524000	1123	karyopherin beta	0	0	47	0	0	0	0
PF3D7_0818200	262	14-3-3 protein	19	6	43	3	0	2	0
PF3D7_1441100	227	conserved Plasmodium protein, unknown function	3	0	35	0	0	0	0
PF3D7_1402800	1511	conserved Plasmodium protein, unknown function	12	2	33	0	0	0	0
PF3D7_1357000	443	elongation factor 1-alpha	20	3	30	37	0	36	0
PF3D7_1407800	449	plasmepsin IV	25	3	29	0	0	2	0
PF3D7_1437900	424	HSP40, subfamily A	6	3	29	12	0	24	0
PF3D7_0919000	269	nucleosome assembly protein	26	6	28	0	0	0	0
PF3D7_1246200	376	actin I	25	4	27	40	0	72	0
PF3D7_0624600	2719	SNF2 helicase, putative	0	0	23	0	0	0	0
PF3D7_0930300	1720	merozoite surface protein 1	0	5	19	173	73	207	0
PF3D7_1105000	103	histone H4	0	0	17	7	0	9	0
PF3D7_0831700	679	Heat shock protein 70	0	0	17	0	0	0	0
PF3D7_1224300	875	polyadenylate-binding protein 1, putative	0	0	16	9	0	16	0
PF3D7_0500800	1434	mature parasite-infected erythrocyte surface antigen	0	0	16	0	0	0	0
PF3D7_1023900	3328	chromodomain-helicase-DNA-binding protein 1 homolog, putative	0	0	16	0	0	0	0
PF3D7_1232100	718	60 kDa chaperonin	0	0	16	0	0	0	0
PF3D7_0708400	745	heat shock protein 90	5	0	15	10	0	12	0
PF3D7_1408000	453	plasmepsin II	3	0	15	4	0	7	0
PF3D7_1007700	1597	AP2 domain transcription factor AP2-I	0	0	15	0	0	0	0
PF3D7_1134000	663	heat shock protein 70	0	0	12	9	0	6	0
PF3D7_1138500	924	protein phosphatase PPM2	0	0	12	0	0	0	0
PF3D7_0812400	545	karyopherin alpha	0	0	11	0	0	0	0
PF3D7_1033700	488	bromodomain protein 1	0	0	11	0	0	0	0
PF3D7_1105100	117	histone H2B	0	0	10	4	0	4	0
PF3D7_0206500	1436	conserved Plasmodium protein, unknown function	0	0	10	0	0	0	0
PF3D7_1220900	266	heterochromatin protein 1	0	0	10	0	0	0	0
PF3D7_1451100	832	elongation factor 2	0	0	9	8	0	12	0
PF3D7_0309300	955	N2227-like protein, putative	0	0	9	0	0	0	0
PF3D7_1345700	468	isocitrate dehydrogenase [NADP], mitochondrial	0	0	9	0	0	0	0
PF3D7_1365900	128	ubiquitin-60S ribosomal protein L40	0	0	9	0	0	0	0
PF3D7_0507100	411	60S ribosomal protein L4	0	0	8	3	0	4	0
PF3D7_1203700	347	nucleosome assembly protein	0	0	8	0	0	2	0
PF3D7_0817300	2235	conserved Plasmodium protein, unknown function	0	0	8	0	0	0	0
PF3D7_1106000	475	RuvB-like helicase 2	0	0	8	0	0	0	0
PF3D7_1362200	483	RuvB-like helicase 3	0	0	8	0	0	0	0
PF3D7_1468700	398	eukaryotic initiation factor 4A	2	2	7	17	0	23	0
PF3D7_0714000	123	histone H2B variant	0	0	7	0	0	2	0
PF3D7_0915400	1418	ATP-dependent 6-phosphofructokinase	0	0	7	8	0	16	0
PF3D7_1410400	782	rhoptry-associated protein 1	0	0	7	20	0	24	0
PF3D7_0706000	1229	importin-7, putative	0	0	7	0	0	0	0
PF3D7_1104200	1426	chromatin remodeling protein	0	0	7	0	0	0	0
PF3D7_1357800	529	T-complex protein 1 subunit delta	0	0	6	2	0	2	0
PF3D7_1462800	337	glyceraldehyde-3-phosphate dehydrogenase	0	0	6	35	0	30	0
PF3D7_0822600	759	protein transport protein SEC23	0	0	6	0	0	0	0
PF3D7_0823200	286	RNA-binding protein, putative	0	0	6	0	0	0	0
PF3D7_0929400	1378	high molecular weight rhoptry protein 2	0	0	6	0	0	0	0
PF3D7_1247400	304	peptidyl-prolyl cis-trans isomerase FKBP35	0	0	6	0	0	0	0
PF3D7_1361100	940	protein transport protein Sec24A	0	0	6	0	0	0	0
PF3D7_1008700	445	tubulin beta chain	4	0	5	12	0	16	0
PF3D7_1126200	156	40S ribosomal protein S18, putative	0	0	5	5	0	7	0
PF3D7_0513600	1113	deoxyribodipyrimidine photo-lyase, putative	0	0	5	0	0	0	0
PF3D7_0605100	755	RNA-binding protein, putative	0	0	5	0	0	0	0
PF3D7_0627700	1147	transportin	0	0	5	0	0	0	0
PF3D7_0905400	897	high molecular weight rhoptry protein 3	0	0	5	0	0	0	0
PF3D7_1004300	1130	E3 ubiquitin-protein ligase, putative	0	0	5	0	0	0	0
PF3D7_1012400	231	hypoxanthine-guanine phosphoribosyltransferase	0	0	5	0	0	0	0
PF3D7_1035900	566	probable protein, unknown function	0	0	5	0	0	0	0
PF3D7_1103800	3371	CCR4-NOT transcription complex subunit 1, putative	0	0	5	0	0	0	0
PF3D7_1224000	389	GTP cyclohydrolase 1	0	0	5	0	0	0	0
PF3D7_1229400	116	macrophage migration inhibitory factor	0	0	5	0	0	0	0
PF3D7_1343000	266	phosphoethanolamine N-methyltransferase	0	0	5	0	0	0	0
PF3D7_1425900	368	conserved Plasmodium protein, unknown function	0	0	5	0	0	0	0
PF3D7_0322900	262	40S ribosomal protein S3A, putative	0	0	4	4	0	6	0
PF3D7_0516900	260	60S ribosomal protein L2	0	0	4	0	0	2	0
PF3D7_0627800	997	acetyl-CoA synthetase, putative	0	0	4	4	0	5	0
PF3D7_0922200	402	S-adenosylmethionine synthetase	0	0	4	7	0	12	0
PF3D7_1407900	452	plasmepsin I	0	0	4	7	0	8	0
PF3D7_1412500	376	actin II	0	0	4	0	0	13	0
PF3D7_1424100	294	60S ribosomal protein L5, putative	0	0	4	4	0	10	0
PF3D7_1465900	221	40S ribosomal protein S3	0	0	4	0	0	4	0
PF3D7_0209800	457	ATP-dependent RNA helicase UAP56	0	0	4	0	0	0	0
PF3D7_0309500	610	asparagine synthetase [glutamine-hydrolyzing], putative	0	0	4	0	0	0	0
PF3D7_0320900	158	histone H2A.Z	0	0	4	0	0	0	0
PF3D7_0517400	1141	FACT complex subunit SPT16, putative	0	0	4	0	0	0	0
PF3D7_0520900	479	adenosylhomocysteinase	0	0	4	0	0	0	0
PF3D7_1027300	393	peroxiredoxin	0	0	4	0	0	0	0
PF3D7_1103700	245	casein kinase II beta chain	0	0	4	0	0	0	0
PF3D7_1108400	335	casein kinase 2, alpha subunit	0	0	4	0	0	0	0
PF3D7_1342400	385	casein kinase II beta chain	0	0	4	0	0	0	0
PF3D7_1359400	509	CUGBP Elav-like family member 1	0	0	4	0	0	0	0
PF3D7_0320300	535	T-complex protein 1 subunit epsilon	0	0	3	2	0	2	0
PF3D7_0517000	165	60S ribosomal protein L12, putative	0	0	3	0	0	5	0
PF3D7_0608700	543	T-complex protein 1 subunit zeta	0	0	3	4	0	7	0
PF3D7_0629200	380	DnaJ protein, putative	0	0	3	3	0	4	0
PF3D7_1338300	411	elongation factor 1-gamma, putative	0	0	3	4	0	4	0
PF3D7_0212100	1844	conserved Plasmodium protein, unknown function	0	0	3	0	0	0	0
PF3D7_0302500	1417	cytoadherence linked asexual protein 3.1	0	0	3	0	0	0	0
PF3D7_0416800	192	small GTP-binding protein sar1	0	0	3	0	0	0	0
PF3D7_0507600	652	protein CAF40, putative	0	0	3	0	0	0	0
PF3D7_0627500	189	protein DJ-1	0	0	3	0	0	0	0
PF3D7_0703500	2299	erythrocyte membrane-associated antigen	0	0	3	0	0	0	0
PF3D7_0708800	873	heat shock protein 110	0	0	3	0	0	0	0
PF3D7_0813300	315	conserved protein, unknown function	0	0	3	0	0	0	0
PF3D7_0813400	659	conserved protein, unknown function	0	0	3	0	0	0	0
PF3D7_1036900	1681	conserved Plasmodium protein, unknown function	0	0	3	0	0	0	0
PF3D7_1115800	304	conserved Plasmodium protein, unknown function	0	0	3	0	0	0	0
PF3D7_1208900	1442	protein phosphatase PPM11, putative	0	0	3	0	0	0	0
PF3D7_1222300	821	endoplasmin, putative	0	0	3	0	0	0	0
PF3D7_1311500	420	26S protease regulatory subunit 7, putative	0	0	3	0	0	0	0
PF3D7_1329500	1844	conserved protein, unknown function	0	0	3	0	0	0	0
PF3D7_1410300	4405	WD repeat-containing protein, putative	0	0	3	0	0	0	0
PF3D7_1419000	1166	conserved Plasmodium protein, unknown function	0	0	3	0	0	0	0
PF3D7_1423700	1558	conserved Plasmodium protein, unknown function	0	0	3	0	0	0	0
PF3D7_1441400	506	FACT complex subunit SSRP1, putative	0	0	3	0	0	0	0
PF3D7_1466400	813	AP2 domain transcription factor AP2-EXP	0	0	3	0	0	0	0
PF3D7_0214100	1471	protein transport protein SEC31	0	0	2	0	0	2	0
PF3D7_0306900	145	40S ribosomal protein S23, putative	0	0	2	0	0	3	0
PF3D7_0307200	257	60S ribosomal protein L7, putative	0	0	2	0	0	4	0
PF3D7_0317600	161	40S ribosomal protein S11, putative	0	0	2	3	0	5	0
PF3D7_0422400	170	40S ribosomal protein S19	0	0	2	6	0	4	0
PF3D7_0516200	151	40S ribosomal protein S11	0	0	2	4	0	6	0
PF3D7_0626800	511	pyruvate kinase	0	0	2	2	0	4	0
PF3D7_0814200	248	DNA/RNA-binding protein Alba 1	0	0	2	7	0	7	0
PF3D7_1026800	263	40S ribosomal protein S2	0	0	2	2	0	5	0
PF3D7_1027800	386	60S ribosomal protein L3	0	0	2	3	0	4	0
PF3D7_1129100	452	parasitophorous vacuolar protein 1	0	0	2	10	0	13	0
PF3D7_1130200	316	60S ribosomal protein P0	0	0	2	5	0	9	0
PF3D7_1145400	837	dynamin-like protein	0	0	2	0	0	2	0
PF3D7_1230700	822	protein transport protein SEC13	0	0	2	0	0	3	0
PF3D7_1236100	445	clustered-asparagine-rich protein	0	0	2	0	0	2	0
PF3D7_1329100	2160	myosin F, putative	0	0	2	2	0	5	0
PF3D7_1338200	221	60S ribosomal protein L6-2, putative	0	0	2	3	0	3	0
PF3D7_1421200	105	40S ribosomal protein S25	0	0	2	5	0	5	0
PF3D7_1431700	165	60S ribosomal protein L14, putative	0	0	2	0	0	2	0
PF3D7_0212900	365	arginyl-tRNA--protein transferase	0	0	2	0	0	0	0
PF3D7_0217800	107	40S ribosomal protein S26	0	0	2	0	0	0	0
PF3D7_0302900	1254	exportin-1, putative	0	0	2	0	0	0	0
PF3D7_0404300	631	conserved Plasmodium protein, unknown function	0	0	2	0	0	0	0
PF3D7_0604100	1979	AP2 domain transcription factor	0	0	2	0	0	0	0
PF3D7_0610400	136	histone H3	0	0	2	0	0	0	0
PF3D7_0617200	446	conserved protein, unknown function	0	0	2	0	0	0	0
PF3D7_0706500	1706	conserved Plasmodium protein, unknown function	0	0	2	0	0	0	0
PF3D7_0725300	793	conserved protein, unknown function	0	0	2	0	0	0	0
PF3D7_0923900	202	polyadenylate-binding protein 2, putative	0	0	2	0	0	0	0
PF3D7_0934800	342	cAMP-dependent protein kinase catalytic subunit	0	0	2	0	0	0	0
PF3D7_1004000	202	60S ribosomal protein L13, putative	0	0	2	0	0	0	0
PF3D7_1033200	355	early transcribed membrane protein 10.2	0	0	2	0	0	0	0
PF3D7_1118200	930	heat shock protein 90, putative	0	0	2	0	0	0	0
PF3D7_1118300	1488	insulinase, putative	0	0	2	0	0	0	0
PF3D7_1120000	1070	conserved protein, unknown function	0	0	2	0	0	0	0
PF3D7_1134100	423	protein disulfide isomerase	0	0	2	0	0	0	0
PF3D7_1205600	333	tetratricopeptide repeat protein, putative	0	0	2	0	0	0	0
PF3D7_1205800	2284	high mobility group protein B3, putative	0	0	2	0	0	0	0
PF3D7_1224500	273	histone chaperone ASF1, putative	0	0	2	0	0	0	0
PF3D7_1233600	5439	asparagine and aspartate rich protein 1	0	0	2	0	0	0	0
PF3D7_1248700	1989	conserved Plasmodium protein, unknown function	0	0	2	0	0	0	0
PF3D7_1311900	611	V-type proton ATPase catalytic subunit A	0	0	2	0	0	0	0
PF3D7_1317100	1005	DNA replication licensing factor MCM4	0	0	2	0	0	0	0
PF3D7_1345800	994	conserved Plasmodium protein, unknown function	0	0	2	0	0	0	0
PF3D7_1414800	201	small nuclear ribonucleoprotein-associated protein B, putative	0	0	2	0	0	0	0
PF3D7_1444800	369	fructose-bisphosphate aldolase	0	0	2	0	0	0	0
PF3D7_1454400	777	Aminopeptidase P	0	0	2	0	0	0	0
PF3D7_1457300	639	MA3 domain-containing protein, putative	0	0	2	0	0	0	0
PF3D7_1466300	1172	26S proteasome regulatory subunit RPN2, putative	0	0	2	0	0	0	0
PF3D7_1475600	729	bromodomain protein, putative	0	0	2	0	0	0	0
PF3D7_1211800	381	polyubiquitin	6	0	0	0	0	4	0
PF3D7_1412400	3218	conserved Plasmodium protein, unknown function	3	0	0	0	0	0	0
PF3D7_0628100	10287	HECT-domain (ubiquitin-transferase), putative	3	0	0	0	0	0	0
PF3D7_1306400	393	26S protease regulatory subunit 10B, putative	2	0	0	0	0	3	0
PF3D7_1239200	2577	AP2 domain transcription factor, putative	2	0	0	0	0	0	0
PF3D7_1417600	4662	conserved Plasmodium protein, unknown function	2	0	0	0	0	0	0
PF3D7_0204700	504	hexose transporter	0	0	0	2	0	3	0
PF3D7_0206800	272	merozoite surface protein 2	0	0	0	4	0	2	0
PF3D7_0207600	997	serine repeat antigen 5	0	0	0	23	0	22	0
PF3D7_0306800	533	T-complex protein 1 subunit beta	0	0	0	3	0	7	0
PF3D7_0316600	309	formate-nitrite transporter	0	0	0	2	0	2	0
PF3D7_0401800	560	Plasmodium exported protein (PHISTb), unknown function	0	0	0	2	0	2	0
PF3D7_0415900	205	60S ribosomal protein L15, putative	0	0	0	4	0	2	0
PF3D7_0501600	398	rhoptry-associated protein 2	0	0	0	7	0	10	0
PF3D7_0520000	189	40S ribosomal protein S9, putative	0	0	0	2	0	4	0
PF3D7_0527500	458	Hsc70-interacting protein	0	0	0	3	0	5	0
PF3D7_0617900	136	histone H3 variant	0	0	0	4	0	4	0
PF3D7_0619400	828	cell division cycle protein 48 homologue, putative	0	0	0	10	0	14	0
PF3D7_0621200	301	pyridoxine biosynthesis protein PDX1	0	0	0	7	0	7	0
PF3D7_0702400	123	small exported membrane protein 1	0	0	0	4	0	4	0
PF3D7_0702500	253	Plasmodium exported protein, unknown function	0	0	0	3	0	4	0
PF3D7_0719600	173	60S ribosomal protein L11a, putative	0	0	0	3	0	3	0
PF3D7_0721600	195	40S ribosomal protein S5, putative	0	0	0	3	0	5	0
PF3D7_0802000	1397	glutamate dehydrogenase, putative	0	0	0	3	0	5	0
PF3D7_0813900	144	40S ribosomal protein S16, putative	0	0	0	3	0	6	0
PF3D7_0903700	453	alpha tubulin 1	0	0	0	12	0	11	0
PF3D7_0914700	516	major facilitator superfamily-related transporter, putative	0	0	0	2	0	5	0
PF3D7_0922500	416	phosphoglycerate kinase	0	0	0	3	0	6	0
PF3D7_0925900	217	conserved Plasmodium protein, unknown function	0	0	0	8	0	7	0
PF3D7_0929200	289	RNA-binding protein, putative	0	0	0	3	0	3	0
PF3D7_0932300	570	M18 aspartyl aminopeptidase	0	0	0	3	0	4	0
PF3D7_1006200	107	DNA/RNA-binding protein Alba 3	0	0	0	5	0	5	0
PF3D7_1015600	580	heat shock protein 60	0	0	0	2	0	5	0
PF3D7_1035500	371	merozoite surface protein 6	0	0	0	3	0	2	0
PF3D7_1035700	697	duffy binding-like merozoite surface protein	0	0	0	36	0	38	0
PF3D7_1105400	261	40S ribosomal protein S4, putative	0	0	0	6	0	8	0
PF3D7_1132200	544	T-complex protein 1 subunit alpha	0	0	0	2	0	3	0
PF3D7_1132800	258	aquaglyceroporin	0	0	0	3	0	2	0
PF3D7_1228600	743	merozoite surface protein 9	0	0	0	3	0	5	0
PF3D7_1229500	542	T-complex protein 1 subunit gamma	0	0	0	3	0	6	0
PF3D7_1302100	217	gamete antigen 27/25	0	0	0	2	0	3	0
PF3D7_1302800	194	40S ribosomal protein S7, putative	0	0	0	3	0	4	0
PF3D7_1317800	145	40S ribosomal protein S19	0	0	0	3	0	2	0
PF3D7_1323100	190	60S ribosomal protein L6, putative	0	0	0	2	0	4	0
PF3D7_1331800	139	60S ribosomal protein L23, putative	0	0	0	4	0	4	0
PF3D7_1335100	351	merozoite surface protein 7	0	0	0	22	3	18	0
PF3D7_1347200	422	nucleoside transporter 1	0	0	0	3	0	3	0
PF3D7_1351400	203	60S ribosomal protein L17, putative	0	0	0	2	0	3	0
PF3D7_1355500	658	serine/threonine protein phosphatase 5	0	0	0	2	0	2	0
PF3D7_1364100	796	6-cysteine protein	0	0	0	7	0	12	0
PF3D7_1408100	451	plasmepsin III	0	0	0	5	0	6	0
PF3D7_1438900	195	thioredoxin peroxidase 1	0	0	0	8	0	9	0
PF3D7_1447000	272	40S ribosomal protein S5	0	0	0	4	0	5	0
PF3D7_1456800	717	V-type H(+)-translocating pyrophosphatase, putative	0	0	0	9	0	10	0
PF3D7_1466800	902	conserved Plasmodium protein, unknown function	0	0	0	3	0	6	0
PF3D7_1343800	7594	conserved Plasmodium protein, unknown function	0	0	0	0	2	0	0
PF3D7_1414300	219	60S ribosomal protein L10, putative	0	0	0	3	0	0	0
PF3D7_0916700	388	RNA-binding protein musashi, putative	0	0	0	3	0	0	0
PF3D7_1460700	146	60S ribosomal protein L27	0	0	0	2	0	0	0
PF3D7_0316800	130	40S ribosomal protein S15A, putative	0	0	0	2	0	0	0
PF3D7_0406200	157	sexual stage-specific protein precursor	0	0	0	2	0	0	0
PF3D7_0730900	2110	EMP1-trafficking protein	0	0	0	2	0	0	0
PF3D7_0209000	3135	6-cysteine protein	0	0	0	0	0	24	0
PF3D7_0205900	966	26S proteasome regulatory subunit RPN1, putative	0	0	0	0	0	5	0
PF3D7_0501500	400	rhoptry-associated protein 3	0	0	0	0	0	5	0
PF3D7_0608800	414	ornithine aminotransferase	0	0	0	0	0	5	0
PF3D7_1015900	446	enolase	0	0	0	0	0	5	0
PF3D7_1424400	283	60S ribosomal protein L7-3, putative	0	0	0	0	0	5	0
PF3D7_0810800	706	hydroxymethyldihydropterin pyrophosphokinase-dihydropteroate synthase	0	0	0	0	0	4	0
PF3D7_0819600	277	conserved Plasmodium protein, unknown function	0	0	0	0	0	4	0
PF3D7_1142500	127	60S ribosomal protein L28	0	0	0	0	0	4	0
PF3D7_1248900	435	26S protease regulatory subunit 8, putative	0	0	0	0	0	4	0
PF3D7_1341200	184	60S ribosomal protein L18, putative	0	0	0	0	0	4	0
PF3D7_1347500	372	DNA/RNA-binding protein Alba 4	0	0	0	0	0	4	0
PF3D7_1417200	4466	NOT family protein, putative	0	0	0	0	0	4	0
PF3D7_1441200	217	60S ribosomal protein L1, putative	0	0	0	0	0	4	0
PF3D7_1008400	448	26S protease regulatory subunit 4, putative	0	0	0	0	0	3	0
PF3D7_1019400	108	60S ribosomal protein L30e, putative	0	0	0	0	0	3	0
PF3D7_1211400	244	heat shock protein DNAJ homologue Pfj4	0	0	0	0	0	3	0
PF3D7_1242700	137	40S ribosomal protein S17, putative	0	0	0	0	0	3	0
PF3D7_1244100	1296	N-alpha-acetyltransferase 15, NatA auxiliary subunit, putative	0	0	0	0	0	3	0
PF3D7_1324900	316	L-lactate dehydrogenase	0	0	0	0	0	3	0
PF3D7_1338100	503	26S proteasome regulatory subunit RPN3, putative	0	0	0	0	0	3	0
PF3D7_0103200	434	nucleoside transporter 4	0	0	0	0	0	2	0
PF3D7_0413600	392	26S protease regulatory subunit 6B, putative	0	0	0	0	0	2	0
PF3D7_0618300	148	60S ribosomal protein L27a, putative	0	0	0	0	0	2	0
PF3D7_0807800	481	26S proteasome regulatory subunit RPN10, putative	0	0	0	0	0	2	0
PF3D7_0826700	323	receptor for activated c kinase	0	0	0	0	0	2	0
PF3D7_0906500	411	arginase	0	0	0	0	0	2	0
PF3D7_1030500	393	26S proteasome regulatory subunit RPN9, putative	0	0	0	0	0	2	0
PF3D7_1126000	1013	threonine--tRNA ligase	0	0	0	0	0	2	0
PF3D7_1211900	1264	non-SERCA-type Ca2+ -transporting P-ATPase	0	0	0	0	0	2	0
PF3D7_1302000	312	EMP1-trafficking protein	0	0	0	0	0	2	0
PF3D7_1342000	306	40S ribosomal protein S6	0	0	0	0	0	2	0
PF3D7_1353100	285	Plasmodium exported protein, unknown function	0	0	0	0	0	2	0
PF3D7_1420400	889	glycine--tRNA ligase	0	0	0	0	0	2	0
PF3D7_1426000	161	60S ribosomal protein L21	0	0	0	0	0	2	0
PF3D7_1429800	1370	coatomer subunit beta, putative	0	0	0	0	0	2	0
PF3D7_0307100	141	40S ribosomal protein S12, putative	0	0	0	0	0	0	0

## Sheet: GCN5-PTP IPs SAINT analysis
S1B Table. SAINT analysis revealed nine core subunits of GCN5 complex.
R: replicate
Proteins highlighted by yellow are the GCN5 associated core complex. Genes highlighted by green are those used in Fig. 1A. Those probabilities above 94% in all three replicates are highlighted by red.
Gene	Product Description	Spectra counts (GCN5-PTP IPs) R1/R2/R3	Spectra Counts (Control IPs) R1/R2/R3/R4	Probabilities R1/R2/R3	FDR
PF3D7_0823300	histone_acetyltransferase_GCN5	293|52|555	0|0|0|0	1.00|1.00|1.00	0
PF3D7_1014600	transcriptional_coactivator_ADA2	183|52|664	0|0|0|0	1.00|1.00|1.00	0
PF3D7_1008100	zinc_finger_protein,_putative	506|127|1622	0|0|0|0	1.00|1.00|1.00	0
PF3D7_1433400	zinc_finger_protein,_putative	295|22|735	0|0|0|0	1.00|1.00|1.00	0
PF3D7_0802100	AP2_domain_transcription_factor,_putative	13|3|60	0|0|0|0	1.00|1.00|1.00	0.0002
PF3D7_0919000	nucleosome_assembly_protein	26|6|28	0|0|0|0	1.00|0.99|1.00	0.0006
PF3D7_1019700	conserved_Plasmodium_protein,_unknown_function	41|3|100	0|0|0|0	1.00|0.98|1.00	0.0015
PF3D7_1364400	conserved_Plasmodium_protein,_unknown_function	12|3|94	0|0|0|0	1.00|1.00|1.00	0.0002
PF3D7_1402800	conserved_Plasmodium_protein,_unknown_function	12|2|33	0|0|0|0	1.00|0.97|1.00	0.0027
PF3D7_0818200	14-3-3_protein	19|6|43	3|0|2|0	1.00|0.94|1.00	0.0046
PF3D7_1407800	plasmepsin_IV	25|3|29	0|0|2|0	1.00|0.92|1.00	0.0068
PF3D7_1451200	conserved_Plasmodium_protein,_unknown_function	18|0|100	0|0|0|0	0.96|0.00|1.00	0.0352
PF3D7_0310200	phd_finger_protein,_putative	12|0|150	0|0|0|0	0.82|0.00|0.95	0.0639
PF3D7_1441100	conserved_Plasmodium_protein,_unknown_function	3|0|35	0|0|0|0	0.77|0.00|0.98	0.0893
PF3D7_1033700	bromodomain_protein_1	0|0|11	0|0|0|0	0.00|0.00|0.89	0.3031
PF3D7_1220900	heterochromatin_protein_1	0|0|10	0|0|0|0	0.00|0.00|0.90	0.2633
PF3D7_0624600	SNF2_helicase,_putative	0|0|23	0|0|0|0	0.00|0.00|0.72	0.488
PF3D7_1104200	chromatin_remodeling_protein	0|0|7	0|0|0|0	0.00|0.00|0.60	0.601
PF3D7_1203700	nucleosome_assembly_protein	0|0|8	0|0|2|0	0.00|0.00|0.61	0.5977
PF3D7_1023900	chromodomain-helicase-DNA-binding_protein_1_homolog,_putative	0|0|16	0|0|0|0	0.00|0.00|0.49	0.6414
PF3D7_1475600	bromodomain_protein,_putative	0|0|2	0|0|0|0	0.00|0.00|0.19	0.7
PF3D7_0604100	AP2_domain_transcription_factor	0|0|2	0|0|0|0	0.00|0.00|0.06	0.7741
PF3D7_1239200	AP2_domain_transcription_factor,_putative	2|0|0	0|0|0|0	0.16|0.00|0.00	0.7282
PF3D7_1007700	AP2_domain_transcription_factor_AP2-I	0|0|15	0|0|0|0	0.00|0.00|0.72	0.4729
PF3D7_0917900	heat_shock_protein_70	38|4|89	15|0|21|0	0.63|0.01|0.71	0.12
PF3D7_0524000	karyopherin_beta	0|0|47	0|0|0|0	0.00|0.00|0.97	0.1549
PF3D7_0812400	karyopherin_alpha	0|0|11	0|0|0|0	0.00|0.00|0.93	0.1864
PF3D7_0823200	RNA-binding_protein,_putative	0|0|6	0|0|0|0	0.00|0.00|0.84	0.3525
PF3D7_1247400	peptidyl-prolyl_cis-trans_isomerase_FKBP35	0|0|6	0|0|0|0	0.00|0.00|0.87	0.3208
PF3D7_0831700	Heat_shock_protein_70	0|0|17	0|0|0|0	0.00|0.00|0.91	0.2148
PF3D7_1232100	60_kDa_chaperonin	0|0|16	0|0|0|0	0.00|0.00|0.90	0.2402
PF3D7_1365900	ubiquitin-60S_ribosomal_protein_L40	0|0|9	0|0|0|0	0.00|0.00|0.90	0.2841
PF3D7_1012400	hypoxanthine-guanine_phosphoribosyltransferase	0|0|5	0|0|0|0	0.00|0.00|0.86	0.3372
PF3D7_1343000	phosphoethanolamine_N-methyltransferase	0|0|5	0|0|0|0	0.00|0.00|0.82	0.3801
PF3D7_0320900	histone_H2A.Z	0|0|4	0|0|0|0	0.00|0.00|0.81	0.3926
PF3D7_1345700	isocitrate_dehydrogenase_[NADP],_mitochondrial	0|0|9	0|0|0|0	0.00|0.00|0.76	0.4047
PF3D7_1138500	protein_phosphatase_PPM2	0|0|12	0|0|0|0	0.00|0.00|0.74	0.4372
PF3D7_0309300	N2227-like_protein,_putative	0|0|9	0|0|0|0	0.00|0.00|0.70	0.5143
PF3D7_1425900	conserved_Plasmodium_protein,_unknown_function	0|0|5	0|0|0|0	0.00|0.00|0.72	0.4646
PF3D7_1103700	casein_kinase_II_beta_chain	0|0|4	0|0|0|0	0.00|0.00|0.75	0.4162
PF3D7_1229400	macrophage_migration_inhibitory_factor	0|0|5	0|0|0|0	0.00|0.00|0.83	0.3667
PF3D7_0309500	asparagine_synthetase_[glutamine-hydrolyzing],_putative	0|0|4	0|0|0|0	0.00|0.00|0.66	0.5606
PF3D7_0500800	mature_parasite-infected_erythrocyte_surface_antigen	0|0|16	0|0|0|0	0.00|0.00|0.73	0.456
PF3D7_0206500	conserved_Plasmodium_protein,_unknown_function	0|0|10	0|0|0|0	0.00|0.00|0.72	0.488
PF3D7_1106000	RuvB-like_helicase_2	0|0|8	0|0|0|0	0.00|0.00|0.73	0.4468
PF3D7_1361100	protein_transport_protein_Sec24A	0|0|6	0|0|0|0	0.00|0.00|0.66	0.5649
PF3D7_1035900	probable_protein,_unknown_function	0|0|5	0|0|0|0	0.00|0.00|0.71	0.5082
PF3D7_1224000	GTP_cyclohydrolase_1	0|0|5	0|0|0|0	0.00|0.00|0.71	0.4951
PF3D7_1108400	casein_kinase_2,_alpha_subunit	0|0|4	0|0|0|0	0.00|0.00|0.71	0.5018
PF3D7_1362200	RuvB-like_helicase_3	0|0|8	0|0|0|0	0.00|0.00|0.75	0.427
PF3D7_0706000	importin-7,_putative	0|0|7	0|0|0|0	0.00|0.00|0.67	0.5419
PF3D7_0605100	RNA-binding_protein,_putative	0|0|5	0|0|0|0	0.00|0.00|0.65	0.5767
PF3D7_1342400	casein_kinase_II_beta_chain	0|0|4	0|0|0|0	0.00|0.00|0.65	0.5767
PF3D7_0714000	histone_H2B_variant	0|0|7	0|0|2|0	0.00|0.00|0.59	0.6042
PF3D7_0822600	protein_transport_protein_SEC23	0|0|6	0|0|0|0	0.00|0.00|0.70	0.5202
PF3D7_0905400	high_molecular_weight_rhoptry_protein_3	0|0|5	0|0|0|0	0.00|0.00|0.66	0.5562
PF3D7_1027300	peroxiredoxin	0|0|4	0|0|0|0	0.00|0.00|0.66	0.5516
PF3D7_1359400	CUGBP_Elav-like_family_member_1	0|0|4	0|0|0|0	0.00|0.00|0.67	0.5368
PF3D7_0627500	protein_DJ-1	0|0|3	0|0|0|0	0.00|0.00|0.69	0.5259
PF3D7_1115800	conserved_Plasmodium_protein,_unknown_function	0|0|3	0|0|0|0	0.00|0.00|0.66	0.5516
PF3D7_0209800	ATP-dependent_RNA_helicase_UAP56	0|0|4	0|0|0|0	0.00|0.00|0.65	0.5804
PF3D7_0416800	small_GTP-binding_protein_sar1	0|0|3	0|0|0|0	0.00|0.00|0.67	0.5315
PF3D7_0813300	conserved_protein,_unknown_function	0|0|3	0|0|0|0	0.00|0.00|0.65	0.5689
PF3D7_1311500	26S_protease_regulatory_subunit_7,_putative	0|0|3	0|0|0|0	0.00|0.00|0.64	0.5876
PF3D7_0520900	adenosylhomocysteinase	0|0|4	0|0|0|0	0.00|0.00|0.63	0.591
PF3D7_0217800	40S_ribosomal_protein_S26	0|0|2	0|0|0|0	0.00|0.00|0.64	0.584
PF3D7_1414800	small_nuclear_ribonucleoprotein-associated_protein_B,_putative	0|0|2	0|0|0|0	0.00|0.00|0.56	0.6135
PF3D7_1441400	FACT_complex_subunit_SSRP1,_putative	0|0|3	0|0|0|0	0.00|0.00|0.62	0.5944
PF3D7_0610400	histone_H3	0|0|2	0|0|0|0	0.00|0.00|0.58	0.6104
PF3D7_0923900	polyadenylate-binding_protein_2,_putative	0|0|2	0|0|0|0	0.00|0.00|0.55	0.6223
PF3D7_1004000	60S_ribosomal_protein_L13,_putative	0|0|2	0|0|0|0	0.00|0.00|0.58	0.6074
PF3D7_1224500	histone_chaperone_ASF1,_putative	0|0|2	0|0|0|0	0.00|0.00|0.56	0.6194
PF3D7_1205600	tetratricopeptide_repeat_protein,_putative	0|0|2	0|0|0|0	0.00|0.00|0.50	0.6361
PF3D7_0627700	transportin	0|0|5	0|0|0|0	0.00|0.00|0.47	0.6441
PF3D7_0507600	protein_CAF40,_putative	0|0|3	0|0|0|0	0.00|0.00|0.56	0.6194
PF3D7_0212900	arginyl-tRNA--protein_transferase	0|0|2	0|0|0|0	0.00|0.00|0.50	0.6334
PF3D7_1004300	E3_ubiquitin-protein_ligase,_putative	0|0|5	0|0|0|0	0.00|0.00|0.53	0.6279
PF3D7_0934800	cAMP-dependent_protein_kinase_catalytic_subunit	0|0|2	0|0|0|0	0.00|0.00|0.53	0.6251
PF3D7_1033200	early_transcribed_membrane_protein_10.2	0|0|2	0|0|0|0	0.00|0.00|0.52	0.6307
PF3D7_1444800	fructose-bisphosphate_aldolase	0|0|2	0|0|0|0	0.00|0.00|0.49	0.6388
PF3D7_0813400	conserved_protein,_unknown_function	0|0|3	0|0|0|0	0.00|0.00|0.42	0.6545
PF3D7_0516900	60S_ribosomal_protein_L2	0|0|4	0|0|2|0	0.00|0.00|0.40	0.6596
PF3D7_0817300	conserved_Plasmodium_protein,_unknown_function	0|0|8	0|0|0|0	0.00|0.00|0.40	0.6571
PF3D7_1134100	protein_disulfide_isomerase	0|0|2	0|0|0|0	0.00|0.00|0.45	0.6467
PF3D7_1211800	polyubiquitin	6|0|0	0|0|4|0	0.43|0.00|0.00	0.6519
PF3D7_0929400	high_molecular_weight_rhoptry_protein_2	0|0|6	0|0|0|0	0.00|0.00|0.40	0.6621
PF3D7_0513600	deoxyribodipyrimidine_photo-lyase,_putative	0|0|5	0|0|0|0	0.00|0.00|0.44	0.6493
PF3D7_1466400	AP2_domain_transcription_factor_AP2-EXP	0|0|3	0|0|0|0	0.00|0.00|0.38	0.6646
PF3D7_1105100	histone_H2B	0|0|10	4|0|4|0	0.00|0.00|0.38	0.667
PF3D7_0617200	conserved_protein,_unknown_function	0|0|2	0|0|0|0	0.00|0.00|0.33	0.6695
PF3D7_1306400	26S_protease_regulatory_subunit_10B,_putative	2|0|0	0|0|3|0	0.32|0.00|0.00	0.6721
PF3D7_1222300	endoplasmin,_putative	0|0|3	0|0|0|0	0.00|0.00|0.29	0.6747
PF3D7_0404300	conserved_Plasmodium_protein,_unknown_function	0|0|2	0|0|0|0	0.00|0.00|0.26	0.6799
PF3D7_0517400	FACT_complex_subunit_SPT16,_putative	0|0|4	0|0|0|0	0.00|0.00|0.24	0.6825
PF3D7_0708800	heat_shock_protein_110	0|0|3	0|0|0|0	0.00|0.00|0.27	0.6773
PF3D7_1311900	V-type_proton_ATPase_catalytic_subunit_A	0|0|2	0|0|0|0	0.00|0.00|0.21	0.6902
PF3D7_1457300	MA3_domain-containing_protein,_putative	0|0|2	0|0|0|0	0.00|0.00|0.23	0.6851
PF3D7_1357800	T-complex_protein_1_subunit_delta	0|0|6	2|0|2|0	0.00|0.00|0.20	0.6952
PF3D7_1208900	protein_phosphatase_PPM11,_putative	0|0|3	0|0|0|0	0.00|0.00|0.18	0.7071
PF3D7_1419000	conserved_Plasmodium_protein,_unknown_function	0|0|3	0|0|0|0	0.00|0.00|0.21	0.6902
PF3D7_1431700	60S_ribosomal_protein_L14,_putative	0|0|2	0|0|2|0	0.00|0.00|0.21	0.6927
PF3D7_1454400	Aminopeptidase_P	0|0|2	0|0|0|0	0.00|0.00|0.18	0.7115
PF3D7_1412400	conserved_Plasmodium_protein,_unknown_function	3|0|0	0|0|0|0	0.19|0.00|0.00	0.7024
PF3D7_1465900	40S_ribosomal_protein_S3	0|0|4	0|0|4|0	0.00|0.00|0.16	0.7242
PF3D7_0212100	conserved_Plasmodium_protein,_unknown_function	0|0|3	0|0|0|0	0.00|0.00|0.14	0.7358
PF3D7_0302500	cytoadherence_linked_asexual_protein_3.1	0|0|3	0|0|0|0	0.00|0.00|0.17	0.7221
PF3D7_1036900	conserved_Plasmodium_protein,_unknown_function	0|0|3	0|0|0|0	0.00|0.00|0.18	0.7048
PF3D7_0214100	protein_transport_protein_SEC31	0|0|2	0|0|2|0	0.00|0.00|0.18	0.7159
PF3D7_1145400	dynamin-like_protein	0|0|2	0|0|2|0	0.00|0.00|0.20	0.6976
PF3D7_0725300	conserved_protein,_unknown_function	0|0|2	0|0|0|0	0.00|0.00|0.18	0.7115
PF3D7_1317100	DNA_replication_licensing_factor_MCM4	0|0|2	0|0|0|0	0.00|0.00|0.18	0.7159
PF3D7_1345800	conserved_Plasmodium_protein,_unknown_function	0|0|2	0|0|0|0	0.00|0.00|0.15	0.732
PF3D7_1103800	CCR4-NOT_transcription_complex_subunit_1,_putative	0|0|5	0|0|0|0	0.00|0.00|0.17	0.7221
PF3D7_1118200	heat_shock_protein_90,_putative	0|0|2	0|0|0|0	0.00|0.00|0.16	0.7262
PF3D7_1120000	conserved_protein,_unknown_function	0|0|2	0|0|0|0	0.00|0.00|0.16	0.7301
PF3D7_1466300	26S_proteasome_regulatory_subunit_RPN2,_putative	0|0|2	0|0|0|0	0.00|0.00|0.14	0.734
PF3D7_1357000	elongation_factor_1-alpha	20|3|30	37|0|36|0	0.06|0.00|0.06	0.7432
PF3D7_1437900	HSP40,_subfamily_A	6|3|29	12|0|24|0	0.05|0.00|0.09	0.7395
PF3D7_1408000	plasmepsin_II	3|0|15	4|0|7|0	0.04|0.00|0.07	0.7519
PF3D7_0507100	60S_ribosomal_protein_L4	0|0|8	3|0|4|0	0.00|0.00|0.13	0.7414
PF3D7_1329500	conserved_protein,_unknown_function	0|0|3	0|0|0|0	0.00|0.00|0.14	0.7377
PF3D7_1423700	conserved_Plasmodium_protein,_unknown_function	0|0|3	0|0|0|0	0.00|0.00|0.17	0.718
PF3D7_0306900	40S_ribosomal_protein_S23,_putative	0|0|2	0|0|3|0	0.00|0.00|0.11	0.7502
PF3D7_0302900	exportin-1,_putative	0|0|2	0|0|0|0	0.00|0.00|0.12	0.745
PF3D7_1118300	insulinase,_putative	0|0|2	0|0|0|0	0.00|0.00|0.12	0.7485
PF3D7_1105000	histone_H4	0|0|17	7|0|9|0	0.00|0.00|0.09	0.7602
PF3D7_0322900	40S_ribosomal_protein_S3A,_putative	0|0|4	4|0|6|0	0.00|0.00|0.08	0.7634
PF3D7_0629200	DnaJ_protein,_putative	0|0|3	3|0|4|0	0.00|0.00|0.07	0.7712
PF3D7_0703500	erythrocyte_membrane-associated_antigen	0|0|3	0|0|0|0	0.00|0.00|0.10	0.7553
PF3D7_0307200	60S_ribosomal_protein_L7,_putative	0|0|2	0|0|4|0	0.00|0.00|0.08	0.765
PF3D7_0516200	40S_ribosomal_protein_S11	0|0|2	4|0|6|0	0.00|0.00|0.08	0.7666
PF3D7_0626800	pyruvate_kinase	0|0|2	2|0|4|0	0.00|0.00|0.09	0.7602
PF3D7_1129100	parasitophorous_vacuolar_protein_1	0|0|2	10|0|13|0	0.00|0.00|0.10	0.7536
PF3D7_1230700	protein_transport_protein_SEC13	0|0|2	0|0|3|0	0.00|0.00|0.10	0.7569
PF3D7_1236100	clustered-asparagine-rich_protein	0|0|2	0|0|2|0	0.00|0.00|0.12	0.7467
PF3D7_1126200	40S_ribosomal_protein_S18,_putative	0|0|5	5|0|7|0	0.00|0.00|0.06	0.7785
PF3D7_0627800	acetyl-CoA_synthetase,_putative	0|0|4	4|0|5|0	0.00|0.00|0.06	0.7756
PF3D7_0320300	T-complex_protein_1_subunit_epsilon	0|0|3	2|0|2|0	0.00|0.00|0.05	0.7827
PF3D7_0517000	60S_ribosomal_protein_L12,_putative	0|0|3	0|0|5|0	0.00|0.00|0.06	0.7727
PF3D7_1027800	60S_ribosomal_protein_L3	0|0|2	3|0|4|0	0.00|0.00|0.05	0.7855
PF3D7_1130200	60S_ribosomal_protein_P0	0|0|2	5|0|9|0	0.00|0.00|0.07	0.7696
PF3D7_1329100	myosin_F,_putative	0|0|2	2|0|5|0	0.00|0.00|0.06	0.7785
PF3D7_0706500	conserved_Plasmodium_protein,_unknown_function	0|0|2	0|0|0|0	0.00|0.00|0.09	0.7618
PF3D7_1248700	conserved_Plasmodium_protein,_unknown_function	0|0|2	0|0|0|0	0.00|0.00|0.07	0.7696
PF3D7_1417600	conserved_Plasmodium_protein,_unknown_function	2|0|0	0|0|0|0	0.06|0.00|0.00	0.7799
PF3D7_0818900	heat_shock_protein_70	64|6|54	61|5|58|3	0.01|0.00|0.00	0.8009
PF3D7_1246200	actin_I	25|4|27	40|0|72|0	0.04|0.00|0.00	0.7895
PF3D7_1134000	heat_shock_protein_70	0|0|12	9|0|6|0	0.00|0.00|0.02	0.796
PF3D7_1468700	eukaryotic_initiation_factor_4A	2|2|7	17|0|23|0	0.01|0.00|0.01	0.7972
PF3D7_1008700	tubulin_beta_chain	4|0|5	12|0|16|0	0.04|0.00|0.00	0.7882
PF3D7_0922200	S-adenosylmethionine_synthetase	0|0|4	7|0|12|0	0.00|0.00|0.04	0.7868
PF3D7_0608700	T-complex_protein_1_subunit_zeta	0|0|3	4|0|7|0	0.00|0.00|0.02	0.7985
PF3D7_1338300	elongation_factor_1-gamma,_putative	0|0|3	4|0|4|0	0.00|0.00|0.03	0.7947
PF3D7_1410300	WD_repeat-containing_protein,_putative	0|0|3	0|0|0|0	0.00|0.00|0.04	0.7921
PF3D7_0317600	40S_ribosomal_protein_S11,_putative	0|0|2	3|0|5|0	0.00|0.00|0.03	0.7934
PF3D7_0422400	40S_ribosomal_protein_S19	0|0|2	6|0|4|0	0.00|0.00|0.05	0.7827
PF3D7_1338200	60S_ribosomal_protein_L6-2,_putative	0|0|2	3|0|3|0	0.00|0.00|0.02	0.7997
PF3D7_1421200	40S_ribosomal_protein_S25	0|0|2	5|0|5|0	0.00|0.00|0.01	0.8046
PF3D7_1205800	high_mobility_group_protein_B3,_putative	0|0|2	0|0|0|0	0.00|0.00|0.05	0.7841
PF3D7_0628100	HECT-domain_(ubiquitin-transferase),_putative	3|0|0	0|0|0|0	0.04|0.00|0.00	0.7921
PF3D7_0930300	merozoite_surface_protein_1	0|5|19	173|73|207|0	0.00|0.00|0.00	0.9277
PF3D7_1224300	polyadenylate-binding_protein_1,_putative	0|0|16	9|0|16|0	0.00|0.00|0.00	0.8136
PF3D7_0708400	heat_shock_protein_90	5|0|15	10|0|12|0	0.00|0.00|0.00	0.8136
PF3D7_1451100	elongation_factor_2	0|0|9	8|0|12|0	0.00|0.00|0.01	0.8103
PF3D7_0915400	ATP-dependent_6-phosphofructokinase	0|0|7	8|0|16|0	0.00|0.00|0.01	0.8092
PF3D7_1410400	rhoptry-associated_protein_1	0|0|7	20|0|24|0	0.00|0.00|0.00	0.9277
PF3D7_1462800	glyceraldehyde-3-phosphate_dehydrogenase	0|0|6	35|0|30|0	0.00|0.00|0.00	0.9277
PF3D7_1407900	plasmepsin_I	0|0|4	7|0|8|0	0.00|0.00|0.01	0.8022
PF3D7_1412500	actin_II	0|0|4	0|0|13|0	0.00|0.00|0.01	0.8092
PF3D7_1424100	60S_ribosomal_protein_L5,_putative	0|0|4	4|0|10|0	0.00|0.00|0.01	0.8034
PF3D7_0814200	DNA/RNA-binding_protein_Alba_1	0|0|2	7|0|7|0	0.00|0.00|0.01	0.8092
PF3D7_1026800	40S_ribosomal_protein_S2	0|0|2	2|0|5|0	0.00|0.00|0.01	0.8057
PF3D7_1233600	asparagine_and_aspartate_rich_protein_1	0|0|2	0|0|0|0	0.00|0.00|0.01	0.8114

## Sheet: Proteomic data from PHD1-myc IP
S1C Table Mass-spectrometry analysis of IPs from PfPHD1::Myc parasite (The abundances of proteins are shown by spectra counts )
R: replicate
Gene ID	Protein Length	Product Description	Gene Name or Symbol	PHD1-myc IP R1	PHD1-myc IP R2	control IP R1	control IP R2	control IP R3	control IP R4
PF3D7_1014600	2578	transcriptional coactivator ADA2	ADA2	90	192	27	0	0	0
PF3D7_1008100	3853	zinc finger protein, putative	N/A	141	215	0	0	0	0
PF3D7_0818900	677	heat shock protein 70	HSP70	180	182	242	202	135	45
PF3D7_0917900	652	heat shock protein 70	BIP	96	157	147	126	64	25
PF3D7_1433400	5757	zinc finger protein, putative	N/A	89	118	0	0	0	9
PF3D7_0823300	1465	histone acetyltransferase GCN5	GCN5	71	108	0	0	0	6
PF3D7_1134000	663	heat shock protein 70	HSP70-3	57	81	75	37	44	0
PF3D7_1019700	1074	conserved Plasmodium protein, unknown function	N/A	66	50	0	0	0	0
PF3D7_0915400	1418	ATP-dependent 6-phosphofructokinase	PFK9	10	47	16	24	38	16
PF3D7_0524000	1123	karyopherin beta	KASbeta	47	46	8	11	7	0
PF3D7_1345700	468	isocitrate dehydrogenase [NADP], mitochondrial	IDH	3	46	3	9	0	10
PF3D7_0831700	679	heat shock protein 70	HSP70x	32	43	0	0	0	13
PF3D7_0818200	262	14-3-3 protein	14-3-3I	29	41	10	13	8	27
PF3D7_1105100	117	histone H2B	H2B	7	35	14	9	4	0
PF3D7_1134100	423	protein disulfide isomerase	PDI-11	0	34	2	9	0	5
PF3D7_1219100	1997	clathrin heavy chain, putative	N/A	0	33	71	0	0	3
PF3D7_1454400	777	aminopeptidase P	APP	10	31	0	10	5	17
PF3D7_0812400	545	karyopherin alpha	KARalpha	23	30	7	0	5	0
PF3D7_1012400	231	hypoxanthine-guanine phosphoribosyltransferase	HGPRT	7	30	7	16	4	13
PF3D7_1311800	1085	M1-family alanyl aminopeptidase	M1AAP	0	30	0	7	0	0
PF3D7_1357000	443	elongation factor 1-alpha	N/A	24	29	72	95	79	4
PF3D7_0513600	1113	deoxyribodipyrimidine photo-lyase, putative	N/A	84	28	0	0	0	2
PF3D7_0624600	2719	SNF2 helicase, putative	ISWI	53	28	0	0	0	0
PF3D7_0708800	873	heat shock protein 110	HSP110c	14	25	33	41	12	0
PF3D7_0714000	123	histone H2B variant	H2B.Z	2	25	8	2	0	0
PF3D7_0811400	608	conserved protein, unknown function	N/A	5	23	0	7	0	4
PF3D7_0922200	402	S-adenosylmethionine synthetase	SAMS	5	23	24	20	26	10
PF3D7_1246200	376	actin I	ACT1	63	22	44	42	114	4
PF3D7_0527000	962	DNA replication licensing factor MCM3, putative	MCM3	5	22	0	8	0	3
PF3D7_0813300	315	conserved protein, unknown function	N/A	4	22	4	2	0	0
PF3D7_1224300	875	polyadenylate-binding protein 1, putative	PABP1	15	21	5	7	18	2
PF3D7_1462800	337	glyceraldehyde-3-phosphate dehydrogenase	GAPDH	4	21	23	39	34	14
PF3D7_0310200	4550	phd finger protein, putative	N/A	0	21	0	0	0	0
PF3D7_1364400	3265	conserved Plasmodium protein, unknown function	N/A	46	20	0	0	0	0
PF3D7_1129100	452	parasitophorous vacuolar protein 1	PV1	14	20	11	12	14	0
PF3D7_1011800	1139	PRE-binding protein	PREBP	4	20	3	11	5	0
PF3D7_0605100	755	RNA-binding protein, putative	N/A	9	19	0	0	0	6
PF3D7_1451100	832	elongation factor 2	eEF2	4	19	33	27	23	0
PF3D7_1409800	514	CUGBP Elav-like family member 2, putative	CELF2	2	19	0	0	0	4
PF3D7_1104200	1426	chromatin remodeling protein	SNF2L	17	18	0	0	0	0
PF3D7_1239600	302	hydroxyethylthiazole kinase	ThzK	0	18	0	2	0	0
PF3D7_1110500	1050	vacuolar protein sorting-associated protein 35, putative	VPS35	46	17	0	3	0	0
PF3D7_1232100	718	60 kDa chaperonin	CPN60	29	17	8	12	0	0
PF3D7_1105000	103	histone H4	H4	3	17	7	0	8	0
PF3D7_0205900	966	26S proteasome regulatory subunit RPN1, putative	RPN1	41	16	5	11	13	2
PF3D7_1407800	449	plasmepsin IV	PM4	17	16	9	5	6	3
PF3D7_0919000	269	nucleosome assembly protein	NAPS	15	16	0	2	0	0
PF3D7_1229400	116	macrophage migration inhibitory factor	MIF	3	16	8	6	0	9
PF3D7_0930300	1720	merozoite surface protein 1	MSP1	0	16	45	77	361	0
PF3D7_1107300	3334	polyadenylate-binding protein-interacting protein 1, putative	PAIP1	72	15	0	0	0	0
PF3D7_1451200	1504	conserved Plasmodium protein, unknown function	N/A	3	15	0	0	0	0
PF3D7_0926700	839	glutamine-dependent NAD(+) synthetase, putative	NADSYN	0	15	0	0	0	7
PF3D7_1203700	347	nucleosome assembly protein	NAPL	30	14	3	0	2	2
PF3D7_0621200	301	pyridoxine biosynthesis protein PDX1	PDX1	0	14	6	22	12	7
PF3D7_0703500	2299	erythrocyte membrane-associated antigen	N/A	619	13	0	2	0	0
PF3D7_1466300	1172	26S proteasome regulatory subunit RPN2, putative	RPN2	36	13	3	8	11	3
PF3D7_0507100	411	60S ribosomal protein L4	RPL4	9	13	8	8	19	0
PF3D7_0932300	570	M18 aspartyl aminopeptidase	M18AAP	3	13	4	20	3	3
PF3D7_1311900	611	V-type proton ATPase catalytic subunit A	vapA	2	13	0	6	5	2
PF3D7_1015800	335	ribonucleoside-diphosphate reductase small chain, putative	N/A	0	13	0	2	0	5
PF3D7_1027300	393	peroxiredoxin	nPrx	0	13	0	0	0	0
PF3D7_0500800	1434	mature parasite-infected erythrocyte surface antigen	MESA	42	12	0	0	0	0
PF3D7_0822600	759	protein transport protein SEC23	SEC23	39	12	0	20	0	0
PF3D7_0802100	2577	AP2 domain transcription factor, putative	ApiAP2	36	12	0	0	0	0
PF3D7_0627500	189	protein DJ-1	DJ1	9	12	4	14	4	23
PF3D7_1023900	3328	chromodomain-helicase-DNA-binding protein 1 homolog, putative	CHD1	8	12	0	0	0	0
PF3D7_1445900	527	ATP-dependent RNA helicase DDX5, putative	DDX5	5	12	0	2	0	0
PF3D7_0320900	158	histone H2A.Z	H2A.Z	2	12	0	2	2	0
PF3D7_1357800	529	T-complex protein 1 subunit delta	CCT4	2	12	0	17	13	4
PF3D7_0608800	414	ornithine aminotransferase	OAT	0	12	0	27	9	5
PF3D7_1338300	411	elongation factor 1-gamma, putative	EF-1gamma	0	12	4	14	6	0
PF3D7_1437200	847	ribonucleoside-diphosphate reductase large subunit, putative	N/A	0	12	0	0	0	0
PF3D7_1227100	742	DNA helicase 60	DH60	0	12	0	0	0	0
PF3D7_1208900	1442	protein phosphatase PPM11, putative	PPM11	52	11	0	0	2	0
PF3D7_1230700	822	protein transport protein SEC13	SEC13	34	11	0	0	2	0
PF3D7_1015600	580	heat shock protein 60	HSP60	20	11	9	11	10	2
PF3D7_1408000	453	plasmepsin II	PMII	15	11	7	3	16	0
PF3D7_0807800	481	26S proteasome regulatory subunit RPN10, putative	RPN10	11	11	0	0	7	0
PF3D7_1244100	1296	N-alpha-acetyltransferase 15, NatA auxiliary subunit, putative	N/A	0	11	0	0	7	0
PF3D7_1361800	2605	glideosome-associated connector	GAC	0	11	3	0	0	0
PF3D7_1473200	454	DnaJ protein, putative	N/A	0	11	0	0	0	0
PF3D7_1007700	1597	AP2 domain transcription factor AP2-I	AP2-I	144	10	0	0	0	0
PF3D7_1036900	1681	conserved Plasmodium protein, unknown function	N/A	98	10	0	0	0	0
PF3D7_1120000	1070	conserved protein, unknown function	N/A	46	10	0	2	0	0
PF3D7_0802000	1397	glutamate dehydrogenase, putative	GDH3	21	10	4	23	11	5
PF3D7_0905400	897	high molecular weight rhoptry protein 3	RhopH3	19	10	5	23	4	0
PF3D7_1132200	544	T-complex protein 1 subunit alpha	TCP1	5	10	4	20	18	3
PF3D7_0322900	262	40S ribosomal protein S3A, putative	RPS3A	4	10	9	15	15	0
PF3D7_1361900	274	proliferating cell nuclear antigen 1	PCNA1	0	10	0	0	0	4
PF3D7_0827900	483	protein disulfide isomerase	PDI8	0	10	4	6	3	0
PF3D7_0607000	977	translation initiation factor IF-2, putative	N/A	0	10	0	3	3	0
PF3D7_0505500	1350	DNA mismatch repair protein MSH6, putative	MSH6	0	10	0	0	0	0
PF3D7_0305600	617	DNA-(apurinic or apyrimidinic site) lyase, putative	N/A	28	9	0	0	0	0
PF3D7_1366900	685	conserved protein, unknown function	N/A	20	9	0	2	0	0
PF3D7_1145400	837	dynamin-like protein	DYN1	13	9	8	16	11	0
PF3D7_0219600	904	replication factor C subunit 1, putative	RFC1	12	9	0	0	2	0
PF3D7_1033700	488	bromodomain protein 1	BDP1	10	9	0	0	0	0
PF3D7_0315100	227	eukaryotic translation initiation factor 4E	eIF4E	9	9	0	2	0	0
PF3D7_0517000	165	60S ribosomal protein L12, putative	N/A	6	9	12	10	5	2
PF3D7_1130200	316	60S ribosomal protein P0	PfP0	3	9	30	17	14	2
PF3D7_1142500	127	60S ribosomal protein L28	RPL28	3	9	11	7	5	3
PF3D7_1424400	283	60S ribosomal protein L7-3, putative	N/A	3	9	9	8	9	0
PF3D7_1021600	263	deoxyribose-phosphate aldolase, putative	DPA	0	9	0	0	0	8
PF3D7_1118200	930	heat shock protein 90, putative	N/A	0	9	8	3	14	0
PF3D7_0413700	338	lysine decarboxylase-like protein, putative	N/A	0	9	0	0	2	0
PF3D7_1226600	264	proliferating cell nuclear antigen 2	PCNA2	0	9	0	0	0	0
PF3D7_0627800	997	acetyl-CoA synthetase, putative	ACS	200	8	11	14	12	2
PF3D7_0320800	433	ATP-dependent RNA helicase DDX6	DOZI	185	8	0	0	6	16
PF3D7_1322200	3438	conserved Plasmodium protein, unknown function	N/A	131	8	0	0	0	0
PF3D7_1317100	1005	DNA replication licensing factor MCM4	MCM4	71	8	0	0	0	0
PF3D7_1108400	335	casein kinase 2, alpha subunit	CK2alpha	26	8	2	4	0	0
PF3D7_1338100	503	26S proteasome regulatory subunit RPN3, putative	RPN3	15	8	5	7	7	0
PF3D7_1130400	439	26S protease regulatory subunit 6A, putative	RPT5	14	8	0	3	4	2
PF3D7_1447000	272	40S ribosomal protein S5	N/A	8	8	18	12	11	0
PF3D7_1402800	1511	conserved Plasmodium protein, unknown function	N/A	3	8	0	0	0	0
PF3D7_0306800	533	T-complex protein 1 subunit beta	CCT2	2	8	0	13	17	2
PF3D7_1444800	369	fructose-bisphosphate aldolase	FBPA	2	8	0	5	5	0
PF3D7_1438900	195	thioredoxin peroxidase 1	Trx-Px1	0	8	4	20	11	0
PF3D7_1450100	500	signal recognition particle subunit SRP54	SRP54	0	8	0	0	0	0
PF3D7_1412100	956	mini-chromosome maintenance complex-binding protein, putative	MCMBP	133	7	0	2	0	0
PF3D7_0824200	1124	conserved Plasmodium protein, unknown function	N/A	23	7	0	0	0	0
PF3D7_1361000	724	protein arginine N-methyltransferase 5, putative	PRMT5	18	7	0	0	2	3
PF3D7_1008400	448	26S protease regulatory subunit 4, putative	RPT2	17	7	0	3	7	4
PF3D7_1437900	424	HSP40, subfamily A	HSP40	17	7	20	29	44	0
PF3D7_1402300	666	26S proteasome regulatory subunit RPN6	RPN6	16	7	0	9	5	2
PF3D7_1362200	483	RuvB-like helicase 3	RUVB3	14	7	5	0	0	8
PF3D7_1103600	499	actin-like protein, putative	ALP2a	11	7	0	0	0	0
PF3D7_1129200	393	26S proteasome regulatory subunit RPN7, putative	RPN7	10	7	4	9	5	3
PF3D7_1342000	306	40S ribosomal protein S6	N/A	8	7	6	9	7	0
PF3D7_1424100	294	60S ribosomal protein L5, putative	RPL5	6	7	12	10	14	0
PF3D7_1441400	506	FACT complex subunit SSRP1, putative	FACT-S	6	7	0	0	0	0
PF3D7_0320300	535	T-complex protein 1 subunit epsilon	CCT5	5	7	4	13	14	0
PF3D7_1006200	107	DNA/RNA-binding protein Alba 3	ALBA3	5	7	4	10	7	3
PF3D7_1460700	146	60S ribosomal protein L27	RPL27	5	7	11	5	9	0
PF3D7_0516900	260	60S ribosomal protein L2	RPL2	4	7	5	3	10	0
PF3D7_1116000	1201	rhoptry neck protein 4	RON4	3	7	0	0	0	0
PF3D7_1229500	542	T-complex protein 1 subunit gamma	CCT3	3	7	2	26	17	0
PF3D7_0813900	144	40S ribosomal protein S16, putative	RPS16	2	7	8	11	7	0
PF3D7_0214000	542	T-complex protein 1 subunit theta	CCT8	0	7	0	9	4	3
PF3D7_0511800	604	inositol-3-phosphate synthase	INO1	0	7	0	16	2	2
PF3D7_0624000	493	hexokinase	HK	0	7	3	7	3	0
PF3D7_1365900	128	ubiquitin-60S ribosomal protein L40	N/A	0	7	0	0	0	0
PF3D7_0912800	616	tRNA (adenine(58)-N(1))-methyltransferase non-catalytic subunit TRM6, putative	GCD10	0	7	0	0	0	0
PF3D7_1016300	824	GBP130 protein	GBP130	0	7	0	0	0	0
PF3D7_1429800	1370	coatomer subunit beta, putative	N/A	104	6	0	3	4	0
PF3D7_1343300	982	CDT1-like protein, putative	N/A	36	6	0	0	0	0
PF3D7_1130700	1818	structural maintenance of chromosomes protein 1, putative	SMC1	32	6	0	0	0	0
PF3D7_1248900	435	26S protease regulatory subunit 8, putative	RPT6	29	6	0	9	6	2
PF3D7_0505200	565	actin-like protein, putative	ALP2b	22	6	0	0	0	0
PF3D7_1311500	420	26S protease regulatory subunit 7, putative	RPT1	20	6	7	13	6	5
PF3D7_0507600	652	protein CAF40, putative	CAF40	14	6	0	0	0	0
PF3D7_1017900	467	26S proteasome regulatory subunit p55, putative	RPN5	11	6	3	9	2	0
PF3D7_0708400	745	heat shock protein 90	HSP90	5	6	14	27	39	4
PF3D7_0814000	215	60S ribosomal protein L13-2, putative	N/A	5	6	2	0	11	0
PF3D7_1008700	445	tubulin beta chain	N/A	5	6	11	14	27	2
PF3D7_0307500	389	spindle and kinetochore-associated protein 2, putative	SKA2	3	6	0	0	0	0
PF3D7_0904800	484	replication protein A1, small fragment	RPA1	2	6	0	2	0	2
PF3D7_1324900	316	L-lactate dehydrogenase	LDH	0	6	8	32	3	2
PF3D7_1116700	700	dipeptidyl aminopeptidase 1	DPAP1	0	6	0	3	0	2
PF3D7_0520900	479	adenosylhomocysteinase	SAHH	0	6	3	6	4	0
PF3D7_1359400	509	CUGBP Elav-like family member 1	CELF1	0	6	0	0	0	0
PF3D7_1332900	1272	isoleucine--tRNA ligase, putative	cyto-IRS	0	6	0	0	0	0
PF3D7_0812100	2651	proteasome activator complex subunit 4, putative	N/A	0	6	0	0	0	0
PF3D7_1459700	287	pyridoxal 5'-phosphate synthase, putative	N/A	0	6	0	0	0	0
PF3D7_1431600	462	succinyl-CoA ligase [ADP-forming] subunit beta, putative	N/A	0	6	0	0	0	0
PF3D7_1103800	3371	CCR4-NOT transcription complex subunit 1, putative	NOT1	98	5	0	0	0	0
PF3D7_0905900	1010	coatomer subunit beta, putative	SEC27	84	5	0	4	3	0
PF3D7_1145100	1068	coatomer subunit gamma, putative	SEC21	59	5	0	0	0	0
PF3D7_0413600	392	26S protease regulatory subunit 6B, putative	RPT3	31	5	2	5	10	2
PF3D7_0929400	1378	high molecular weight rhoptry protein 2	RhopH2	19	5	24	59	9	0
PF3D7_0218000	330	replication factor C subunit 2, putative	RFC2	16	5	5	3	3	2
PF3D7_1361100	940	protein transport protein Sec24A	SEC24A	12	5	0	4	0	0
PF3D7_1410400	782	rhoptry-associated protein 1	RAP1	12	5	12	20	20	0
PF3D7_1111100	349	replication factor C subunit 5, putative	RFC5	10	5	0	0	2	0
PF3D7_1015900	446	enolase	ENO	8	5	0	21	9	2
PF3D7_1441100	227	conserved Plasmodium protein, unknown function	N/A	7	5	0	0	0	0
PF3D7_0516200	151	40S ribosomal protein S11	RPS11	6	5	15	25	9	2
PF3D7_1408600	218	40S ribosomal protein S8e, putative	N/A	6	5	6	10	10	0
PF3D7_1427500	811	DNA mismatch repair protein MSH2, putative	MSH2-1	6	5	0	0	6	0
PF3D7_1473700	1253	nucleoporin NUP116/NSP116, putative	NUP116	6	5	0	0	2	3
PF3D7_0209800	457	ATP-dependent RNA helicase UAP56	UAP56	5	5	0	2	0	0
PF3D7_0618300	148	60S ribosomal protein L27a, putative	N/A	5	5	6	11	11	0
PF3D7_0814200	248	DNA/RNA-binding protein Alba 1	ALBA1	5	5	6	10	9	0
PF3D7_1035900	566	probable protein, unknown function	M566	5	5	0	0	0	0
PF3D7_1126200	156	40S ribosomal protein S18, putative	RPS18	4	5	5	7	8	0
PF3D7_0517400	1141	FACT complex subunit SPT16, putative	FACT-L	3	5	0	0	0	0
PF3D7_1431700	165	60S ribosomal protein L14, putative	N/A	3	5	9	3	8	0
PF3D7_0308200	539	T-complex protein 1 subunit eta	CCT7	2	5	0	11	4	0
PF3D7_0422400	170	40S ribosomal protein S19	RPS19	2	5	8	16	7	3
PF3D7_1421200	105	40S ribosomal protein S25	RPS25	2	5	2	4	7	0
PF3D7_1410600	465	eukaryotic translation initiation factor 2 subunit gamma, putative	eIF2gamma	0	5	0	19	0	3
PF3D7_1405600	349	ribonucleoside-diphosphate reductase small chain, putative	RNR	0	5	0	0	0	0
PF3D7_1338200	221	60S ribosomal protein L6, putative	RPL6	0	5	19	7	6	3
PF3D7_1242800	459	rab specific GDP dissociation inhibitor	rabGDI	0	5	0	0	0	0
PF3D7_1201900	207	conserved protein, unknown function	N/A	0	5	0	0	0	0
PF3D7_1118300	1488	insulinase, putative	N/A	0	5	0	0	0	2
PF3D7_1104000	623	phenylalanine--tRNA ligase beta subunit	N/A	0	5	7	15	9	8
PF3D7_1026800	263	40S ribosomal protein S2	RPS2	0	5	22	29	9	2
PF3D7_0934800	342	cAMP-dependent protein kinase catalytic subunit	PKAc	0	5	0	3	0	2
PF3D7_0906500	411	arginase	N/A	0	5	0	0	3	3
PF3D7_0826700	323	receptor for activated c kinase	RACK1	0	5	5	12	6	0
PF3D7_0717700	539	serine--tRNA ligase, putative	N/A	0	5	0	4	0	4
PF3D7_0711500	688	regulator of chromosome condensation, putative	N/A	0	5	0	0	0	0
PF3D7_0706000	1229	importin-7, putative	N/A	0	5	0	0	5	0
PF3D7_0623500	266	superoxide dismutase [Fe]	SOD2	0	5	0	0	0	0
PF3D7_0417200	608	bifunctional dihydrofolate reductase-thymidylate synthase	DHFR-TS	0	5	0	17	0	3
PF3D7_0406100	494	V-type proton ATPase subunit B	N/A	0	5	0	0	0	3
PF3D7_0206700	471	adenylosuccinate lyase	ADSL	0	5	0	0	0	0
PF3D7_1211700	758	DNA replication licensing factor MCM5, putative	MCM5	57	4	3	6	0	0
PF3D7_0108300	2221	conserved Plasmodium protein, unknown function	ARP	50	4	0	0	9	0
PF3D7_1239200	2577	AP2 domain transcription factor, putative	ApiAP2	44	4	0	0	0	0
PF3D7_1468100	2558	kelch domain-containing protein, putative	N/A	38	4	0	0	0	0
PF3D7_0205400	457	PCI domain-containing protein, putative	N/A	24	4	0	0	0	0
PF3D7_1201500	497	GPN-loop GTPase, putative	N/A	23	4	0	0	0	0
PF3D7_1412500	376	actin II	ACT2	23	4	11	10	25	0
PF3D7_1241700	336	replication factor C subunit 4, putative	RFC4	17	4	0	0	3	0
PF3D7_0528100	929	AP-1 complex subunit beta, putative	N/A	16	4	0	0	0	0
PF3D7_0214100	1471	protein transport protein SEC31	SEC31	13	4	0	3	4	0
PF3D7_1106000	475	RuvB-like helicase 2	RUVB2	13	4	3	7	3	5
PF3D7_0316500	461	kinetochore protein NUF2, putative	NUF2	11	4	0	0	0	0
PF3D7_0823200	286	RNA-binding protein, putative	N/A	8	4	0	17	7	0
PF3D7_1425900	368	conserved Plasmodium protein, unknown function	N/A	8	4	0	0	0	0
PF3D7_0211800	610	asparagine--tRNA ligase	AsnRS	7	4	0	16	0	3
PF3D7_0721600	195	40S ribosomal protein S5, putative	N/A	7	4	5	16	14	0
PF3D7_0917500	681	conserved protein, unknown function	N/A	7	4	0	0	0	0
PF3D7_1414300	219	60S ribosomal protein L10, putative	N/A	7	4	3	11	5	0
PF3D7_0317600	161	40S ribosomal protein S11, putative	RPS11	6	4	8	10	13	0
PF3D7_1330800	596	RNA-binding protein, putative	N/A	6	4	0	0	0	0
PF3D7_0501800	1076	chromatin assembly factor 1 subunit A	CAF1	4	4	0	0	0	0
PF3D7_0903900	131	60S ribosomal protein L32	RPL32	4	4	0	0	6	0
PF3D7_1414800	201	small nuclear ribonucleoprotein-associated protein B, putative	SMB1	4	4	0	0	0	0
PF3D7_1222300	821	endoplasmin, putative	GRP94	3	4	11	19	16	0
PF3D7_1323400	190	60S ribosomal protein L23	RPL23	3	4	0	0	3	0
PF3D7_1331800	139	60S ribosomal protein L23, putative	N/A	3	4	5	5	6	0
PF3D7_1434800	252	mitochondrial acidic protein MAM33, putative	N/A	3	4	3	2	0	0
PF3D7_1441200	217	60S ribosomal protein L1, putative	N/A	3	4	17	5	6	2
PF3D7_0316800	130	40S ribosomal protein S15A, putative	N/A	2	4	8	12	6	0
PF3D7_0415900	205	60S ribosomal protein L15, putative	N/A	2	4	2	0	5	0
PF3D7_0910100	1198	exportin-7, putative	N/A	2	4	0	0	3	0
PF3D7_0923900	202	polyadenylate-binding protein 2, putative	PABP2	2	4	0	0	0	0
PF3D7_0202000	654	knob-associated histidine-rich protein	KAHRP	0	4	0	0	0	0
PF3D7_0302900	1254	exportin-1, putative	N/A	0	4	6	3	2	0
PF3D7_0307200	257	60S ribosomal protein L7, putative	N/A	0	4	5	5	14	0
PF3D7_0309500	610	asparagine synthetase [glutamine-hydrolyzing], putative	AS	0	4	5	12	2	2
PF3D7_0524400	365	ribosome-interacting GTPase 1, putative	RBG1	0	4	0	0	0	2
PF3D7_0810800	706	hydroxymethyldihydropterin pyrophosphokinase-dihydropteroate synthase	PPPK-DHPS	0	4	4	4	11	0
PF3D7_0934500	235	V-type proton ATPase subunit E, putative	N/A	0	4	0	2	0	0
PF3D7_1012600	555	GMP synthase [glutamine-hydrolyzing]	GMPS	0	4	0	0	0	3
PF3D7_1028400	483	nucleolar preribosomal assembly protein, putative	N/A	0	4	0	0	0	0
PF3D7_1205600	333	tetratricopeptide repeat protein, putative	N/A	0	4	0	0	0	0
PF3D7_1213800	746	proline--tRNA ligase	PRS	0	4	0	6	6	0
PF3D7_1216200	367	glycerol-3-phosphate dehydrogenase [NAD(+)], putative	N/A	0	4	0	9	0	0
PF3D7_1249800	2932	THO complex subunit 2, putative	THO2	0	4	0	0	0	0
PF3D7_1335100	351	merozoite surface protein 7	MSP7	0	4	0	2	24	0
PF3D7_1349200	863	glutamate--tRNA ligase, putative	N/A	0	4	0	5	3	4
PF3D7_1426000	161	60S ribosomal protein L21	RPL21	0	4	4	0	9	0
PF3D7_1433500	1472	DNA topoisomerase 2	TOP2	0	4	0	0	0	0
PF3D7_1423700	1558	conserved Plasmodium protein, unknown function	N/A	124	3	0	2	0	0
PF3D7_0414000	1193	structural maintenance of chromosomes protein 3, putative	SMC3	48	3	0	0	0	0
PF3D7_1205800	2284	high mobility group protein B3, putative	HMGB3	47	3	0	0	0	0
PF3D7_0924700	589	splicing factor 3A subunit 3, putative	SF3A3	39	3	0	0	0	0
PF3D7_0912500	288	SAP domain-containing protein, putative	N/A	36	3	0	0	0	0
PF3D7_1360900	389	RNA-binding protein, putative	N/A	31	3	0	0	2	0
PF3D7_0630300	2907	DNA polymerase epsilon catalytic subunit A, putative	N/A	22	3	0	0	0	0
PF3D7_1465900	221	40S ribosomal protein S3	N/A	21	3	17	27	9	3
PF3D7_0815200	877	importin subunit beta, putative	N/A	18	3	0	0	2	0
PF3D7_0604100	1979	AP2 domain transcription factor	SIP2	17	3	0	0	0	0
PF3D7_1225200	1187	conserved Plasmodium protein, unknown function	N/A	17	3	0	0	0	0
PF3D7_1327300	1795	conserved Plasmodium protein, unknown function	N/A	14	3	0	0	0	0
PF3D7_0306100	628	conserved Plasmodium protein, unknown function	N/A	11	3	0	0	0	0
PF3D7_1306400	393	26S protease regulatory subunit 10B, putative	RPT4	10	3	5	10	11	3
PF3D7_1422800	522	actin-related protein, putative	ARP4a	10	3	0	0	0	0
PF3D7_1030500	393	26S proteasome regulatory subunit RPN9, putative	RPN9	8	3	2	11	4	0
PF3D7_1468700	398	eukaryotic initiation factor 4A	eIF4A	8	3	27	21	49	0
PF3D7_0312300	304	26S proteasome regulatory subunit RPN12, putative	RPN12	7	3	0	0	0	0
PF3D7_1368100	311	26S proteasome regulatory subunit RPN11, putative	RPN11	6	3	4	9	2	2
PF3D7_1110400	1483	RNA-binding protein, putative	N/A	5	3	0	0	0	0
PF3D7_1342400	385	casein kinase II beta chain	CK2beta2	5	3	0	0	0	0
PF3D7_1408100	451	plasmepsin III	PMIII	5	3	0	0	12	0
PF3D7_0813400	659	conserved protein, unknown function	N/A	4	3	0	0	0	0
PF3D7_0608700	543	T-complex protein 1 subunit zeta	CCT6	3	3	5	8	14	0
PF3D7_0826500	1326	ubiquitin conjugation factor E4 B, putative	UBE4B	3	3	0	0	0	0
PF3D7_0917600	820	pre-mRNA-splicing factor ATP-dependent RNA helicase PRP43, putative	PRP43	3	3	0	0	0	0
PF3D7_1003500	118	40S ribosomal protein S20e, putative	N/A	3	3	5	10	3	0
PF3D7_1138500	924	protein phosphatase PPM2	PPM2	3	3	0	0	12	0
PF3D7_1351400	203	60S ribosomal protein L17, putative	N/A	3	3	8	3	4	0
PF3D7_1438700	452	DNA primase small subunit	N/A	3	3	0	2	0	0
PF3D7_0617200	446	conserved protein, unknown function	N/A	2	3	0	0	0	0
PF3D7_0710600	150	60S ribosomal protein L34	RPL34	2	3	2	3	3	0
PF3D7_0804800	217	peptidyl-prolyl cis-trans isomerase	CYP24	2	3	0	0	0	0
PF3D7_1418000	282	ubiquitin fusion degradation protein 1, putative	UFD1	2	3	0	0	0	2
PF3D7_0309600	112	60S acidic ribosomal protein P2	PfP2	0	3	0	0	0	0
PF3D7_0416800	192	small GTP-binding protein sar1	SAR1	0	3	14	11	23	0
PF3D7_0629100	665	nicotinate phosphoribosyltransferase, putative	NAPRT	0	3	0	0	0	2
PF3D7_0801800	1011	mannose-6-phosphate isomerase, putative	N/A	0	3	0	0	0	3
PF3D7_0807500	260	proteasome subunit alpha type-6, putative	N/A	0	3	0	2	0	0
PF3D7_0920800	510	inosine-5'-monophosphate dehydrogenase	IMPDH	0	3	0	0	0	2
PF3D7_0935800	1340	cytoadherence linked asexual protein 9	CLAG9	0	3	0	13	4	0
PF3D7_1010100	298	PI31 domain-containing protein, putative	N/A	0	3	0	0	0	0
PF3D7_1013600	2238	conserved Plasmodium protein, unknown function	N/A	0	3	0	0	0	0
PF3D7_1224000	389	GTP cyclohydrolase 1	GCH1	0	3	0	0	0	0
PF3D7_1236100	445	clustered-asparagine-rich protein	CARP	0	3	0	6	5	0
PF3D7_1242700	137	40S ribosomal protein S17, putative	N/A	0	3	8	5	9	0
PF3D7_1248700	1989	conserved Plasmodium protein, unknown function	N/A	0	3	0	0	0	0
PF3D7_1302800	194	40S ribosomal protein S7, putative	N/A	0	3	5	28	11	0
PF3D7_1309100	162	60S ribosomal protein L24, putative	N/A	0	3	0	0	3	0
PF3D7_1317800	145	40S ribosomal protein S19	RPS19	0	3	7	3	5	0
PF3D7_1331700	918	glutamine--tRNA ligase, putative	N/A	0	3	0	0	3	0
PF3D7_1341200	184	60S ribosomal protein L18, putative	N/A	0	3	6	4	8	0
PF3D7_1363400	905	polyubiquitin binding protein, putative	DOA1	0	3	0	0	0	0
PF3D7_1442300	402	tRNA import protein tRIP	tRIP	0	3	0	11	0	0
PF3D7_1445100	1132	histidine--tRNA ligase, putative	N/A	0	3	0	10	2	4
PF3D7_0927600	595	RNA-binding protein, putative	N/A	172	2	0	0	0	0
PF3D7_0604500	2874	conserved Plasmodium protein, unknown function	N/A	135	2	0	0	0	0
PF3D7_0606700	1512	coatomer alpha subunit, putative	N/A	101	2	0	3	3	0
PF3D7_0619400	828	cell division cycle protein 48 homologue, putative	N/A	91	2	4	9	33	0
PF3D7_0516700	1332	ubiquitin carboxyl-terminal hydrolase 2, putative	N/A	76	2	0	0	0	0
PF3D7_0826100	8591	HECT-like E3 ubiquitin ligase, putative	HEUL	72	2	0	0	0	0
PF3D7_1417200	4466	NOT family protein, putative	N/A	66	2	0	0	0	0
PF3D7_0308900	1386	splicing factor 3B subunit 1, putative	SF3B1	63	2	0	0	0	0
PF3D7_1234800	1329	splicing factor 3B subunit 3, putative	SF3B3	60	2	0	0	0	0
PF3D7_1474500	701	splicing factor 3A subunit 1, putative	SF3A1	51	2	0	0	0	0
PF3D7_0409400	672	chaperone protein DnaJ	DnaJ	50	2	0	0	0	0
PF3D7_1033100	1434	S-adenosylmethionine decarboxylase/ornithine decarboxylase	AdoMetDC/ODC	42	2	2	3	0	0
PF3D7_0215700	1340	DNA-directed RNA polymerase II subunit RPB2, putative	RPB2	27	2	0	0	0	0
PF3D7_1307000	245	exosome complex component RRP40, putative	RRP40	18	2	0	0	0	0
PF3D7_1135100	689	protein phosphatase PPM8, putative	PPM8	16	2	0	0	0	0
PF3D7_0309300	955	N2227-like protein, putative	N/A	11	2	0	0	0	0
PF3D7_0510400	439	PDCD2 domain-containing protein, putative	N/A	10	2	0	0	0	0
PF3D7_1021900	2290	PHAX domain-containing protein, putative	N/A	9	2	0	3	2	0
PF3D7_1475600	729	bromodomain protein, putative	N/A	9	2	0	0	0	0
PF3D7_0206500	1436	conserved Plasmodium protein, unknown function	N/A	8	2	0	0	0	0
PF3D7_1355100	929	DNA replication licensing factor MCM6	MCM6	8	2	0	2	3	0
PF3D7_1455500	1081	AP-1 complex subunit gamma, putative	N/A	8	2	0	2	0	0
PF3D7_1136500	323	casein kinase 1	CK1	7	2	0	5	0	0
PF3D7_0627700	1147	transportin	N/A	6	2	0	0	0	0
PF3D7_0925900	217	parasitophorous vacuolar protein 5, putative	PV5	6	2	0	0	11	0
PF3D7_1010700	223	dolichyl-phosphate-mannose--protein mannosyltransferase, putative	N/A	6	2	6	2	19	0
PF3D7_1302500	2743	conserved Plasmodium protein, unknown function	N/A	6	2	0	0	0	0
PF3D7_1224900	106	splicing factor 3B subunit 6, putative	SF3B6	5	2	0	0	0	0
PF3D7_0507700	531	nuclear protein localization protein 4, putative	NPL4	4	2	0	0	0	0
PF3D7_0525200	1849	structural maintenance of chromosomes protein 6, putative	SMC6	4	2	0	0	0	0
PF3D7_0626800	511	pyruvate kinase	PyrK	4	2	7	24	17	0
PF3D7_1004000	202	60S ribosomal protein L13, putative	N/A	4	2	9	0	8	0
PF3D7_0903700	453	alpha tubulin 1	N/A	3	2	7	11	18	0
PF3D7_1027400	177	DNA-directed RNA polymerase II subunit RPB7, putative	RPB7	3	2	0	0	0	0
PF3D7_1027800	386	60S ribosomal protein L3	RPL3	3	2	9	8	15	0
PF3D7_1343000	266	phosphoethanolamine N-methyltransferase	PMT	3	2	4	6	4	0
PF3D7_1473500	675	conserved Plasmodium protein, unknown function	N/A	3	2	0	0	0	2
PF3D7_0210100	96	60S ribosomal protein L37ae, putative	N/A	2	2	3	0	3	0
PF3D7_0306900	145	40S ribosomal protein S23, putative	N/A	2	2	5	4	3	0
PF3D7_0626000	1751	conserved Plasmodium protein, unknown function	N/A	2	2	0	0	0	0
PF3D7_1007900	543	eukaryotic translation initiation factor 3 subunit D, putative	EIF3D	2	2	0	2	0	4
PF3D7_1142600	140	60S ribosomal protein L35ae, putative	N/A	2	2	6	5	3	0
PF3D7_1220900	266	heterochromatin protein 1	HP1	2	2	0	0	0	0
PF3D7_1312900	1255	eukaryotic translation initation factor 4 gamma	EIF4G	2	2	0	0	0	0
PF3D7_1323100	190	60S ribosomal protein L6, putative	N/A	2	2	8	8	7	0
PF3D7_1414000	253	26S proteasome regulatory subunit RPN13, putative	RPN13	2	2	0	0	0	0
PF3D7_1440100	1014	conserved Plasmodium protein, unknown function	N/A	2	2	0	0	0	0
PF3D7_0217800	107	40S ribosomal protein S26	RPS26	0	2	0	0	3	0
PF3D7_0217900	519	conserved Plasmodium protein, unknown function	N/A	0	2	0	0	0	0
PF3D7_0302500	1417	cytoadherence linked asexual protein 3.1	CLAG3.1	0	2	0	28	0	0
PF3D7_0311300	953	phosphatidylinositol 3- and 4-kinase, putative	N/A	0	2	0	0	0	0
PF3D7_0512700	281	orotate phosphoribosyltransferase	OPRT	0	2	0	0	0	0
PF3D7_0525400	467	7-helix-1 protein	N/A	0	2	0	0	0	0
PF3D7_0527500	458	Hsc70-interacting protein	HIP	0	2	0	2	17	0
PF3D7_0606500	663	polypyrimidine tract-binding protein, putative	PTB	0	2	0	0	0	0
PF3D7_0617300	139	conserved Plasmodium protein, unknown function	N/A	0	2	0	0	0	0
PF3D7_0702500	253	Plasmodium exported protein, unknown function	N/A	0	2	0	0	0	0
PF3D7_0719700	137	40S ribosomal protein S10, putative	RPS10	0	2	3	16	3	0
PF3D7_0727400	256	proteasome subunit alpha type-5, putative	N/A	0	2	0	5	5	0
PF3D7_0728000	329	eukaryotic translation initiation factor 2 subunit alpha	eIF2alpha	0	2	0	3	0	0
PF3D7_0730900	2110	EMP1-trafficking protein	PTP4	0	2	0	0	0	0
PF3D7_0819800	1408	conserved Plasmodium protein, unknown function	N/A	0	2	0	0	0	0
PF3D7_0913200	276	elongation factor 1-beta	EF-1beta	0	2	2	4	0	0
PF3D7_0923800	617	thioredoxin reductase	TRXR	0	2	2	0	0	0
PF3D7_0929600	272	G2 protein, putative	N/A	0	2	0	0	0	0
PF3D7_1007200	593	rho GTPase-activating protein, putative	N/A	0	2	0	0	0	0
PF3D7_1025100	829	glutamine--fructose-6-phosphate aminotransferase [isomerizing], putative	GFPT	0	2	0	0	0	0
PF3D7_1029600	367	adenosine deaminase	ADA	0	2	0	0	2	0
PF3D7_1033200	355	early transcribed membrane protein 10.2	ETRAMP10.2	0	2	0	3	0	2
PF3D7_1105400	261	40S ribosomal protein S4, putative	RPS4	0	2	24	25	15	0
PF3D7_1108500	327	succinyl-CoA synthetase alpha subunit, putative	N/A	0	2	0	0	0	0
PF3D7_1109900	112	60S ribosomal protein L36	RPL36	0	2	3	0	4	0
PF3D7_1116300	167	peptidyl-prolyl cis-trans isomerase	CYP19C	0	2	0	0	0	0
PF3D7_1124600	423	ethanolamine kinase	EK	0	2	2	9	0	3
PF3D7_1128400	376	bifunctional farnesyl/geranylgeranyl diphosphate synthase	FPPS/GGPPS	0	2	0	0	0	0
PF3D7_1137400	425	UVB-resistance protein UVR8 homologue	N/A	0	2	0	0	0	0
PF3D7_1223100	441	cAMP-dependent protein kinase regulatory subunit	PKAr	0	2	0	4	0	0
PF3D7_1225800	1140	ubiquitin-activating enzyme E1	UBA1	0	2	0	0	0	0
PF3D7_1238100	228	calcyclin binding protein, putative	N/A	0	2	2	12	0	0
PF3D7_1244800	335	translation machinery-associated protein 46, putative	N/A	0	2	0	0	0	0
PF3D7_1302100	217	gamete antigen 27/25	G27/25	0	2	0	12	13	0
PF3D7_1315900	1232	exportin-T, putative	N/A	0	2	0	0	0	0
PF3D7_1317400	205	zinc finger protein, putative	N/A	0	2	0	0	0	0
PF3D7_1319400	1070	conserved Plasmodium protein, unknown function	N/A	0	2	0	0	0	0
PF3D7_1329100	2160	myosin F, putative	MyoF	0	2	14	17	27	0
PF3D7_1349600	307	conserved Plasmodium protein, unknown function	N/A	0	2	0	0	0	0
PF3D7_1367600	222	ribosome biogenesis protein MRT4, putative	N/A	0	2	0	0	0	0
PF3D7_1402100	879	pseudouridine synthase, putative	N/A	0	2	0	0	0	2
PF3D7_1420400	889	glycine--tRNA ligase	GlyRS	0	2	0	11	3	4
PF3D7_1428800	368	transcription initiation TFIID-like, putative	N/A	0	2	0	0	0	0
PF3D7_1446200	605	M17 leucyl aminopeptidase	LAP	0	2	4	12	0	0
PF3D7_1457300	639	MA3 domain-containing protein, putative	N/A	0	2	0	0	0	0
PF3D7_1443900	927	heat shock protein 90, putative	HSP90	238	0	0	0	0	0
PF3D7_0529400	1582	conserved Plasmodium protein, unknown function	N/A	174	0	0	0	0	0
PF3D7_0611800	3248	conserved Plasmodium protein, unknown function	N/A	163	0	0	0	0	0
PF3D7_0926100	3178	protein kinase, putative	N/A	131	0	0	0	0	0
PF3D7_0520800	2054	conserved protein, unknown function	N/A	128	0	0	0	0	0
PF3D7_1443500	862	poly(A)-specific ribonuclease PARN, putative	PARN	123	0	0	0	0	0
PF3D7_0907400	922	ATP-dependent protease ATPase subunit ClpY	ClpY	122	0	3	0	0	0
PF3D7_1337200	1205	1-deoxy-D-xylulose 5-phosphate synthase	DXS	106	0	0	0	0	0
PF3D7_0520100	706	protein phosphatase PPM9, putative	PPM9	102	0	0	0	0	0
PF3D7_0726500	3183	ubiquitin carboxyl-terminal hydrolase, putative	N/A	99	0	0	0	0	0
PF3D7_0602600	1297	SAC3 domain-containing protein, putative	N/A	95	0	0	0	0	0
PF3D7_0409600	1145	replication protein A1, large subunit	RPA1	92	0	0	3	0	0
PF3D7_1032100	1190	mRNA-decapping enzyme subunit 1, putative	DCP1	90	0	0	0	0	0
PF3D7_0704300	1852	conserved Plasmodium protein, unknown function	N/A	87	0	0	0	0	0
PF3D7_1417600	4662	conserved Plasmodium protein, unknown function	N/A	84	0	0	0	0	0
PF3D7_1202600	2180	conserved protein, unknown function	N/A	83	0	0	0	0	0
PF3D7_1346400	5988	VPS13 domain-containing protein, putative	N/A	77	0	0	0	0	0
PF3D7_0619000	1796	conserved Plasmodium protein, unknown function	N/A	74	0	0	0	0	0
PF3D7_1019000	2405	eukaryotic translation initiation factor subunit eIF2A, putative	N/A	73	0	0	0	0	0
PF3D7_0305500	3933	conserved Plasmodium protein, unknown function	N/A	72	0	0	0	0	0
PF3D7_0805700	1457	serine/threonine protein kinase, FIKK family	FIKK8	70	0	0	0	0	0
PF3D7_0807600	1334	conserved Plasmodium protein, unknown function	N/A	67	0	0	0	0	0
PF3D7_1446500	3001	nucleoporin NUP313, putative	NUP313	67	0	0	0	0	0
PF3D7_1250800	1647	DNA repair protein rhp16, putative	N/A	66	0	0	0	0	0
PF3D7_0606000	1063	conserved Plasmodium protein, unknown function	N/A	65	0	0	0	0	0
PF3D7_0704400	1010	phosphoinositide-binding protein, putative	N/A	65	0	0	0	0	0
PF3D7_0711000	1229	AAA family ATPase, CDC48 subfamily	CDC48	64	0	0	0	0	0
PF3D7_1355700	1288	NLI interacting factor-like phosphatase, putative	NIF3	62	0	0	0	0	0
PF3D7_1470600	533	RAP protein, putative	N/A	60	0	0	0	0	0
PF3D7_1305000	1479	MCL1 domain-containing protein, putative	N/A	60	0	0	0	0	0
PF3D7_0416300	1465	DNA helicase MCM9, putative	MCM9	58	0	0	0	0	0
PF3D7_1010200	1839	DNA2/NAM7 helicase, putative	N/A	58	0	0	0	0	0
PF3D7_1013500	1385	phosphoinositide-specific phospholipase C	PI-PLC	56	0	0	0	0	0
PF3D7_0815800	1833	vacuolar protein sorting-associated protein 9, putative	VPS9	55	0	4	0	0	0
PF3D7_0307700	1826	conserved Plasmodium protein, unknown function	N/A	54	0	0	0	0	0
PF3D7_1107200	713	conserved protein, unknown function	N/A	52	0	0	0	0	0
PF3D7_1252100	2215	rhoptry neck protein 3	RON3	50	0	5	20	7	0
PF3D7_1308200	2375	carbamoyl phosphate synthetase	cpsSII	50	0	0	2	4	0
PF3D7_0705500	2814	inositol-phosphate phosphatase, putative	N/A	50	0	0	0	0	0
PF3D7_1119900	1749	protein transport protein SEC16, putative	SEC16	49	0	0	0	0	0
PF3D7_1310400	1135	conserved Plasmodium protein, unknown function	N/A	48	0	0	0	0	0
PF3D7_1449700	1136	exosome complex exonuclease RRP6	RRP6	48	0	0	0	0	0
PF3D7_1247500	909	serine/threonine protein kinase, putative	N/A	47	0	0	0	0	0
PF3D7_0303000	783	N-ethylmaleimide-sensitive fusion protein	NSF	47	0	0	0	0	0
PF3D7_1235400	1161	tetQ family GTPase, putative	N/A	47	0	0	0	0	0
PF3D7_1359300	1073	exosome complex exonuclease RRP44	DIS3	47	0	0	0	0	0
PF3D7_0302800	419	RNA-binding protein, putative	N/A	45	0	0	0	0	0
PF3D7_0321600	735	ATP-dependent RNA helicase DDX42, putative	DDX42	45	0	0	0	0	0
PF3D7_1352800	884	vacuolar fusion protein MON1, putative	MON1	44	0	0	0	0	0
PF3D7_1110200	1329	pre-mRNA-processing factor 6, putative	PRPF6	44	0	0	0	0	0
PF3D7_1450400	1844	zinc finger protein, putative	N/A	44	0	0	0	0	0
PF3D7_1441600	569	acid cluster protein 33 homologue, putative	N/A	44	0	0	0	0	0
PF3D7_0110600	1710	phosphatidylinositol-4-phosphate 5-kinase	PIP5K	43	0	0	0	0	0
PF3D7_1231800	1824	asparagine-rich protein, putative	N/A	43	0	0	0	0	0
PF3D7_1468800	833	splicing factor U2AF large subunit, putative	U2AF2	43	0	0	0	0	0
PF3D7_1430300	2657	acid phosphatase, putative	N/A	43	0	0	0	0	0
PF3D7_1426800	2082	conserved Plasmodium protein, unknown function	N/A	43	0	0	0	0	0
PF3D7_0703200	1540	conserved Plasmodium protein, unknown function	N/A	42	0	0	0	0	0
PF3D7_1302700	1566	ATP-dependent RNA helicase DHR1, putative	N/A	42	0	0	0	0	0
PF3D7_1474300	860	DNA repair metallo-beta-lactamase protein, putative	N/A	42	0	0	0	0	0
PF3D7_0603400	1103	trophozoite exported protein 1	TEX1	41	0	0	0	0	0
PF3D7_0904600	1770	ubiquitin specific protease, putative	N/A	41	0	0	0	0	0
PF3D7_0405100	1350	protein transport protein Sec24B, putative	SEC24B	40	0	0	0	0	0
PF3D7_1345400	1474	conserved Plasmodium protein, unknown function	N/A	40	0	0	0	0	0
PF3D7_1235500	646	mRNA methyltransferase, putative	N/A	40	0	0	0	0	0
PF3D7_0727900	1923	conserved Plasmodium protein, unknown function	N/A	40	0	0	0	0	0
PF3D7_0214400	619	conserved protein, unknown function	N/A	39	0	0	0	0	0
PF3D7_0420300	3473	AP2 domain transcription factor, putative	ApiAP2	39	0	0	0	0	0
PF3D7_0104300	3499	ubiquitin carboxyl-terminal hydrolase 1, putative	UBP1	39	0	0	0	0	0
PF3D7_1016200	560	Rab3 GTPase-activating protein non-catalytic subunit, putative	N/A	39	0	0	0	0	0
PF3D7_1360700	1130	E3 SUMO-protein ligase PIAS, putative	PIAS	38	0	0	0	0	0
PF3D7_1139300	2653	AP2 domain transcription factor, putative	ApiAP2	38	0	0	0	0	0
PF3D7_0519500	2488	CCR4 domain-containing protein 1, putative	CCR4-1	37	0	0	0	0	0
PF3D7_1353400	1164	Ran-binding protein, putative	N/A	37	0	0	0	0	0
PF3D7_1449100	1029	CLASP domain-containing protein, putative	N/A	37	0	0	0	0	0
PF3D7_0317200	1553	cdc2-related protein kinase 4	CRK4	36	0	0	0	0	0
PF3D7_0318200	2457	DNA-directed RNA polymerase II subunit RPB1	RPB1	36	0	0	0	0	0
PF3D7_1211300	1135	DNA helicase MCM8, putative	MCM8	36	0	0	0	0	0
PF3D7_0516600	1610	sporozoite surface antigen MB2	MB2	35	0	0	0	0	0
PF3D7_0729500	760	mRNA (N6-adenosine)-methyltransferase, putative	N/A	35	0	0	0	0	0
PF3D7_0706500	1706	conserved Plasmodium protein, unknown function	N/A	34	0	0	0	17	0
PF3D7_1134800	487	coatomer subunit delta	N/A	34	0	3	0	0	0
PF3D7_1445600	596	RNA-binding protein, putative	N/A	34	0	0	0	0	0
PF3D7_1419100	1041	ATP-dependent rRNA helicase SPB4, putative	SPB4	34	0	0	0	0	0
PF3D7_1241900	676	tetratricopeptide repeat protein, putative	N/A	33	0	0	0	0	0
PF3D7_0725000	1347	exonuclease I, putative	N/A	33	0	0	0	0	0
PF3D7_1028500	838	partial CSTF domain-containing protein, putative	N/A	33	0	0	0	0	0
PF3D7_1366300	4136	conserved Plasmodium protein, unknown function	N/A	32	0	0	5	0	0
PF3D7_1345800	994	conserved Plasmodium protein, unknown function	N/A	32	0	0	0	0	0
PF3D7_0416400	1259	histone acetyltransferase, putative	HAT1	32	0	0	0	0	0
PF3D7_0613500	1363	AP-3 complex subunit beta, putative	N/A	32	0	0	0	0	0
PF3D7_0110500	2285	bromodomain protein, putative	N/A	32	0	0	0	0	0
PF3D7_0704200	1193	tRNA m5C-methyltransferase, putative	N/A	32	0	0	0	0	0
PF3D7_1103400	1462	FeS cluster assembly protein SufD	SufD	32	0	0	0	0	0
PF3D7_1022000	1426	RNA-binding protein, putative	N/A	32	0	0	0	0	0
PF3D7_1230000	2001	TBC domain-containing protein, putative	N/A	31	0	0	0	0	0
PF3D7_1226400	856	conserved Plasmodium protein, unknown function	N/A	31	0	0	0	0	0
PF3D7_1352700	2533	intron-binding protein aquarius, putative	AQR	31	0	0	0	0	0
PF3D7_1429900	1440	ADP-dependent DNA helicase RecQ	WRN	31	0	0	0	0	0
PF3D7_0403100	626	regulator of chromosome condensation, putative	N/A	30	0	0	0	0	0
PF3D7_1228400	1401	conserved Plasmodium protein, unknown function	N/A	30	0	0	0	0	0
PF3D7_1405100	1157	GTPase-activating protein, putative	N/A	30	0	0	0	0	0
PF3D7_0303700	448	lipoamide acyltransferase component of branched-chain alpha-keto acid dehydrogenase complex	BCKDH-E2	29	0	0	0	2	0
PF3D7_1359600	2025	conserved Plasmodium protein, unknown function	N/A	29	0	0	0	0	0
PF3D7_0319400	1363	kinesin-8, putative	N/A	29	0	0	0	0	0
PF3D7_1364500	477	exosome complex component RRP45, putative	RRP45	29	0	0	0	0	0
PF3D7_0705400	821	DNA replication licensing factor MCM7	MCM7	28	0	0	2	0	0
PF3D7_0709300	2729	Cg2 protein	CG2	28	0	0	0	0	0
PF3D7_0613800	4109	AP2 domain transcription factor, putative	ApiAP2	28	0	0	0	0	0
PF3D7_1147500	923	protein farnesyltransferase subunit beta	FTB	28	0	0	0	0	0
PF3D7_1012700	1438	NLI interacting factor-like phosphatase, putative	NIF4	27	0	0	3	0	0
PF3D7_1003800	1235	U5 small nuclear ribonucleoprotein component, putative	EFTUD2	27	0	0	0	0	0
PF3D7_0917000	1826	merozoite organizing protein	MOP	27	0	0	0	0	0
PF3D7_1454000	511	RNA-binding protein, putative	N/A	27	0	0	0	0	0
PF3D7_1443400	819	WD repeat-containing protein	WLP1	27	0	0	0	0	0
PF3D7_1427300	1477	conserved Plasmodium protein, unknown function	N/A	27	0	0	0	0	0
PF3D7_1419400	2201	conserved Plasmodium membrane protein, unknown function	N/A	27	0	0	0	0	0
PF3D7_0323600	670	conserved Plasmodium protein, unknown function	N/A	26	0	0	0	0	0
PF3D7_0415200	2212	conserved Plasmodium protein, unknown function	N/A	26	0	0	0	0	0
PF3D7_1228800	3209	WD repeat-containing protein, putative	N/A	26	0	0	0	0	0
PF3D7_1312800	2361	conserved Plasmodium protein, unknown function	N/A	26	0	0	0	0	0
PF3D7_1443000	1268	serine/threonine protein kinase	SRPK2	26	0	0	0	0	0
PF3D7_1228600	743	merozoite surface protein 9	MSP9	25	0	0	0	2	0
PF3D7_1402700	653	U2 snRNP-associated SURP motif-containing protein, putative	SR140	25	0	0	0	0	0
PF3D7_0934100	1056	TFIIH basal transcription factor complex helicase XPD subunit	XPD	25	0	0	0	0	0
PF3D7_0510100	2535	conserved protein, unknown function	N/A	24	0	0	0	2	0
PF3D7_0609000	6077	nucleoporin NUP637, putative	NUP637	24	0	0	0	0	0
PF3D7_0911400	1218	conserved Plasmodium protein, unknown function	N/A	24	0	0	0	0	0
PF3D7_1244200	945	RNA polymerase II transcription factor B subunit 2, putative	TFB2	24	0	0	0	0	0
PF3D7_1475200	961	conserved protein, unknown function	N/A	24	0	0	0	0	0
PF3D7_0410400	338	exosome complex component RRP4	RRP4	24	0	0	0	0	0
PF3D7_0811300	1774	CCR4-associated factor 1	CAF1	23	0	0	0	0	0
PF3D7_0903300	3203	conserved protein, unknown function	N/A	23	0	0	0	0	0
PF3D7_0625300	1444	DNA polymerase 1, putative	N/A	23	0	0	0	0	0
PF3D7_0803700	452	tubulin gamma chain	g-tub	23	0	0	0	0	0
PF3D7_1312100	1333	GYF domain-containing protein, putative	N/A	23	0	0	0	0	0
PF3D7_0310500	2269	ATP-dependent RNA helicase DHX57, putative	DHX57	22	0	0	0	0	0
PF3D7_1107800	1828	AP2 domain transcription factor, putative	ApiAP2	22	0	0	0	0	0
PF3D7_0729100	2580	conserved Plasmodium protein, unknown function	N/A	22	0	0	0	0	0
PF3D7_1249300	1027	protein phosphatase PPM4, putative	PPM4	22	0	0	0	0	0
PF3D7_1009200	915	ribonuclease, putative	N/A	22	0	0	0	0	0
PF3D7_1461600	677	splicing factor 3B subunit 2, putative	SF3B2	22	0	0	0	0	0
PF3D7_0409800	575	zinc finger protein, putative	N/A	22	0	0	0	0	0
PF3D7_0911900	413	falstatin	ICP	21	0	0	0	0	2
PF3D7_0626400	1159	CRAL/TRIO domain-containing protein, putative	N/A	21	0	0	0	0	0
PF3D7_0416100	826	glutamyl-tRNA(Gln) amidotransferase subunit A	GATA	21	0	0	0	0	0
PF3D7_0402100	575	Plasmodium exported protein (PHISTb), unknown function	N/A	21	0	0	0	0	0
PF3D7_0916200	1144	conserved Plasmodium protein, unknown function	N/A	21	0	0	0	0	0
PF3D7_0905800	1197	conserved Plasmodium protein, unknown function	N/A	21	0	0	0	0	0
PF3D7_0530700	1083	conserved Plasmodium protein, unknown function	N/A	21	0	0	0	0	0
PF3D7_0509400	2914	RNA polymerase I	RNAPI	21	0	0	0	0	0
PF3D7_1227600	1115	conserved Plasmodium protein, unknown function	N/A	21	0	0	0	0	0
PF3D7_0814300	1200	AAA family ATPase, putative	N/A	21	0	0	0	0	0
PF3D7_1111700	800	conserved Plasmodium protein, unknown function	N/A	21	0	0	0	0	0
PF3D7_1004400	880	RNA-binding protein, putative	N/A	21	0	0	0	0	0
PF3D7_1453000	931	conserved Plasmodium protein, unknown function	N/A	21	0	0	0	0	0
PF3D7_1442400	2113	conserved Plasmodium protein, unknown function	N/A	21	0	0	0	0	0
PF3D7_1133800	857	RNA (uracil-5-)methyltransferase, putative	N/A	20	0	0	3	0	0
PF3D7_1128000	1789	conserved Plasmodium protein, unknown function	N/A	20	0	0	0	0	0
PF3D7_0103300	918	conserved protein, unknown function	N/A	20	0	0	0	0	0
PF3D7_0704600	3893	E3 ubiquitin-protein ligase	UT	20	0	0	0	0	0
PF3D7_0302100	1338	serine/threonine protein kinase	SRPK1	20	0	0	0	0	0
PF3D7_0303500	2226	spindle pole body protein, putative	N/A	20	0	0	0	0	0
PF3D7_0925800	1754	armadillo repeat protein, putative	N/A	20	0	0	0	0	0
PF3D7_0508900	3134	conserved Plasmodium protein, unknown function	N/A	20	0	0	0	0	0
PF3D7_1211600	2961	lysine-specific histone demethylase 1, putative	LSD1	20	0	0	0	0	0
PF3D7_0802400	714	conserved Plasmodium protein, unknown function	N/A	20	0	0	0	0	0
PF3D7_0723800	2190	conserved Plasmodium protein, unknown function	N/A	20	0	0	0	0	0
PF3D7_1364000	827	conserved protein, unknown function	N/A	20	0	0	0	0	0
PF3D7_1317200	2672	AP2 domain transcription factor AP2-G3, putative	ApiAP2	20	0	0	0	0	0
PF3D7_1134700	1517	DNA-directed RNA polymerase I subunit RPA2, putative	RPA2	20	0	0	0	0	0
PF3D7_1448300	1641	conserved protein, unknown function	N/A	20	0	0	0	0	0
PF3D7_0111400	718	conserved Plasmodium protein, unknown function	GEXP19	19	0	0	0	0	0
PF3D7_0904100	1388	AP-4 complex subunit epsilon, putative	N/A	19	0	0	0	0	0
PF3D7_0607700	2752	conserved Plasmodium protein, unknown function	N/A	18	0	0	0	0	0
PF3D7_0616200	591	kinetochore protein NDC80, putative	NDC80	18	0	0	0	0	0
PF3D7_0215500	764	conserved Plasmodium protein, unknown function	N/A	18	0	0	0	0	0
PF3D7_0930600	609	peptidyl-prolyl cis-trans isomerase	CYP72	18	0	0	0	0	0
PF3D7_1205400	1085	kelch domain-containing protein, putative	N/A	18	0	0	0	0	0
PF3D7_1203300	992	TBCC domain-containing protein, putative	N/A	18	0	0	0	0	0
PF3D7_0730500	2773	conserved Plasmodium protein, unknown function	N/A	18	0	0	0	0	0
PF3D7_1351000	1860	phosphatidylinositol transfer protein, putative	N/A	18	0	0	0	0	0
PF3D7_1440700	733	AP-3 complex subunit mu, putative	AP3M	18	0	0	0	0	0
PF3D7_1411700	682	methyltransferase, putative	N/A	18	0	0	0	0	0
PF3D7_1035700	697	duffy binding-like merozoite surface protein	DBLMSP	17	0	6	16	40	0
PF3D7_0611400	830	SWIB/MDM2 domain-containing protein	SWIB	17	0	0	0	0	0
PF3D7_1449500	715	AP2 domain transcription factor AP2-O5, putative	ApiAP2	17	0	0	0	0	0
PF3D7_1233600	5439	asparagine and aspartate rich protein 1	AARP1	17	0	0	0	0	0
PF3D7_0313800	661	conserved Plasmodium protein, unknown function	N/A	17	0	0	0	0	0
PF3D7_0704000	3268	conserved Plasmodium membrane protein, unknown function	N/A	17	0	0	0	0	0
PF3D7_0405700	2415	lysine decarboxylase, putative	N/A	17	0	0	0	0	0
PF3D7_0518100	1379	protein AMR2	AMR2	17	0	0	0	0	0
PF3D7_1307900	886	tripartite motif protein, putative	N/A	17	0	0	0	0	0
PF3D7_0407800	1960	conserved Plasmodium protein, unknown function	N/A	17	0	0	0	0	0
PF3D7_0310300	1165	phosphoglycerate mutase, putative	N/A	16	0	0	0	0	0
PF3D7_0621500	343	ribonuclease P/MRP protein subunit RPP1, putative	RPP1	16	0	0	0	0	0
PF3D7_0626200	418	conserved Plasmodium protein, unknown function	N/A	16	0	0	0	0	0
PF3D7_0323400	1086	Rh5 interacting protein	RIPR	16	0	0	0	0	0
PF3D7_0933500	1512	gamma-tubulin complex component, putative	N/A	16	0	0	0	0	0
PF3D7_0508700	1490	pre-mRNA-processing ATP-dependent RNA helicase PRP5, putative	PRP5	16	0	0	0	0	0
PF3D7_1234200	2066	helicase, putative, pseudogene	N/A	16	0	0	0	0	0
PF3D7_1334100	983	conserved protein, unknown function	N/A	16	0	0	0	0	0
PF3D7_1324100	513	conserved Plasmodium membrane protein, unknown function	N/A	16	0	0	0	0	0
PF3D7_1037600	886	TFIIH basal transcription factor complex helicase XPB subunit, putative	XPB	16	0	0	0	0	0
PF3D7_0412200	332	conserved Plasmodium protein, unknown function	N/A	16	0	0	0	0	0
PF3D7_1210600	1065	conserved Plasmodium protein, unknown function	N/A	15	0	0	0	0	0
PF3D7_0628800	882	glutamyl-tRNA(Gln) amidotransferase subunit B	GATB	15	0	0	0	0	0
PF3D7_0415300	1339	cdc2-related protein kinase 3	CRK3	15	0	0	0	0	0
PF3D7_0111300	1167	P-loop containing nucleoside triphosphate hydrolase, putative	N/A	15	0	0	0	0	0
PF3D7_0102500	1567	erythrocyte binding antigen-181	EBA181	15	0	0	0	0	0
PF3D7_1226900	495	parasitophorous vacuolar protein 2	PV2	15	0	0	0	0	0
PF3D7_1206600	1450	DNA-directed RNA polymerase III subunit RPC2, putative	RPC2	15	0	0	0	0	0
PF3D7_1125800	592	kelch domain-containing protein, putative	N/A	15	0	0	0	0	0
PF3D7_1433300	428	chromatin assembly factor 1 P55 subunit, putative	N/A	15	0	0	0	0	0
PF3D7_0410800	1298	conserved Plasmodium protein, unknown function	N/A	15	0	0	0	0	0
PF3D7_0212100	1844	conserved Plasmodium protein, unknown function	N/A	14	0	0	0	0	0
PF3D7_1247400	304	peptidyl-prolyl cis-trans isomerase FKBP35	FKBP35	14	0	0	0	0	0
PF3D7_0520200	697	mediator of RNA polymerase II transcription subunit 17, putative	MED17	14	0	0	0	0	0
PF3D7_1456500	2391	conserved Plasmodium protein, unknown function	N/A	14	0	0	0	0	0
PF3D7_0808100	1609	AP-3 complex subunit delta, putative	N/A	14	0	0	0	0	0
PF3D7_1018200	2166	serine/threonine protein phosphatase 8, putative	PPP8	14	0	0	0	0	0
PF3D7_0924200	1060	heptatricopeptide repeat-containing protein, putative	N/A	14	0	0	0	0	0
PF3D7_0914900	709	BSD-domain protein, putative	N/A	14	0	0	0	0	0
PF3D7_0914500	1728	conserved Plasmodium protein, unknown function	N/A	14	0	0	0	0	0
PF3D7_0511300	1417	MORN repeat protein, putative	N/A	14	0	0	0	0	0
PF3D7_0827300	833	conserved Plasmodium protein, unknown function	N/A	14	0	0	0	0	0
PF3D7_1368800	1700	DNA repair endonuclease XPF, putative	ERCC4	14	0	0	0	0	0
PF3D7_1339700	1936	conserved Plasmodium protein, unknown function	N/A	14	0	0	0	0	0
PF3D7_0808400	278	coatomer subunit epsilon, putative	SEC28	13	0	0	0	0	0
PF3D7_0616600	625	conserved protein, unknown function	N/A	13	0	0	0	0	0
PF3D7_0208000	994	serine repeat antigen 1	SERA1	13	0	0	0	0	0
PF3D7_0516800	2378	AP2 domain transcription factor AP2-O2, putative	ApiAP2	13	0	0	0	0	0
PF3D7_1242600	521	protein farnesyltransferase subunit alpha	N/A	13	0	0	0	0	0
PF3D7_0829000	1907	conserved Plasmodium membrane protein, unknown function	N/A	13	0	0	0	0	0
PF3D7_1333600	1335	U3 small nucleolar RNA-associated protein 4, putative	UTP4	13	0	0	0	0	0
PF3D7_1314000	1205	conserved protein, unknown function	N/A	13	0	0	0	0	0
PF3D7_1119400	2147	ubiquitin-protein ligase, putative	N/A	13	0	0	0	0	0
PF3D7_1014900	2279	conserved Plasmodium protein, unknown function	N/A	13	0	0	0	0	0
PF3D7_1003700	1308	MKT1 domain-containing protein, putative	N/A	13	0	0	0	0	0
PF3D7_1443600	1898	gamma-tubulin complex component, putative	N/A	13	0	0	0	0	0
PF3D7_1008800	469	nucleolar protein 5, putative	NOP5	12	0	0	3	0	0
PF3D7_1105600	777	translocon component PTEX88	PTEX88	12	0	0	0	0	0
PF3D7_1443100	574	conserved Plasmodium protein, unknown function	N/A	12	0	0	0	0	0
PF3D7_0623100	786	nuclear polyadenylated RNA-binding protein NAB2, putative	NAB2	12	0	0	0	0	0
PF3D7_0623600	615	transcription or splicing factor-like protein, putative	N/A	12	0	0	0	0	0
PF3D7_0310400	1294	parasite-infected erythrocyte surface protein	PIESP1	12	0	0	0	0	0
PF3D7_0920400	1852	conserved Plasmodium protein, unknown function	N/A	12	0	0	0	0	0
PF3D7_0910400	1193	selenide water dikinase, putative	N/A	12	0	0	0	0	0
PF3D7_1243800	370	WD repeat-containing protein 82, putative	WDR82	12	0	0	0	0	0
PF3D7_1230800	584	pre-mRNA-splicing regulator, putative	N/A	12	0	0	0	0	0
PF3D7_0723700	1032	metallo-hydrolase/oxidoreductase, putative	N/A	12	0	0	0	0	0
PF3D7_1347900	1847	conserved Plasmodium protein, unknown function	N/A	12	0	0	0	0	0
PF3D7_1143300	333	DNA-directed RNA polymerases I and III subunit RPAC1, putative	RPC40	12	0	0	0	0	0
PF3D7_0411900	1912	DNA polymerase alpha catalytic subunit A	N/A	12	0	0	0	0	0
PF3D7_1250300	297	vacuolar protein sorting-associated protein 26, putative	VPS26	11	0	0	0	0	0
PF3D7_0825000	1664	conserved Plasmodium protein, unknown function	N/A	11	0	0	0	0	0
PF3D7_0206000	1516	DNA repair protein RAD2, putative	RAD2	11	0	0	0	0	0
PF3D7_0906600	843	zinc finger protein, putative	N/A	11	0	0	0	0	0
PF3D7_0503200	979	conserved Plasmodium protein, unknown function	N/A	11	0	0	0	0	0
PF3D7_1209400	792	cytosolic iron-sulfur protein assembly protein 1, putative	CIA1	11	0	0	0	0	0
PF3D7_0730200	858	AP-4 complex subunit beta, putative	N/A	11	0	0	0	0	0
PF3D7_1136600	1322	conserved Plasmodium protein, unknown function	N/A	11	0	0	0	0	0
PF3D7_1126500	1368	WD repeat-containing protein, putative	N/A	11	0	0	0	0	0
PF3D7_1120500	791	tRNA nucleotidyltransferase, putative	N/A	11	0	0	0	0	0
PF3D7_1032900	1743	RNA polymerase II-associated protein 1, putative	N/A	11	0	0	0	0	0
PF3D7_1013200	1064	conserved Plasmodium protein, unknown function	N/A	11	0	0	0	0	0
PF3D7_1448500	3704	conserved Plasmodium protein, unknown function	N/A	11	0	0	0	0	0
PF3D7_0629200	380	DnaJ protein, putative	N/A	10	0	6	10	26	0
PF3D7_1126000	1013	threonine--tRNA ligase	ThrRS	10	0	0	10	6	6
PF3D7_1364800	205	DNA-directed RNA polymerases I, II, and III subunit RPABC1, putative	RPB5	10	0	0	3	0	0
PF3D7_0817300	2235	conserved Plasmodium protein, unknown function	N/A	10	0	0	0	0	0
PF3D7_0804500	6034	conserved Plasmodium membrane protein, unknown function	N/A	10	0	0	0	0	0
PF3D7_0609200	465	citrate synthase-like protein, putative	N/A	10	0	0	0	0	0
PF3D7_0619500	1392	acyl-CoA synthetase	ACS12	10	0	0	0	0	0
PF3D7_0625600	631	poly(A) polymerase PAP, putative	PAP	10	0	0	0	0	0
PF3D7_0318600	1017	cleavage and polyadenylation specificity factor, putative	N/A	10	0	0	0	0	0
PF3D7_0209200	275	exosome complex component MTR3, putative	MTR3	10	0	0	0	0	0
PF3D7_0912000	1568	conserved Plasmodium protein, unknown function	N/A	10	0	0	0	0	0
PF3D7_0526500	1384	conserved Plasmodium protein, unknown function	N/A	10	0	0	0	0	0
PF3D7_0507800	1527	conserved protein, unknown function	N/A	10	0	0	0	0	0
PF3D7_0803300	365	mitogen-activated protein kinase organizer 1, putative	MORG1	10	0	0	0	0	0
PF3D7_0821600	674	polyribonucleotide 5'-hydroxyl-kinase Clp1, putative	CLP1	10	0	0	0	0	0
PF3D7_1343400	1452	DNA repair protein RAD5, putative	RAD5	10	0	0	0	0	0
PF3D7_1340100	278	exosome complex component RRP42, putative	RRP42	10	0	0	0	0	0
PF3D7_1338900	931	serine/threonine protein kinase, putative	N/A	10	0	0	0	0	0
PF3D7_1324800	522	dihydrofolate synthase/folylpolyglutamate synthase	DHFS-FPGS	10	0	0	0	0	0
PF3D7_1319100	803	ubiquitin carboxyl-terminal hydrolase MINDY, putative	N/A	10	0	0	0	0	0
PF3D7_1463300	539	DNA polymerase alpha subunit B, putative	N/A	10	0	0	0	0	0
PF3D7_1416200	2280	metacaspase-3, putative	MCA3	10	0	0	0	0	0
PF3D7_1406100	1361	tubby domain-containing protein, putative	N/A	10	0	0	0	0	0
PF3D7_1405300	1025	conserved Plasmodium protein, unknown function	N/A	10	0	0	0	0	0
PF3D7_0103900	575	parasite-infected erythrocyte surface protein	PIESP15	9	0	0	16	0	0
PF3D7_1463200	344	replication factor C subunit 3, putative	RFC3	9	0	2	3	6	0
PF3D7_1149000	6093	antigen 332, DBL-like protein	Pf332	9	0	0	0	0	0
PF3D7_1308400	6147	conserved Plasmodium protein, unknown function	N/A	9	0	0	0	0	0
PF3D7_0906000	1797	exoribonuclease II	RNaseII	9	0	0	0	0	0
PF3D7_1359700	3698	conserved Plasmodium protein, unknown function	N/A	9	0	0	0	0	0
PF3D7_0629800	1129	cullin-like protein, putative	N/A	9	0	0	0	0	0
PF3D7_0511500	10061	RNA pseudouridylate synthase, putative	N/A	9	0	0	0	0	0
PF3D7_1225600	781	conserved Plasmodium protein, unknown function	N/A	9	0	0	0	0	0
PF3D7_0811000	829	cullin-1, putative	CUL1	9	0	0	0	0	0
PF3D7_0723400	1422	conserved Plasmodium protein, unknown function	N/A	9	0	0	0	0	0
PF3D7_1369600	897	conserved Plasmodium protein, unknown function	N/A	9	0	0	0	0	0
PF3D7_1351700	1318	inner membrane complex protein 1f, putative	IMC1f	9	0	0	0	0	0
PF3D7_1314900	401	general transcription factor IIH subunit 2	P44	9	0	0	0	0	0
PF3D7_1128500	718	Fe-S cluster assembly protein, putative	N/A	9	0	0	0	0	0
PF3D7_1119500	436	AP-4 complex subunit mu, putative	N/A	9	0	0	0	0	0
PF3D7_1102400	660	phosphopantothenate--cysteine ligase, putative	PPCS	9	0	0	0	0	0
PF3D7_1466900	1416	conserved Plasmodium protein, unknown function	N/A	9	0	0	0	0	0
PF3D7_1451400	1304	transcriptional regulatory protein sir2b	Sir2B	9	0	0	0	0	0
PF3D7_1438500	876	cleavage and polyadenylation specificity factor subunit 3, putative	CPSF3	9	0	0	0	0	0
PF3D7_1422700	1190	conserved Plasmodium protein, unknown function	N/A	9	0	0	0	0	0
PF3D7_1404800	954	conserved Plasmodium protein, unknown function	N/A	9	0	0	0	0	0
PF3D7_0407900	667	AAA family ATPase, putative	N/A	9	0	0	0	0	0
PF3D7_1116100	1830	serine esterase, putative	N/A	8	0	0	3	0	0
PF3D7_1126300	617	DnaJ protein, putative	N/A	8	0	0	0	0	0
PF3D7_0614100	935	conserved Plasmodium protein, unknown function	N/A	8	0	0	0	0	0
PF3D7_0619900	233	splicing factor 3A subunit 2, putative	SF3A2	8	0	0	0	0	0
PF3D7_1017300	573	golgi re-assembly stacking protein 1, golgi re-assembly stacking protein 2	GRASP	8	0	0	0	0	0
PF3D7_0215800	899	origin recognition complex subunit 5	ORC5	8	0	0	0	0	0
PF3D7_0105800	832	cyclin-dependent kinases regulatory subunit, putative	N/A	8	0	0	0	0	0
PF3D7_1245100	1326	kinesin-13, putative	KLP8	8	0	0	0	0	0
PF3D7_1237500	1681	conserved Plasmodium protein, unknown function	N/A	8	0	0	0	0	0
PF3D7_1208500	1753	conserved Plasmodium protein, unknown function	N/A	8	0	0	0	0	0
PF3D7_0726600	688	conserved Plasmodium protein, unknown function	N/A	8	0	0	0	0	0
PF3D7_0719000	153	conserved protein, unknown function	N/A	8	0	0	0	0	0
PF3D7_1361200	1792	conserved Plasmodium protein, unknown function	N/A	8	0	0	0	0	0
PF3D7_1309000	360	conserved protein, unknown function	N/A	8	0	0	0	0	0
PF3D7_1124300	525	conserved protein, unknown function	N/A	8	0	0	0	0	0
PF3D7_1119800	200	alternative splicing factor ASF-1, putative	ASF1	8	0	0	0	0	0
PF3D7_1012000	781	RING zinc finger protein, putative	N/A	8	0	0	0	0	0
PF3D7_1466100	889	protein phosphatase containing kelch-like domains	PPKL	8	0	0	0	0	0
PF3D7_1447800	1986	calponin homology domain-containing protein, putative	N/A	8	0	0	0	0	0
PF3D7_1402400	490	zinc finger protein, putative	N/A	8	0	0	0	0	0
PF3D7_0107500	1470	Niemann-Pick type C1-related protein	NCR1	7	0	3	5	0	0
PF3D7_1006700	383	conserved Plasmodium protein, unknown function	N/A	7	0	0	0	2	0
PF3D7_1235900	1031	pre-mRNA-splicing factor SYF1, putative	XAB2	7	0	0	0	0	0
PF3D7_0811900	1176	RNA-binding protein, putative	N/A	7	0	0	0	0	0
PF3D7_1326700	542	conserved Apicomplexan protein, unknown function	N/A	7	0	0	0	0	0
PF3D7_0927300	681	fumarate hydratase	FH	7	0	0	0	0	0
PF3D7_1234300	624	DNA polymerase epsilon subunit B, putative	N/A	7	0	0	0	0	0
PF3D7_1219000	2974	formin 2	FRM2	7	0	0	0	0	0
PF3D7_1366400	1262	rhoptry protein RHOP148	RHOP148	7	0	0	0	0	0
PF3D7_1349500	3381	conserved Plasmodium protein, unknown function	N/A	7	0	0	0	0	0
PF3D7_1122500	1956	conserved Plasmodium protein, unknown function	N/A	7	0	0	0	0	0
PF3D7_1460500	1632	conserved Plasmodium protein, unknown function	N/A	7	0	0	0	0	0
PF3D7_1459600	801	conserved Plasmodium protein, unknown function	N/A	7	0	0	0	0	0
PF3D7_1451000	804	conserved Plasmodium protein, unknown function	N/A	7	0	0	0	0	0
PF3D7_1449400	1271	crossover junction endonuclease MUS81, putative	MUS81	7	0	0	0	0	0
PF3D7_1449300	684	transcription factor IIIb subunit, putative	BRF1	7	0	0	0	0	0
PF3D7_1414100	743	zinc finger protein, putative	N/A	7	0	0	0	0	0
PF3D7_1408400	1160	FANCJ-like helicase, putative	FANCJ	7	0	0	0	0	0
PF3D7_0407300	320	transcription factor, putative	N/A	7	0	0	0	0	0
PF3D7_0616800	521	malate:quinone oxidoreductase	MQO	6	0	0	0	5	0
PF3D7_1407900	452	plasmepsin I	PMI	6	0	0	0	13	0
PF3D7_1417800	971	DNA replication licensing factor MCM2	MCM2	6	0	0	4	0	0
PF3D7_0420600	593	conserved Plasmodium protein, unknown function	N/A	6	0	0	0	0	0
PF3D7_0505000	2975	MMS19-like protein, putative	N/A	6	0	0	0	0	0
PF3D7_1362400	2048	calpain	Pcalp	6	0	0	0	0	0
PF3D7_0608200	156	conserved Plasmodium protein, unknown function	N/A	6	0	0	0	0	0
PF3D7_0622900	1989	AP2 domain transcription factor AP2Tel	AP2Tel	6	0	0	0	0	0
PF3D7_0403700	780	pre-mRNA-splicing factor CLF1, putative	CLF1	6	0	0	0	0	0
PF3D7_0108100	656	conserved protein, unknown function	N/A	6	0	0	0	0	0
PF3D7_0926800	1225	conserved Plasmodium protein, unknown function	N/A	6	0	0	0	0	0
PF3D7_0924400	1245	conserved Plasmodium protein, unknown function	N/A	6	0	0	0	0	0
PF3D7_0923400	1104	conserved Plasmodium protein, unknown function	N/A	6	0	0	0	0	0
PF3D7_0923000	335	DNA-directed RNA polymerase II subunit RPB3, putative	RPB3	6	0	0	0	0	0
PF3D7_0919800	1078	TLD domain-containing protein	N/A	6	0	0	0	0	0
PF3D7_0527900	665	ATP-dependent RNA helicase DDX41, putative	DDX41	6	0	0	0	0	0
PF3D7_1235300	1662	CCR4-NOT transcription complex subunit 4, putative	NOT4	6	0	0	0	0	0
PF3D7_1218200	2134	conserved Plasmodium protein, unknown function	N/A	6	0	0	0	0	0
PF3D7_0208700	206	conserved Plasmodium protein, unknown function, unspecified product	N/A	6	0	0	0	0	0
PF3D7_0823900	318	dicarboxylate/tricarboxylate carrier	DTC	6	0	0	0	0	0
PF3D7_0728800	466	conserved Plasmodium protein, unknown function	N/A	6	0	0	0	0	0
PF3D7_0716300	522	conserved protein, unknown function	N/A	6	0	0	0	0	0
PF3D7_0704800	1297	protein phosphatase PPM12, putative	PPM12	6	0	0	0	0	0
PF3D7_1357400	1179	conserved Plasmodium protein, unknown function	N/A	6	0	0	0	0	0
PF3D7_1356400	1006	phosphatase 2A regulatory subunit-related protein, putative	N/A	6	0	0	0	0	0
PF3D7_1346500	595	conserved Plasmodium protein, unknown function	N/A	6	0	0	0	0	0
PF3D7_0422500	2874	pre-mRNA-splicing helicase BRR2, putative	BRR2	6	0	0	0	0	0
PF3D7_1148000	1429	serine/threonine protein kinase, putative	N/A	6	0	0	0	0	0
PF3D7_1121100	1544	conserved protein, unknown function	N/A	6	0	0	0	0	0
PF3D7_1015400	773	conserved Plasmodium protein, unknown function	N/A	6	0	0	0	0	0
PF3D7_1450500	1653	conserved Plasmodium protein, unknown function	N/A	6	0	0	0	0	0
PF3D7_1446700	357	conserved Plasmodium protein, unknown function	N/A	6	0	0	0	0	0
PF3D7_1444500	1558	eukaryotic translation initiation factor 2-alpha kinase 1	eIK1	6	0	0	0	0	0
PF3D7_0408100	1121	conserved Plasmodium protein, unknown function	N/A	6	0	0	0	0	0
PF3D7_0309800	280	YTH domain-containing protein, putative	N/A	5	0	0	0	3	0
PF3D7_1037300	301	ADP/ATP transporter on adenylate translocase	ADT	5	0	0	9	6	0
PF3D7_1311400	437	AP-1 complex subunit mu-1	AP1M1	5	0	0	10	0	0
PF3D7_1414400	304	serine/threonine protein phosphatase PP1	PP1	5	0	0	0	0	2
PF3D7_0717600	1053	conserved Plasmodium protein, unknown function	N/A	5	0	0	0	0	0
PF3D7_1031400	938	OTU-like cysteine protease	OTU	5	0	0	0	0	0
PF3D7_0709600	1156	ribonucleases P/MRP protein subunit POP1, putative	POP1	5	0	0	0	0	0
PF3D7_1343900	648	U4/U6 small nuclear ribonucleoprotein PRP4, putative	PRPF4	5	0	0	0	0	0
PF3D7_1358200	1596	conserved Plasmodium protein, unknown function	N/A	5	0	0	0	0	0
PF3D7_0618100	743	conserved Plasmodium protein, unknown function	N/A	5	0	0	0	0	0
PF3D7_0625800	642	conserved Plasmodium protein, unknown function	N/A	5	0	0	0	0	0
PF3D7_0627900	291	ribonuclease P protein subunit p29, putative	POP4	5	0	0	0	0	0
PF3D7_0201900	2441	erythrocyte membrane protein 3	EMP3	5	0	0	0	0	0
PF3D7_0212400	4091	conserved Plasmodium membrane protein, unknown function	N/A	5	0	0	0	0	0
PF3D7_0315800	365	zinc finger protein, putative	N/A	5	0	0	0	0	0
PF3D7_0322700	3096	conserved Plasmodium protein, unknown function	N/A	5	0	0	0	0	0
PF3D7_0921900	248	conserved Plasmodium protein, unknown function	N/A	5	0	0	0	0	0
PF3D7_0916900	332	zinc finger protein, putative	N/A	5	0	0	0	0	0
PF3D7_0916000	1379	major facilitator superfamily domain-containing protein, putative	MFS2	5	0	0	0	0	0
PF3D7_0905100	2112	nucleoporin NUP221, putative	NUP221	5	0	0	0	0	0
PF3D7_1246600	390	pre-mRNA-splicing factor CWC26, putative	BUD13	5	0	0	0	0	0
PF3D7_1230500	502	WD repeat-containing protein, putative	N/A	5	0	0	0	0	0
PF3D7_1221700	913	FbpA domain protein, putative	N/A	5	0	0	0	0	0
PF3D7_1203000	1189	origin recognition complex subunit 1	ORC1	5	0	0	0	0	0
PF3D7_0803100	1245	U3 small nucleolar RNA-associated protein 14, putative	UTP14	5	0	0	0	0	0
PF3D7_0810600	941	ATP-dependent RNA helicase DBP1, putative	DBP1	5	0	0	0	0	0
PF3D7_0820500	852	protein transport protein YIF1, putative	YIF1	5	0	0	0	0	0
PF3D7_0824900	978	conserved Plasmodium protein, unknown function	N/A	5	0	0	0	0	0
PF3D7_0718100	2695	exported serine/threonine protein kinase	EST	5	0	0	0	0	0
PF3D7_0715900	556	cation diffusion facilitator family protein, putative	CDF	5	0	0	0	0	0
PF3D7_0705300	825	origin recognition complex subunit 2	ORC2	5	0	0	0	0	0
PF3D7_1349300	1807	tyrosine kinase-like protein	TKL3	5	0	0	0	0	0
PF3D7_1348300	1394	elongation factor Tu, putative	N/A	5	0	0	0	0	0
PF3D7_1335700	1609	conserved oligomeric Golgi complex subunit 3, putative	COG3	5	0	0	0	0	0
PF3D7_1317300	296	conserved Plasmodium protein, unknown function	N/A	5	0	0	0	0	0
PF3D7_1305900	475	conserved Plasmodium protein, unknown function	N/A	5	0	0	0	0	0
PF3D7_1145800	915	conserved Plasmodium protein, unknown function	N/A	5	0	0	0	0	0
PF3D7_1140700	2275	conserved Plasmodium protein, unknown function	N/A	5	0	0	0	0	0
PF3D7_1138000	2849	conserved Plasmodium protein, unknown function	N/A	5	0	0	0	0	0
PF3D7_1123200	814	leucine-rich repeat protein	LRR11	5	0	0	0	0	0
PF3D7_1117100	465	ubiquitin carboxyl-terminal hydrolase UCH54	UCH54	5	0	0	0	0	0
PF3D7_1112400	191	nucleic acid binding protein, putative	N/A	5	0	0	0	0	0
PF3D7_1025300	922	conserved protein, unknown function	N/A	5	0	0	0	0	0
PF3D7_1004200	3013	WD repeat-containing protein, putative	N/A	5	0	0	0	0	0
PF3D7_1469800	215	conserved Plasmodium protein, unknown function	N/A	5	0	0	0	0	0
PF3D7_1428500	2353	protein kinase, putative	N/A	5	0	0	0	0	0
PF3D7_1423800	1468	vacuolar protein sorting-associated protein 3, putative	VPS3	5	0	0	0	0	0
PF3D7_1417300	1124	cysteine protease ATG4, putative	ATG4	5	0	0	0	0	0
PF3D7_0503500	850	protein kinase, putative	N/A	4	0	0	2	0	0
PF3D7_0912900	338	26S proteasome regulatory subunit RPN8, putative	RPN8	4	0	3	7	0	0
PF3D7_1147300	1361	conserved Plasmodium protein, unknown function	N/A	4	0	0	0	0	0
PF3D7_0406500	3211	NYN domain-containing protein, putative	N/A	4	0	0	0	0	0
PF3D7_1428900	1445	conserved Plasmodium protein, unknown function	N/A	4	0	0	0	0	0
PF3D7_1238500	1812	conserved Plasmodium protein, unknown function	N/A	4	0	0	0	0	0
PF3D7_1451800	895	sortilin	SORTLR	4	0	0	0	0	0
PF3D7_0202600	1341	nucleic acid binding protein, putative	N/A	4	0	0	0	0	0
PF3D7_0322400	867	regulator of initiation factor 2 (eIF2)	N/A	4	0	0	0	0	0
PF3D7_0504800	5639	conserved Plasmodium protein, unknown function	N/A	4	0	0	0	0	0
PF3D7_1304000	1024	condensin complex subunit 2, putative	N/A	4	0	0	0	0	0
PF3D7_0604000	2010	conserved Plasmodium protein, unknown function	N/A	4	0	0	0	0	0
PF3D7_0303100	1441	CLP1 P-loop domain-containing protein, putative	N/A	4	0	0	0	0	0
PF3D7_0213900	1166	RTR1 domain-containing protein, putative	N/A	4	0	0	0	0	0
PF3D7_0216100	1182	conserved Plasmodium protein, unknown function	N/A	4	0	0	0	0	0
PF3D7_0319500	309	RNA-binding protein, putative	N/A	4	0	0	0	0	0
PF3D7_1360800	1193	falcilysin	FLN	4	0	0	0	0	0
PF3D7_0518500	1123	ATP-dependent RNA helicase DDX23, putative	DDX23	4	0	0	0	0	0
PF3D7_0418600	2011	regulator of chromosome condensation, putative	N/A	4	0	0	0	0	0
PF3D7_0418500	187	trafficking protein particle complex subunit 3, putative	BET3	4	0	0	0	0	0
PF3D7_0108700	1152	secreted ookinete protein, putative	PSOP24	4	0	0	0	0	0
PF3D7_0931100	825	nucleolar protein Nop52, putative	N/A	4	0	0	0	0	0
PF3D7_0909700	1036	FHA domain protein, putative	N/A	4	0	0	0	0	0
PF3D7_1237100	2792	conserved Plasmodium protein, unknown function	N/A	4	0	0	0	0	0
PF3D7_1236300	425	conserved protein, unknown function	N/A	4	0	0	0	0	0
PF3D7_1226000	908	conserved protein, unknown function	N/A	4	0	0	0	0	0
PF3D7_1224700	1461	conserved Plasmodium protein, unknown function	N/A	4	0	0	0	0	0
PF3D7_1212900	1088	bromodomain protein 2, putative	BDP2	4	0	0	0	0	0
PF3D7_0727800	1918	cation transporting ATPase, putative	N/A	4	0	0	0	0	0
PF3D7_0707700	961	E3 ubiquitin-protein ligase, putative	N/A	4	0	0	0	0	0
PF3D7_1357700	1218	U3 small nucleolar RNA-associated protein 21, putative	UTP21	4	0	0	0	0	0
PF3D7_1353500	326	RNA polymerase II transcription factor B subunit 4, putative	TFB4	4	0	0	0	0	0
PF3D7_1344700	1244	conserved Plasmodium protein, unknown function	N/A	4	0	0	0	0	0
PF3D7_1335800	603	conserved Plasmodium protein, unknown function	N/A	4	0	0	0	0	0
PF3D7_1326100	336	WD repeat-containing protein, putative	N/A	4	0	0	0	0	0
PF3D7_0423100	146	AP-4 complex subunit sigma, putative	N/A	4	0	0	0	0	0
PF3D7_1103700	245	casein kinase II beta chain	CK2beta1	4	0	0	0	0	0
PF3D7_1034000	663	Sec1 family protein, putative	N/A	4	0	0	0	0	0
PF3D7_1465200	376	mediator of RNA polymerase II transcription subunit 4, putative	MED4	4	0	0	0	0	0
PF3D7_1458600	1163	zinc finger protein, putative	N/A	4	0	0	0	0	0
PF3D7_1440200	1560	stromal-processing peptidase, putative	SPP	4	0	0	0	0	0
PF3D7_1418200	166	conserved Plasmodium protein, unknown function	N/A	4	0	0	0	0	0
PF3D7_1417100	273	conserved Plasmodium protein, unknown function	N/A	4	0	0	0	0	0
PF3D7_1406700	194	vacuolar protein sorting-associated protein 29	VPS29	4	0	0	0	0	0
PF3D7_0411300	722	conserved Plasmodium protein, unknown function	N/A	4	0	0	0	0	0
PF3D7_0721100	244	conserved protein, unknown function	N/A	3	0	0	9	0	0
PF3D7_1115400	492	cysteine proteinase falcipain 3	FP3	3	0	0	0	4	0
PF3D7_1311200	527	alternative splicing regulator, putative	N/A	3	0	0	13	0	0
PF3D7_1239000	822	HD superfamily phosphohydrolase protein, putative	N/A	3	0	0	0	0	0
PF3D7_1329500	1844	conserved protein, unknown function	N/A	3	0	0	0	0	0
PF3D7_1250500	157	AP-3 complex subunit sigma, putative	N/A	3	0	0	0	0	0
PF3D7_0506500	3980	conserved Plasmodium protein, unknown function	N/A	3	0	0	0	0	0
PF3D7_0909800	116	small nuclear ribonucleoprotein Sm D3, putative	SNRPD3	3	0	0	0	0	0
PF3D7_1315400	419	zinc finger (CCCH type) protein, putative	N/A	3	0	0	0	0	0
PF3D7_1342900	3858	AP2 domain transcription factor, putative	ApiAP2	3	0	0	0	0	0
PF3D7_1355800	86	splicing factor 3B subunit 5, putative	SF3B5	3	0	0	0	0	0
PF3D7_0620500	650	cleavage stimulation factor subunit 1, putative	N/A	3	0	0	0	0	0
PF3D7_0625200	385	conserved Plasmodium protein, unknown function	N/A	3	0	0	0	0	0
PF3D7_1018500	111	pre-mRNA-splicing factor RDS3, putative	RDS3	3	0	0	0	0	0
PF3D7_1403100	1955	condensin complex subunit 1, putative	CND1	3	0	0	0	0	0
PF3D7_0212500	3990	conserved Plasmodium protein, unknown function	N/A	3	0	0	0	0	0
PF3D7_0218500	101	small nuclear ribonucleoprotein Sm D2, putative	SNRPD2	3	0	0	0	0	0
PF3D7_1033600	915	pre-mRNA-splicing factor CEF1, putative	CEF1	3	0	0	0	0	0
PF3D7_0933000	761	CSTF domain-containing protein, putative	N/A	3	0	0	0	0	0
PF3D7_0415400	208	coatomer subunit zeta, putative	N/A	3	0	0	0	0	0
PF3D7_0404600	4138	conserved Plasmodium membrane protein, unknown function	N/A	3	0	0	0	0	0
PF3D7_0910200	3069	conserved Plasmodium protein, unknown function	N/A	3	0	0	0	0	0
PF3D7_0909400	1311	exoribonuclease, putative	N/A	3	0	0	0	0	0
PF3D7_0531300	295	conserved Plasmodium protein, unknown function	N/A	3	0	0	0	0	0
PF3D7_0526800	368	conserved Plasmodium protein, unknown function	N/A	3	0	0	0	0	0
PF3D7_0505100	2754	trafficking protein particle complex subunit 8, putative	TRS85	3	0	0	0	0	0
PF3D7_1233900	1026	sentrin-specific protease 1	SENP1	3	0	0	0	0	0
PF3D7_1231900	1086	WD repeat-containing protein, putative	N/A	3	0	0	0	0	0
PF3D7_1223600	1560	conserved Plasmodium protein, unknown function	N/A	3	0	0	0	0	0
PF3D7_1213700	145	DNA-directed RNA polymerases I, II, and III subunit RPABC3, putative	RPB8	3	0	0	0	0	0
PF3D7_0801500	549	nucleolar protein 10, putative	NOL10	3	0	0	0	0	0
PF3D7_0803000	677	peptidyl-prolyl cis-trans isomerase	CYP81	3	0	0	0	0	0
PF3D7_0809200	1316	asparagine-rich antigen Pfa55-14	pfa55-14	3	0	0	0	0	0
PF3D7_0723300	880	conserved protein, unknown function	N/A	3	0	0	0	0	0
PF3D7_0720000	195	exosome complex component CSL4, putative	CSL4	3	0	0	0	0	0
PF3D7_0716100	1069	protein SDA1, putative	SDA1	3	0	0	0	0	0
PF3D7_0709500	135	conserved Plasmodium protein, unknown function	N/A	3	0	0	0	0	0
PF3D7_1348900	119	conserved Plasmodium protein, unknown function	N/A	3	0	0	0	0	0
PF3D7_1347100	710	DNA topoisomerase 3, putative	TOP3	3	0	0	0	0	0
PF3D7_1337400	584	zinc finger protein, putative	N/A	3	0	0	0	0	0
PF3D7_1331200	407	conserved Plasmodium protein, unknown function	N/A	3	0	0	0	0	0
PF3D7_1329600	301	conserved Plasmodium protein, unknown function	N/A	3	0	0	0	0	0
PF3D7_1327700	271	regulator of nonsense transcripts 3B, putative	UPF3B	3	0	0	0	0	0
PF3D7_1309300	728	U4/U6 small nuclear ribonucleoprotein PRP3, putative	PRPF3	3	0	0	0	0	0
PF3D7_1307700	1235	TOM1-like protein, putative	N/A	3	0	0	0	0	0
PF3D7_1307100	1011	U3 small nucleolar RNA-associated protein 6, putative	UTP6	3	0	0	0	0	0
PF3D7_1304400	613	PUB domain-containing protein, putative	N/A	3	0	0	0	0	0
PF3D7_1148800	372	Plasmodium exported protein (hyp11), unknown function	N/A	3	0	0	0	0	0
PF3D7_1139100	1791	RNA-binding protein, putative	N/A	3	0	0	0	0	0
PF3D7_1134300	2227	conserved Plasmodium protein, unknown function	N/A	3	0	0	0	0	0
PF3D7_1130500	985	conserved oligomeric Golgi complex subunit 2, putative	COG2	3	0	0	0	0	0
PF3D7_1129800	282	conserved Plasmodium protein, unknown function	N/A	3	0	0	0	0	0
PF3D7_1123100	2265	calcium-dependent protein kinase 7	CDPK7	3	0	0	0	0	0
PF3D7_1038800	911	RESA-like protein with PHIST and DnaJ domains	N/A	3	0	0	0	0	0
PF3D7_1019600	1210	conserved Plasmodium protein, unknown function	N/A	3	0	0	0	0	0
PF3D7_1017600	971	conserved Plasmodium protein, unknown function	N/A	3	0	0	0	0	0
PF3D7_1009400	362	zinc finger protein, putative	ZNF2	3	0	0	0	0	0
PF3D7_1002800	1425	DnaJ protein, putative	N/A	3	0	0	0	0	0
PF3D7_1472000	201	pre-mRNA-splicing factor ISY1, putative	ISY1	3	0	0	0	0	0
PF3D7_1463400	336	DNA-directed RNA polymerase III subunit RPC4, putative	N/A	3	0	0	0	0	0
PF3D7_1458800	865	DNA-directed RNA polymerase III subunit RPC5, putative	N/A	3	0	0	0	0	0
PF3D7_1454200	1404	conserved Plasmodium protein, unknown function	N/A	3	0	0	0	0	0
PF3D7_1453900	961	conserved Plasmodium protein, unknown function	N/A	3	0	0	0	0	0
PF3D7_1439100	2472	DEAD/DEAH box helicase, putative	N/A	3	0	0	0	0	0
PF3D7_1435700	908	ataxin-2 like protein, putative	N/A	3	0	0	0	0	0
PF3D7_1427800	246	exosome complex component RRP41	RRP41	3	0	0	0	0	0
PF3D7_1422400	1630	conserved Plasmodium protein, unknown function	N/A	3	0	0	0	0	0
PF3D7_1419900	572	cleavage and polyadenylation specificity factor subunit 4, putative	CPSF4	3	0	0	0	0	0
PF3D7_1415600	1158	conserved Plasmodium protein, unknown function	N/A	3	0	0	0	0	0
PF3D7_1409600	768	conserved Plasmodium protein, unknown function	N/A	3	0	0	0	0	0
PF3D7_0207500	1031	serine repeat antigen 6	SERA6	3	0	0	0	0	0
PF3D7_0105200	568	heptatricopeptide repeat and RAP domain-containing protein, putative	N/A	2	0	5	7	0	0
PF3D7_0317800	225	26S proteasome non-ATPase regulatory subunit 9, putative	N/A	2	0	0	0	3	0
PF3D7_0726300	1330	DNA mismatch repair protein PMS1, putative	PMS1	2	0	0	5	0	0
PF3D7_1035400	354	merozoite surface protein 3	MSP3	2	0	0	0	3	0
PF3D7_1126900	86	small nuclear ribonucleoprotein F, putative	SNRPF	2	0	0	2	0	0
PF3D7_1206800	727	conserved Plasmodium protein, unknown function	N/A	2	0	3	0	5	0
PF3D7_1218500	1061	dynamin-like protein, putative	DYN3	2	0	0	0	6	0
PF3D7_1325100	437	phosphoribosylpyrophosphate synthetase	N/A	2	0	2	12	12	0
PF3D7_1343700	726	kelch protein K13	Kelch13	2	0	0	0	3	0
PF3D7_1358800	151	40S ribosomal protein S15	RPS15	2	0	10	3	10	0
PF3D7_1410200	858	CTP synthase	CTPS	2	0	0	3	0	2
PF3D7_1417500	466	H/ACA ribonucleoprotein complex subunit 4, putative	CBF5	2	0	0	3	0	0
PF3D7_1459000	741	ATP-dependent RNA helicase DBP5	DBP5	2	0	0	4	0	0
PF3D7_0610400	136	histone H3	H3	2	0	0	0	0	0
PF3D7_0401800	560	Plasmodium exported protein (PHISTb), unknown function	PfD80	2	0	0	0	0	0
PF3D7_1037100	745	pyruvate kinase 2	PyKII	2	0	0	0	0	0
PF3D7_1138800	1920	WD repeat-containing protein, putative	N/A	2	0	0	0	0	0
PF3D7_1460300	67	60S ribosomal protein L29, putative	RPL29	2	0	0	0	0	0
PF3D7_0703900	4358	conserved Plasmodium membrane protein, unknown function	N/A	2	0	0	0	0	0
PF3D7_0716400	174	transcription initiation factor IIA subunit 1, putative	N/A	2	0	0	0	0	0
PF3D7_1217200	1119	multiple RNA-binding domain-containing protein 1, putative	MRD1	2	0	0	0	0	0
PF3D7_0403400	3825	conserved Plasmodium protein, unknown function	N/A	2	0	0	0	0	0
PF3D7_0717300	392	transcription initiation factor IIE subunit alpha, putative	N/A	2	0	0	0	0	0
PF3D7_0726400	4944	conserved Plasmodium membrane protein, unknown function	N/A	2	0	0	0	0	0
PF3D7_0728900	492	RNA-binding protein, putative	N/A	2	0	0	0	0	0
PF3D7_0801900	4662	lysine-specific histone demethylase, putative	LSD2	2	0	0	0	0	0
PF3D7_0802600	2279	adenylyl cyclase beta	ACbeta	2	0	0	0	0	0
PF3D7_0906700	488	leucine-rich repeat protein	LRR9	2	0	0	0	0	0
PF3D7_1305300	3525	translational activator GCN1, putative	GCN1	2	0	0	0	0	0
PF3D7_1359000	3281	conserved Plasmodium protein, unknown function	N/A	2	0	0	0	0	0
PF3D7_0612200	1864	leucine-rich repeat protein	LRR6	2	0	0	0	0	0
PF3D7_0621700	1616	conserved Plasmodium protein, unknown function	N/A	2	0	0	0	0	0
PF3D7_0626300	473	3-oxoacyl-acyl-carrier protein synthase I/II	FabB/FabF	2	0	0	0	0	0
PF3D7_0307800	699	conserved Plasmodium protein, unknown function	N/A	2	0	0	0	0	0
PF3D7_0308100	1711	zinc finger protein, putative	N/A	2	0	0	0	0	0
PF3D7_0309200	1650	serine/threonine protein kinase, putative	ARK2	2	0	0	0	0	0
PF3D7_0217100	551	ATP synthase subunit alpha, mitochondrial	N/A	2	0	0	0	0	0
PF3D7_0111000	1664	kinesin-8, putative	N/A	2	0	0	0	0	0
PF3D7_0108500	179	conserved Plasmodium protein, unknown function	N/A	2	0	0	0	0	0
PF3D7_0924000	1292	patatin-like phospholipase, putative	N/A	2	0	0	0	0	0
PF3D7_0919900	3381	regulator of chromosome condensation-PP1-interacting protein	RCC-PIP	2	0	0	0	0	0
PF3D7_0911100	1165	conserved protein, unknown function	N/A	2	0	0	0	0	0
PF3D7_0509800	1559	phosphatidylinositol 4-kinase	PI4K	2	0	0	0	0	0
PF3D7_0509600	722	asparagine--tRNA ligase	AsnRS	2	0	0	0	0	0
PF3D7_1225500	443	small subunit rRNA processing factor, putative	N/A	2	0	0	0	0	0
PF3D7_1201800	218	cytochrome c oxidase assembly protein COX19, putative	COX19	2	0	0	0	0	0
PF3D7_0804300	890	zinc finger protein, putative	N/A	2	0	0	0	0	0
PF3D7_0815100	975	heptatricopeptide repeat and RAP domain-containing protein, putative	N/A	2	0	0	0	0	0
PF3D7_0819000	1313	conserved Plasmodium protein, unknown function	N/A	2	0	0	0	0	0
PF3D7_0820800	816	conserved Plasmodium protein, unknown function	N/A	2	0	0	0	0	0
PF3D7_0725100	1576	conserved Plasmodium membrane protein, unknown function	N/A	2	0	0	0	0	0
PF3D7_0714200	1361	conserved Plasmodium protein, unknown function	N/A	2	0	0	0	0	0
PF3D7_0713800	240	negative elongation factor A, putative	NELFA	2	0	0	0	0	0
PF3D7_0708500	912	heat shock protein 86 family protein	N/A	2	0	0	0	0	0
PF3D7_1363600	227	conserved Plasmodium protein, unknown function	N/A	2	0	0	0	0	0
PF3D7_1360400	313	conserved Plasmodium protein, unknown function	N/A	2	0	0	0	0	0
PF3D7_1358100	734	Sas10 domain-containing protein, putative	N/A	2	0	0	0	0	0
PF3D7_1344900	1488	conserved Plasmodium protein, unknown function	N/A	2	0	0	0	0	0
PF3D7_1337900	219	conserved Plasmodium protein, unknown function	N/A	2	0	0	0	0	0
PF3D7_1330600	505	elongation factor Tu, putative	N/A	2	0	0	0	0	0
PF3D7_1314700	554	pinin/SDK/MemA domain-containing protein, putative	N/A	2	0	0	0	0	0
PF3D7_1313100	2918	conserved Plasmodium protein, unknown function	N/A	2	0	0	0	0	0
PF3D7_1313000	76	ubiquitin-like protein nedd8 homologue, putative	NEDD8	2	0	0	0	0	0
PF3D7_1304600	1290	conserved Plasmodium protein, unknown function	N/A	2	0	0	0	0	0
PF3D7_0423800	362	cysteine-rich protective antigen	CyRPA	2	0	0	0	0	0
PF3D7_1140800	803	conserved Plasmodium protein, unknown function	N/A	2	0	0	0	0	0
PF3D7_1133600	708	conserved Plasmodium protein, unknown function	N/A	2	0	0	0	0	0
PF3D7_1133100	1057	conserved Plasmodium protein, unknown function	N/A	2	0	0	0	0	0
PF3D7_1127800	1420	TFIIS central domain-containing protein, putative	N/A	2	0	0	0	0	0
PF3D7_1125700	669	kelch domain-containing protein, putative	N/A	2	0	0	0	0	0
PF3D7_1118600	608	histone acetyltransferase MYST	MYST	2	0	0	0	0	0
PF3D7_1118100	155	AP-1 complex subunit sigma, putative	AP1S	2	0	0	0	0	0
PF3D7_1117900	1471	conserved Plasmodium protein, unknown function	N/A	2	0	0	0	0	0
PF3D7_1107000	126	U6 snRNA-associated Sm-like protein LSm4, putative	LSM4	2	0	0	0	0	0
PF3D7_1012900	380	autophagy-related protein 18	ATG18	2	0	0	0	0	0
PF3D7_1456200	967	conserved Plasmodium protein, unknown function	N/A	2	0	0	0	0	0
PF3D7_1448000	1275	U3 small nucleolar RNA-associated protein 12, putative	UTP12	2	0	0	0	0	0
PF3D7_1443800	408	pre-mRNA-splicing factor CWC24, putative	CWC24	2	0	0	0	0	0
PF3D7_1433100	1123	HID1 domain-containing protein, putative	N/A	2	0	0	0	0	0
PF3D7_1421600	684	conserved Plasmodium protein, unknown function	N/A	2	0	0	0	0	0
PF3D7_1420000	484	splicing factor 3B subunit 4, putative	SF3B4	2	0	0	0	0	0
PF3D7_0412300	540	phosphopantothenoylcysteine synthetase, putative	N/A	2	0	0	0	0	0
PF3D7_0411100	205	mediator of RNA polymerase II transcription subunit 8, putative	MED8	2	0	0	0	0	0
PF3D7_0409300	1010	methyltransferase, putative	N/A	2	0	0	0	0	0
PF3D7_1457200	104	thioredoxin 1	TRX1	0	0	0	0	0	4
PF3D7_1032800	309	leucine-rich repeat protein	LRR1	0	0	0	0	0	4
PF3D7_1206200	984	eukaryotic translation initiation factor 3 subunit C, putative	EIF3C	0	0	0	6	0	3
PF3D7_1144500	338	SUMO-activating enzyme subunit 1	AOS1	0	0	0	0	0	3
PF3D7_0109800	575	phenylalanine--tRNA ligase alpha subunit	cPheRS	0	0	0	2	3	2
PF3D7_1136400	886	signal recognition particle subunit SRP72, putative	SRP72	0	0	0	0	3	2
PF3D7_0903400	2536	ATP-dependent RNA helicase DDX60, putative	DDX60	0	0	0	4	0	2
PF3D7_0517700	716	eukaryotic translation initiation factor 3 subunit B, putative	EIF3B	0	0	0	0	0	2
PF3D7_0815600	268	eukaryotic translation initiation factor 3 subunit G, putative	EIF3G	0	0	0	0	0	2
PF3D7_0207600	997	serine repeat antigen 5	SERA5	0	0	0	2	62	0
PF3D7_0209000	3135	6-cysteine protein P230	P230	0	0	0	0	36	0
PF3D7_1364100	796	6-cysteine protein	P92	0	0	0	0	23	0
PF3D7_1466800	902	conserved Plasmodium protein, unknown function	N/A	0	0	0	2	21	0
PF3D7_1108700	540	heat shock protein J2	Pfj2	0	0	0	3	17	0
PF3D7_0422300	450	alpha tubulin 2	N/A	0	0	0	0	16	0
PF3D7_0501600	398	rhoptry-associated protein 2	RAP2	0	0	5	12	15	0
PF3D7_1211400	244	heat shock protein DNAJ homologue Pfj4	PfJ4	0	0	10	10	13	0
PF3D7_0207700	962	serine repeat antigen 4	SERA4	0	0	0	0	13	0
PF3D7_1456800	717	V-type H(+)-translocating pyrophosphatase, putative	VP1	0	0	2	7	12	0
PF3D7_1211900	1264	non-SERCA-type Ca2+ -transporting P-ATPase	ATP4	0	0	0	0	12	0
PF3D7_0614500	182	60S ribosomal protein L19	RPL19	0	0	0	0	10	0
PF3D7_1020900	181	ADP-ribosylation factor	ARF1	0	0	4	7	9	0
PF3D7_0922500	416	phosphoglycerate kinase	PGK	0	0	0	3	9	0
PF3D7_1415300	337	RNA-binding protein Nova-1, putative	N/A	0	0	0	0	9	0
PF3D7_1341300	187	60S ribosomal protein L18-2, putative	N/A	0	0	2	0	8	0
PF3D7_0914700	516	major facilitator superfamily-related transporter, putative	MFR4	0	0	0	0	8	0
PF3D7_0720400	642	apoptosis-inducing factor, putative	AIF	0	0	0	0	8	0
PF3D7_1344800	375	aspartate carbamoyltransferase	ATCase	0	0	0	0	8	0
PF3D7_1133400	622	apical membrane antigen 1	AMA1	0	0	0	0	8	0
PF3D7_1335000	380	MSP7-like protein	MSRP1	0	0	0	0	8	0
PF3D7_0929200	289	RNA-binding protein, putative	N/A	0	0	0	0	7	0
PF3D7_0312800	126	60S ribosomal protein L26, putative	N/A	0	0	0	0	7	0
PF3D7_1347200	422	nucleoside transporter 1	NT1	0	0	0	0	7	0
PF3D7_0517300	298	serine/arginine-rich splicing factor 1	SR1	0	0	0	0	7	0
PF3D7_0314700	1181	RING finger protein RNF1	RNF1	0	0	0	0	7	0
PF3D7_0206800	272	merozoite surface protein 2	MSP2	0	0	0	0	7	0
PF3D7_1132000	882	ubiquitin-like protein, putative	N/A	0	0	0	0	7	0
PF3D7_0819600	277	conserved protein, unknown function	N/A	0	0	0	0	6	0
PF3D7_0519400	133	40S ribosomal protein S24	RPS24	0	0	11	30	5	0
PF3D7_0520000	189	40S ribosomal protein S9, putative	RPS9	0	0	12	9	5	0
PF3D7_0821700	139	60S ribosomal protein L22, putative	N/A	0	0	3	4	5	0
PF3D7_0512600	200	ras-related protein Rab-1B	RAB1b	0	0	0	2	5	0
PF3D7_0617900	136	histone H3 variant	H3.3	0	0	3	0	5	0
PF3D7_1132800	258	aquaglyceroporin	AQP	0	0	0	0	5	0
PF3D7_1341900	247	V-type proton ATPase subunit D, putative	N/A	0	0	0	0	5	0
PF3D7_0503800	120	60S ribosomal protein L31	RPL31	0	0	0	0	5	0
PF3D7_1453800	910	glucose-6-phosphate dehydrogenase-6-phosphogluconolactonase	GluPho	0	0	0	0	5	0
PF3D7_0824400	585	nucleoside transporter 2	NT2	0	0	0	0	5	0
PF3D7_0316600	309	formate-nitrite transporter	FNT	0	0	0	0	5	0
PF3D7_1464700	382	ATP synthase (C/AC39) subunit, putative	N/A	0	0	0	0	5	0
PF3D7_1347500	372	DNA/RNA-binding protein Alba 4	ALBA4	0	0	4	14	4	0
PF3D7_1019400	108	60S ribosomal protein L30e, putative	N/A	0	0	6	10	4	0
PF3D7_1211800	381	polyubiquitin	PfpUB	0	0	3	5	4	0
PF3D7_0102900	626	aspartate--tRNA ligase	N/A	0	0	0	4	4	0
PF3D7_1135400	245	conserved Plasmodium protein, unknown function	N/A	0	0	0	3	4	0
PF3D7_1130100	87	60S ribosomal protein L38	RPL38	0	0	9	0	4	0
PF3D7_0719600	173	60S ribosomal protein L11a, putative	N/A	0	0	4	0	4	0
PF3D7_1432700	224	protein-L-isoaspartate(D-aspartate) O-methyltransferase, putative	N/A	0	0	0	0	4	0
PF3D7_0508000	349	6-cysteine protein	P38	0	0	0	0	4	0
PF3D7_0614300	853	major facilitator superfamily-related transporter, putative	MFR1	0	0	0	0	4	0
PF3D7_1022700	275	phospholipid scramblase, putative	N/A	0	0	0	0	4	0
PF3D7_1340900	687	sodium-dependent phosphate transporter	PiT	0	0	0	0	4	0
PF3D7_1022400	538	serine/arginine-rich splicing factor 4	SRSF4	0	0	0	0	4	0
PF3D7_1035500	371	merozoite surface protein 6	MSP6	0	0	0	0	4	0
PF3D7_1144000	82	40S ribosomal protein S21	RPS21	0	0	0	6	3	0
PF3D7_0213100	328	protein SIS1	SIS1	0	0	0	6	3	0
PF3D7_0702400	123	small exported membrane protein 1	SEMP1	0	0	0	5	3	0
PF3D7_1124900	124	60S ribosomal protein L35, putative	RPL35	0	0	5	4	3	0
PF3D7_1407100	318	rRNA 2'-O-methyltransferase fibrillarin, putative	NOP1	0	0	2	4	3	0
PF3D7_0422700	390	eukaryotic initiation factor 4A-III, putative	EIF4A3	0	0	0	2	3	0
PF3D7_0204700	504	hexose transporter	HT	0	0	0	2	3	0
PF3D7_0501500	400	rhoptry-associated protein 3	RAP3	0	0	0	2	3	0
PF3D7_1306600	455	V-type proton ATPase subunit H, putative	N/A	0	0	4	0	3	0
PF3D7_0515000	848	pre-mRNA-splicing factor CWC2, putative	CWC2	0	0	0	0	3	0
PF3D7_0405400	3136	pre-mRNA-processing-splicing factor 8, putative	PRPF8	0	0	0	0	3	0
PF3D7_0621900	776	signal recognition particle subunit SRP68, putative	SRP68	0	0	0	0	3	0
PF3D7_0404900	378	6-cysteine protein P41	P41	0	0	0	0	3	0
PF3D7_0103200	434	nucleoside transporter 4	NT4	0	0	0	0	3	0
PF3D7_0618000	795	conserved Plasmodium membrane protein, unknown function	N/A	0	0	0	0	3	0
PF3D7_1129900	609	major facilitator superfamily-related transporter, putative	MFR5	0	0	0	0	3	0
PF3D7_0322000	171	peptidyl-prolyl cis-trans isomerase	CYP19A	0	0	0	0	3	0
PF3D7_0831400	302	Plasmodium exported protein, unknown function	N/A	0	0	0	0	3	0
PF3D7_1442900	3384	protein transport protein SEC7, putative	SEC7	0	0	0	0	3	0
PF3D7_0104200	466	StAR-related lipid transfer protein	N/A	0	0	0	0	3	0
PF3D7_0521700	841	ATP-dependent RNA helicase DDX1, putative	DDX1	0	0	0	0	3	0
PF3D7_0625400	412	conserved Plasmodium protein, unknown function	N/A	0	0	0	0	3	0
PF3D7_1403900	298	serine/threonine protein phosphatase CPPED1, putative	CPPED1	0	0	0	6	2	0
PF3D7_1118500	594	nucleolar protein 56, putative	NOP56	0	0	4	5	2	0
PF3D7_0513300	245	purine nucleoside phosphorylase	PNP	0	0	0	4	2	0
PF3D7_1103100	118	60S acidic ribosomal protein P1, putative	RPP1	0	0	7	3	2	0
PF3D7_0608500	235	proteasome subunit alpha type-2, putative	N/A	0	0	3	3	2	0
PF3D7_1212700	1377	eukaryotic translation initiation factor 3 subunit A, putative	EIF3A	0	0	0	0	2	0
PF3D7_1006800	246	single-strand telomeric DNA-binding protein GBP2, putative	GBP2	0	0	0	0	2	0
PF3D7_1308300	82	40S ribosomal protein S27	RPS27	0	0	0	0	2	0
PF3D7_0503400	122	actin-depolymerizing factor 1	ADF1	0	0	0	0	2	0
PF3D7_0104800	577	novel putative transporter 1, putative	NPT1	0	0	0	0	2	0
PF3D7_1237700	210	conserved protein, unknown function	N/A	0	0	0	0	2	0
PF3D7_1320800	421	dihydrolipoyllysine-residue succinyltransferase component of 2-oxoglutarate dehydrogenase complex	N/A	0	0	0	0	2	0
PF3D7_0525100	673	acyl-CoA synthetase	ACS10	0	0	4	33	0	0
PF3D7_1238800	792	acyl-CoA synthetase	ACS11	0	0	0	20	0	0
PF3D7_0907900	241	peptide deformylase	PDF	0	0	0	18	0	0
PF3D7_1117700	214	GTP-binding nuclear protein RAN/TC4	RAN	0	0	11	12	0	0
PF3D7_1038000	120	antigen UB05	N/A	0	0	9	12	0	0
PF3D7_1426200	401	protein arginine N-methyltransferase 1	PRMT1	0	0	0	12	0	0
PF3D7_1212500	583	glycerol-3-phosphate 1-O-acyltransferase	GAT	0	0	13	11	0	0
PF3D7_1235600	442	serine hydroxymethyltransferase	SHMT	0	0	0	10	0	0
PF3D7_1120100	250	phosphoglycerate mutase, putative	PGM1	0	0	2	9	0	0
PF3D7_1352500	208	thioredoxin-related protein, putative	N/A	0	0	5	8	0	0
PF3D7_0518200	131	SWIB/MDM2 domain-containing protein	MDM2	0	0	0	8	0	0
PF3D7_1008900	242	adenylate kinase	AK1	0	0	0	8	0	0
PF3D7_0918000	396	glideosome-associated protein 50	GAP50	0	0	6	7	0	0
PF3D7_0821000	514	conserved Plasmodium protein, unknown function	N/A	0	0	4	7	0	0
PF3D7_0523000	1419	multidrug resistance protein 1	MDR1	0	0	3	7	0	0
PF3D7_1345100	157	thioredoxin 2	TRX2	0	0	0	7	0	0
PF3D7_1468900	813	zinc finger protein, putative	N/A	0	0	0	7	0	0
PF3D7_0811600	1210	conserved protein, unknown function	N/A	0	0	0	7	0	0
PF3D7_1357900	262	pyrroline-5-carboxylate reductase, putative	N/A	0	0	0	7	0	0
PF3D7_1463500	258	fam-a protein	N/A	0	0	0	7	0	0
PF3D7_1124700	301	GrpE protein homolog, mitochondrial, putative	MGE1	0	0	8	6	0	0
PF3D7_1231100	213	ras-related protein Rab-2	RAB2	0	0	6	6	0	0
PF3D7_1129000	321	spermidine synthase	SpdSyn	0	0	3	6	0	0
PF3D7_0316700	221	protein YOP1, putative	YOP1	0	0	3	6	0	0
PF3D7_0628300	391	choline/ethanolaminephosphotransferase, putative	CEPT	0	0	2	6	0	0
PF3D7_1011400	271	proteasome subunit beta type-5	N/A	0	0	0	6	0	0
PF3D7_0907700	279	proteasome activator 28 subunit beta, putative	PA28	0	0	0	6	0	0
PF3D7_0802200	220	1-cys peroxiredoxin	1-CysPxn	0	0	0	6	0	0
PF3D7_1346300	211	DNA/RNA-binding protein Alba 2	ALBA2	0	0	0	6	0	0
PF3D7_0709000	424	chloroquine resistance transporter	CRT	0	0	0	6	0	0
PF3D7_0713700	209	conserved Plasmodium protein, unknown function	N/A	0	0	0	6	0	0
PF3D7_0715300	517	calcium/calmodulin-dependent protein kinase, putative	N/A	0	0	0	6	0	0
PF3D7_1115600	195	peptidyl-prolyl cis-trans isomerase	CYP19B	0	0	0	6	0	0
PF3D7_1436000	579	glucose-6-phosphate isomerase	GPI	0	0	0	6	0	0
PF3D7_1476300	572	Plasmodium exported protein (PHISTb), unknown function	N/A	0	0	0	6	0	0
PF3D7_0709700	368	prodrug activation and resistance esterase	PARE	0	0	2	5	0	0
PF3D7_0705700	54	40S ribosomal protein S29, putative	N/A	0	0	2	5	0	0
PF3D7_1353900	241	proteasome subunit alpha type-7, putative	N/A	0	0	0	5	0	0
PF3D7_1034900	889	methionine--tRNA ligase	MRScyt	0	0	0	5	0	0
PF3D7_0922600	543	glutamine synthetase, putative	N/A	0	0	0	5	0	0
PF3D7_0417500	296	memo-like protein	N/A	0	0	0	5	0	0
PF3D7_0523100	534	mitochondrial-processing peptidase subunit alpha, putative	N/A	0	0	0	5	0	0
PF3D7_0928200	684	conserved Plasmodium protein, unknown function	N/A	0	0	0	5	0	0
PF3D7_1104400	424	thioredoxin-like mero protein	Trx-mero	0	0	0	5	0	0
PF3D7_0106300	1228	calcium-transporting ATPase	ATP6	0	0	0	5	0	0
PF3D7_1333400	238	conserved protein, unknown function	N/A	0	0	0	5	0	0
PF3D7_1350100	583	lysine--tRNA ligase	KRS1	0	0	0	5	0	0
PF3D7_0932800	1342	importin alpha re-exporter, putative	CSE1	0	0	5	4	0	0
PF3D7_1302000	312	EMP1-trafficking protein	PTP6	0	0	5	4	0	0
PF3D7_1437000	544	N-acetyltransferase, GNAT family, putative	N/A	0	0	3	4	0	0
PF3D7_1471100	287	exported protein 2	EXP2	0	0	2	4	0	0
PF3D7_0935900	713	ring-exported protein 1	REX1	0	0	2	4	0	0
PF3D7_0528200	517	eukaryotic translation initiation factor 3 subunit E, putative	EIF3E	0	0	0	4	0	0
PF3D7_0803800	265	proteasome subunit beta type-4	N/A	0	0	0	4	0	0
PF3D7_1470900	195	proteasome subunit beta type-2, putative	N/A	0	0	0	4	0	0
PF3D7_0317000	252	proteasome subunit alpha type-3, putative	N/A	0	0	0	4	0	0
PF3D7_1416100	937	protein SEY1, putative	SEY1	0	0	0	4	0	0
PF3D7_1136300	1098	tudor staphylococcal nuclease	TSN	0	0	0	4	0	0
PF3D7_1246800	261	signal recognition particle receptor subunit beta, putative	SRPRB	0	0	0	4	0	0
PF3D7_1439900	248	triosephosphate isomerase	TIM	0	0	0	4	0	0
PF3D7_0807900	373	tyrosine--tRNA ligase	TyrRS	0	0	0	4	0	0
PF3D7_0823800	655	DnaJ protein, putative	N/A	0	0	0	4	0	0
PF3D7_1306800	400	RED-like protein, putative	N/A	0	0	0	4	0	0
PF3D7_1354500	442	adenylosuccinate synthetase	ADSS	0	0	0	4	0	0
PF3D7_1457000	412	signal peptide peptidase	SPP	0	0	0	4	0	0
PF3D7_1239700	880	ATP-dependent zinc metalloprotease FTSH 1	FTSH1	0	0	3	3	0	0
PF3D7_1439800	241	vesicle-associated membrane protein, putative	N/A	0	0	2	3	0	0
PF3D7_1116800	906	heat shock protein 101	HSP101	0	0	0	3	0	0
PF3D7_1304500	211	small heat shock protein, putative	N/A	0	0	0	3	0	0
PF3D7_1427900	281	leucine-rich repeat protein	N/A	0	0	0	3	0	0
PF3D7_0931800	282	proteasome subunit beta type-6, putative	N/A	0	0	0	3	0	0
PF3D7_1426700	1148	phosphoenolpyruvate carboxylase	PEPC	0	0	0	3	0	0
PF3D7_1419300	211	glutathione S-transferase	GST	0	0	0	3	0	0
PF3D7_0911200	197	conserved Plasmodium protein, unknown function	N/A	0	0	0	3	0	0
PF3D7_1010600	222	eukaryotic translation initiation factor 2 subunit beta	eIF2beta	0	0	0	3	0	0
PF3D7_1204300	161	eukaryotic translation initiation factor 5A	EIF5A	0	0	0	3	0	0
PF3D7_1250700	177	transcription initiation factor IIA subunit 2, putative	N/A	0	0	0	3	0	0
PF3D7_0106100	383	V-type proton ATPase subunit C, putative	N/A	0	0	0	3	0	0
PF3D7_0817900	99	high mobility group protein B2	HMGB2	0	0	0	3	0	0
PF3D7_0933600	484	mitochondrial-processing peptidase subunit beta, putative	MAS1	0	0	0	3	0	0
PF3D7_1353600	221	ER lumen protein retaining receptor	ERD2	0	0	0	3	0	0
PF3D7_1437700	973	succinyl-CoA ligase, putative	N/A	0	0	0	3	0	0
PF3D7_1455400	282	hemolysin III	HlyIII	0	0	0	3	0	0
PF3D7_1346100	472	protein transport protein SEC61 subunit alpha	SEC61A	0	0	4	2	0	0
PF3D7_0501000	260	Plasmodium exported protein, unknown function	N/A	0	0	3	2	0	0
PF3D7_1419200	671	thioredoxin-like protein, putative	ATrx1	0	0	3	2	0	0
PF3D7_0829200	272	prohibitin 1, putative	PHB1	0	0	2	2	0	0
PF3D7_1330400	284	ER lumen protein retaining receptor 1, putative, unspecified product	N/A	0	0	2	2	0	0
PF3D7_0916700	388	RNA-binding protein musashi, putative	HoMu	0	0	0	2	0	0
PF3D7_0918300	320	eukaryotic translation initiation factor 3 subunit F, putative	EIF3F	0	0	0	2	0	0
PF3D7_1209200	108	U6 snRNA-associated Sm-like protein LSm7, putative	LSM7	0	0	0	2	0	0
PF3D7_1202900	97	high mobility group protein B1	HMGB1	0	0	0	2	0	0
PF3D7_1015200	677	cysteine--tRNA ligase	CysRS	0	0	0	2	0	0
PF3D7_1353800	246	proteasome subunit alpha type-4, putative	N/A	0	0	0	2	0	0
PF3D7_0112200	1822	multidrug resistance-associated protein 1	MRP1	0	0	0	2	0	0
PF3D7_0822300	83	small nuclear ribonucleoprotein G, putative	SNRPG	0	0	0	2	0	0
PF3D7_1024800	1464	exported protein 3	EXP3	0	0	0	2	0	0
PF3D7_0801000	1219	Plasmodium exported protein (PHISTc), unknown function	N/A	0	0	0	2	0	0
PF3D7_1328100	270	proteasome subunit beta type-7, putative	N/A	0	0	0	2	0	0
PF3D7_1366500	149	nucleoside diphosphate kinase	NDK	0	0	0	2	0	0
PF3D7_0220000	1558	liver stage antigen 3	LSA3	0	0	0	2	0	0
PF3D7_0304200	525	EH domain-containing protein	EHD	0	0	0	2	0	0
PF3D7_1010300	118	succinate dehydrogenase subunit 4, putative	SDH4	0	0	0	2	0	0
PF3D7_1014700	304	prohibitin 2, putative	PHB2	0	0	0	2	0	0
PF3D7_1214100	1373	GPI ethanolamine phosphate transferase 3, putative	PIGO	0	0	0	2	0	0
PF3D7_1232200	512	dihydrolipoyl dehydrogenase, mitochondrial	LPD1	0	0	0	2	0	0
PF3D7_1456700	684	conserved Plasmodium protein, unknown function	N/A	0	0	4	0	0	0
PF3D7_0501200	408	parasite-infected erythrocyte surface protein	PIESP2	0	0	4	0	0	0
PF3D7_0706400	92	60S ribosomal protein L37	RPL37	0	0	3	0	0	0
PF3D7_0501300	337	skeleton-binding protein 1	SBP1	0	0	3	0	0	0
PF3D7_0307100	141	40S ribosomal protein S12, putative	RPS12	0	0	2	0	0	0
PF3D7_1421100	1253	conserved Plasmodium protein, unknown function	N/A	0	0	2	0	0	0
PF3D7_0301700	317	Plasmodium exported protein, unknown function	N/A	0	0	2	0	0	0
PF3D7_1105800	266	conserved Apicomplexan protein, unknown function	N/A	0	0	2	0	0	0

## Sheet: PHD1-myc IPs SAINT analysis
Table S1D. SAINT analysis of PHD1-myc IPs.
R: replicate
Proteins highlighted by yellow are the GCN5 associated core complex. Genes highlighted by green are those used in Fig. 1A. Those probabilities above 94% in all two replicates are highlighted by red.
Gene	Product Description	Spectra counts (PHD1-myc IPs) R1/R2	Spectra Counts (Control IPs) R1/R2/R3/R4	Probabilities R1/R2	FDR
PF3D7_0823300	histone acetyltransferase GCN5	71|108	0|0|0|6	1.00|1.00	0
PF3D7_1014600	transcriptional coactivator ADA2	90|192	27|0|0|0	1.00|1.00	0
PF3D7_1008100	zinc finger protein, putative	141|215	0|0|0|0	1.00|1.00	0
PF3D7_1433400	zinc finger protein, putative	89|118	0|0|0|9	1.00|1.00	0
PF3D7_0802100	AP2 domain transcription factor, putative	36|12	0|0|0|0	1.00|1.00	0
PF3D7_1019700	conserved Plasmodium protein, unknown function	66|50	0|0|0|0	1.00|1.00	0
PF3D7_0919000	nucleosome assembly protein	15|16	0|2|0|0	1.00|1.00	0.0001
PF3D7_1364400	conserved Plasmodium protein, unknown function	46|20	0|0|0|0	1.00|1.00	0
PF3D7_1402800	conserved Plasmodium protein, unknown function	3|8	0|0|0|0	0.99|1.00	0.0011
PF3D7_0818200	14-3-3 protein	29|41	10|13|8|27	0.93|0.95	0.012
PF3D7_1407800	plasmepsin IV	17|16	9|5|6|3	0.98|0.98	0.004
PF3D7_1451200	conserved Plasmodium protein, unknown function	3|15	0|0|0|0	0.93|1.00	0.0078
PF3D7_0310200	phd finger protein, putative	0/21	0/0/0/0/	0/0.89	0.2043
PF3D7_1441100	conserved Plasmodium protein, unknown function	7|5	0|0|0|0	1.00|1.00	0.0001
PF3D7_1033700	bromodomain protein 1	10|9	0|0|0|0	1.00|1.00	0
PF3D7_1220900	heterochromatin protein 1	2|2	0|0|0|0	0.97|0.98	0.0049
PF3D7_0624600	SNF2 helicase, putative	53|28	0|0|0|0	1.00|1.00	0
PF3D7_1203700	nucleosome assembly protein	30|14	3|0|2|2	1.00|1.00	0.0001
PF3D7_1023900	chromodomain-helicase-DNA-binding protein 1 homolog, putative	8|12	0|0|0|0	1.00|1.00	0
PF3D7_1475600	bromodomain protein, putative	9|2	0|0|0|0	1.00|0.86	0.0138
PF3D7_0604100	AP2 domain transcription factor	17|3	0|0|0|0	0.99|0.87	0.0131
PF3D7_1239200	AP2 domain transcription factor, putative	44|4	0|0|0|0	0.99|0.22	0.0955
PF3D7_1007700	AP2 domain transcription factor AP2-I	144|10	0|0|0|0	1.00|0.31	0.0718
PF3D7_0513600	deoxyribodipyrimidine photo-lyase, putative	84|28	0|0|0|2	1.00|1.00	0
PF3D7_0524000	karyopherin beta	47|46	8|11|7|0	1.00|1.00	0
PF3D7_0831700	heat shock protein 70	32|43	0|0|0|13	1.00|1.00	0
PF3D7_1110500	vacuolar protein sorting-associated protein 35, putative	46|17	0|3|0|0	1.00|1.00	0
PF3D7_1208900	protein phosphatase PPM11, putative	52|11	0|0|2|0	1.00|1.00	0.0001
PF3D7_1120000	conserved protein, unknown function	46|10	0|2|0|0	1.00|1.00	0
PF3D7_0500800	mature parasite-infected erythrocyte surface antigen	42|12	0|0|0|0	1.00|1.00	0.0001
PF3D7_0812400	karyopherin alpha	23|30	7|0|5|0	1.00|1.00	0
PF3D7_1232100	60 kDa chaperonin	29|17	8|12|0|0	1.00|1.00	0.0002
PF3D7_1230700	protein transport protein SEC13	34|11	0|0|2|0	1.00|1.00	0
PF3D7_1343300	CDT1-like protein, putative	36|6	0|0|0|0	1.00|0.99	0.0009
PF3D7_0305600	DNA-(apurinic or apyrimidinic site) lyase, putative	28|9	0|0|0|0	1.00|1.00	0
PF3D7_1224300	polyadenylate-binding protein 1, putative	15|21	5|7|18|2	0.97|0.99	0.0037
PF3D7_1104200	chromatin remodeling protein	17|18	0|0|0|0	1.00|1.00	0
PF3D7_1108400	casein kinase 2, alpha subunit	26|8	2|4|0|0	1.00|0.98	0.0016
PF3D7_0824200	conserved Plasmodium protein, unknown function	23|7	0|0|0|0	1.00|1.00	0.0001
PF3D7_1366900	conserved protein, unknown function	20|9	0|2|0|0	1.00|1.00	0
PF3D7_0205400	PCI domain-containing protein, putative	24|4	0|0|0|0	1.00|0.98	0.0016
PF3D7_0505200	actin-like protein, putative	22|6	0|0|0|0	1.00|1.00	0
PF3D7_0605100	RNA-binding protein, putative	9|19	0|0|0|6	1.00|1.00	0.0002
PF3D7_1361000	protein arginine N-methyltransferase 5, putative	18|7	0|0|2|3	1.00|0.99	0.0008
PF3D7_0807800	26S proteasome regulatory subunit RPN10, putative	11|11	0|0|7|0	1.00|1.00	0.0005
PF3D7_0219600	replication factor C subunit 1, putative	12|9	0|0|2|0	1.00|1.00	0.0001
PF3D7_1130400	26S protease regulatory subunit 6A, putative	14|8	0|3|4|2	0.99|0.96	0.0042
PF3D7_0507600	protein CAF40, putative	14|6	0|0|0|0	1.00|1.00	0
PF3D7_0528100	AP-1 complex subunit beta, putative	16|4	0|0|0|0	1.00|0.99	0.0007
PF3D7_0315100	eukaryotic translation initiation factor 4E	9|9	0|2|0|0	1.00|1.00	0.0004
PF3D7_1361100	protein transport protein Sec24A	12|5	0|4|0|0	1.00|0.98	0.0022
PF3D7_1445900	ATP-dependent RNA helicase DDX5, putative	5|12	0|2|0|0	0.99|1.00	0.0006
PF3D7_0316500	kinetochore protein NUF2, putative	11|4	0|0|0|0	1.00|1.00	0.0001
PF3D7_1111100	replication factor C subunit 5, putative	10|5	0|0|2|0	0.99|0.99	0.0019
PF3D7_0306100	conserved Plasmodium protein, unknown function	11|3	0|0|0|0	1.00|0.98	0.0019
PF3D7_1422800	actin-related protein, putative	10|3	0|0|0|0	1.00|1.00	0.0004
PF3D7_1441400	FACT complex subunit SSRP1, putative	6|7	0|0|0|0	1.00|1.00	0
PF3D7_1425900	conserved Plasmodium protein, unknown function	8|4	0|0|0|0	1.00|1.00	0.0001
PF3D7_0917500	conserved protein, unknown function	7|4	0|0|0|0	1.00|1.00	0
PF3D7_1427500	DNA mismatch repair protein MSH2, putative	6|5	0|0|6|0	0.98|0.96	0.0052
PF3D7_1473700	nucleoporin NUP116/NSP116, putative	6|5	0|0|2|3	0.97|0.96	0.0067
PF3D7_0209800	ATP-dependent RNA helicase UAP56	5|5	0|2|0|0	0.99|0.99	0.0024
PF3D7_0312300	26S proteasome regulatory subunit RPN12, putative	7|3	0|0|0|0	1.00|0.99	0.0007
PF3D7_1035900	probable protein, unknown function	5|5	0|0|0|0	1.00|1.00	0.0001
PF3D7_1116000	rhoptry neck protein 4	3|7	0|0|0|0	0.99|1.00	0.001
PF3D7_1330800	RNA-binding protein, putative	6|4	0|0|0|0	1.00|1.00	0.0002
PF3D7_0307500	spindle and kinetochore-associated protein 2, putative	3|6	0|0|0|0	1.00|1.00	0.0003
PF3D7_0501800	chromatin assembly factor 1 subunit A	4|4	0|0|0|0	1.00|1.00	0.0003
PF3D7_0517400	FACT complex subunit SPT16, putative	3|5	0|0|0|0	0.99|1.00	0.0013
PF3D7_0627700	transportin	6|2	0|0|0|0	0.99|0.95	0.0046
PF3D7_1110400	RNA-binding protein, putative	5|3	0|0|0|0	1.00|1.00	0.0005
PF3D7_1342400	casein kinase II beta chain	5|3	0|0|0|0	1.00|1.00	0.0004
PF3D7_1414800	small nuclear ribonucleoprotein-associated protein B, putative	4|4	0|0|0|0	1.00|1.00	0.0003
PF3D7_0813400	conserved protein, unknown function	4|3	0|0|0|0	1.00|0.99	0.0009
PF3D7_1224900	splicing factor 3B subunit 6, putative	5|2	0|0|0|0	1.00|0.99	0.0013
PF3D7_0507700	nuclear protein localization protein 4, putative	4|2	0|0|0|0	0.99|0.97	0.0035
PF3D7_1103600	actin-like protein, putative	11|7	0|0|0|0	1.00|1.00	0
PF3D7_0826500	ubiquitin conjugation factor E4 B, putative	3|3	0|0|0|0	0.99|0.99	0.0014
PF3D7_0917600	pre-mRNA-splicing factor ATP-dependent RNA helicase PRP43, putative	3|3	0|0|0|0	0.99|0.99	0.0021
PF3D7_0804800	peptidyl-prolyl cis-trans isomerase	2|3	0|0|0|0	0.98|0.99	0.0025
PF3D7_0923900	polyadenylate-binding protein 2, putative	2|4	0|0|0|0	0.98|0.99	0.0027
PF3D7_1027400	DNA-directed RNA polymerase II subunit RPB7, putative	3|2	0|0|0|0	0.99|0.98	0.003
PF3D7_0617200	conserved protein, unknown function	2|3	0|0|0|0	0.97|0.99	0.0032
PF3D7_1414000	26S proteasome regulatory subunit RPN13, putative	2|2	0|0|0|0	0.98|0.96	0.0059
PF3D7_0525200	structural maintenance of chromosomes protein 6, putative	4|2	0|0|0|0	0.98|0.95	0.0074
PF3D7_1440100	conserved Plasmodium protein, unknown function	2|2	0|0|0|0	0.96|0.96	0.0086
PF3D7_1312900	eukaryotic translation initation factor 4 gamma	2|2	0|0|0|0	0.96|0.95	0.0095
PF3D7_1438700	DNA primase small subunit	3|3	0|2|0|0	0.96|0.94	0.0104
PF3D7_1317100	DNA replication licensing factor MCM4	71|8	0|0|0|0	1.00|0.94	0.0059
PF3D7_1107300	polyadenylate-binding protein-interacting protein 1, putative	72|15	0|0|0|0	1.00|0.90	0.2647
PF3D7_0205900	26S proteasome regulatory subunit RPN1, putative	41|16	5|11|13|2	1.00|0.75	0.0264
PF3D7_0822600	protein transport protein SEC23	39|12	0|20|0|0	1.00|0.82	0.0186
PF3D7_1468100	kelch domain-containing protein, putative	38|4	0|0|0|0	1.00|0.82	0.02
PF3D7_1130700	structural maintenance of chromosomes protein 1, putative	32|6	0|0|0|0	1.00|0.93	0.0067
PF3D7_1129100	parasitophorous vacuolar protein 1	14|20	11|12|14|0	0.85|0.94	0.0222
PF3D7_1360900	RNA-binding protein, putative	31|3	0|0|2|0	1.00|0.79	0.023
PF3D7_1201500	GPN-loop GTPase, putative	23|4	0|0|0|0	1.00|0.89	0.0109
PF3D7_0813300	conserved protein, unknown function	4|22	4|2|0|0	0.60|1.00	0.0411
PF3D7_1408000	plasmepsin II	15|11	7|3|16|0	0.94|0.78	0.0292
PF3D7_1338100	26S proteasome regulatory subunit RPN3, putative	15|8	5|7|7|0	0.97|0.86	0.0172
PF3D7_1402300	26S proteasome regulatory subunit RPN6	16|7	0|9|5|2	0.97|0.73	0.0312
PF3D7_0815200	importin subunit beta, putative	18|3	0|0|2|0	1.00|0.81	0.0214
PF3D7_1241700	replication factor C subunit 4, putative	17|4	0|0|3|0	1.00|0.92	0.0082
PF3D7_1362200	RuvB-like helicase 3	14|7	5|0|0|8	0.99|0.92	0.0099
PF3D7_1225200	conserved Plasmodium protein, unknown function	17|3	0|0|0|0	1.00|0.85	0.0151
PF3D7_1239600	hydroxyethylthiazole kinase	0|18	0|2|0|0	0.00|1.00	0.2043
PF3D7_1135100	protein phosphatase PPM8, putative	16|2	0|0|0|0	0.99|0.60	0.0424
PF3D7_0214100	protein transport protein SEC31	13|4	0|3|4|0	0.99|0.84	0.0179
PF3D7_1017900	26S proteasome regulatory subunit p55, putative	11|6	3|9|2|0	0.96|0.82	0.0238
PF3D7_1327300	conserved Plasmodium protein, unknown function	14|3	0|0|0|0	1.00|0.93	0.0071
PF3D7_0309300	N2227-like protein, putative	11|2	0|0|0|0	0.99|0.83	0.02
PF3D7_0510400	PDCD2 domain-containing protein, putative	10|2	0|0|0|0	1.00|0.91	0.0091
PF3D7_0206500	conserved Plasmodium protein, unknown function	8|2	0|0|0|0	0.98|0.90	0.0114
PF3D7_0903900	60S ribosomal protein L32	4|4	0|0|6|0	0.91|0.91	0.0207
PF3D7_1302500	conserved Plasmodium protein, unknown function	6|2	0|0|0|0	0.91|0.83	0.0282
PF3D7_1323400	60S ribosomal protein L23	3|4	0|0|3|0	0.93|0.94	0.0125
PF3D7_0626000	conserved Plasmodium protein, unknown function	2|2	0|0|0|0	0.92|0.92	0.0151
PF3D7_1418000	ubiquitin fusion degradation protein 1, putative	2|3	0|0|0|2	0.90|0.94	0.0158
PF3D7_1473500	conserved Plasmodium protein, unknown function	3|2	0|0|0|2	0.94|0.89	0.0165
PF3D7_1455500	AP-1 complex subunit gamma, putative	8|2	0|2|0|0	0.97|0.80	0.0246
PF3D7_1134000	heat shock protein 70	57|81	75|37|44|0	0.81|0.95	0.0255
PF3D7_0910100	exportin-7, putative	2|4	0|0|3|0	0.80|0.94	0.0273
PF3D7_1008400	26S protease regulatory subunit 4, putative	17|7	0|3|7|4	0.99|0.73	0.0302
PF3D7_1434800	mitochondrial acidic protein MAM33, putative	3|4	3|2|0|0	0.81|0.87	0.0323
PF3D7_1307000	exosome complex component RRP40, putative	18|2	0|0|0|0	1.00|0.65	0.0335
PF3D7_0904800	replication protein A1, small fragment	2|6	0|2|0|2	0.69|0.96	0.0347
PF3D7_0630300	DNA polymerase epsilon catalytic subunit A, putative	22|3	0|0|0|0	0.97|0.67	0.036
PF3D7_1355100	DNA replication licensing factor MCM6	8|2	0|2|3|0	0.97|0.65	0.0372
PF3D7_1136500	casein kinase 1	7|2	0|5|0|0	0.96|0.65	0.0385
PF3D7_0814000	60S ribosomal protein L13-2, putative	5|6	2|0|11|0	0.77|0.85	0.0398
PF3D7_0905400	high molecular weight rhoptry protein 3	19|10	5|23|4|0	0.99|0.56	0.0439
PF3D7_0912500	SAP domain-containing protein, putative	36|3	0|0|0|0	1.00|0.55	0.0453
PF3D7_1466300	26S proteasome regulatory subunit RPN2, putative	36|13	3|8|11|3	1.00|0.51	0.0468
PF3D7_0527000	DNA replication licensing factor MCM3, putative	5|22	0|8|0|3	0.49|1.00	0.0485
PF3D7_1015600	heat shock protein 60	20|11	9|11|10|2	0.93|0.56	0.0501
PF3D7_1145100	coatomer subunit gamma, putative	59|5	0|0|0|0	1.00|0.47	0.0517
PF3D7_0218000	replication factor C subunit 2, putative	16|5	5|3|3|2	0.98|0.49	0.0533
PF3D7_1021900	PHAX domain-containing protein, putative	9|2	0|3|2|0	0.97|0.47	0.055
PF3D7_0415900	60S ribosomal protein L15, putative	2|4	2|0|5|0	0.62|0.83	0.0567
PF3D7_0320900	histone H2A.Z	2|12	0|2|2|0	0.42|0.98	0.0585
PF3D7_1454400	aminopeptidase P	10|31	0|10|5|17	0.39|1.00	0.0603
PF3D7_0924700	splicing factor 3A subunit 3, putative	39|3	0|0|0|0	1.00|0.38	0.0621
PF3D7_0811400	conserved protein, unknown function	5|23	0|7|0|4	0.36|0.99	0.064
PF3D7_1036900	conserved Plasmodium protein, unknown function	98|10	0|0|0|0	1.00|0.34	0.066
PF3D7_0925900	parasitophorous vacuolar protein 5, putative	6|2	0|0|11|0	0.95|0.37	0.0679
PF3D7_1106000	RuvB-like helicase 2	13|4	3|7|3|5	0.93|0.39	0.0699
PF3D7_1444800	fructose-bisphosphate aldolase	2|8	0|5|5|0	0.40|0.89	0.0738
PF3D7_0507100	60S ribosomal protein L4	9|13	8|8|19|0	0.48|0.81	0.0757
PF3D7_1248900	26S protease regulatory subunit 8, putative	29|6	0|9|6|2	1.00|0.28	0.0777
PF3D7_0516900	60S ribosomal protein L2	4|7	5|3|10|0	0.52|0.76	0.0796
PF3D7_0802000	glutamate dehydrogenase, putative	21|10	4|23|11|5	0.96|0.30	0.0816
PF3D7_1409800	CUGBP Elav-like family member 2, putative	2|19	0|0|0|4	0.26|1.00	0.0836
PF3D7_1105000	histone H4	3|17	7|0|8|0	0.34|0.92	0.0855
PF3D7_0927600	RNA-binding protein, putative	172|2	0|0|0|0	1.00|0.23	0.0875
PF3D7_1474500	splicing factor 3A subunit 1, putative	51|2	0|0|0|0	1.00|0.22	0.0895
PF3D7_1105100	histone H2B	7|35	14|9|4|0	0.29|0.92	0.0915
PF3D7_1007900	eukaryotic translation initiation factor 3 subunit D, putative	2|2	0|2|0|4	0.61|0.60	0.0935
PF3D7_0409400	chaperone protein DnaJ	50|2	0|0|0|0	1.00|0.20	0.0974
PF3D7_0414000	structural maintenance of chromosomes protein 3, putative	48|3	0|0|0|0	1.00|0.20	0.0994
PF3D7_1322200	conserved Plasmodium protein, unknown function	131|8	0|0|0|0	1.00|0.19	0.1013
PF3D7_1414300	60S ribosomal protein L10, putative	7|4	3|11|5|0	0.74|0.43	0.1033
PF3D7_1030500	26S proteasome regulatory subunit RPN9, putative	8|3	2|11|4|0	0.83|0.33	0.1053
PF3D7_0215700	DNA-directed RNA polymerase II subunit RPB2, putative	27|2	0|0|0|0	0.99|0.17	0.1073
PF3D7_1311500	26S protease regulatory subunit 7, putative	20|6	7|13|6|5	0.91|0.25	0.1093
PF3D7_0413600	26S protease regulatory subunit 6B, putative	31|5	2|5|10|2	0.98|0.16	0.1112
PF3D7_1234800	splicing factor 3B subunit 3, putative	60|2	0|0|0|0	1.00|0.14	0.1132
PF3D7_1011800	PRE-binding protein	4|20	3|11|5|0	0.16|0.97	0.1152
PF3D7_1103800	CCR4-NOT transcription complex subunit 1, putative	98|5	0|0|0|0	0.99|0.12	0.1171
PF3D7_1311900	V-type proton ATPase catalytic subunit A	2|13	0|6|5|2	0.19|0.93	0.1191
PF3D7_0308900	splicing factor 3B subunit 1, putative	63|2	0|0|0|0	1.00|0.12	0.121
PF3D7_0516700	ubiquitin carboxyl-terminal hydrolase 2, putative	76|2	0|0|0|0	1.00|0.11	0.123
PF3D7_1421200	40S ribosomal protein S25	2|5	2|4|7|0	0.45|0.65	0.1249
PF3D7_1205800	high mobility group protein B3, putative	47|3	0|0|0|0	0.99|0.10	0.1269
PF3D7_1429800	coatomer subunit beta, putative	104|6	0|3|4|0	1.00|0.09	0.1288
PF3D7_0714000	histone H2B variant	2|25	8|2|0|0	0.06|1.00	0.1308
PF3D7_0604500	conserved Plasmodium protein, unknown function	135|2	0|0|0|0	1.00|0.04	0.1328
PF3D7_0108300	conserved Plasmodium protein, unknown function	50|4	0|0|9|0	1.00|0.04	0.1348
PF3D7_1368100	26S proteasome regulatory subunit RPN11, putative	6|3	4|9|2|2	0.62|0.40	0.1368
PF3D7_1012400	hypoxanthine-guanine phosphoribosyltransferase	7|30	7|16|4|13	0.13|0.89	0.1388
PF3D7_1412500	actin II	23|4	11|10|25|0	0.93|0.09	0.1408
PF3D7_0320800	ATP-dependent RNA helicase DDX6	185|8	0|0|6|16	1.00|0.01	0.1428
PF3D7_1412100	mini-chromosome maintenance complex-binding protein, putative	133|7	0|2|0|0	1.00|0.00	0.1448
PF3D7_1211700	DNA replication licensing factor MCM5, putative	57|4	3|6|0|0	1.00|0.00	0.1487
PF3D7_1033100	S-adenosylmethionine decarboxylase/ornithine decarboxylase	42|2	2|3|0|0	1.00|0.00	0.1487
PF3D7_0905900	coatomer subunit beta, putative	84|5	0|4|3|0	1.00|0.00	0.1506
PF3D7_0703500	erythrocyte membrane-associated antigen	619|13	0|2|0|0	1.00|0.00	0.2043
PF3D7_0529400	conserved Plasmodium protein, unknown function	174|0	0|0|0|0	1.00|0.00	0.2043
PF3D7_0611800	conserved Plasmodium protein, unknown function	163|0	0|0|0|0	1.00|0.00	0.2043
PF3D7_0520800	conserved protein, unknown function	128|0	0|0|0|0	1.00|0.00	0.2043
PF3D7_1423700	conserved Plasmodium protein, unknown function	124|3	0|2|0|0	1.00|0.00	0.2043
PF3D7_0907400	ATP-dependent protease ATPase subunit ClpY	122|0	3|0|0|0	1.00|0.00	0.2043
PF3D7_0606700	coatomer alpha subunit, putative	101|2	0|3|3|0	1.00|0.00	0.2043
PF3D7_0619400	cell division cycle protein 48 homologue, putative	91|2	4|9|33|0	1.00|0.00	0.2043
PF3D7_0409600	replication protein A1, large subunit	92|0	0|3|0|0	1.00|0.00	0.2043
PF3D7_0606000	conserved Plasmodium protein, unknown function	65|0	0|0|0|0	1.00|0.00	0.2043
PF3D7_1013500	phosphoinositide-specific phospholipase C	56|0	0|0|0|0	1.00|0.00	0.2043
PF3D7_0815800	vacuolar protein sorting-associated protein 9, putative	55|0	4|0|0|0	1.00|0.00	0.2043
PF3D7_1252100	rhoptry neck protein 3	50|0	5|20|7|0	1.00|0.00	0.2043
PF3D7_1308200	carbamoyl phosphate synthetase	50|0	0|2|4|0	1.00|0.00	0.2043
PF3D7_1345700	isocitrate dehydrogenase [NADP], mitochondrial	3|46	3|9|0|10	0.00|1.00	0.2043
PF3D7_1247500	serine/threonine protein kinase, putative	47|0	0|0|0|0	1.00|0.00	0.2043
PF3D7_0904600	ubiquitin specific protease, putative	41|0	0|0|0|0	1.00|0.00	0.2043
PF3D7_1360700	E3 SUMO-protein ligase PIAS, putative	38|0	0|0|0|0	1.00|0.00	0.2043
PF3D7_0706500	conserved Plasmodium protein, unknown function	34|0	0|0|17|0	1.00|0.00	0.2043
PF3D7_1134100	protein disulfide isomerase	34|0	3|0|0|0	1.00|0.00	0.2043
PF3D7_1134800	coatomer subunit delta	0|34	2|9|0|5	0.00|1.00	0.2043
PF3D7_1311800	M1-family alanyl aminopeptidase	0|30	0|7|0|0	0.00|1.00	0.2043
PF3D7_0303700	lipoamide acyltransferase component of branched-chain alpha-keto acid dehydrogenase complex	29|0	0|0|2|0	1.00|0.00	0.2043
PF3D7_0705400	DNA replication licensing factor MCM7	28|0	0|2|0|0	1.00|0.00	0.2043
PF3D7_1012700	NLI interacting factor-like phosphatase, putative	27|0	0|3|0|0	1.00|0.00	0.2043
PF3D7_1443400	WD repeat-containing protein	27|0	0|0|0|0	1.00|0.00	0.2043
PF3D7_1228600	merozoite surface protein 9	25|0	0|0|2|0	1.00|0.00	0.2043
PF3D7_1402700	U2 snRNP-associated SURP motif-containing protein, putative	25|0	0|0|0|0	1.00|0.00	0.2043
PF3D7_0510100	conserved protein, unknown function	24|0	0|0|2|0	1.00|0.00	0.2043
PF3D7_0911900	falstatin	21|0	0|0|0|2	1.00|0.00	0.2043
PF3D7_1133800	RNA (uracil-5-)methyltransferase, putative	20|0	0|3|0|0	1.00|0.00	0.2043
PF3D7_0926700	glutamine-dependent NAD(+) synthetase, putative	0|15	0|0|0|7	0.00|1.00	0.2043
PF3D7_0627800	acetyl-CoA synthetase, putative	200|8	11|14|12|2	1.00|0.00	0.2271
PF3D7_0520100	protein phosphatase PPM9, putative	102|0	0|0|0|0	1.00|0.00	0.2271
PF3D7_1032100	mRNA-decapping enzyme subunit 1, putative	90|0	0|0|0|0	1.00|0.00	0.2271
PF3D7_0704300	conserved Plasmodium protein, unknown function	87|0	0|0|0|0	1.00|0.00	0.2271
PF3D7_0805700	serine/threonine protein kinase, FIKK family	70|0	0|0|0|0	1.00|0.00	0.2271
PF3D7_0704400	phosphoinositide-binding protein, putative	65|0	0|0|0|0	1.00|0.00	0.2271
PF3D7_1305000	MCL1 domain-containing protein, putative	60|0	0|0|0|0	1.00|0.00	0.2271
PF3D7_0416300	DNA helicase MCM9, putative	58|0	0|0|0|0	1.00|0.00	0.2271
PF3D7_1107200	conserved protein, unknown function	52|0	0|0|0|0	1.00|0.00	0.2271
PF3D7_1310400	conserved Plasmodium protein, unknown function	48|0	0|0|0|0	1.00|0.00	0.2271
PF3D7_0303000	N-ethylmaleimide-sensitive fusion protein	47|0	0|0|0|0	1.00|0.00	0.2271
PF3D7_1359300	exosome complex exonuclease RRP44	47|0	0|0|0|0	1.00|0.00	0.2271
PF3D7_1110200	pre-mRNA-processing factor 6, putative	44|0	0|0|0|0	1.00|0.00	0.2271
PF3D7_1352800	vacuolar fusion protein MON1, putative	44|0	0|0|0|0	1.00|0.00	0.2271
PF3D7_1474300	DNA repair metallo-beta-lactamase protein, putative	42|0	0|0|0|0	1.00|0.00	0.2271
PF3D7_0704200	tRNA m5C-methyltransferase, putative	32|0	0|0|0|0	1.00|0.00	0.2271
PF3D7_1366300	conserved Plasmodium protein, unknown function	32|0	0|5|0|0	1.00|0.00	0.2271
PF3D7_0323600	conserved Plasmodium protein, unknown function	26|0	0|0|0|0	1.00|0.00	0.2271
PF3D7_1443500	poly(A)-specific ribonuclease PARN, putative	123|0	0|0|0|0	1.00|0.00	0.2427
PF3D7_1337200	1-deoxy-D-xylulose 5-phosphate synthase	106|0	0|0|0|0	1.00|0.00	0.2427
PF3D7_0726500	ubiquitin carboxyl-terminal hydrolase, putative	99|0	0|0|0|0	1.00|0.00	0.2427
PF3D7_0807600	conserved Plasmodium protein, unknown function	67|0	0|0|0|0	1.00|0.00	0.2427
PF3D7_1010200	DNA2/NAM7 helicase, putative	58|0	0|0|0|0	1.00|0.00	0.2427
PF3D7_0405100	protein transport protein Sec24B, putative	40|0	0|0|0|0	1.00|0.00	0.2427
PF3D7_0214400	conserved protein, unknown function	39|0	0|0|0|0	1.00|0.00	0.2427
PF3D7_1016200	Rab3 GTPase-activating protein non-catalytic subunit, putative	39|0	0|0|0|0	1.00|0.00	0.2427
PF3D7_1353400	Ran-binding protein, putative	37|0	0|0|0|0	1.00|0.00	0.2427
PF3D7_1449100	CLASP domain-containing protein, putative	37|0	0|0|0|0	1.00|0.00	0.2427
PF3D7_1211300	DNA helicase MCM8, putative	36|0	0|0|0|0	1.00|0.00	0.2427
PF3D7_1028500	partial CSTF domain-containing protein, putative	33|0	0|0|0|0	1.00|0.00	0.2427
PF3D7_1364500	exosome complex component RRP45, putative	29|0	0|0|0|0	1.00|0.00	0.2427
PF3D7_0416100	glutamyl-tRNA(Gln) amidotransferase subunit A	21|0	0|0|0|0	1.00|0.00	0.2427
PF3D7_1443900	heat shock protein 90, putative	238|0	0|0|0|0	1.00|0.00	0.2647
PF3D7_0602600	SAC3 domain-containing protein, putative	95|0	0|0|0|0	1.00|0.00	0.2647
PF3D7_1417200	NOT family protein, putative	66|2	0|0|0|0	0.98|0.02	0.2647
PF3D7_1250800	DNA repair protein rhp16, putative	66|0	0|0|0|0	1.00|0.00	0.2647
PF3D7_0711000	AAA family ATPase, CDC48 subfamily	64|0	0|0|0|0	1.00|0.00	0.2647
PF3D7_1355700	NLI interacting factor-like phosphatase, putative	62|0	0|0|0|0	1.00|0.00	0.2647
PF3D7_0307700	conserved Plasmodium protein, unknown function	54|0	0|0|0|0	1.00|0.00	0.2647
PF3D7_1119900	protein transport protein SEC16, putative	49|0	0|0|0|0	1.00|0.00	0.2647
PF3D7_1449700	exosome complex exonuclease RRP6	48|0	0|0|0|0	1.00|0.00	0.2647
PF3D7_0603400	trophozoite exported protein 1	41|0	0|0|0|0	1.00|0.00	0.2647
PF3D7_1235500	mRNA methyltransferase, putative	40|0	0|0|0|0	1.00|0.00	0.2647
PF3D7_0729500	mRNA (N6-adenosine)-methyltransferase, putative	35|0	0|0|0|0	1.00|0.00	0.2647
PF3D7_1419100	ATP-dependent rRNA helicase SPB4, putative	34|0	0|0|0|0	1.00|0.00	0.2647
PF3D7_1445600	RNA-binding protein, putative	34|0	0|0|0|0	1.00|0.00	0.2647
PF3D7_0613500	AP-3 complex subunit beta, putative	32|0	0|0|0|0	1.00|0.00	0.2647
PF3D7_1147500	protein farnesyltransferase subunit beta	28|0	0|0|0|0	1.00|0.00	0.2647
PF3D7_1454000	RNA-binding protein, putative	27|0	0|0|0|0	1.00|0.00	0.2647
PF3D7_0409800	zinc finger protein, putative	22|0	0|0|0|0	1.00|0.00	0.2647
PF3D7_1009200	ribonuclease, putative	22|0	0|0|0|0	1.00|0.00	0.2647
PF3D7_0626200	conserved Plasmodium protein, unknown function	16|0	0|0|0|0	1.00|0.00	0.2647
PF3D7_0607000	translation initiation factor IF-2, putative	0|10	0|3|3|0	0.00|1.00	0.2647
PF3D7_0413700	lysine decarboxylase-like protein, putative	0|9	0|0|2|0	0.00|1.00	0.2647
PF3D7_0926100	protein kinase, putative	131|0	0|0|0|0	1.00|0.00	0.2788
PF3D7_1202600	conserved protein, unknown function	83|0	0|0|0|0	1.00|0.00	0.2788
PF3D7_0619000	conserved Plasmodium protein, unknown function	74|0	0|0|0|0	1.00|0.00	0.2788
PF3D7_1441600	acid cluster protein 33 homologue, putative	44|0	0|0|0|0	1.00|0.00	0.2788
PF3D7_1468800	splicing factor U2AF large subunit, putative	43|0	0|0|0|0	1.00|0.00	0.2788
PF3D7_0516600	sporozoite surface antigen MB2	35|0	0|0|0|0	1.00|0.00	0.2788
PF3D7_1241900	tetratricopeptide repeat protein, putative	33|0	0|0|0|0	1.00|0.00	0.2788
PF3D7_1226400	conserved Plasmodium protein, unknown function	31|0	0|0|0|0	1.00|0.00	0.2788
PF3D7_0403100	regulator of chromosome condensation, putative	30|0	0|0|0|0	1.00|0.00	0.2788
PF3D7_1461600	splicing factor 3B subunit 2, putative	22|0	0|0|0|0	1.00|0.00	0.2788
PF3D7_0402100	Plasmodium exported protein (PHISTb), unknown function	21|0	0|0|0|0	1.00|0.00	0.2788
PF3D7_0215500	conserved Plasmodium protein, unknown function	18|0	0|0|0|0	1.00|0.00	0.2788
PF3D7_1411700	methyltransferase, putative	18|0	0|0|0|0	1.00|0.00	0.2788
PF3D7_1324100	conserved Plasmodium membrane protein, unknown function	16|0	0|0|0|0	1.00|0.00	0.2788
PF3D7_1008800	nucleolar protein 5, putative	12|0	0|3|0|0	1.00|0.00	0.2788
PF3D7_1361800	glideosome-associated connector	0|11	3|0|0|0	0.00|1.00	0.2788
PF3D7_1244100	N-alpha-acetyltransferase 15, NatA auxiliary subunit, putative	0|11	0|0|7|0	0.00|1.00	0.2788
PF3D7_1019000	eukaryotic translation initiation factor subunit eIF2A, putative	73|0	0|0|0|0	1.00|0.00	0.2863
PF3D7_1470600	RAP protein, putative	60|0	0|0|0|0	1.00|0.00	0.2863
PF3D7_1235400	tetQ family GTPase, putative	47|0	0|0|0|0	1.00|0.00	0.2863
PF3D7_0302800	RNA-binding protein, putative	45|0	0|0|0|0	1.00|0.00	0.2863
PF3D7_1443000	serine/threonine protein kinase	26|0	0|0|0|0	1.00|0.00	0.2863
PF3D7_0803700	tubulin gamma chain	23|0	0|0|0|0	1.00|0.00	0.2863
PF3D7_0930600	peptidyl-prolyl cis-trans isomerase	18|0	0|0|0|0	1.00|0.00	0.2863
PF3D7_1226900	parasitophorous vacuolar protein 2	15|0	0|0|0|0	1.00|0.00	0.2863
PF3D7_1250300	vacuolar protein sorting-associated protein 26, putative	11|0	0|0|0|0	1.00|0.00	0.2863
PF3D7_1006700	conserved Plasmodium protein, unknown function	7|0	0|0|2|0	1.00|0.00	0.2863
PF3D7_0703200	conserved Plasmodium protein, unknown function	42|0	0|0|0|0	0.99|0.00	0.292
PF3D7_1022000	RNA-binding protein, putative	32|0	0|0|0|0	0.99|0.00	0.292
PF3D7_1427300	conserved Plasmodium protein, unknown function	27|0	0|0|0|0	0.99|0.00	0.292
PF3D7_0802400	conserved Plasmodium protein, unknown function	20|0	0|0|0|0	0.99|0.00	0.292
PF3D7_0616200	kinetochore protein NDC80, putative	18|0	0|0|0|0	0.99|0.00	0.292
PF3D7_0914900	BSD-domain protein, putative	14|0	0|0|0|0	0.99|0.00	0.292
PF3D7_1243800	WD repeat-containing protein 82, putative	12|0	0|0|0|0	0.99|0.00	0.292
PF3D7_1361900	proliferating cell nuclear antigen 1	0|10	0|0|0|4	0.00|0.99	0.292
PF3D7_1450400	zinc finger protein, putative	44|0	0|0|0|0	0.99|0.00	0.2961
PF3D7_1345800	conserved Plasmodium protein, unknown function	32|0	0|0|0|0	0.99|0.00	0.2961
PF3D7_0916200	conserved Plasmodium protein, unknown function	21|0	0|0|0|0	0.99|0.00	0.2961
PF3D7_0111400	conserved Plasmodium protein, unknown function	19|0	0|0|0|0	0.99|0.00	0.2961
PF3D7_0412200	conserved Plasmodium protein, unknown function	16|0	0|0|0|0	0.99|0.00	0.2961
PF3D7_1027300	peroxiredoxin	0|13	0|0|0|0	0.00|0.99	0.2961
PF3D7_0321600	ATP-dependent RNA helicase DDX42, putative	45|0	0|0|0|0	0.99|0.00	0.3032
PF3D7_0416400	histone acetyltransferase, putative	32|0	0|0|0|0	0.99|0.00	0.3032
PF3D7_0410400	exosome complex component RRP4	24|0	0|0|0|0	0.99|0.00	0.3032
PF3D7_1475200	conserved protein, unknown function	24|0	0|0|0|0	0.99|0.00	0.3032
PF3D7_1249300	protein phosphatase PPM4, putative	22|0	0|0|0|0	0.99|0.00	0.3032
PF3D7_1440700	AP-3 complex subunit mu, putative	18|0	0|0|0|0	0.99|0.00	0.3032
PF3D7_0611400	SWIB/MDM2 domain-containing protein	17|0	0|0|0|0	0.99|0.00	0.3032
PF3D7_1449500	AP2 domain transcription factor AP2-O5, putative	17|0	0|0|0|0	0.99|0.00	0.3032
PF3D7_1433300	chromatin assembly factor 1 P55 subunit, putative	15|0	0|0|0|0	0.99|0.00	0.3032
PF3D7_1015800	ribonucleoside-diphosphate reductase small chain, putative	0|13	0|2|0|5	0.00|0.99	0.3032
PF3D7_1340100	exosome complex component RRP42, putative	10|0	0|0|0|0	0.99|0.00	0.3032
PF3D7_1302700	ATP-dependent RNA helicase DHR1, putative	42|0	0|0|0|0	0.99|0.00	0.3086
PF3D7_0725000	exonuclease I, putative	33|0	0|0|0|0	0.99|0.00	0.3086
PF3D7_1111700	conserved Plasmodium protein, unknown function	21|0	0|0|0|0	0.99|0.00	0.3086
PF3D7_0103300	conserved protein, unknown function	20|0	0|0|0|0	0.99|0.00	0.3086
PF3D7_0904100	AP-4 complex subunit epsilon, putative	19|0	0|0|0|0	0.99|0.00	0.3086
PF3D7_0313800	conserved Plasmodium protein, unknown function	17|0	0|0|0|0	0.99|0.00	0.3086
PF3D7_0827300	conserved Plasmodium protein, unknown function	14|0	0|0|0|0	0.99|0.00	0.3086
PF3D7_1143300	DNA-directed RNA polymerases I and III subunit RPAC1, putative	12|0	0|0|0|0	0.99|0.00	0.3086
PF3D7_0209200	exosome complex component MTR3, putative	10|0	0|0|0|0	0.99|0.00	0.3086
PF3D7_0110600	phosphatidylinositol-4-phosphate 5-kinase	43|0	0|0|0|0	0.99|0.00	0.311
PF3D7_0302100	serine/threonine protein kinase	20|0	0|0|0|0	0.99|0.00	0.311
PF3D7_1364000	conserved protein, unknown function	20|0	0|0|0|0	0.99|0.00	0.311
PF3D7_1226600	proliferating cell nuclear antigen 2	0|9	0|0|0|0	0.00|0.99	0.311
PF3D7_0305500	conserved Plasmodium protein, unknown function	72|0	0|0|0|0	0.99|0.00	0.3138
PF3D7_0727900	conserved Plasmodium protein, unknown function	40|0	0|0|0|0	0.99|0.00	0.3138
PF3D7_0621500	ribonuclease P/MRP protein subunit RPP1, putative	16|0	0|0|0|0	0.99|0.00	0.3138
PF3D7_1473200	DnaJ protein, putative	0|11	0|0|0|0	0.00|0.99	0.3138
PF3D7_1314900	general transcription factor IIH subunit 2	9|0	0|0|0|0	0.99|0.00	0.3138
PF3D7_0317200	cdc2-related protein kinase 4	36|0	0|0|0|0	0.99|0.00	0.3172
PF3D7_0811300	CCR4-associated factor 1	23|0	0|0|0|0	0.99|0.00	0.3172
PF3D7_1037600	TFIIH basal transcription factor complex helicase XPB subunit, putative	16|0	0|0|0|0	0.99|0.00	0.3172
PF3D7_0628800	glutamyl-tRNA(Gln) amidotransferase subunit B	15|0	0|0|0|0	0.99|0.00	0.3172
PF3D7_0808400	coatomer subunit epsilon, putative	13|0	0|0|0|0	0.99|0.00	0.3172
PF3D7_1116100	serine esterase, putative	8|0	0|3|0|0	0.99|0.00	0.3172
PF3D7_1430300	acid phosphatase, putative	43|0	0|0|0|0	0.99|0.00	0.3225
PF3D7_1345400	conserved Plasmodium protein, unknown function	40|0	0|0|0|0	0.99|0.00	0.3225
PF3D7_1103400	FeS cluster assembly protein SufD	32|0	0|0|0|0	0.99|0.00	0.3225
PF3D7_0319400	kinesin-8, putative	29|0	0|0|0|0	0.99|0.00	0.3225
PF3D7_0626400	CRAL/TRIO domain-containing protein, putative	21|0	0|0|0|0	0.99|0.00	0.3225
PF3D7_1227600	conserved Plasmodium protein, unknown function	21|0	0|0|0|0	0.99|0.00	0.3225
PF3D7_1247400	peptidyl-prolyl cis-trans isomerase FKBP35	14|0	0|0|0|0	0.99|0.00	0.3225
PF3D7_1364800	DNA-directed RNA polymerases I, II, and III subunit RPABC1, putative	10|0	0|3|0|0	0.99|0.00	0.3225
PF3D7_0407300	transcription factor, putative	7|0	0|0|0|0	0.99|0.00	0.3225
PF3D7_0616800	malate:quinone oxidoreductase	6|0	0|0|5|0	0.99|0.00	0.3225
PF3D7_1129200	26S proteasome regulatory subunit RPN7, putative	10|7	4|9|5|3	0.55|0.44	0.323
PF3D7_1446500	nucleoporin NUP313, putative	67|0	0|0|0|0	0.99|0.00	0.3261
PF3D7_1004400	RNA-binding protein, putative	21|0	0|0|0|0	0.99|0.00	0.3261
PF3D7_1453000	conserved Plasmodium protein, unknown function	21|0	0|0|0|0	0.99|0.00	0.3261
PF3D7_1125800	kelch domain-containing protein, putative	15|0	0|0|0|0	0.99|0.00	0.3261
PF3D7_0924200	heptatricopeptide repeat-containing protein, putative	14|0	0|0|0|0	0.99|0.00	0.3261
PF3D7_1119800	alternative splicing factor ASF-1, putative	8|0	0|0|0|0	0.99|0.00	0.3261
PF3D7_1139300	AP2 domain transcription factor, putative	38|0	0|0|0|0	0.99|0.00	0.3309
PF3D7_1228400	conserved Plasmodium protein, unknown function	30|0	0|0|0|0	0.99|0.00	0.3309
PF3D7_1003800	U5 small nuclear ribonucleoprotein component, putative	27|0	0|0|0|0	0.99|0.00	0.3309
PF3D7_1244200	RNA polymerase II transcription factor B subunit 2, putative	24|0	0|0|0|0	0.99|0.00	0.3309
PF3D7_0616600	conserved protein, unknown function	13|0	0|0|0|0	0.99|0.00	0.3309
PF3D7_1463300	DNA polymerase alpha subunit B, putative	10|0	0|0|0|0	0.99|0.00	0.3309
PF3D7_1119500	AP-4 complex subunit mu, putative	9|0	0|0|0|0	0.99|0.00	0.3309
PF3D7_0619900	splicing factor 3A subunit 2, putative	8|0	0|0|0|0	0.99|0.00	0.3309
PF3D7_0208700	conserved Plasmodium protein, unknown function, unspecified product	6|0	0|0|0|0	0.99|0.00	0.3309
PF3D7_0923000	DNA-directed RNA polymerase II subunit RPB3, putative	6|0	0|0|0|0	0.99|0.00	0.3309
PF3D7_1429900	ADP-dependent DNA helicase RecQ	31|0	0|0|0|0	0.98|0.00	0.3333
PF3D7_1405100	GTPase-activating protein, putative	30|0	0|0|0|0	0.98|0.00	0.3333
PF3D7_0625300	DNA polymerase 1, putative	23|0	0|0|0|0	0.98|0.00	0.3333
PF3D7_0609200	citrate synthase-like protein, putative	10|0	0|0|0|0	0.98|0.00	0.3333
PF3D7_1128500	Fe-S cluster assembly protein, putative	9|0	0|0|0|0	0.98|0.00	0.3333
PF3D7_1352700	intron-binding protein aquarius, putative	31|0	0|0|0|0	0.98|0.00	0.3351
PF3D7_1242600	protein farnesyltransferase subunit alpha	13|0	0|0|0|0	0.98|0.00	0.3351
PF3D7_1230800	pre-mRNA-splicing regulator, putative	12|0	0|0|0|0	0.98|0.00	0.3351
PF3D7_1021600	deoxyribose-phosphate aldolase, putative	0|9	0|0|0|8	0.00|0.98	0.3351
PF3D7_1346400	VPS13 domain-containing protein, putative	77|0	0|0|0|0	0.98|0.00	0.3391
PF3D7_0934100	TFIIH basal transcription factor complex helicase XPD subunit	25|0	0|0|0|0	0.98|0.00	0.3391
PF3D7_0520200	mediator of RNA polymerase II transcription subunit 17, putative	14|0	0|0|0|0	0.98|0.00	0.3391
PF3D7_1105600	translocon component PTEX88	12|0	0|0|0|0	0.98|0.00	0.3391
PF3D7_1227100	DNA helicase 60	0|12	0|0|0|0	0.00|0.98	0.3391
PF3D7_1443100	conserved Plasmodium protein, unknown function	12|0	0|0|0|0	0.98|0.00	0.3391
PF3D7_0719000	conserved protein, unknown function	8|0	0|0|0|0	0.98|0.00	0.3391
PF3D7_1017300	golgi re-assembly stacking protein 1, golgi re-assembly stacking protein 2	8|0	0|0|0|0	0.98|0.00	0.3391
PF3D7_0823900	dicarboxylate/tricarboxylate carrier	6|0	0|0|0|0	0.98|0.00	0.3391
PF3D7_1230000	TBC domain-containing protein, putative	31|0	0|0|0|0	0.98|0.00	0.3412
PF3D7_1312100	GYF domain-containing protein, putative	23|0	0|0|0|0	0.98|0.00	0.3412
PF3D7_1128000	conserved Plasmodium protein, unknown function	20|0	0|0|0|0	0.98|0.00	0.3412
PF3D7_1112400	nucleic acid binding protein, putative	5|0	0|0|0|0	0.98|0.00	0.3412
PF3D7_1317300	conserved Plasmodium protein, unknown function	5|0	0|0|0|0	0.98|0.00	0.3412
PF3D7_1417600	conserved Plasmodium protein, unknown function	84|0	0|0|0|0	0.98|0.00	0.3434
PF3D7_1231800	asparagine-rich protein, putative	43|0	0|0|0|0	0.98|0.00	0.3434
PF3D7_0519500	CCR4 domain-containing protein 1, putative	37|0	0|0|0|0	0.98|0.00	0.3434
PF3D7_0814300	AAA family ATPase, putative	21|0	0|0|0|0	0.98|0.00	0.3434
PF3D7_1203300	TBCC domain-containing protein, putative	18|0	0|0|0|0	0.98|0.00	0.3434
PF3D7_0911400	conserved Plasmodium protein, unknown function	24|0	0|0|0|0	0.98|0.00	0.345
PF3D7_0803300	mitogen-activated protein kinase organizer 1, putative	10|0	0|0|0|0	0.98|0.00	0.345
PF3D7_1309000	conserved protein, unknown function	8|0	0|0|0|0	0.98|0.00	0.345
PF3D7_1469800	conserved Plasmodium protein, unknown function	5|0	0|0|0|0	0.98|0.00	0.345
PF3D7_0905800	conserved Plasmodium protein, unknown function	21|0	0|0|0|0	0.98|0.00	0.3486
PF3D7_0623600	transcription or splicing factor-like protein, putative	12|0	0|0|0|0	0.98|0.00	0.3486
PF3D7_0821600	polyribonucleotide 5'-hydroxyl-kinase Clp1, putative	10|0	0|0|0|0	0.98|0.00	0.3486
PF3D7_1324800	dihydrofolate synthase/folylpolyglutamate synthase	10|0	0|0|0|0	0.98|0.00	0.3486
PF3D7_0726600	conserved Plasmodium protein, unknown function	8|0	0|0|0|0	0.98|0.00	0.3486
PF3D7_1124300	conserved protein, unknown function	8|0	0|0|0|0	0.98|0.00	0.3486
PF3D7_1417800	DNA replication licensing factor MCM2	6|0	0|4|0|0	0.98|0.00	0.3486
PF3D7_1414400	serine/threonine protein phosphatase PP1	5|0	0|0|0|0	0.98|0.00	0.3486
PF3D7_1406700	vacuolar protein sorting-associated protein 29	4|0	0|0|0|0	0.98|0.00	0.3486
PF3D7_0415200	conserved Plasmodium protein, unknown function	26|0	0|0|0|0	0.98|0.00	0.3513
PF3D7_1205400	kelch domain-containing protein, putative	18|0	0|0|0|0	0.98|0.00	0.3513
PF3D7_1120500	tRNA nucleotidyltransferase, putative	11|0	0|0|0|0	0.98|0.00	0.3513
PF3D7_1405300	conserved Plasmodium protein, unknown function	10|0	0|0|0|0	0.98|0.00	0.3513
PF3D7_1438500	cleavage and polyadenylation specificity factor subunit 3, putative	9|0	0|0|0|0	0.98|0.00	0.3513
PF3D7_1446700	conserved Plasmodium protein, unknown function	6|0	0|0|0|0	0.98|0.00	0.3513
PF3D7_0309800	YTH domain-containing protein, putative	5|0	0|0|3|0	0.98|0.00	0.3513
PF3D7_0420300	AP2 domain transcription factor, putative	39|0	0|0|0|0	0.98|0.00	0.3536
PF3D7_1359600	conserved Plasmodium protein, unknown function	29|0	0|0|0|0	0.98|0.00	0.3536
PF3D7_1134700	DNA-directed RNA polymerase I subunit RPA2, putative	20|0	0|0|0|0	0.98|0.00	0.3536
PF3D7_1402400	zinc finger protein, putative	8|0	0|0|0|0	0.98|0.00	0.3536
PF3D7_1459700	pyridoxal 5'-phosphate synthase, putative	0|6	0|0|0|0	0.00|0.98	0.3536
PF3D7_0406100	V-type proton ATPase subunit B	0|5	0|0|0|3	0.00|0.98	0.3536
PF3D7_1442400	conserved Plasmodium protein, unknown function	21|0	0|0|0|0	0.98|0.00	0.3576
PF3D7_1448300	conserved protein, unknown function	20|0	0|0|0|0	0.98|0.00	0.3576
PF3D7_1307900	tripartite motif protein, putative	17|0	0|0|0|0	0.98|0.00	0.3576
PF3D7_0323400	Rh5 interacting protein	16|0	0|0|0|0	0.98|0.00	0.3576
PF3D7_0933500	gamma-tubulin complex component, putative	16|0	0|0|0|0	0.98|0.00	0.3576
PF3D7_1334100	conserved protein, unknown function	16|0	0|0|0|0	0.98|0.00	0.3576
PF3D7_1404800	conserved Plasmodium protein, unknown function	9|0	0|0|0|0	0.98|0.00	0.3576
PF3D7_1012000	RING zinc finger protein, putative	8|0	0|0|0|0	0.98|0.00	0.3576
PF3D7_1450100	signal recognition particle subunit SRP54	0|8	0|0|0|0	0.00|0.98	0.3576
PF3D7_0623500	superoxide dismutase [Fe]	0|5	0|0|0|0	0.00|0.98	0.3576
PF3D7_1417100	conserved Plasmodium protein, unknown function	4|0	0|0|0|0	0.98|0.00	0.3576
PF3D7_0705500	inositol-phosphate phosphatase, putative	50|0	0|0|0|0	0.97|0.00	0.36
PF3D7_0917000	merozoite organizing protein	27|0	0|0|0|0	0.97|0.00	0.36
PF3D7_0530700	conserved Plasmodium protein, unknown function	21|0	0|0|0|0	0.97|0.00	0.36
PF3D7_0310300	phosphoglycerate mutase, putative	16|0	0|0|0|0	0.97|0.00	0.36
PF3D7_0906600	zinc finger protein, putative	11|0	0|0|0|0	0.97|0.00	0.36
PF3D7_0206700	adenylosuccinate lyase	0|5	0|0|0|0	0.00|0.97	0.36
PF3D7_1246600	pre-mRNA-splicing factor CWC26, putative	5|0	0|0|0|0	0.97|0.00	0.36
PF3D7_1426800	conserved Plasmodium protein, unknown function	43|0	0|0|0|0	0.97|0.00	0.3634
PF3D7_0508700	pre-mRNA-processing ATP-dependent RNA helicase PRP5, putative	16|0	0|0|0|0	0.97|0.00	0.3634
PF3D7_0111300	P-loop containing nucleoside triphosphate hydrolase, putative	15|0	0|0|0|0	0.97|0.00	0.3634
PF3D7_0723700	metallo-hydrolase/oxidoreductase, putative	12|0	0|0|0|0	0.97|0.00	0.3634
PF3D7_1437200	ribonucleoside-diphosphate reductase large subunit, putative	0|12	0|0|0|0	0.00|0.97	0.3634
PF3D7_1359400	CUGBP Elav-like family member 1	0|6	0|0|0|0	0.00|0.97	0.3634
PF3D7_0315800	zinc finger protein, putative	5|0	0|0|0|0	0.97|0.00	0.3634
PF3D7_0916900	zinc finger protein, putative	5|0	0|0|0|0	0.97|0.00	0.3634
PF3D7_0921900	conserved Plasmodium protein, unknown function	5|0	0|0|0|0	0.97|0.00	0.3634
PF3D7_0418500	trafficking protein particle complex subunit 3, putative	4|0	0|0|0|0	0.97|0.00	0.3634
PF3D7_1419400	conserved Plasmodium membrane protein, unknown function	27|0	0|0|0|0	0.97|0.00	0.3647
PF3D7_0925800	armadillo repeat protein, putative	20|0	0|0|0|0	0.97|0.00	0.3647
PF3D7_1314000	conserved protein, unknown function	13|0	0|0|0|0	0.97|0.00	0.3647
PF3D7_1365900	ubiquitin-60S ribosomal protein L40	0|7	0|0|0|0	0.00|0.97	0.3647
PF3D7_0110500	bromodomain protein, putative	32|0	0|0|0|0	0.97|0.00	0.3666
PF3D7_1229400	macrophage migration inhibitory factor	3|16	8|6|0|9	0.19|0.78	0.3666
PF3D7_0623100	nuclear polyadenylated RNA-binding protein NAB2, putative	12|0	0|0|0|0	0.97|0.00	0.3666
PF3D7_1209400	cytosolic iron-sulfur protein assembly protein 1, putative	11|0	0|0|0|0	0.97|0.00	0.3666
PF3D7_0407900	AAA family ATPase, putative	9|0	0|0|0|0	0.97|0.00	0.3666
PF3D7_1102400	phosphopantothenate--cysteine ligase, putative	9|0	0|0|0|0	0.97|0.00	0.3666
PF3D7_0808100	AP-3 complex subunit delta, putative	14|0	0|0|0|0	0.97|0.00	0.3682
PF3D7_0625600	poly(A) polymerase PAP, putative	10|0	0|0|0|0	0.97|0.00	0.3682
PF3D7_0627900	ribonuclease P protein subunit p29, putative	5|0	0|0|0|0	0.97|0.00	0.3682
PF3D7_1118300	insulinase, putative	0|5	0|0|0|2	0.00|0.97	0.3682
PF3D7_1418200	conserved Plasmodium protein, unknown function	4|0	0|0|0|0	0.97|0.00	0.3682
PF3D7_1003700	MKT1 domain-containing protein, putative	13|0	0|0|0|0	0.97|0.00	0.3698
PF3D7_1319100	ubiquitin carboxyl-terminal hydrolase MINDY, putative	10|0	0|0|0|0	0.97|0.00	0.3698
PF3D7_0811000	cullin-1, putative	9|0	0|0|0|0	0.97|0.00	0.3698
PF3D7_1431600	succinyl-CoA ligase [ADP-forming] subunit beta, putative	0|6	0|0|0|0	0.00|0.97	0.3698
PF3D7_0706000	importin-7, putative	0|5	0|0|5|0	0.00|0.97	0.3698
PF3D7_0104300	ubiquitin carboxyl-terminal hydrolase 1, putative	39|0	0|0|0|0	0.97|0.00	0.371
PF3D7_1103700	casein kinase II beta chain	4|0	0|0|0|0	0.97|0.00	0.371
PF3D7_1205600	tetratricopeptide repeat protein, putative	0|4	0|0|0|0	0.00|0.97	0.371
PF3D7_0720000	exosome complex component CSL4, putative	3|0	0|0|0|0	0.97|0.00	0.371
PF3D7_0318200	DNA-directed RNA polymerase II subunit RPB1	36|0	0|0|0|0	0.97|0.00	0.3722
PF3D7_1210600	conserved Plasmodium protein, unknown function	15|0	0|0|0|0	0.97|0.00	0.3722
PF3D7_1126300	DnaJ protein, putative	8|0	0|0|0|0	0.97|0.00	0.3722
PF3D7_0608200	conserved Plasmodium protein, unknown function	6|0	0|0|0|0	0.97|0.00	0.3722
PF3D7_0709300	Cg2 protein	28|0	0|0|0|0	0.97|0.00	0.3731
PF3D7_0107500	Niemann-Pick type C1-related protein	7|0	3|5|0|0	0.97|0.00	0.3731
PF3D7_0524400	ribosome-interacting GTPase 1, putative	0|4	0|0|0|2	0.00|0.97	0.3731
PF3D7_0518100	protein AMR2	17|0	0|0|0|0	0.96|0.00	0.374
PF3D7_0423100	AP-4 complex subunit sigma, putative	4|0	0|0|0|0	0.96|0.00	0.374
PF3D7_1250500	AP-3 complex subunit sigma, putative	3|0	0|0|0|0	0.96|0.00	0.374
PF3D7_1333600	U3 small nucleolar RNA-associated protein 4, putative	13|0	0|0|0|0	0.96|0.00	0.3749
PF3D7_0730200	AP-4 complex subunit beta, putative	11|0	0|0|0|0	0.96|0.00	0.3749
PF3D7_1213700	DNA-directed RNA polymerases I, II, and III subunit RPABC3, putative	3|0	0|0|0|0	0.96|0.00	0.3749
PF3D7_0912800	tRNA (adenine(58)-N(1))-methyltransferase non-catalytic subunit TRM6, putative	0|7	0|0|0|0	0.00|0.96	0.3755
PF3D7_1405600	ribonucleoside-diphosphate reductase small chain, putative	0|5	0|0|0|0	0.00|0.96	0.3755
PF3D7_0716300	conserved protein, unknown function	6|0	0|0|0|0	0.96|0.00	0.376
PF3D7_0319500	RNA-binding protein, putative	4|0	0|0|0|0	0.96|0.00	0.376
PF3D7_0420600	conserved Plasmodium protein, unknown function	6|0	0|0|0|0	0.96|0.00	0.3763
PF3D7_0511300	MORN repeat protein, putative	14|0	0|0|0|0	0.96|0.00	0.3783
PF3D7_1225600	conserved Plasmodium protein, unknown function	9|0	0|0|0|0	0.96|0.00	0.3783
PF3D7_1466100	protein phosphatase containing kelch-like domains	8|0	0|0|0|0	0.96|0.00	0.3783
PF3D7_1326700	conserved Apicomplexan protein, unknown function	7|0	0|0|0|0	0.96|0.00	0.3783
PF3D7_0728800	conserved Plasmodium protein, unknown function	6|0	0|0|0|0	0.96|0.00	0.3783
PF3D7_0503500	protein kinase, putative	4|0	0|2|0|0	0.96|0.00	0.3783
PF3D7_1459600	conserved Plasmodium protein, unknown function	7|0	0|0|0|0	0.96|0.00	0.3789
PF3D7_0715900	cation diffusion facilitator family protein, putative	5|0	0|0|0|0	0.96|0.00	0.3789
PF3D7_0208000	serine repeat antigen 1	13|0	0|0|0|0	0.96|0.00	0.3792
PF3D7_1107800	AP2 domain transcription factor, putative	22|0	0|0|0|0	0.96|0.00	0.3797
PF3D7_0309600	60S acidic ribosomal protein P2	0|3	0|0|0|0	0.00|0.96	0.3797
PF3D7_1312800	conserved Plasmodium protein, unknown function	26|0	0|0|0|0	0.96|0.00	0.3817
PF3D7_0415300	cdc2-related protein kinase 3	15|0	0|0|0|0	0.96|0.00	0.3817
PF3D7_1206600	DNA-directed RNA polymerase III subunit RPC2, putative	15|0	0|0|0|0	0.96|0.00	0.3817
PF3D7_1338900	serine/threonine protein kinase, putative	10|0	0|0|0|0	0.96|0.00	0.3817
PF3D7_0614100	conserved Plasmodium protein, unknown function	8|0	0|0|0|0	0.96|0.00	0.3817
PF3D7_1465200	mediator of RNA polymerase II transcription subunit 4, putative	4|0	0|0|0|0	0.96|0.00	0.3817
PF3D7_1472000	pre-mRNA-splicing factor ISY1, putative	3|0	0|0|0|0	0.96|0.00	0.3817
PF3D7_0410800	conserved Plasmodium protein, unknown function	15|0	0|0|0|0	0.95|0.00	0.3836
PF3D7_1463200	replication factor C subunit 3, putative	9|0	2|3|6|0	0.95|0.00	0.3836
PF3D7_1012600	GMP synthase [glutamine-hydrolyzing]	0|4	0|0|0|3	0.00|0.95	0.3836
PF3D7_1353500	RNA polymerase II transcription factor B subunit 4, putative	4|0	0|0|0|0	0.95|0.00	0.3836
PF3D7_0709500	conserved Plasmodium protein, unknown function	3|0	0|0|0|0	0.95|0.00	0.3836
PF3D7_1018500	pre-mRNA-splicing factor RDS3, putative	3|0	0|0|0|0	0.95|0.00	0.3836
PF3D7_1348900	conserved Plasmodium protein, unknown function	3|0	0|0|0|0	0.95|0.00	0.3836
PF3D7_0318600	cleavage and polyadenylation specificity factor, putative	10|0	0|0|0|0	0.95|0.00	0.3849
PF3D7_0927300	fumarate hydratase	7|0	0|0|0|0	0.95|0.00	0.3849
PF3D7_1116700	dipeptidyl aminopeptidase 1	0|6	0|3|0|2	0.00|0.95	0.3849
PF3D7_1242800	rab specific GDP dissociation inhibitor	0|5	0|0|0|0	0.00|0.95	0.3849
PF3D7_1236300	conserved protein, unknown function	4|0	0|0|0|0	0.95|0.00	0.3849
PF3D7_0310500	ATP-dependent RNA helicase DHX57, putative	22|0	0|0|0|0	0.95|0.00	0.3852
PF3D7_1305900	conserved Plasmodium protein, unknown function	5|0	0|0|0|0	0.95|0.00	0.3857
PF3D7_1427800	exosome complex component RRP41	3|0	0|0|0|0	0.95|0.00	0.3857
PF3D7_1327700	regulator of nonsense transcripts 3B, putative	3|0	0|0|0|0	0.95|0.00	0.3859
PF3D7_1234200	helicase, putative, pseudogene	16|0	0|0|0|0	0.95|0.00	0.387
PF3D7_0215800	origin recognition complex subunit 5	8|0	0|0|0|0	0.95|0.00	0.387
PF3D7_1449300	transcription factor IIIb subunit, putative	7|0	0|0|0|0	0.95|0.00	0.387
PF3D7_1346500	conserved Plasmodium protein, unknown function	6|0	0|0|0|0	0.95|0.00	0.387
PF3D7_0415400	coatomer subunit zeta, putative	3|0	0|0|0|0	0.95|0.00	0.3875
PF3D7_0909800	small nuclear ribonucleoprotein Sm D3, putative	3|0	0|0|0|0	0.95|0.00	0.3875
PF3D7_1369600	conserved Plasmodium protein, unknown function	9|0	0|0|0|0	0.95|0.00	0.3885
PF3D7_1117100	ubiquitin carboxyl-terminal hydrolase UCH54	5|0	0|0|0|0	0.95|0.00	0.3885
PF3D7_1230500	WD repeat-containing protein, putative	5|0	0|0|0|0	0.95|0.00	0.3885
PF3D7_0218500	small nuclear ribonucleoprotein Sm D2, putative	3|0	0|0|0|0	0.95|0.00	0.3885
PF3D7_0108500	conserved Plasmodium protein, unknown function	2|0	0|0|0|0	0.95|0.00	0.3888
PF3D7_0503200	conserved Plasmodium protein, unknown function	11|0	0|0|0|0	0.95|0.00	0.3893
PF3D7_0934500	V-type proton ATPase subunit E, putative	0|4	0|2|0|0	0.00|0.95	0.3893
PF3D7_0526500	conserved Plasmodium protein, unknown function	10|0	0|0|0|0	0.94|0.00	0.3898
PF3D7_1326100	WD repeat-containing protein, putative	4|0	0|0|0|0	0.94|0.00	0.3898
PF3D7_1351000	phosphatidylinositol transfer protein, putative	18|0	0|0|0|0	0.94|0.00	0.3911
PF3D7_1368800	DNA repair endonuclease XPF, putative	14|0	0|0|0|0	0.94|0.00	0.3911
PF3D7_0310400	parasite-infected erythrocyte surface protein	12|0	0|0|0|0	0.94|0.00	0.3911
PF3D7_1355800	splicing factor 3B subunit 5, putative	3|0	0|0|0|0	0.94|0.00	0.3911
PF3D7_0807500	proteasome subunit alpha type-6, putative	0|3	0|2|0|0	0.00|0.94	0.3911
PF3D7_0507800	conserved protein, unknown function	10|0	0|0|0|0	0.94|0.00	0.392
PF3D7_1466900	conserved Plasmodium protein, unknown function	9|0	0|0|0|0	0.94|0.00	0.392
PF3D7_1015400	conserved Plasmodium protein, unknown function	6|0	0|0|0|0	0.94|0.00	0.392
PF3D7_1329600	conserved Plasmodium protein, unknown function	3|0	0|0|0|0	0.94|0.00	0.392
PF3D7_0729100	conserved Plasmodium protein, unknown function	22|0	0|0|0|0	0.94|0.00	0.3925
PF3D7_0527900	ATP-dependent RNA helicase DDX41, putative	6|0	0|0|0|0	0.94|0.00	0.3925
PF3D7_1406100	tubby domain-containing protein, putative	10|0	0|0|0|0	0.94|0.00	0.393
PF3D7_0531300	conserved Plasmodium protein, unknown function	3|0	0|0|0|0	0.94|0.00	0.393
PF3D7_0827900	protein disulfide isomerase	0|10	4|6|3|0	0.00|0.94	0.3938
PF3D7_0103900	parasite-infected erythrocyte surface protein	9|0	0|16|0|0	0.94|0.00	0.3938
PF3D7_0105800	cyclin-dependent kinases regulatory subunit, putative	8|0	0|0|0|0	0.94|0.00	0.3938
PF3D7_1032900	RNA polymerase II-associated protein 1, putative	11|0	0|0|0|0	0.94|0.00	0.394
PF3D7_0407800	conserved Plasmodium protein, unknown function	17|0	0|0|0|0	0.94|0.00	0.3947
PF3D7_1414100	zinc finger protein, putative	7|0	0|0|0|0	0.94|0.00	0.3947
PF3D7_1129800	conserved Plasmodium protein, unknown function	3|0	0|0|0|0	0.94|0.00	0.3947
PF3D7_1234300	DNA polymerase epsilon subunit B, putative	7|0	0|0|0|0	0.94|0.00	0.3952
PF3D7_0711500	regulator of chromosome condensation, putative	0|5	0|0|0|0	0.00|0.94	0.3952
PF3D7_0411900	DNA polymerase alpha catalytic subunit A	12|0	0|0|0|0	0.93|0.00	0.396
PF3D7_1010100	PI31 domain-containing protein, putative	0|3	0|0|0|0	0.00|0.93	0.396
PF3D7_0629100	nicotinate phosphoribosyltransferase, putative	0|3	0|0|0|2	0.00|0.93	0.396
PF3D7_0102500	erythrocyte binding antigen-181	15|0	0|0|0|0	0.93|0.00	0.3964
PF3D7_0920800	inosine-5'-monophosphate dehydrogenase	0|3	0|0|0|2	0.00|0.93	0.3964
PF3D7_0723800	conserved Plasmodium protein, unknown function	20|0	0|0|0|0	0.93|0.00	0.3972
PF3D7_0914500	conserved Plasmodium protein, unknown function	14|0	0|0|0|0	0.93|0.00	0.3972
PF3D7_1451400	transcriptional regulatory protein sir2b	9|0	0|0|0|0	0.93|0.00	0.3972
PF3D7_0903300	conserved protein, unknown function	23|0	0|0|0|0	0.93|0.00	0.3974
PF3D7_1107000	U6 snRNA-associated Sm-like protein LSm4, putative	2|0	0|0|0|0	0.93|0.00	0.3979
PF3D7_1460300	60S ribosomal protein L29, putative	2|0	0|0|0|0	0.93|0.00	0.3979
PF3D7_1034000	Sec1 family protein, putative	4|0	0|0|0|0	0.93|0.00	0.3981
PF3D7_1463400	DNA-directed RNA polymerase III subunit RPC4, putative	3|0	0|0|0|0	0.93|0.00	0.3986
PF3D7_0716400	transcription initiation factor IIA subunit 1, putative	2|0	0|0|0|0	0.93|0.00	0.3986
PF3D7_1456500	conserved Plasmodium protein, unknown function	14|0	0|0|0|0	0.93|0.00	0.3993
PF3D7_1126500	WD repeat-containing protein, putative	11|0	0|0|0|0	0.93|0.00	0.3993
PF3D7_0625200	conserved Plasmodium protein, unknown function	3|0	0|0|0|0	0.93|0.00	0.3993
PF3D7_1317200	AP2 domain transcription factor AP2-G3, putative	20|0	0|0|0|0	0.93|0.00	0.3998
PF3D7_0610400	histone H3	2|0	0|0|0|0	0.93|0.00	0.3998
PF3D7_1443600	gamma-tubulin complex component, putative	13|0	0|0|0|0	0.92|0.00	0.4
PF3D7_0509400	RNA polymerase I	21|0	0|0|0|0	0.92|0.00	0.4009
PF3D7_0910400	selenide water dikinase, putative	12|0	0|0|0|0	0.92|0.00	0.4009
PF3D7_1013200	conserved Plasmodium protein, unknown function	11|0	0|0|0|0	0.92|0.00	0.4009
PF3D7_1331700	glutamine--tRNA ligase, putative	0|3	0|0|3|0	0.00|0.92	0.4009
PF3D7_0303500	spindle pole body protein, putative	20|0	0|0|0|0	0.92|0.00	0.4019
PF3D7_1009400	zinc finger protein, putative	3|0	0|0|0|0	0.92|0.00	0.4019
PF3D7_0713800	negative elongation factor A, putative	2|0	0|0|0|0	0.92|0.00	0.4019
PF3D7_1349600	conserved Plasmodium protein, unknown function	0|2	0|0|0|0	0.00|0.92	0.4019
PF3D7_1115400	cysteine proteinase falcipain 3	3|0	0|0|4|0	0.92|0.00	0.4021
PF3D7_0526800	conserved Plasmodium protein, unknown function	3|0	0|0|0|0	0.92|0.00	0.4023
PF3D7_1335800	conserved Plasmodium protein, unknown function	4|0	0|0|0|0	0.92|0.00	0.4028
PF3D7_1313000	ubiquitin-like protein nedd8 homologue, putative	2|0	0|0|0|0	0.92|0.00	0.4028
PF3D7_0108100	conserved protein, unknown function	6|0	0|0|0|0	0.92|0.00	0.4032
PF3D7_1331200	conserved Plasmodium protein, unknown function	3|0	0|0|0|0	0.92|0.00	0.4032
PF3D7_1118100	AP-1 complex subunit sigma, putative	2|0	0|0|0|0	0.92|0.00	0.4037
PF3D7_1337900	conserved Plasmodium protein, unknown function	2|0	0|0|0|0	0.92|0.00	0.4037
PF3D7_1367600	ribosome biogenesis protein MRT4, putative	0|2	0|0|0|0	0.00|0.92	0.4039
PF3D7_1422700	conserved Plasmodium protein, unknown function	9|0	0|0|0|0	0.91|0.00	0.4044
PF3D7_1116300	peptidyl-prolyl cis-trans isomerase	0|2	0|0|0|0	0.00|0.91	0.4044
PF3D7_0912000	conserved Plasmodium protein, unknown function	10|0	0|0|0|0	0.91|0.00	0.4051
PF3D7_0801800	mannose-6-phosphate isomerase, putative	0|3	0|0|0|3	0.00|0.91	0.4051
PF3D7_1148800	Plasmodium exported protein (hyp11), unknown function	3|0	0|0|0|0	0.91|0.00	0.4051
PF3D7_1309100	60S ribosomal protein L24, putative	0|3	0|0|3|0	0.00|0.91	0.4053
PF3D7_1451000	conserved Plasmodium protein, unknown function	7|0	0|0|0|0	0.91|0.00	0.4055
PF3D7_0411100	mediator of RNA polymerase II transcription subunit 8, putative	2|0	0|0|0|0	0.91|0.00	0.406
PF3D7_1317400	zinc finger protein, putative	0|2	0|0|0|0	0.00|0.91	0.406
PF3D7_1201800	cytochrome c oxidase assembly protein COX19, putative	2|0	0|0|0|0	0.91|0.00	0.4062
PF3D7_0826100	HECT-like E3 ubiquitin ligase, putative	72|2	0|0|0|0	0.91|0.00	0.4064
PF3D7_1245100	kinesin-13, putative	8|0	0|0|0|0	0.91|0.00	0.4069
PF3D7_0702500	Plasmodium exported protein, unknown function	0|2	0|0|0|0	0.00|0.91	0.4069
PF3D7_1235900	pre-mRNA-splicing factor SYF1, putative	7|0	0|0|0|0	0.90|0.00	0.4073
PF3D7_1028400	nucleolar preribosomal assembly protein, putative	0|4	0|0|0|0	0.00|0.90	0.4073
PF3D7_1228800	WD repeat-containing protein, putative	26|0	0|0|0|0	0.90|0.00	0.4085
PF3D7_1339700	conserved Plasmodium protein, unknown function	14|0	0|0|0|0	0.90|0.00	0.4085
PF3D7_1136600	conserved Plasmodium protein, unknown function	11|0	0|0|0|0	0.90|0.00	0.4085
PF3D7_0403700	pre-mRNA-splicing factor CLF1, putative	6|0	0|0|0|0	0.90|0.00	0.4085
PF3D7_0618100	conserved Plasmodium protein, unknown function	5|0	0|0|0|0	0.90|0.00	0.4085
PF3D7_0811900	RNA-binding protein, putative	7|0	0|0|0|0	0.90|0.00	0.4087
PF3D7_0920400	conserved Plasmodium protein, unknown function	12|0	0|0|0|0	0.90|0.00	0.4094
PF3D7_0825000	conserved Plasmodium protein, unknown function	11|0	0|0|0|0	0.90|0.00	0.4094
PF3D7_1363600	conserved Plasmodium protein, unknown function	2|0	0|0|0|0	0.90|0.00	0.4094
PF3D7_0625800	conserved Plasmodium protein, unknown function	5|0	0|0|0|0	0.90|0.00	0.4096
PF3D7_1016300	GBP130 protein	0|7	0|0|0|0	0.00|0.90	0.4098
PF3D7_0629800	cullin-like protein, putative	9|0	0|0|0|0	0.90|0.00	0.4103
PF3D7_1343900	U4/U6 small nuclear ribonucleoprotein PRP4, putative	5|0	0|0|0|0	0.90|0.00	0.4103
PF3D7_1315400	zinc finger (CCCH type) protein, putative	3|0	0|0|0|0	0.89|0.00	0.4107
PF3D7_0923800	thioredoxin reductase	0|2	2|0|0|0	0.00|0.89	0.4107
PF3D7_0723400	conserved Plasmodium protein, unknown function	9|0	0|0|0|0	0.89|0.00	0.4114
PF3D7_1351700	inner membrane complex protein 1f, putative	9|0	0|0|0|0	0.89|0.00	0.4114
PF3D7_0926800	conserved Plasmodium protein, unknown function	6|0	0|0|0|0	0.89|0.00	0.4114
PF3D7_1402100	pseudouridine synthase, putative	0|2	0|0|0|2	0.00|0.89	0.4116
PF3D7_0505500	DNA mismatch repair protein MSH6, putative	0|10	0|0|0|0	0.00|0.89	0.412
PF3D7_1361200	conserved Plasmodium protein, unknown function	8|0	0|0|0|0	0.89|0.00	0.412
PF3D7_1366400	rhoptry protein RHOP148	7|0	0|0|0|0	0.89|0.00	0.4123
PF3D7_0823200	RNA-binding protein, putative	8|4	0|17|7|0	0.66|0.23	0.4125
PF3D7_1347900	conserved Plasmodium protein, unknown function	12|0	0|0|0|0	0.89|0.00	0.4127
PF3D7_0619500	acyl-CoA synthetase	10|0	0|0|0|0	0.88|0.00	0.4132
PF3D7_0934800	cAMP-dependent protein kinase catalytic subunit	0|5	0|3|0|2	0.00|0.88	0.4132
PF3D7_0932300	M18 aspartyl aminopeptidase	3|13	4|20|3|3	0.18|0.71	0.4136
PF3D7_1029600	adenosine deaminase	0|2	0|0|2|0	0.00|0.88	0.4136
PF3D7_0613800	AP2 domain transcription factor, putative	28|0	0|0|0|0	0.88|0.00	0.4141
PF3D7_0206000	DNA repair protein RAD2, putative	11|0	0|0|0|0	0.88|0.00	0.4141
PF3D7_0801500	nucleolar protein 10, putative	3|0	0|0|0|0	0.88|0.00	0.4143
PF3D7_0607700	conserved Plasmodium protein, unknown function	18|0	0|0|0|0	0.88|0.00	0.415
PF3D7_1408400	FANCJ-like helicase, putative	7|0	0|0|0|0	0.88|0.00	0.415
PF3D7_1360400	conserved Plasmodium protein, unknown function	2|0	0|0|0|0	0.88|0.00	0.415
PF3D7_1357400	conserved Plasmodium protein, unknown function	6|0	0|0|0|0	0.88|0.00	0.4152
PF3D7_0405700	lysine decarboxylase, putative	17|0	0|0|0|0	0.88|0.00	0.4156
PF3D7_1145800	conserved Plasmodium protein, unknown function	5|0	0|0|0|0	0.88|0.00	0.4156
PF3D7_1338300	elongation factor 1-gamma, putative	0|12	4|14|6|0	0.00|0.88	0.4161
PF3D7_0624000	hexokinase	0|7	3|7|3|0	0.00|0.88	0.4161
PF3D7_0512700	orotate phosphoribosyltransferase	0|2	0|0|0|0	0.00|0.87	0.4163
PF3D7_0924400	conserved Plasmodium protein, unknown function	6|0	0|0|0|0	0.87|0.00	0.4165
PF3D7_0906500	arginase	0|5	0|0|3|3	0.00|0.87	0.417
PF3D7_0705300	origin recognition complex subunit 2	5|0	0|0|0|0	0.87|0.00	0.417
PF3D7_1123200	leucine-rich repeat protein	5|0	0|0|0|0	0.87|0.00	0.4176
PF3D7_1221700	FbpA domain protein, putative	5|0	0|0|0|0	0.87|0.00	0.4176
PF3D7_1428800	transcription initiation TFIID-like, putative	0|2	0|0|0|0	0.00|0.87	0.4176
PF3D7_0212100	conserved Plasmodium protein, unknown function	14|0	0|0|0|0	0.87|0.00	0.4179
PF3D7_0408100	conserved Plasmodium protein, unknown function	6|0	0|0|0|0	0.87|0.00	0.4183
PF3D7_0923400	conserved Plasmodium protein, unknown function	6|0	0|0|0|0	0.87|0.00	0.4183
PF3D7_0508900	conserved Plasmodium protein, unknown function	20|0	0|0|0|0	0.87|0.00	0.4188
PF3D7_0411300	conserved Plasmodium protein, unknown function	4|0	0|0|0|0	0.87|0.00	0.4188
PF3D7_1014900	conserved Plasmodium protein, unknown function	13|0	0|0|0|0	0.86|0.00	0.4192
PF3D7_1343400	DNA repair protein RAD5, putative	10|0	0|0|0|0	0.86|0.00	0.4192
PF3D7_1018200	serine/threonine protein phosphatase 8, putative	14|0	0|0|0|0	0.86|0.00	0.4199
PF3D7_0617300	conserved Plasmodium protein, unknown function	0|2	0|0|0|0	0.00|0.86	0.4199
PF3D7_0929600	G2 protein, putative	0|2	0|0|0|0	0.00|0.86	0.4199
PF3D7_1211600	lysine-specific histone demethylase 1, putative	20|0	0|0|0|0	0.86|0.00	0.4203
PF3D7_1356400	phosphatase 2A regulatory subunit-related protein, putative	6|0	0|0|0|0	0.86|0.00	0.4203
PF3D7_1025300	conserved protein, unknown function	5|0	0|0|0|0	0.86|0.00	0.4205
PF3D7_0829000	conserved Plasmodium membrane protein, unknown function	13|0	0|0|0|0	0.86|0.00	0.4214
PF3D7_0931100	nucleolar protein Nop52, putative	4|0	0|0|0|0	0.86|0.00	0.4214
PF3D7_0202000	knob-associated histidine-rich protein	0|4	0|0|0|0	0.00|0.86	0.4214
PF3D7_1337400	zinc finger protein, putative	3|0	0|0|0|0	0.86|0.00	0.4214
PF3D7_0730500	conserved Plasmodium protein, unknown function	18|0	0|0|0|0	0.86|0.00	0.4216
PF3D7_0704000	conserved Plasmodium membrane protein, unknown function	17|0	0|0|0|0	0.85|0.00	0.4225
PF3D7_0709600	ribonucleases P/MRP protein subunit POP1, putative	5|0	0|0|0|0	0.85|0.00	0.4225
PF3D7_1108500	succinyl-CoA synthetase alpha subunit, putative	0|2	0|0|0|0	0.00|0.85	0.4225
PF3D7_1343700	kelch protein K13	2|0	0|0|3|0	0.85|0.00	0.4225
PF3D7_0803000	peptidyl-prolyl cis-trans isomerase	3|0	0|0|0|0	0.85|0.00	0.4232
PF3D7_1244800	translation machinery-associated protein 46, putative	0|2	0|0|0|0	0.00|0.85	0.4232
PF3D7_1417500	H/ACA ribonucleoprotein complex subunit 4, putative	2|0	0|3|0|0	0.85|0.00	0.4232
PF3D7_0704600	E3 ubiquitin-protein ligase	20|0	0|0|0|0	0.85|0.00	0.4234
PF3D7_1119400	ubiquitin-protein ligase, putative	13|0	0|0|0|0	0.85|0.00	0.4236
PF3D7_1449400	crossover junction endonuclease MUS81, putative	7|0	0|0|0|0	0.85|0.00	0.4238
PF3D7_1304400	PUB domain-containing protein, putative	3|0	0|0|0|0	0.85|0.00	0.424
PF3D7_0423800	cysteine-rich protective antigen	2|0	0|0|0|0	0.84|0.00	0.4247
PF3D7_0728000	eukaryotic translation initiation factor 2 subunit alpha	0|2	0|3|0|0	0.00|0.84	0.4247
PF3D7_1126900	small nuclear ribonucleoprotein F, putative	2|0	0|2|0|0	0.84|0.00	0.4247
PF3D7_0516800	AP2 domain transcription factor AP2-O2, putative	13|0	0|0|0|0	0.84|0.00	0.4249
PF3D7_0810600	ATP-dependent RNA helicase DBP1, putative	5|0	0|0|0|0	0.84|0.00	0.4254
PF3D7_1035400	merozoite surface protein 3	2|0	0|0|3|0	0.84|0.00	0.4254
PF3D7_1417300	cysteine protease ATG4, putative	5|0	0|0|0|0	0.83|0.00	0.4258
PF3D7_1128400	bifunctional farnesyl/geranylgeranyl diphosphate synthase	0|2	0|0|0|0	0.00|0.83	0.4258
PF3D7_1408100	plasmepsin III	5|3	0|0|12|0	0.57|0.26	0.426
PF3D7_0820500	protein transport protein YIF1, putative	5|0	0|0|0|0	0.83|0.00	0.4263
PF3D7_1416200	metacaspase-3, putative	10|0	0|0|0|0	0.83|0.00	0.4265
PF3D7_1148000	serine/threonine protein kinase, putative	6|0	0|0|0|0	0.83|0.00	0.4269
PF3D7_0620500	cleavage stimulation factor subunit 1, putative	3|0	0|0|0|0	0.83|0.00	0.4269
PF3D7_0803100	U3 small nucleolar RNA-associated protein 14, putative	5|0	0|0|0|0	0.82|0.00	0.4272
PF3D7_0214000	T-complex protein 1 subunit theta	0|7	0|9|4|3	0.00|0.82	0.4279
PF3D7_0717600	conserved Plasmodium protein, unknown function	5|0	0|0|0|0	0.82|0.00	0.4279
PF3D7_1451800	sortilin	4|0	0|0|0|0	0.82|0.00	0.4279
PF3D7_0824900	conserved Plasmodium protein, unknown function	5|0	0|0|0|0	0.82|0.00	0.4283
PF3D7_1012900	autophagy-related protein 18	2|0	0|0|0|0	0.82|0.00	0.4283
PF3D7_1351400	60S ribosomal protein L17, putative	3|3	8|3|4|0	0.41|0.41	0.4285
PF3D7_0322400	regulator of initiation factor 2 (eIF2)	4|0	0|0|0|0	0.82|0.00	0.4288
PF3D7_1145400	dynamin-like protein	13|9	8|16|11|0	0.47|0.34	0.429
PF3D7_0717700	serine--tRNA ligase, putative	0|5	0|4|0|4	0.00|0.82	0.4299
PF3D7_1226000	conserved protein, unknown function	4|0	0|0|0|0	0.82|0.00	0.4299
PF3D7_1304000	condensin complex subunit 2, putative	4|0	0|0|0|0	0.82|0.00	0.4299
PF3D7_1419900	cleavage and polyadenylation specificity factor subunit 4, putative	3|0	0|0|0|0	0.82|0.00	0.4299
PF3D7_0906000	exoribonuclease II	9|0	0|0|0|0	0.81|0.00	0.4303
PF3D7_0217800	40S ribosomal protein S26	0|2	0|0|3|0	0.00|0.81	0.4303
PF3D7_0317800	26S proteasome non-ATPase regulatory subunit 9, putative	2|0	0|0|3|0	0.81|0.00	0.4306
PF3D7_1342000	40S ribosomal protein S6	8|7	6|9|7|0	0.42|0.39	0.431
PF3D7_0919800	TLD domain-containing protein	6|0	0|0|0|0	0.81|0.00	0.431
PF3D7_0817300	conserved Plasmodium protein, unknown function	10|0	0|0|0|0	0.81|0.00	0.4312
PF3D7_1031400	OTU-like cysteine protease	5|0	0|0|0|0	0.81|0.00	0.4315
PF3D7_0308200	T-complex protein 1 subunit eta	2|5	0|11|4|0	0.24|0.57	0.4317
PF3D7_1447800	calponin homology domain-containing protein, putative	8|0	0|0|0|0	0.81|0.00	0.4319
PF3D7_0933000	CSTF domain-containing protein, putative	3|0	0|0|0|0	0.80|0.00	0.4322
PF3D7_1409600	conserved Plasmodium protein, unknown function	3|0	0|0|0|0	0.80|0.00	0.4326
PF3D7_0717300	transcription initiation factor IIE subunit alpha, putative	2|0	0|0|0|0	0.80|0.00	0.4326
PF3D7_1347100	DNA topoisomerase 3, putative	3|0	0|0|0|0	0.80|0.00	0.4328
PF3D7_1237500	conserved Plasmodium protein, unknown function	8|0	0|0|0|0	0.80|0.00	0.4331
PF3D7_1208500	conserved Plasmodium protein, unknown function	8|0	0|0|0|0	0.79|0.00	0.4338
PF3D7_1460500	conserved Plasmodium protein, unknown function	7|0	0|0|0|0	0.79|0.00	0.4338
PF3D7_1332900	isoleucine--tRNA ligase, putative	0|6	0|0|0|0	0.00|0.79	0.4338
PF3D7_1137400	UVB-resistance protein UVR8 homologue	0|2	0|0|0|0	0.00|0.79	0.434
PF3D7_1443800	pre-mRNA-splicing factor CWC24, putative	2|0	0|0|0|0	0.79|0.00	0.4342
PF3D7_0728900	RNA-binding protein, putative	2|0	0|0|0|0	0.79|0.00	0.4344
PF3D7_0704800	protein phosphatase PPM12, putative	6|0	0|0|0|0	0.79|0.00	0.4347
PF3D7_0518500	ATP-dependent RNA helicase DDX23, putative	4|0	0|0|0|0	0.78|0.00	0.4349
PF3D7_1122500	conserved Plasmodium protein, unknown function	7|0	0|0|0|0	0.78|0.00	0.4351
PF3D7_0211800	asparagine--tRNA ligase	7|4	0|16|0|3	0.57|0.21	0.4356
PF3D7_1444500	eukaryotic translation initiation factor 2-alpha kinase 1	6|0	0|0|0|0	0.78|0.00	0.4356
PF3D7_1239000	HD superfamily phosphohydrolase protein, putative	3|0	0|0|0|0	0.77|0.00	0.4359
PF3D7_1212900	bromodomain protein 2, putative	4|0	0|0|0|0	0.77|0.00	0.4361
PF3D7_0906700	leucine-rich repeat protein	2|0	0|0|0|0	0.77|0.00	0.4363
PF3D7_1203000	origin recognition complex subunit 1	5|0	0|0|0|0	0.77|0.00	0.4371
PF3D7_1309300	U4/U6 small nuclear ribonucleoprotein PRP3, putative	3|0	0|0|0|0	0.77|0.00	0.4371
PF3D7_1458800	DNA-directed RNA polymerase III subunit RPC5, putative	3|0	0|0|0|0	0.77|0.00	0.4371
PF3D7_1235300	CCR4-NOT transcription complex subunit 4, putative	6|0	0|0|0|0	0.77|0.00	0.4375
PF3D7_0525400	7-helix-1 protein	0|2	0|0|0|0	0.00|0.77	0.4375
PF3D7_0609000	nucleoporin NUP637, putative	24|0	0|0|0|0	0.76|0.00	0.4378
PF3D7_1420000	splicing factor 3B subunit 4, putative	2|0	0|0|0|0	0.76|0.00	0.438
PF3D7_1357700	U3 small nucleolar RNA-associated protein 21, putative	4|0	0|0|0|0	0.76|0.00	0.4382
PF3D7_0213900	RTR1 domain-containing protein, putative	4|0	0|0|0|0	0.76|0.00	0.4385
PF3D7_1223100	cAMP-dependent protein kinase regulatory subunit	0|2	0|4|0|0	0.00|0.76	0.4387
PF3D7_1330600	elongation factor Tu, putative	2|0	0|0|0|0	0.76|0.00	0.439
PF3D7_1423800	vacuolar protein sorting-associated protein 3, putative	5|0	0|0|0|0	0.76|0.00	0.4397
PF3D7_0707700	E3 ubiquitin-protein ligase, putative	4|0	0|0|0|0	0.76|0.00	0.4397
PF3D7_0626300	3-oxoacyl-acyl-carrier protein synthase I/II	2|0	0|0|0|0	0.76|0.00	0.4397
PF3D7_1458600	zinc finger protein, putative	4|0	0|0|0|0	0.76|0.00	0.4402
PF3D7_1225500	small subunit rRNA processing factor, putative	2|0	0|0|0|0	0.76|0.00	0.4402
PF3D7_1348300	elongation factor Tu, putative	5|0	0|0|0|0	0.76|0.00	0.4404
PF3D7_1319400	conserved Plasmodium protein, unknown function	0|2	0|0|0|0	0.00|0.75	0.4406
PF3D7_1335700	conserved oligomeric Golgi complex subunit 3, putative	5|0	0|0|0|0	0.75|0.00	0.4409
PF3D7_1314700	pinin/SDK/MemA domain-containing protein, putative	2|0	0|0|0|0	0.75|0.00	0.4411
PF3D7_1448500	conserved Plasmodium protein, unknown function	11|0	0|0|0|0	0.75|0.00	0.4416
PF3D7_1121100	conserved protein, unknown function	6|0	0|0|0|0	0.75|0.00	0.4416
PF3D7_0723300	conserved protein, unknown function	3|0	0|0|0|0	0.75|0.00	0.4418
PF3D7_1450500	conserved Plasmodium protein, unknown function	6|0	0|0|0|0	0.74|0.00	0.4423
PF3D7_0108700	secreted ookinete protein, putative	4|0	0|0|0|0	0.74|0.00	0.4423
PF3D7_0909700	FHA domain protein, putative	4|0	0|0|0|0	0.74|0.00	0.4428
PF3D7_0606500	polypyrimidine tract-binding protein, putative	0|2	0|0|0|0	0.00|0.74	0.4428
PF3D7_0401800	Plasmodium exported protein (PHISTb), unknown function	2|0	0|0|0|0	0.73|0.00	0.443
PF3D7_1459000	ATP-dependent RNA helicase DBP5	2|0	0|4|0|0	0.73|0.00	0.4433
PF3D7_1007200	rho GTPase-activating protein, putative	0|2	0|0|0|0	0.00|0.73	0.4435
PF3D7_0912900	26S proteasome regulatory subunit RPN8, putative	4|0	3|7|0|0	0.73|0.00	0.4443
PF3D7_1307100	U3 small nucleolar RNA-associated protein 6, putative	3|0	0|0|0|0	0.73|0.00	0.4443
PF3D7_1435700	ataxin-2 like protein, putative	3|0	0|0|0|0	0.73|0.00	0.4443
PF3D7_1004000	60S ribosomal protein L13, putative	4|2	9|0|8|0	0.45|0.27	0.4445
PF3D7_0412300	phosphopantothenoylcysteine synthetase, putative	2|0	0|0|0|0	0.72|0.00	0.4448
PF3D7_1147300	conserved Plasmodium protein, unknown function	4|0	0|0|0|0	0.71|0.00	0.445
PF3D7_1410200	CTP synthase	2|0	0|3|0|2	0.71|0.00	0.4453
PF3D7_1360800	falcilysin	4|0	0|0|0|0	0.71|0.00	0.4455
PF3D7_1037100	pyruvate kinase 2	2|0	0|0|0|0	0.71|0.00	0.4458
PF3D7_1017600	conserved Plasmodium protein, unknown function	3|0	0|0|0|0	0.70|0.00	0.446
PF3D7_1453900	conserved Plasmodium protein, unknown function	3|0	0|0|0|0	0.70|0.00	0.4463
PF3D7_0217100	ATP synthase subunit alpha, mitochondrial	2|0	0|0|0|0	0.70|0.00	0.4466
PF3D7_1421600	conserved Plasmodium protein, unknown function	2|0	0|0|0|0	0.70|0.00	0.4468
PF3D7_1362400	calpain	6|0	0|0|0|0	0.70|0.00	0.4473
PF3D7_0916000	major facilitator superfamily domain-containing protein, putative	5|0	0|0|0|0	0.70|0.00	0.4473
PF3D7_0216100	conserved Plasmodium protein, unknown function	4|0	0|0|0|0	0.69|0.00	0.4476
PF3D7_1033600	pre-mRNA-splicing factor CEF1, putative	3|0	0|0|0|0	0.69|0.00	0.4479
PF3D7_1118600	histone acetyltransferase MYST	2|0	0|0|0|0	0.69|0.00	0.4481
PF3D7_1038800	RESA-like protein with PHIST and DnaJ domains	3|0	0|0|0|0	0.69|0.00	0.4484
PF3D7_1233900	sentrin-specific protease 1	3|0	0|0|0|0	0.69|0.00	0.4486
PF3D7_1311400	AP-1 complex subunit mu-1	5|0	0|10|0|0	0.68|0.00	0.4489
PF3D7_0202600	nucleic acid binding protein, putative	4|0	0|0|0|0	0.68|0.00	0.4492
PF3D7_0302900	exportin-1, putative	0|4	6|3|2|0	0.00|0.68	0.4497
PF3D7_1344700	conserved Plasmodium protein, unknown function	4|0	0|0|0|0	0.68|0.00	0.4497
PF3D7_1130500	conserved oligomeric Golgi complex subunit 2, putative	3|0	0|0|0|0	0.68|0.00	0.4499
PF3D7_1231900	WD repeat-containing protein, putative	3|0	0|0|0|0	0.67|0.00	0.4507
PF3D7_0820800	conserved Plasmodium protein, unknown function	2|0	0|0|0|0	0.67|0.00	0.4507
PF3D7_1125700	kelch domain-containing protein, putative	2|0	0|0|0|0	0.67|0.00	0.4507
PF3D7_0710600	60S ribosomal protein L34	2|3	2|3|3|0	0.31|0.36	0.4513
PF3D7_1363400	polyubiquitin binding protein, putative	0|3	0|0|0|0	0.00|0.67	0.4513
PF3D7_0303100	CLP1 P-loop domain-containing protein, putative	4|0	0|0|0|0	0.67|0.00	0.4515
PF3D7_1216200	glycerol-3-phosphate dehydrogenase [NAD(+)], putative	0|4	0|9|0|0	0.00|0.67	0.4518
PF3D7_0207500	serine repeat antigen 6	3|0	0|0|0|0	0.66|0.00	0.4521
PF3D7_1457300	MA3 domain-containing protein, putative	0|2	0|0|0|0	0.00|0.66	0.4523
PF3D7_1349300	tyrosine kinase-like protein	5|0	0|0|0|0	0.66|0.00	0.4529
PF3D7_0210100	60S ribosomal protein L37ae, putative	2|2	3|0|3|0	0.33|0.33	0.4529
PF3D7_1133600	conserved Plasmodium protein, unknown function	2|0	0|0|0|0	0.66|0.00	0.4531
PF3D7_1428900	conserved Plasmodium protein, unknown function	4|0	0|0|0|0	0.65|0.00	0.4534
PF3D7_1118200	heat shock protein 90, putative	0|9	8|3|14|0	0.00|0.65	0.454
PF3D7_0307800	conserved Plasmodium protein, unknown function	2|0	0|0|0|0	0.65|0.00	0.454
PF3D7_0622900	AP2 domain transcription factor AP2Tel	6|0	0|0|0|0	0.64|0.00	0.4542
PF3D7_1358100	Sas10 domain-containing protein, putative	2|0	0|0|0|0	0.64|0.00	0.4545
PF3D7_1433500	DNA topoisomerase 2	0|4	0|0|0|0	0.00|0.64	0.4548
PF3D7_1037300	ADP/ATP transporter on adenylate translocase	5|0	0|9|6|0	0.64|0.00	0.4551
PF3D7_1218200	conserved Plasmodium protein, unknown function	6|0	0|0|0|0	0.63|0.00	0.4553
PF3D7_0509600	asparagine--tRNA ligase	2|0	0|0|0|0	0.63|0.00	0.4556
PF3D7_1415600	conserved Plasmodium protein, unknown function	3|0	0|0|0|0	0.63|0.00	0.4559
PF3D7_1358200	conserved Plasmodium protein, unknown function	5|0	0|0|0|0	0.62|0.00	0.4562
PF3D7_1003500	40S ribosomal protein S20e, putative	3|3	5|10|3|0	0.32|0.30	0.4565
PF3D7_1233600	asparagine and aspartate rich protein 1	17|0	0|0|0|0	0.62|0.00	0.4567
PF3D7_1224700	conserved Plasmodium protein, unknown function	4|0	0|0|0|0	0.62|0.00	0.457
PF3D7_1426000	60S ribosomal protein L21	0|4	4|0|9|0	0.00|0.61	0.4576
PF3D7_0716100	protein SDA1, putative	3|0	0|0|0|0	0.61|0.00	0.4576
PF3D7_1033200	early transcribed membrane protein 10.2	0|2	0|3|0|2	0.00|0.61	0.4582
PF3D7_0804300	zinc finger protein, putative	2|0	0|0|0|0	0.61|0.00	0.4582
PF3D7_0627500	protein DJ-1	9|12	4|14|4|23	0.22|0.39	0.4584
PF3D7_0809200	asparagine-rich antigen Pfa55-14	3|0	0|0|0|0	0.61|0.00	0.4587
PF3D7_1140800	conserved Plasmodium protein, unknown function	2|0	0|0|0|0	0.60|0.00	0.459
PF3D7_0909400	exoribonuclease, putative	3|0	0|0|0|0	0.60|0.00	0.4593
PF3D7_1025100	glutamine--fructose-6-phosphate aminotransferase [isomerizing], putative	0|2	0|0|0|0	0.00|0.60	0.4596
PF3D7_1440200	stromal-processing peptidase, putative	4|0	0|0|0|0	0.60|0.00	0.4599
PF3D7_1407900	plasmepsin I	6|0	0|0|13|0	0.60|0.00	0.4602
PF3D7_1349500	conserved Plasmodium protein, unknown function	7|0	0|0|0|0	0.59|0.00	0.4605
PF3D7_0913200	elongation factor 1-beta	0|2	2|4|0|0	0.00|0.59	0.4607
PF3D7_1019600	conserved Plasmodium protein, unknown function	3|0	0|0|0|0	0.59|0.00	0.461
PF3D7_1002800	DnaJ protein, putative	3|0	0|0|0|0	0.59|0.00	0.4613
PF3D7_0905100	nucleoporin NUP221, putative	5|0	0|0|0|0	0.58|0.00	0.4616
PF3D7_1109900	60S ribosomal protein L36	0|2	3|0|4|0	0.00|0.58	0.4619
PF3D7_1359700	conserved Plasmodium protein, unknown function	9|0	0|0|0|0	0.57|0.00	0.4622
PF3D7_0726300	DNA mismatch repair protein PMS1, putative	2|0	0|5|0|0	0.57|0.00	0.4625
PF3D7_1219100	clathrin heavy chain, putative	0|33	71|0|0|3	0.00|0.57	0.4631
PF3D7_0708500	heat shock protein 86 family protein	2|0	0|0|0|0	0.57|0.00	0.4631
PF3D7_1133100	conserved Plasmodium protein, unknown function	2|0	0|0|0|0	0.56|0.00	0.4634
PF3D7_0422500	pre-mRNA-splicing helicase BRR2, putative	6|0	0|0|0|0	0.56|0.00	0.4637
PF3D7_1454200	conserved Plasmodium protein, unknown function	3|0	0|0|0|0	0.56|0.00	0.464
PF3D7_1307700	TOM1-like protein, putative	3|0	0|0|0|0	0.56|0.00	0.4643
PF3D7_0409300	methyltransferase, putative	2|0	0|0|0|0	0.55|0.00	0.4646
PF3D7_1456200	conserved Plasmodium protein, unknown function	2|0	0|0|0|0	0.55|0.00	0.4649
PF3D7_1140700	conserved Plasmodium protein, unknown function	5|0	0|0|0|0	0.55|0.00	0.4652
PF3D7_0727800	cation transporting ATPase, putative	4|0	0|0|0|0	0.55|0.00	0.4655
PF3D7_1428500	protein kinase, putative	5|0	0|0|0|0	0.54|0.00	0.4658
PF3D7_0511800	inositol-3-phosphate synthase	0|7	0|16|2|2	0.00|0.54	0.4661
PF3D7_0718100	exported serine/threonine protein kinase	5|0	0|0|0|0	0.54|0.00	0.4667
PF3D7_0604000	conserved Plasmodium protein, unknown function	4|0	0|0|0|0	0.54|0.00	0.4667
PF3D7_0815100	heptatricopeptide repeat and RAP domain-containing protein, putative	2|0	0|0|0|0	0.54|0.00	0.467
PF3D7_1138500	protein phosphatase PPM2	3|3	0|0|12|0	0.26|0.27	0.4674
PF3D7_0812100	proteasome activator complex subunit 4, putative	0|6	0|0|0|0	0.00|0.53	0.4677
PF3D7_0217900	conserved Plasmodium protein, unknown function	0|2	0|0|0|0	0.00|0.53	0.468
PF3D7_1223600	conserved Plasmodium protein, unknown function	3|0	0|0|0|0	0.53|0.00	0.4683
PF3D7_1238500	conserved Plasmodium protein, unknown function	4|0	0|0|0|0	0.53|0.00	0.4686
PF3D7_1138000	conserved Plasmodium protein, unknown function	5|0	0|0|0|0	0.53|0.00	0.4689
PF3D7_0418600	regulator of chromosome condensation, putative	4|0	0|0|0|0	0.52|0.00	0.4692
PF3D7_0311300	phosphatidylinositol 3- and 4-kinase, putative	0|2	0|0|0|0	0.00|0.52	0.4695
PF3D7_1422400	conserved Plasmodium protein, unknown function	3|0	0|0|0|0	0.52|0.00	0.4698
PF3D7_1219000	formin 2	7|0	0|0|0|0	0.52|0.00	0.4701
PF3D7_1236100	clustered-asparagine-rich protein	0|3	0|6|5|0	0.00|0.51	0.4704
PF3D7_0915400	ATP-dependent 6-phosphofructokinase	10|47	16|24|38|16	0.06|0.45	0.4714
PF3D7_0520900	adenosylhomocysteinase	0|6	3|6|4|0	0.00|0.51	0.4714
PF3D7_0721100	conserved protein, unknown function	3|0	0|9|0|0	0.51|0.00	0.4714
PF3D7_1218500	dynamin-like protein, putative	2|0	0|0|6|0	0.49|0.00	0.4717
PF3D7_0505000	MMS19-like protein, putative	6|0	0|0|0|0	0.48|0.00	0.472
PF3D7_1329500	conserved protein, unknown function	3|0	0|0|0|0	0.48|0.00	0.4724
PF3D7_1217200	multiple RNA-binding domain-containing protein 1, putative	2|0	0|0|0|0	0.48|0.00	0.4727
PF3D7_1206800	conserved Plasmodium protein, unknown function	2|0	3|0|5|0	0.48|0.00	0.473
PF3D7_1225800	ubiquitin-activating enzyme E1	0|2	0|0|0|0	0.00|0.47	0.4733
PF3D7_1433100	HID1 domain-containing protein, putative	2|0	0|0|0|0	0.47|0.00	0.4737
PF3D7_1304600	conserved Plasmodium protein, unknown function	2|0	0|0|0|0	0.47|0.00	0.474
PF3D7_1308400	conserved Plasmodium protein, unknown function	9|0	0|0|0|0	0.46|0.00	0.4747
PF3D7_1004200	WD repeat-containing protein, putative	5|0	0|0|0|0	0.46|0.00	0.4747
PF3D7_1139100	RNA-binding protein, putative	3|0	0|0|0|0	0.46|0.00	0.475
PF3D7_0322700	conserved Plasmodium protein, unknown function	5|0	0|0|0|0	0.45|0.00	0.4753
PF3D7_0911100	conserved protein, unknown function	2|0	0|0|0|0	0.45|0.00	0.4757
PF3D7_0804500	conserved Plasmodium membrane protein, unknown function	10|0	0|0|0|0	0.44|0.00	0.476
PF3D7_1126000	threonine--tRNA ligase	10|0	0|10|6|6	0.44|0.00	0.4764
PF3D7_1010700	dolichyl-phosphate-mannose--protein mannosyltransferase, putative	6|2	6|2|19|0	0.29|0.15	0.477
PF3D7_0212400	conserved Plasmodium membrane protein, unknown function	5|0	0|0|0|0	0.44|0.00	0.477
PF3D7_1403100	condensin complex subunit 1, putative	3|0	0|0|0|0	0.44|0.00	0.4774
PF3D7_0201900	erythrocyte membrane protein 3	5|0	0|0|0|0	0.44|0.00	0.478
PF3D7_1315900	exportin-T, putative	0|2	0|0|0|0	0.00|0.44	0.478
PF3D7_1448000	U3 small nucleolar RNA-associated protein 12, putative	2|0	0|0|0|0	0.43|0.00	0.4784
PF3D7_0714200	conserved Plasmodium protein, unknown function	2|0	0|0|0|0	0.43|0.00	0.4787
PF3D7_1237100	conserved Plasmodium protein, unknown function	4|0	0|0|0|0	0.43|0.00	0.4791
PF3D7_0306800	T-complex protein 1 subunit beta	2|8	0|13|17|2	0.11|0.32	0.4794
PF3D7_0819000	conserved Plasmodium protein, unknown function	2|0	0|0|0|0	0.42|0.00	0.4798
PF3D7_1149000	antigen 332, DBL-like protein	9|0	0|0|0|0	0.42|0.00	0.4801
PF3D7_1013600	conserved Plasmodium protein, unknown function	0|3	0|0|0|0	0.00|0.41	0.4808
PF3D7_0924000	patatin-like phospholipase, putative	2|0	0|0|0|0	0.41|0.00	0.4808
PF3D7_0511500	RNA pseudouridylate synthase, putative	9|0	0|0|0|0	0.40|0.00	0.4811
PF3D7_0608800	ornithine aminotransferase	0|12	0|27|9|5	0.00|0.40	0.4818
PF3D7_1117900	conserved Plasmodium protein, unknown function	2|0	0|0|0|0	0.40|0.00	0.4818
PF3D7_0826700	receptor for activated c kinase	0|5	5|12|6|0	0.00|0.40	0.4822
PF3D7_1248700	conserved Plasmodium protein, unknown function	0|3	0|0|0|0	0.00|0.39	0.4829
PF3D7_0819800	conserved Plasmodium protein, unknown function	0|2	0|0|0|0	0.00|0.39	0.4829
PF3D7_1127800	TFIIS central domain-containing protein, putative	2|0	0|0|0|0	0.39|0.00	0.4832
PF3D7_1134300	conserved Plasmodium protein, unknown function	3|0	0|0|0|0	0.39|0.00	0.4836
PF3D7_1441200	60S ribosomal protein L1, putative	3|4	17|5|6|2	0.18|0.20	0.4843
PF3D7_0509800	phosphatidylinositol 4-kinase	2|0	0|0|0|0	0.38|0.00	0.4843
PF3D7_0308100	zinc finger protein, putative	2|0	0|0|0|0	0.37|0.00	0.4847
PF3D7_1123100	calcium-dependent protein kinase 7	3|0	0|0|0|0	0.37|0.00	0.485
PF3D7_1249800	THO complex subunit 2, putative	0|4	0|0|0|0	0.00|0.37	0.4854
PF3D7_1015900	enolase	8|5	0|21|9|2	0.25|0.11	0.4858
PF3D7_1306400	26S protease regulatory subunit 10B, putative	10|3	5|10|11|3	0.26|0.10	0.4861
PF3D7_0725100	conserved Plasmodium membrane protein, unknown function	2|0	0|0|0|0	0.36|0.00	0.4865
PF3D7_1344900	conserved Plasmodium protein, unknown function	2|0	0|0|0|0	0.36|0.00	0.4868
PF3D7_1439100	DEAD/DEAH box helicase, putative	3|0	0|0|0|0	0.35|0.00	0.4872
PF3D7_0111000	kinesin-8, putative	2|0	0|0|0|0	0.35|0.00	0.4876
PF3D7_0406500	NYN domain-containing protein, putative	4|0	0|0|0|0	0.35|0.00	0.4883
PF3D7_0309200	serine/threonine protein kinase, putative	2|0	0|0|0|0	0.35|0.00	0.4883
PF3D7_0621700	conserved Plasmodium protein, unknown function	2|0	0|0|0|0	0.34|0.00	0.4887
PF3D7_0612200	leucine-rich repeat protein	2|0	0|0|0|0	0.34|0.00	0.489
PF3D7_1343000	phosphoethanolamine N-methyltransferase	3|2	4|6|4|0	0.19|0.14	0.4894
PF3D7_0505100	trafficking protein particle complex subunit 8, putative	3|0	0|0|0|0	0.32|0.00	0.4898
PF3D7_0608700	T-complex protein 1 subunit zeta	3|3	5|8|14|0	0.16|0.17	0.4902
PF3D7_1357800	T-complex protein 1 subunit delta	2|12	0|17|13|4	0.08|0.24	0.4905
PF3D7_0105200	heptatricopeptide repeat and RAP domain-containing protein, putative	2|0	5|7|0|0	0.31|0.00	0.4909
PF3D7_0910200	conserved Plasmodium protein, unknown function	3|0	0|0|0|0	0.29|0.00	0.4913
PF3D7_1349200	glutamate--tRNA ligase, putative	0|4	0|5|3|4	0.00|0.29	0.4917
PF3D7_0810800	hydroxymethyldihydropterin pyrophosphokinase-dihydropteroate synthase	0|4	4|4|11|0	0.00|0.28	0.4925
PF3D7_1442300	tRNA import protein tRIP	0|3	0|11|0|0	0.00|0.28	0.4925
PF3D7_1213800	proline--tRNA ligase	0|4	0|6|6|0	0.00|0.28	0.4929
PF3D7_0802600	adenylyl cyclase beta	2|0	0|0|0|0	0.27|0.00	0.4933
PF3D7_1138800	WD repeat-containing protein, putative	2|0	0|0|0|0	0.27|0.00	0.4937
PF3D7_0730900	EMP1-trafficking protein	0|2	0|0|0|0	0.00|0.27	0.4941
PF3D7_1424400	60S ribosomal protein L7-3, putative	3|9	9|8|9|0	0.08|0.19	0.4945
PF3D7_0320300	T-complex protein 1 subunit epsilon	5|7	4|13|14|0	0.12|0.14	0.4952
PF3D7_0309500	asparagine synthetase [glutamine-hydrolyzing], putative	0|4	5|12|2|2	0.00|0.26	0.4952
PF3D7_1408600	40S ribosomal protein S8e, putative	6|5	6|10|10|0	0.14|0.12	0.4956
PF3D7_0306900	40S ribosomal protein S23, putative	2|2	5|4|3|0	0.12|0.12	0.4964
PF3D7_0307200	60S ribosomal protein L7, putative	0|4	5|5|14|0	0.00|0.25	0.4964
PF3D7_1246200	actin I	63|22	44|42|114|4	0.24|0.01	0.4968
PF3D7_1438900	thioredoxin peroxidase 1	0|8	4|20|11|0	0.00|0.24	0.4973
PF3D7_1331800	60S ribosomal protein L23, putative	3|4	5|5|6|0	0.11|0.13	0.4977
PF3D7_0504800	conserved Plasmodium protein, unknown function	4|0	0|0|0|0	0.24|0.00	0.4981
PF3D7_1126200	40S ribosomal protein S18, putative	4|5	5|7|8|0	0.10|0.13	0.4985
PF3D7_1124600	ethanolamine kinase	0|2	2|9|0|3	0.00|0.23	0.4989
PF3D7_1445100	histidine--tRNA ligase, putative	0|3	0|10|2|4	0.00|0.23	0.4993
PF3D7_1142600	60S ribosomal protein L35ae, putative	2|2	6|5|3|0	0.11|0.11	0.4997
PF3D7_0727400	proteasome subunit alpha type-5, putative	0|2	0|5|5|0	0.00|0.22	0.5001
PF3D7_1420400	glycine--tRNA ligase	0|2	0|11|3|4	0.00|0.21	0.5005
PF3D7_1431700	60S ribosomal protein L14, putative	3|5	9|3|8|0	0.09|0.12	0.5009
PF3D7_1342900	AP2 domain transcription factor, putative	3|0	0|0|0|0	0.20|0.00	0.5013
PF3D7_0212500	conserved Plasmodium protein, unknown function	3|0	0|0|0|0	0.20|0.00	0.5017
PF3D7_0417200	bifunctional dihydrofolate reductase-thymidylate synthase	0|5	0|17|0|3	0.00|0.20	0.5022
PF3D7_0629200	DnaJ protein, putative	10|0	6|10|26|0	0.19|0.00	0.5026
PF3D7_0404600	conserved Plasmodium membrane protein, unknown function	3|0	0|0|0|0	0.19|0.00	0.503
PF3D7_0506500	conserved Plasmodium protein, unknown function	3|0	0|0|0|0	0.18|0.00	0.5034
PF3D7_0814200	DNA/RNA-binding protein Alba 1	5|5	6|10|9|0	0.08|0.08	0.5038
PF3D7_1313100	conserved Plasmodium protein, unknown function	2|0	0|0|0|0	0.16|0.00	0.5043
PF3D7_1302100	gamete antigen 27/25	0|2	0|12|13|0	0.00|0.16	0.5047
PF3D7_1359000	conserved Plasmodium protein, unknown function	2|0	0|0|0|0	0.16|0.00	0.5051
PF3D7_1410400	rhoptry-associated protein 1	12|5	12|20|20|0	0.12|0.04	0.506
PF3D7_1222300	endoplasmin, putative	3|4	11|19|16|0	0.08|0.08	0.506
PF3D7_0919900	regulator of chromosome condensation-PP1-interacting protein	2|0	0|0|0|0	0.16|0.00	0.5064
PF3D7_0708800	heat shock protein 110	14|25	33|41|12|0	0.03|0.12	0.5068
PF3D7_1305300	translational activator GCN1, putative	2|0	0|0|0|0	0.15|0.00	0.5073
PF3D7_1424100	60S ribosomal protein L5, putative	6|7	12|10|14|0	0.06|0.08	0.5077
PF3D7_1317800	40S ribosomal protein S19	0|3	7|3|5|0	0.00|0.13	0.5081
PF3D7_1035700	duffy binding-like merozoite surface protein	17|0	6|16|40|0	0.13|0.00	0.5086
PF3D7_1238100	calcyclin binding protein, putative	0|2	2|12|0|0	0.00|0.12	0.509
PF3D7_1132200	T-complex protein 1 subunit alpha	5|10	4|20|18|3	0.03|0.09	0.5094
PF3D7_1311200	alternative splicing regulator, putative	3|0	0|13|0|0	0.12|0.00	0.5099
PF3D7_1338200	60S ribosomal protein L6, putative	0|5	19|7|6|3	0.00|0.12	0.5103
PF3D7_1341200	60S ribosomal protein L18, putative	0|3	6|4|8|0	0.00|0.11	0.5108
PF3D7_1323100	60S ribosomal protein L6, putative	2|2	8|8|7|0	0.05|0.06	0.5112
PF3D7_0935800	cytoadherence linked asexual protein 9	0|3	0|13|4|0	0.00|0.11	0.5116
PF3D7_0322900	40S ribosomal protein S3A, putative	4|10	9|15|15|0	0.03|0.07	0.5121
PF3D7_1460700	60S ribosomal protein L27	5|7	11|5|9|0	0.05|0.05	0.5125
PF3D7_1447000	40S ribosomal protein S5	8|8	18|12|11|0	0.05|0.05	0.513
PF3D7_1027800	60S ribosomal protein L3	3|2	9|8|15|0	0.05|0.04	0.5134
PF3D7_0403400	conserved Plasmodium protein, unknown function	2|0	0|0|0|0	0.09|0.00	0.5139
PF3D7_1006200	DNA/RNA-binding protein Alba 3	5|7	4|10|7|3	0.04|0.05	0.5143
PF3D7_0621200	pyridoxine biosynthesis protein PDX1	0|14	6|22|12|7	0.00|0.09	0.5152
PF3D7_1446200	M17 leucyl aminopeptidase	0|2	4|12|0|0	0.00|0.09	0.5152
PF3D7_0517000	60S ribosomal protein L12, putative	6|9	12|10|5|2	0.03|0.05	0.5161
PF3D7_1410600	eukaryotic translation initiation factor 2 subunit gamma, putative	0|5	0|19|0|3	0.00|0.08	0.5161
PF3D7_0719700	40S ribosomal protein S10, putative	0|2	3|16|3|0	0.00|0.08	0.5165
PF3D7_0903700	alpha tubulin 1	3|2	7|11|18|0	0.04|0.04	0.517
PF3D7_1104000	phenylalanine--tRNA ligase beta subunit	0|5	7|15|9|8	0.00|0.08	0.5174
PF3D7_1142500	60S ribosomal protein L28	3|9	11|7|5|3	0.03|0.04	0.5183
PF3D7_1302800	40S ribosomal protein S7, putative	0|3	5|28|11|0	0.00|0.07	0.5183
PF3D7_1451100	elongation factor 2	4|19	33|27|23|0	0.01|0.06	0.5188
PF3D7_1325100	phosphoribosylpyrophosphate synthetase	2|0	2|12|12|0	0.07|0.00	0.5192
PF3D7_0801900	lysine-specific histone demethylase, putative	2|0	0|0|0|0	0.06|0.00	0.5197
PF3D7_1008700	tubulin beta chain	5|6	11|14|27|2	0.02|0.04	0.5201
PF3D7_0726400	conserved Plasmodium membrane protein, unknown function	2|0	0|0|0|0	0.06|0.00	0.5206
PF3D7_0703900	conserved Plasmodium membrane protein, unknown function	2|0	0|0|0|0	0.05|0.00	0.521
PF3D7_1229500	T-complex protein 1 subunit gamma	3|7	2|26|17|0	0.01|0.04	0.5215
PF3D7_0721600	40S ribosomal protein S5, putative	7|4	5|16|14|0	0.03|0.02	0.5219
PF3D7_1465900	40S ribosomal protein S3	21|3	17|27|9|3	0.04|0.01	0.5224
PF3D7_0708400	heat shock protein 90	5|6	14|27|39|4	0.02|0.03	0.5228
PF3D7_1242700	40S ribosomal protein S17, putative	0|3	8|5|9|0	0.00|0.05	0.5233
PF3D7_0813900	40S ribosomal protein S16, putative	2|7	8|11|7|0	0.02|0.03	0.5242
PF3D7_0626800	pyruvate kinase	4|2	7|24|17|0	0.03|0.02	0.5242
PF3D7_0316800	40S ribosomal protein S15A, putative	2|4	8|12|6|0	0.02|0.03	0.5246
PF3D7_0618300	60S ribosomal protein L27a, putative	5|5	6|11|11|0	0.03|0.02	0.5251
PF3D7_0317600	40S ribosomal protein S11, putative	6|4	8|10|13|0	0.02|0.02	0.5255
PF3D7_0922200	S-adenosylmethionine synthetase	5|23	24|20|26|10	0.00|0.03	0.526
PF3D7_1358800	40S ribosomal protein S15	2|0	10|3|10|0	0.03|0.00	0.5264
PF3D7_1329100	myosin F, putative	0|2	14|17|27|0	0.00|0.03	0.5269
PF3D7_1335100	merozoite surface protein 7	0|4	0|2|24|0	0.00|0.02	0.5273
PF3D7_0422400	40S ribosomal protein S19	2|5	8|16|7|3	0.01|0.01	0.5278
PF3D7_0917900	heat shock protein 70	96|157	147|126|64|25	0.01|0.01	0.5282
PF3D7_1324900	L-lactate dehydrogenase	0|6	8|32|3|2	0.00|0.02	0.5287
PF3D7_1130200	60S ribosomal protein P0	3|9	30|17|14|2	0.00|0.01	0.5291
PF3D7_0818900	heat shock protein 70	180|182	242|202|135|45	0.01|0.01	0.53
PF3D7_1437900	HSP40, subfamily A	17|7	20|29|44|0	0.01|0.00	0.53
PF3D7_1462800	glyceraldehyde-3-phosphate dehydrogenase	4|21	23|39|34|14	0.00|0.01	0.5305
PF3D7_0516200	40S ribosomal protein S11	6|5	15|25|9|2	0.01|0.00	0.5318
PF3D7_1468700	eukaryotic initiation factor 4A	8|3	27|21|49|0	0.00|0.00	0.5318
PF3D7_0527500	Hsc70-interacting protein	0|2	0|2|17|0	0.00|0.01	0.5318
PF3D7_0416800	small GTP-binding protein sar1	0|3	14|11|23|0	0.00|0.00	0.5328
PF3D7_1105400	40S ribosomal protein S4, putative	0|2	24|25|15|0	0.00|0.00	0.5328
PF3D7_1026800	40S ribosomal protein S2	0|5	22|29|9|2	0.00|0.00	0.5332
PF3D7_0929400	high molecular weight rhoptry protein 2	19|5	24|59|9|0	0.00|0.00	0.5337
PF3D7_1357000	elongation factor 1-alpha	24|29	72|95|79|4	0.00|0.00	0.7675
PF3D7_0930300	merozoite surface protein 1	0|16	45|77|361|0	0.00|0.00	0.7675
PF3D7_0302500	cytoadherence linked asexual protein 3.1	0|2	0|28|0|0	0.00|0.00	0.7675

## Sheet: Proteomic data 1019700-GFP IP
Table S1E. Mass-spectrometry analysis of IPs from PF3D7_1019700::GFP parasite (The abundances of proteins are shown by spectra counts )
R: replicate
Gene ID	Protein Length	Product Description	Gene Name or Symbol	PF3D7_1019700-GFP IP R1	PF3D7_1019700-GFP IP R2	control IP R1	control IP R2	control IP R3
PF3D7_1433400	5757	zinc finger protein, putative	N/A	218	752	0	0	0
PF3D7_1019700	1074	conserved Plasmodium protein, unknown function	N/A	40	354	0	0	0
PF3D7_1014600	2578	transcriptional coactivator ADA2	ADA2	54	281	27	0	0
PF3D7_0818900	677	heat shock protein 70	HSP70	67	182	242	202	135
PF3D7_0823300	1465	histone acetyltransferase GCN5	GCN5	104	172	0	0	0
PF3D7_0917900	652	heat shock protein 70	BIP	40	125	147	126	64
PF3D7_0802100	2577	AP2 domain transcription factor, putative	ApiAP2	15	119	0	0	0
PF3D7_0915400	1418	ATP-dependent 6-phosphofructokinase	PFK9	4	87	16	24	38
PF3D7_1008100	3853	zinc finger protein, putative	N/A	65	57	0	0	0
PF3D7_0831700	679	heat shock protein 70	HSP70x	7	44	0	0	0
PF3D7_1454400	777	aminopeptidase P	APP	7	42	0	10	5
PF3D7_1252100	2215	rhoptry neck protein 3	RON3	2	42	5	20	7
PF3D7_0919000	269	nucleosome assembly protein	NAPS	41	41	0	2	0
PF3D7_0524000	1123	karyopherin beta	KASbeta	3	41	8	11	7
PF3D7_1023900	3328	chromodomain-helicase-DNA-binding protein 1 homolog, putative	CHD1	0	41	0	0	0
PF3D7_0818200	262	14-3-3 protein	14-3-3I	56	40	10	13	8
PF3D7_1036900	1681	conserved Plasmodium protein, unknown function	N/A	0	35	0	0	0
PF3D7_1224300	875	polyadenylate-binding protein 1, putative	PABP1	0	34	5	7	18
PF3D7_1219100	1997	clathrin heavy chain, putative	N/A	0	31	71	0	0
PF3D7_0932300	570	M18 aspartyl aminopeptidase	M18AAP	0	31	4	20	3
PF3D7_0802000	1397	glutamate dehydrogenase, putative	GDH3	2	29	4	23	11
PF3D7_0929400	1378	high molecular weight rhoptry protein 2	RhopH2	0	29	24	59	9
PF3D7_1468100	2558	kelch domain-containing protein, putative	N/A	0	28	0	0	0
PF3D7_1126000	1013	threonine--tRNA ligase	ThrRS	0	27	0	10	6
PF3D7_0305600	617	DNA-(apurinic or apyrimidinic site) lyase, putative	N/A	0	27	0	0	0
PF3D7_1012400	231	hypoxanthine-guanine phosphoribosyltransferase	HGPRT	12	26	7	16	4
PF3D7_1308200	2375	carbamoyl phosphate synthetase	cpsSII	0	26	0	2	4
PF3D7_0604100	1979	AP2 domain transcription factor	SIP2	0	26	0	0	0
PF3D7_0205900	966	26S proteasome regulatory subunit RPN1, putative	RPN1	0	25	5	11	13
PF3D7_1466300	1172	26S proteasome regulatory subunit RPN2, putative	RPN2	0	25	3	8	11
PF3D7_0627500	189	protein DJ-1	DJ1	23	24	4	14	4
PF3D7_0211800	610	asparagine--tRNA ligase	AsnRS	0	24	0	16	0
PF3D7_0511800	604	inositol-3-phosphate synthase	INO1	0	24	0	16	2
PF3D7_1345700	468	isocitrate dehydrogenase [NADP], mitochondrial	IDH	6	23	3	9	0
PF3D7_1445100	1132	histidine--tRNA ligase, putative	N/A	0	23	0	10	2
PF3D7_0930300	1720	merozoite surface protein 1	MSP1	3	22	45	77	361
PF3D7_0708400	745	heat shock protein 90	HSP90	0	22	14	27	39
PF3D7_1472200	2251	histone deacetylase, putative	HDA1	0	22	0	0	0
PF3D7_1366300	4136	conserved Plasmodium protein, unknown function	N/A	0	22	0	5	0
PF3D7_1453800	910	glucose-6-phosphate dehydrogenase-6-phosphogluconolactonase	GluPho	0	22	0	0	5
PF3D7_1246200	376	actin I	ACT1	15	21	44	42	114
PF3D7_0826100	8591	HECT-like E3 ubiquitin ligase, putative	HEUL	0	21	0	0	0
PF3D7_0527000	962	DNA replication licensing factor MCM3, putative	MCM3	0	21	0	8	0
PF3D7_1134100	423	protein disulfide isomerase	PDI-11	0	21	2	9	0
PF3D7_1452000	2189	rhoptry neck protein 2	RON2	0	21	0	0	0
PF3D7_0922200	402	S-adenosylmethionine synthetase	SAMS	6	20	24	20	26
PF3D7_1134000	663	heat shock protein 70	HSP70-3	0	20	75	37	44
PF3D7_1233600	5439	asparagine and aspartate rich protein 1	AARP1	0	20	0	0	0
PF3D7_0812400	545	karyopherin alpha	KARalpha	14	19	7	0	5
PF3D7_1130400	439	26S protease regulatory subunit 6A, putative	RPT5	0	19	0	3	4
PF3D7_0108300	2221	conserved Plasmodium protein, unknown function	ARP	0	19	0	0	9
PF3D7_1116800	906	heat shock protein 101	HSP101	0	19	0	3	0
PF3D7_1104200	1426	chromatin remodeling protein	SNF2L	0	19	0	0	0
PF3D7_1015600	580	heat shock protein 60	HSP60	0	19	9	11	10
PF3D7_1120000	1070	conserved protein, unknown function	N/A	0	19	0	2	0
PF3D7_1437200	847	ribonucleoside-diphosphate reductase large subunit, putative	N/A	0	19	0	0	0
PF3D7_0306800	533	T-complex protein 1 subunit beta	CCT2	0	18	0	13	17
PF3D7_1311800	1085	M1-family alanyl aminopeptidase	M1AAP	0	18	0	7	0
PF3D7_1342600	818	myosin A	MyoA	0	18	0	0	0
PF3D7_1357000	443	elongation factor 1-alpha	N/A	10	17	72	95	79
PF3D7_1365900	128	ubiquitin-60S ribosomal protein L40	N/A	0	17	0	0	0
PF3D7_1349200	863	glutamate--tRNA ligase, putative	N/A	0	17	0	5	3
PF3D7_1118300	1488	insulinase, putative	N/A	0	17	0	0	0
PF3D7_0726500	3183	ubiquitin carboxyl-terminal hydrolase, putative	N/A	0	17	0	0	0
PF3D7_0624600	2719	SNF2 helicase, putative	ISWI	0	17	0	0	0
PF3D7_1121100	1544	conserved protein, unknown function	N/A	0	17	0	0	0
PF3D7_1462800	337	glyceraldehyde-3-phosphate dehydrogenase	GAPDH	5	16	23	39	34
PF3D7_1417200	4466	NOT family protein, putative	N/A	0	16	0	0	0
PF3D7_1104000	623	phenylalanine--tRNA ligase beta subunit	N/A	0	16	7	15	9
PF3D7_0309500	610	asparagine synthetase [glutamine-hydrolyzing], putative	AS	0	16	5	12	2
PF3D7_1103800	3371	CCR4-NOT transcription complex subunit 1, putative	NOT1	0	16	0	0	0
PF3D7_0611400	830	SWIB/MDM2 domain-containing protein	SWIB	0	16	0	0	0
PF3D7_0722200	749	rhoptry-associated leucine zipper-like protein 1	RALP1	0	16	0	0	0
PF3D7_1437900	424	HSP40, subfamily A	HSP40	2	15	20	29	44
PF3D7_0627800	997	acetyl-CoA synthetase, putative	ACS	0	15	11	14	12
PF3D7_1357800	529	T-complex protein 1 subunit delta	CCT4	0	15	0	17	13
PF3D7_1362200	483	RuvB-like helicase 3	RUVB3	0	15	5	0	0
PF3D7_0417200	608	bifunctional dihydrofolate reductase-thymidylate synthase	DHFR-TS	0	15	0	17	0
PF3D7_1410200	858	CTP synthase	CTPS	0	15	0	3	0
PF3D7_0703500	2299	erythrocyte membrane-associated antigen	N/A	0	15	0	2	0
PF3D7_1203700	347	nucleosome assembly protein	NAPL	0	14	3	0	2
PF3D7_1338100	503	26S proteasome regulatory subunit RPN3, putative	RPN3	0	14	5	7	7
PF3D7_1008400	448	26S protease regulatory subunit 4, putative	RPT2	0	14	0	3	7
PF3D7_1248900	435	26S protease regulatory subunit 8, putative	RPT6	0	14	0	9	6
PF3D7_1423700	1558	conserved Plasmodium protein, unknown function	N/A	0	14	0	2	0
PF3D7_1409800	514	CUGBP Elav-like family member 2, putative	CELF2	0	14	0	0	0
PF3D7_1420400	889	glycine--tRNA ligase	GlyRS	0	14	0	11	3
PF3D7_0420300	3473	AP2 domain transcription factor, putative	ApiAP2	0	14	0	0	0
PF3D7_1234800	1329	splicing factor 3B subunit 3, putative	SF3B3	0	14	0	0	0
PF3D7_0516700	1332	ubiquitin carboxyl-terminal hydrolase 2, putative	N/A	0	14	0	0	0
PF3D7_1407800	449	plasmepsin IV	PM4	11	13	9	5	6
PF3D7_1129100	452	parasitophorous vacuolar protein 1	PV1	3	13	11	12	14
PF3D7_1232100	718	60 kDa chaperonin	CPN60	2	13	8	12	0
PF3D7_0413600	392	26S protease regulatory subunit 6B, putative	RPT3	0	13	2	5	10
PF3D7_1138500	924	protein phosphatase PPM2	PPM2	0	13	0	0	12
PF3D7_1106000	475	RuvB-like helicase 2	RUVB2	0	13	3	7	3
PF3D7_1225200	1187	conserved Plasmodium protein, unknown function	N/A	0	13	0	0	0
PF3D7_1007700	1597	AP2 domain transcription factor AP2-I	AP2-I	0	13	0	0	0
PF3D7_1417800	971	DNA replication licensing factor MCM2	MCM2	0	13	0	4	0
PF3D7_1317100	1005	DNA replication licensing factor MCM4	MCM4	0	13	0	0	0
PF3D7_1426700	1148	phosphoenolpyruvate carboxylase	PEPC	0	13	0	3	0
PF3D7_1465900	221	40S ribosomal protein S3	N/A	11	12	17	27	9
PF3D7_0322900	262	40S ribosomal protein S3A, putative	RPS3A	10	12	9	15	15
PF3D7_1229400	116	macrophage migration inhibitory factor	MIF	5	12	8	6	0
PF3D7_0619400	828	cell division cycle protein 48 homologue, putative	N/A	0	12	4	9	33
PF3D7_1306400	393	26S protease regulatory subunit 10B, putative	RPT4	0	12	5	10	11
PF3D7_0810800	706	hydroxymethyldihydropterin pyrophosphokinase-dihydropteroate synthase	PPPK-DHPS	0	12	4	4	11
PF3D7_0822600	759	protein transport protein SEC23	SEC23	0	12	0	20	0
PF3D7_0605100	755	RNA-binding protein, putative	N/A	0	12	0	0	0
PF3D7_0905400	897	high molecular weight rhoptry protein 3	RhopH3	0	12	5	23	4
PF3D7_1015800	335	ribonucleoside-diphosphate reductase small chain, putative	N/A	0	12	0	2	0
PF3D7_0934800	342	cAMP-dependent protein kinase catalytic subunit	PKAc	0	12	0	3	0
PF3D7_1128000	1789	conserved Plasmodium protein, unknown function	N/A	0	12	0	0	0
PF3D7_1205800	2284	high mobility group protein B3, putative	HMGB3	0	12	0	0	0
PF3D7_1308400	6147	conserved Plasmodium protein, unknown function	N/A	0	12	0	0	0
PF3D7_1412100	956	mini-chromosome maintenance complex-binding protein, putative	MCMBP	0	12	0	2	0
PF3D7_1331700	918	glutamine--tRNA ligase, putative	N/A	0	12	0	0	3
PF3D7_0303200	1162	HAD superfamily protein, putative	N/A	0	12	0	0	0
PF3D7_0507100	411	60S ribosomal protein L4	RPL4	5	11	8	8	19
PF3D7_1311500	420	26S protease regulatory subunit 7, putative	RPT1	0	11	7	13	6
PF3D7_1229500	542	T-complex protein 1 subunit gamma	CCT3	0	11	2	26	17
PF3D7_0708800	873	heat shock protein 110	HSP110c	0	11	33	41	12
PF3D7_1410400	782	rhoptry-associated protein 1	RAP1	0	11	12	20	20
PF3D7_0807800	481	26S proteasome regulatory subunit RPN10, putative	RPN10	0	11	0	0	7
PF3D7_1445900	527	ATP-dependent RNA helicase DDX5, putative	DDX5	0	11	0	2	0
PF3D7_0811400	608	conserved protein, unknown function	N/A	0	11	0	7	0
PF3D7_1124600	423	ethanolamine kinase	EK	0	11	2	9	0
PF3D7_1210600	1065	conserved Plasmodium protein, unknown function	N/A	0	11	0	0	0
PF3D7_0621200	301	pyridoxine biosynthesis protein PDX1	PDX1	0	11	6	22	12
PF3D7_0513600	1113	deoxyribodipyrimidine photo-lyase, putative	N/A	0	11	0	0	0
PF3D7_1402100	879	pseudouridine synthase, putative	N/A	0	11	0	0	0
PF3D7_1105600	777	translocon component PTEX88	PTEX88	0	11	0	0	0
PF3D7_1116000	1201	rhoptry neck protein 4	RON4	0	11	0	0	0
PF3D7_1021900	2290	PHAX domain-containing protein, putative	N/A	0	11	0	3	2
PF3D7_1033100	1434	S-adenosylmethionine decarboxylase/ornithine decarboxylase	AdoMetDC/ODC	0	11	2	3	0
PF3D7_1408000	453	plasmepsin II	PMII	7	10	7	3	16
PF3D7_0813300	315	conserved protein, unknown function	N/A	0	10	4	2	0
PF3D7_0320300	535	T-complex protein 1 subunit epsilon	CCT5	0	10	4	13	14
PF3D7_1211400	244	heat shock protein DNAJ homologue Pfj4	PfJ4	0	10	10	10	13
PF3D7_0811300	1774	CCR4-associated factor 1	CAF1	0	10	0	0	0
PF3D7_1338300	411	elongation factor 1-gamma, putative	EF-1gamma	0	10	4	14	6
PF3D7_1359600	2025	conserved Plasmodium protein, unknown function	N/A	0	10	0	0	0
PF3D7_0827900	483	protein disulfide isomerase	PDI8	0	10	4	6	3
PF3D7_0714200	1361	conserved Plasmodium protein, unknown function	N/A	0	10	0	0	0
PF3D7_0717700	539	serine--tRNA ligase, putative	N/A	0	10	0	4	0
PF3D7_1361000	724	protein arginine N-methyltransferase 5, putative	PRMT5	0	10	0	0	2
PF3D7_1012600	555	GMP synthase [glutamine-hydrolyzing]	GMPS	0	10	0	0	0
PF3D7_1004300	1130	E3 ubiquitin-protein ligase, putative	N/A	0	10	0	0	0
PF3D7_1361800	2605	glideosome-associated connector	GAC	0	10	3	0	0
PF3D7_0935800	1340	cytoadherence linked asexual protein 9	CLAG9	0	10	0	13	4
PF3D7_0212100	1844	conserved Plasmodium protein, unknown function	N/A	0	10	0	0	0
PF3D7_0215700	1340	DNA-directed RNA polymerase II subunit RPB2, putative	RPB2	0	10	0	0	0
PF3D7_1103600	499	actin-like protein, putative	ALP2a	0	10	0	0	0
PF3D7_1208900	1442	protein phosphatase PPM11, putative	PPM11	0	10	0	0	2
PF3D7_1239600	302	hydroxyethylthiazole kinase	ThzK	0	10	0	2	0
PF3D7_0913200	276	elongation factor 1-beta	EF-1beta	0	10	2	4	0
PF3D7_0704600	3893	E3 ubiquitin-protein ligase	UT	0	10	0	0	0
PF3D7_0603400	1103	trophozoite exported protein 1	TEX1	0	10	0	0	0
PF3D7_0619500	1392	acyl-CoA synthetase	ACS12	0	10	0	0	0
PF3D7_0817700	1156	rhoptry neck protein 5	RON5	0	10	0	0	0
PF3D7_0302100	1338	serine/threonine protein kinase	SRPK1	0	10	0	0	0
PF3D7_1125800	592	kelch domain-containing protein, putative	N/A	0	10	0	0	0
PF3D7_1105000	103	histone H4	H4	23	9	7	0	8
PF3D7_1105100	117	histone H2B	H2B	21	9	14	9	4
PF3D7_1130200	316	60S ribosomal protein P0	PfP0	12	9	30	17	14
PF3D7_1424100	294	60S ribosomal protein L5, putative	RPL5	5	9	12	10	14
PF3D7_1021600	263	deoxyribose-phosphate aldolase, putative	DPA	3	9	0	0	0
PF3D7_1212700	1377	eukaryotic translation initiation factor 3 subunit A, putative	EIF3A	0	9	0	0	2
PF3D7_0214000	542	T-complex protein 1 subunit theta	CCT8	0	9	0	9	4
PF3D7_1129200	393	26S proteasome regulatory subunit RPN7, putative	RPN7	0	9	4	9	5
PF3D7_1007900	543	eukaryotic translation initiation factor 3 subunit D, putative	EIF3D	0	9	0	2	0
PF3D7_0507600	652	protein CAF40, putative	CAF40	0	9	0	0	0
PF3D7_0706500	1706	conserved Plasmodium protein, unknown function	N/A	0	9	0	0	17
PF3D7_1108400	335	casein kinase 2, alpha subunit	CK2alpha	0	9	2	4	0
PF3D7_0926700	839	glutamine-dependent NAD(+) synthetase, putative	NADSYN	0	9	0	0	0
PF3D7_1473700	1253	nucleoporin NUP116/NSP116, putative	NUP116	0	9	0	0	2
PF3D7_0309300	955	N2227-like protein, putative	N/A	0	9	0	0	0
PF3D7_1213900	1137	conserved Plasmodium protein, unknown function	N/A	0	9	0	0	0
PF3D7_1146600	1301	oocyst rupture protein 1, putative	ORP1	0	9	0	0	0
PF3D7_0314700	1181	RING finger protein RNF1	RNF1	0	9	0	0	7
PF3D7_1420600	519	pantothenate kinase 1, putative	PANK1	0	9	0	0	0
PF3D7_0812100	2651	proteasome activator complex subunit 4, putative	N/A	0	9	0	0	0
PF3D7_0206700	471	adenylosuccinate lyase	ADSL	0	9	0	0	0
PF3D7_0217900	519	conserved Plasmodium protein, unknown function	N/A	0	9	0	0	0
PF3D7_1443000	1268	serine/threonine protein kinase	SRPK2	0	9	0	0	0
PF3D7_1451100	832	elongation factor 2	eEF2	9	8	33	27	23
PF3D7_1338200	221	60S ribosomal protein L6, putative	RPL6	7	8	19	7	6
PF3D7_0214100	1471	protein transport protein SEC31	SEC31	0	8	0	3	4
PF3D7_1206200	984	eukaryotic translation initiation factor 3 subunit C, putative	EIF3C	0	8	0	6	0
PF3D7_1412500	376	actin II	ACT2	0	8	11	10	25
PF3D7_1011800	1139	PRE-binding protein	PREBP	0	8	3	11	5
PF3D7_1402300	666	26S proteasome regulatory subunit RPN6	RPN6	0	8	0	9	5
PF3D7_1015900	446	enolase	ENO	0	8	0	21	9
PF3D7_0315100	227	eukaryotic translation initiation factor 4E	eIF4E	0	8	0	2	0
PF3D7_0405400	3136	pre-mRNA-processing-splicing factor 8, putative	PRPF8	0	8	0	0	3
PF3D7_1343000	266	phosphoethanolamine N-methyltransferase	PMT	0	8	4	6	4
PF3D7_1361900	274	proliferating cell nuclear antigen 1	PCNA1	0	8	0	0	0
PF3D7_1107300	3334	polyadenylate-binding protein-interacting protein 1, putative	PAIP1	0	8	0	0	0
PF3D7_1427500	811	DNA mismatch repair protein MSH2, putative	MSH2-1	0	8	0	0	6
PF3D7_1410600	465	eukaryotic translation initiation factor 2 subunit gamma, putative	eIF2gamma	0	8	0	19	0
PF3D7_0604500	2874	conserved Plasmodium protein, unknown function	N/A	0	8	0	0	0
PF3D7_0219600	904	replication factor C subunit 1, putative	RFC1	0	8	0	0	2
PF3D7_1211700	758	DNA replication licensing factor MCM5, putative	MCM5	0	8	3	6	0
PF3D7_1475600	729	bromodomain protein, putative	N/A	0	8	0	0	0
PF3D7_1355100	929	DNA replication licensing factor MCM6	MCM6	0	8	0	2	3
PF3D7_1019000	2405	eukaryotic translation initiation factor subunit eIF2A, putative	N/A	0	8	0	0	0
PF3D7_1135100	689	protein phosphatase PPM8, putative	PPM8	0	8	0	0	0
PF3D7_0413700	338	lysine decarboxylase-like protein, putative	N/A	0	8	0	0	2
PF3D7_0512200	655	glutathione synthetase	GS	0	8	0	0	0
PF3D7_1026800	263	40S ribosomal protein S2	RPS2	8	7	22	29	9
PF3D7_0317600	161	40S ribosomal protein S11, putative	RPS11	6	7	8	10	13
PF3D7_0706000	1229	importin-7, putative	N/A	0	7	0	0	5
PF3D7_1010700	223	dolichyl-phosphate-mannose--protein mannosyltransferase, putative	N/A	0	7	6	2	19
PF3D7_0308200	539	T-complex protein 1 subunit eta	CCT7	0	7	0	11	4
PF3D7_0517700	716	eukaryotic translation initiation factor 3 subunit B, putative	EIF3B	0	7	0	0	0
PF3D7_0823200	286	RNA-binding protein, putative	N/A	0	7	0	17	7
PF3D7_1408600	218	40S ribosomal protein S8e, putative	N/A	0	7	6	10	10
PF3D7_1429800	1370	coatomer subunit beta, putative	N/A	0	7	0	3	4
PF3D7_0510100	2535	conserved protein, unknown function	N/A	0	7	0	0	2
PF3D7_0501600	398	rhoptry-associated protein 2	RAP2	0	7	5	12	15
PF3D7_1368100	311	26S proteasome regulatory subunit RPN11, putative	RPN11	0	7	4	9	2
PF3D7_0817300	2235	conserved Plasmodium protein, unknown function	N/A	0	7	0	0	0
PF3D7_0520900	479	adenosylhomocysteinase	SAHH	0	7	3	6	4
PF3D7_1145400	837	dynamin-like protein	DYN1	0	7	8	16	11
PF3D7_0305500	3933	conserved Plasmodium protein, unknown function	N/A	0	7	0	0	0
PF3D7_1444800	369	fructose-bisphosphate aldolase	FBPA	0	7	0	5	5
PF3D7_0903400	2536	ATP-dependent RNA helicase DDX60, putative	DDX60	0	7	0	4	0
PF3D7_0109800	575	phenylalanine--tRNA ligase alpha subunit	cPheRS	0	7	0	2	3
PF3D7_0505200	565	actin-like protein, putative	ALP2b	0	7	0	0	0
PF3D7_1003800	1235	U5 small nuclear ribonucleoprotein component, putative	EFTUD2	0	7	0	0	0
PF3D7_0629800	1129	cullin-like protein, putative	N/A	0	7	0	0	0
PF3D7_1006700	383	conserved Plasmodium protein, unknown function	N/A	0	7	0	0	2
PF3D7_0626000	1751	conserved Plasmodium protein, unknown function	N/A	0	7	0	0	0
PF3D7_1412600	496	deoxyhypusine synthase	DHS	0	7	0	0	0
PF3D7_1002700	944	conserved Plasmodium protein, unknown function	N/A	0	7	0	0	0
PF3D7_1013900	1074	translation initiation factor eIF-2B subunit delta, putative	N/A	0	7	0	0	0
PF3D7_0623000	527	chorismate synthase	CS	0	7	0	0	0
PF3D7_1424400	283	60S ribosomal protein L7-3, putative	N/A	9	6	9	8	9
PF3D7_0813900	144	40S ribosomal protein S16, putative	RPS16	7	6	8	11	7
PF3D7_1438900	195	thioredoxin peroxidase 1	Trx-Px1	5	6	4	20	11
PF3D7_1425900	368	conserved Plasmodium protein, unknown function	N/A	3	6	0	0	0
PF3D7_0629200	380	DnaJ protein, putative	N/A	2	6	6	10	26
PF3D7_1008700	445	tubulin beta chain	N/A	0	6	11	14	27
PF3D7_0608700	543	T-complex protein 1 subunit zeta	CCT6	0	6	5	8	14
PF3D7_1132200	544	T-complex protein 1 subunit alpha	TCP1	0	6	4	20	18
PF3D7_0500800	1434	mature parasite-infected erythrocyte surface antigen	MESA	0	6	0	0	0
PF3D7_0618300	148	60S ribosomal protein L27a, putative	N/A	0	6	6	11	11
PF3D7_1027300	393	peroxiredoxin	nPrx	0	6	0	0	0
PF3D7_1145100	1068	coatomer subunit gamma, putative	SEC21	0	6	0	0	0
PF3D7_1408700	7182	conserved protein, unknown function	N/A	0	6	0	0	0
PF3D7_1342000	306	40S ribosomal protein S6	N/A	0	6	6	9	7
PF3D7_0318200	2457	DNA-directed RNA polymerase II subunit RPB1	RPB1	0	6	0	0	0
PF3D7_0608800	414	ornithine aminotransferase	OAT	0	6	0	27	9
PF3D7_0306100	628	conserved Plasmodium protein, unknown function	N/A	0	6	0	0	0
PF3D7_0302500	1417	cytoadherence linked asexual protein 3.1	CLAG3.1	0	6	0	28	0
PF3D7_0607000	977	translation initiation factor IF-2, putative	N/A	0	6	0	3	3
PF3D7_0628600	385	DNA methyltransferase 1-associated protein 1, putative	N/A	0	6	0	0	0
PF3D7_1136500	324	casein kinase 1	CK1	0	6	0	5	0
PF3D7_0728000	329	eukaryotic translation initiation factor 2 subunit alpha	eIF2alpha	0	6	0	3	0
PF3D7_0608500	235	proteasome subunit alpha type-2, putative	N/A	0	6	3	3	2
PF3D7_1110400	1483	RNA-binding protein, putative	N/A	0	6	0	0	0
PF3D7_1450100	500	signal recognition particle subunit SRP54	SRP54	0	6	0	0	0
PF3D7_0205400	457	PCI domain-containing protein, putative	N/A	0	6	0	0	0
PF3D7_0803800	265	proteasome subunit beta type-4	N/A	0	6	0	4	0
PF3D7_0503500	850	protein kinase, putative	N/A	0	6	0	2	0
PF3D7_0705400	821	DNA replication licensing factor MCM7	MCM7	0	6	0	2	0
PF3D7_0815800	1833	vacuolar protein sorting-associated protein 9, putative	VPS9	0	6	4	0	0
PF3D7_0907400	922	ATP-dependent protease ATPase subunit ClpY	ClpY	0	6	3	0	0
PF3D7_1225600	781	conserved Plasmodium protein, unknown function	N/A	0	6	0	0	0
PF3D7_1341200	184	60S ribosomal protein L18, putative	N/A	11	5	6	4	8
PF3D7_1447000	272	40S ribosomal protein S5	N/A	5	5	18	12	11
PF3D7_0309600	112	60S acidic ribosomal protein P2	PfP2	4	5	0	0	0
PF3D7_1351400	203	60S ribosomal protein L17, putative	N/A	3	5	8	3	4
PF3D7_0218000	330	replication factor C subunit 2, putative	RFC2	2	5	5	3	3
PF3D7_0728300	211	conserved protein, unknown function	N/A	2	5	0	0	0
PF3D7_0910100	1198	exportin-7, putative	N/A	0	5	0	0	3
PF3D7_0716800	327	eukaryotic translation initiation factor 3 subunit I, putative	EIF3I	0	5	0	0	0
PF3D7_1222300	821	endoplasmin, putative	GRP94	0	5	11	19	16
PF3D7_1030500	393	26S proteasome regulatory subunit RPN9, putative	RPN9	0	5	2	11	4
PF3D7_0422400	170	40S ribosomal protein S19	RPS19	0	5	8	16	7
PF3D7_1323400	190	60S ribosomal protein L23	RPL23	0	5	0	0	3
PF3D7_0606700	1512	coatomer alpha subunit, putative	N/A	0	5	0	3	3
PF3D7_1311900	611	V-type proton ATPase catalytic subunit A	vapA	0	5	0	6	5
PF3D7_1329100	2160	myosin F, putative	MyoF	0	5	14	17	27
PF3D7_1324900	316	L-lactate dehydrogenase	LDH	0	5	8	32	3
PF3D7_0912900	338	26S proteasome regulatory subunit RPN8, putative	RPN8	0	5	3	7	0
PF3D7_1144500	338	SUMO-activating enzyme subunit 1	AOS1	0	5	0	0	0
PF3D7_0629100	665	nicotinate phosphoribosyltransferase, putative	NAPRT	0	5	0	0	0
PF3D7_0815600	268	eukaryotic translation initiation factor 3 subunit G, putative	EIF3G	0	5	0	0	0
PF3D7_0904800	484	replication protein A1, small fragment	RPA1	0	5	0	2	0
PF3D7_1418000	282	ubiquitin fusion degradation protein 1, putative	UFD1	0	5	0	0	0
PF3D7_1473500	675	conserved Plasmodium protein, unknown function	N/A	0	5	0	0	0
PF3D7_0202000	654	knob-associated histidine-rich protein	KAHRP	0	5	0	0	0
PF3D7_1248700	1989	conserved Plasmodium protein, unknown function	N/A	0	5	0	0	0
PF3D7_1008800	469	nucleolar protein 5, putative	NOP5	0	5	0	3	0
PF3D7_1007200	593	rho GTPase-activating protein, putative	N/A	0	5	0	0	0
PF3D7_0719300	1032	actin-related protein, putative	ARP6	0	5	0	0	0
PF3D7_0520200	697	mediator of RNA polymerase II transcription subunit 17, putative	MED17	0	5	0	0	0
PF3D7_1237200	1915	conserved Plasmodium protein, unknown function	N/A	0	5	0	0	0
PF3D7_1449500	715	AP2 domain transcription factor AP2-O5, putative	ApiAP2	0	5	0	0	0
PF3D7_1427900	281	leucine-rich repeat protein	N/A	0	5	0	3	0
PF3D7_1443400	819	WD repeat-containing protein	WLP1	0	5	0	0	0
PF3D7_0310500	2269	ATP-dependent RNA helicase DHX57, putative	DHX57	0	5	0	0	0
PF3D7_1110500	1050	vacuolar protein sorting-associated protein 35, putative	VPS35	0	5	0	3	0
PF3D7_0613800	4109	AP2 domain transcription factor, putative	ApiAP2	0	5	0	0	0
PF3D7_1239000	822	HD superfamily phosphohydrolase protein, putative	N/A	0	5	0	0	0
PF3D7_1111100	349	replication factor C subunit 5, putative	RFC5	0	5	0	0	2
PF3D7_1422800	522	actin-related protein, putative	ARP4a	0	5	0	0	0
PF3D7_0703200	1540	conserved Plasmodium protein, unknown function	N/A	0	5	0	0	0
PF3D7_1201500	497	GPN-loop GTPase, putative	N/A	0	5	0	0	0
PF3D7_0512700	281	orotate phosphoribosyltransferase	OPRT	0	5	0	0	0
PF3D7_1029600	367	adenosine deaminase	ADA	0	5	0	0	2
PF3D7_1414000	253	26S proteasome regulatory subunit RPN13, putative	RPN13	0	5	0	0	0
PF3D7_0922600	543	glutamine synthetase, putative	N/A	0	5	0	5	0
PF3D7_1443900	927	heat shock protein 90, putative	HSP90	0	5	0	0	0
PF3D7_0727900	1923	conserved Plasmodium protein, unknown function	N/A	0	5	0	0	0
PF3D7_0628100	10287	HECT-domain (ubiquitin-transferase), putative	N/A	0	5	0	0	0
PF3D7_1358900	367	GTP-binding protein, putative	N/A	0	5	0	0	0
PF3D7_1426800	2082	conserved Plasmodium protein, unknown function	N/A	0	5	0	0	0
PF3D7_0112000	447	TatD-like deoxyribonuclease	TatD	0	5	0	0	0
PF3D7_0610200	960	RNA-binding protein 25, putative	RBM25	0	5	0	0	0
PF3D7_0622800	1447	leucine--tRNA ligase, putative	N/A	0	5	0	0	0
PF3D7_0919800	1078	TLD domain-containing protein	N/A	0	5	0	0	0
PF3D7_1102400	660	phosphopantothenate--cysteine ligase, putative	PPCS	0	5	0	0	0
PF3D7_1123100	2265	calcium-dependent protein kinase 7	CDPK7	0	5	0	0	0
PF3D7_1347700	573	ethanolamine-phosphate cytidylyltransferase	ECT	0	5	0	0	0
PF3D7_1430300	2657	acid phosphatase, putative	N/A	0	5	0	0	0
PF3D7_0517000	165	60S ribosomal protein L12, putative	N/A	12	4	12	10	5
PF3D7_1460700	146	60S ribosomal protein L27	RPL27	9	4	11	5	9
PF3D7_1431700	165	60S ribosomal protein L14, putative	N/A	8	4	9	3	8
PF3D7_0307200	257	60S ribosomal protein L7, putative	N/A	6	4	5	5	14
PF3D7_1468700	398	eukaryotic initiation factor 4A	eIF4A	0	4	27	21	49
PF3D7_1027800	386	60S ribosomal protein L3	RPL3	0	4	9	8	15
PF3D7_0626800	511	pyruvate kinase	PyrK	0	4	7	24	17
PF3D7_1414300	219	60S ribosomal protein L10, putative	N/A	0	4	3	11	5
PF3D7_0612100	656	eukaryotic translation initiation factor 3 subunit L, putative	EIF3L	0	4	0	0	0
PF3D7_0415900	205	60S ribosomal protein L15, putative	N/A	0	4	2	0	5
PF3D7_1017900	467	26S proteasome regulatory subunit p55, putative	RPN5	0	4	3	9	2
PF3D7_1361100	940	protein transport protein Sec24A	SEC24A	0	4	0	4	0
PF3D7_0814000	215	60S ribosomal protein L13-2, putative	N/A	0	4	2	0	11
PF3D7_1441400	506	FACT complex subunit SSRP1, putative	FACT-S	0	4	0	0	0
PF3D7_1434100	407	queuine tRNA-ribosyltransferase, putative	N/A	0	4	0	0	0
PF3D7_0320800	433	ATP-dependent RNA helicase DDX6	DOZI	0	4	0	0	6
PF3D7_1352500	208	thioredoxin-related protein, putative	N/A	0	4	5	8	0
PF3D7_1109900	112	60S ribosomal protein L36	RPL36	0	4	3	0	4
PF3D7_0306900	145	40S ribosomal protein S23, putative	N/A	0	4	5	4	3
PF3D7_1117700	214	GTP-binding nuclear protein RAN/TC4	RAN	0	4	11	12	0
PF3D7_1142700	615	methyltransferase, putative	N/A	0	4	0	0	0
PF3D7_1345100	157	thioredoxin 2	TRX2	0	4	0	7	0
PF3D7_1032800	309	leucine-rich repeat protein	LRR1	0	4	0	0	0
PF3D7_0303600	179	plasmoredoxin	Plrx	0	4	0	0	0
PF3D7_1359400	509	CUGBP Elav-like family member 1	CELF1	0	4	0	0	0
PF3D7_0611800	3248	conserved Plasmodium protein, unknown function	N/A	0	4	0	0	0
PF3D7_1223100	441	cAMP-dependent protein kinase regulatory subunit	PKAr	0	4	0	4	0
PF3D7_1230800	584	pre-mRNA-splicing regulator, putative	N/A	0	4	0	0	0
PF3D7_1033700	488	bromodomain protein 1	BDP1	0	4	0	0	0
PF3D7_0317200	1553	cdc2-related protein kinase 4	CRK4	0	4	0	0	0
PF3D7_1247400	304	peptidyl-prolyl cis-trans isomerase FKBP35	FKBP35	0	4	0	0	0
PF3D7_0414000	1193	structural maintenance of chromosomes protein 3, putative	SMC3	0	4	0	0	0
PF3D7_1148000	1429	serine/threonine protein kinase, putative	N/A	0	4	0	0	0
PF3D7_0917000	1826	merozoite organizing protein	MOP	0	4	0	0	0
PF3D7_1227100	742	DNA helicase 60	DH60	0	4	0	0	0
PF3D7_1332900	1272	isoleucine--tRNA ligase, putative	cyto-IRS	0	4	0	0	0
PF3D7_1034900	889	methionine--tRNA ligase	MRScyt	0	4	0	5	0
PF3D7_0804500	6034	conserved Plasmodium membrane protein, unknown function	N/A	0	4	0	0	0
PF3D7_0511500	10061	RNA pseudouridylate synthase, putative	N/A	0	4	0	0	0
PF3D7_1439500	1074	oocyst rupture protein 2, putative	ORP2	0	4	0	0	0
PF3D7_1357700	1218	U3 small nucleolar RNA-associated protein 21, putative	UTP21	0	4	0	0	0
PF3D7_1428900	1445	conserved Plasmodium protein, unknown function	N/A	0	4	0	0	0
PF3D7_0416400	1259	histone acetyltransferase, putative	HAT1	0	4	0	0	0
PF3D7_0912800	616	tRNA (adenine(58)-N(1))-methyltransferase non-catalytic subunit TRM6, putative	GCD10	0	4	0	0	0
PF3D7_1213800	746	proline--tRNA ligase	PRS	0	4	0	6	6
PF3D7_0501800	1076	chromatin assembly factor 1 subunit A	CAF1	0	4	0	0	0
PF3D7_1205600	333	tetratricopeptide repeat protein, putative	N/A	0	4	0	0	0
PF3D7_1249800	2932	THO complex subunit 2, putative	THO2	0	4	0	0	0
PF3D7_1442300	402	tRNA import protein tRIP	tRIP	0	4	0	11	0
PF3D7_1128400	376	bifunctional farnesyl/geranylgeranyl diphosphate synthase	FPPS/GGPPS	0	4	0	0	0
PF3D7_0507700	531	nuclear protein localization protein 4, putative	NPL4	0	4	0	0	0
PF3D7_1474500	701	splicing factor 3A subunit 1, putative	SF3A1	0	4	0	0	0
PF3D7_0510400	439	PDCD2 domain-containing protein, putative	N/A	0	4	0	0	0
PF3D7_0412200	332	conserved Plasmodium protein, unknown function	N/A	0	4	0	0	0
PF3D7_0704200	1193	tRNA m5C-methyltransferase, putative	N/A	0	4	0	0	0
PF3D7_0720400	642	apoptosis-inducing factor, putative	AIF	0	4	0	0	8
PF3D7_0102900	626	aspartate--tRNA ligase	N/A	0	4	0	4	4
PF3D7_0621800	184	nascent polypeptide-associated complex subunit alpha, putative	N/A	0	4	0	0	0
PF3D7_1016200	560	Rab3 GTPase-activating protein non-catalytic subunit, putative	N/A	0	4	0	0	0
PF3D7_0105700	3063	asparagine-rich antigen Pfa35-2	N/A	0	4	0	0	0
PF3D7_1237000	686	SUMO-activating enzyme subunit 2	UBA2	0	4	0	0	0
PF3D7_0526500	1384	conserved Plasmodium protein, unknown function	N/A	0	4	0	0	0
PF3D7_0708300	229	EKC/KEOPS complex subunit BUD32	BUD32	0	4	0	0	0
PF3D7_1438500	876	cleavage and polyadenylation specificity factor subunit 3, putative	CPSF3	0	4	0	0	0
PF3D7_0204500	405	aspartate transaminase	AspAT	0	4	0	0	0
PF3D7_0208400	2010	conserved Plasmodium protein, unknown function	N/A	0	4	0	0	0
PF3D7_0305200	1139	conserved Plasmodium protein, unknown function	N/A	0	4	0	0	0
PF3D7_0407800	1960	conserved Plasmodium protein, unknown function	N/A	0	4	0	0	0
PF3D7_0502000	1272	vacuolar protein sorting-associated protein 11, putative	VPS11	0	4	0	0	0
PF3D7_0705500	2814	inositol-phosphate phosphatase, putative	N/A	0	4	0	0	0
PF3D7_0811000	829	cullin-1, putative	CUL1	0	4	0	0	0
PF3D7_0816000	491	ribosome assembly protein RRB1, putative	RRB1	0	4	0	0	0
PF3D7_0828500	342	translation initiation factor eIF-2B subunit alpha, putative	N/A	0	4	0	0	0
PF3D7_0924400	1245	conserved Plasmodium protein, unknown function	N/A	0	4	0	0	0
PF3D7_1034400	631	flavoprotein subunit of succinate dehydrogenase	SDHA	0	4	0	0	0
PF3D7_1235300	1662	CCR4-NOT transcription complex subunit 4, putative	NOT4	0	4	0	0	0
PF3D7_1242600	521	protein farnesyltransferase subunit alpha	N/A	0	4	0	0	0
PF3D7_1250600	679	translation initiation factor eIF-2B subunit beta, putative	N/A	0	4	0	0	0
PF3D7_1316600	896	choline-phosphate cytidylyltransferase	CCT	0	4	0	0	0
PF3D7_1346400	5988	VPS13 domain-containing protein, putative	N/A	0	4	0	0	0
PF3D7_1359300	1073	exosome complex exonuclease RRP44	DIS3	0	4	0	0	0
PF3D7_1437400	766	pantothenate kinase 2, putative	PANK2	0	4	0	0	0
PF3D7_1446700	357	conserved Plasmodium protein, unknown function	N/A	0	4	0	0	0
PF3D7_1358800	151	40S ribosomal protein S15	RPS15	14	3	10	3	10
PF3D7_0714000	123	histone H2B variant	H2B.Z	11	3	8	2	0
PF3D7_1441200	217	60S ribosomal protein L1, putative	N/A	8	3	17	5	6
PF3D7_1004000	202	60S ribosomal protein L13, putative	N/A	7	3	9	0	8
PF3D7_1323100	190	60S ribosomal protein L6, putative	N/A	4	3	8	8	7
PF3D7_0719600	173	60S ribosomal protein L11a, putative	N/A	3	3	4	0	4
PF3D7_1116700	700	dipeptidyl aminopeptidase 1	DPAP1	2	3	0	3	0
PF3D7_0527500	458	Hsc70-interacting protein	HIP	0	3	0	2	17
PF3D7_0627700	1147	transportin	N/A	0	3	0	0	0
PF3D7_0903700	453	alpha tubulin 1	N/A	0	3	7	11	18
PF3D7_1119900	1749	protein transport protein SEC16, putative	SEC16	0	3	0	0	0
PF3D7_1006200	107	DNA/RNA-binding protein Alba 3	ALBA3	0	3	4	10	7
PF3D7_1419700	509	conserved Plasmodium protein, unknown function	N/A	0	3	0	0	0
PF3D7_1126200	156	40S ribosomal protein S18, putative	RPS18	0	3	5	7	8
PF3D7_1118200	930	heat shock protein 90, putative	N/A	0	3	8	3	14
PF3D7_1408100	451	plasmepsin III	PMIII	0	3	0	0	12
PF3D7_1118500	594	nucleolar protein 56, putative	NOP56	0	3	4	5	2
PF3D7_1347500	372	DNA/RNA-binding protein Alba 4	ALBA4	0	3	4	14	4
PF3D7_0316800	130	40S ribosomal protein S15A, putative	N/A	0	3	8	12	6
PF3D7_1315900	1232	exportin-T, putative	N/A	0	3	0	0	0
PF3D7_0709700	368	prodrug activation and resistance esterase	PARE	0	3	2	5	0
PF3D7_0406100	494	V-type proton ATPase subunit B	N/A	0	3	0	0	0
PF3D7_1010100	298	PI31 domain-containing protein, putative	N/A	0	3	0	0	0
PF3D7_1340300	955	nucleolar complex protein 2, putative	N/A	0	3	0	0	0
PF3D7_0707700	961	E3 ubiquitin-protein ligase, putative	N/A	0	3	0	0	0
PF3D7_1353900	241	proteasome subunit alpha type-7, putative	N/A	0	3	0	5	0
PF3D7_0528100	929	AP-1 complex subunit beta, putative	N/A	0	3	0	0	0
PF3D7_0317800	225	26S proteasome non-ATPase regulatory subunit 9, putative	N/A	0	3	0	0	3
PF3D7_1474800	254	proteasome subunit alpha type-1, putative	N/A	0	3	0	0	0
PF3D7_0906500	411	arginase	N/A	0	3	0	0	3
PF3D7_0801800	1011	mannose-6-phosphate isomerase, putative	N/A	0	3	0	0	0
PF3D7_1414400	304	serine/threonine protein phosphatase PP1	PP1	0	3	0	0	0
PF3D7_1466400	813	AP2 domain transcription factor AP2-EXP	ApiAP2	0	3	0	0	0
PF3D7_1417500	466	H/ACA ribonucleoprotein complex subunit 4, putative	CBF5	0	3	0	3	0
PF3D7_1434800	252	mitochondrial acidic protein MAM33, putative	N/A	0	3	3	2	0
PF3D7_1244100	1296	N-alpha-acetyltransferase 15, NatA auxiliary subunit, putative	N/A	0	3	0	0	7
PF3D7_1022100	259	methyltransferase, putative	N/A	0	3	0	0	0
PF3D7_1107800	1828	AP2 domain transcription factor, putative	ApiAP2	0	3	0	0	0
PF3D7_0923000	335	DNA-directed RNA polymerase II subunit RPB3, putative	RPB3	0	3	0	0	0
PF3D7_0406500	3211	NYN domain-containing protein, putative	N/A	0	3	0	0	0
PF3D7_0820000	2082	Snf2-related CBP activator, putative	SRCAP	0	3	0	0	0
PF3D7_1124300	525	conserved protein, unknown function	N/A	0	3	0	0	0
PF3D7_1013600	2238	conserved Plasmodium protein, unknown function	N/A	0	3	0	0	0
PF3D7_0709300	2729	Cg2 protein	CG2	0	3	0	0	0
PF3D7_0525800	300	inner membrane complex protein 1g, putative	IMC1g	0	3	0	0	0
PF3D7_0624000	493	hexokinase	HK	0	3	3	7	3
PF3D7_0924700	589	splicing factor 3A subunit 3, putative	SF3A3	0	3	0	0	0
PF3D7_0727400	256	proteasome subunit alpha type-5, putative	N/A	0	3	0	5	5
PF3D7_0923800	617	thioredoxin reductase	TRXR	0	3	2	0	0
PF3D7_1428800	368	transcription initiation TFIID-like, putative	N/A	0	3	0	0	0
PF3D7_0311300	953	phosphatidylinositol 3- and 4-kinase, putative	N/A	0	3	0	0	0
PF3D7_0927600	595	RNA-binding protein, putative	N/A	0	3	0	0	0
PF3D7_1235600	442	serine hydroxymethyltransferase	SHMT	0	3	0	10	0
PF3D7_1421100	1253	conserved Plasmodium protein, unknown function	N/A	0	3	2	0	0
PF3D7_0108000	218	proteasome subunit beta type-3, putative	N/A	0	3	0	0	0
PF3D7_1020700	1269	N-acetyltransferase, GNAT family, putative	N/A	0	3	0	0	0
PF3D7_0518300	240	proteasome subunit beta type-1, putative	N/A	0	3	0	0	0
PF3D7_0624200	341	conserved Plasmodium protein, unknown function	N/A	0	3	0	0	0
PF3D7_1352700	2533	intron-binding protein aquarius, putative	AQR	0	3	0	0	0
PF3D7_1415400	1474	conserved Plasmodium protein, unknown function	N/A	0	3	0	0	0
PF3D7_1308900	1173	mRNA-decapping enzyme 2, putative	DCP2	0	3	0	0	0
PF3D7_1326400	473	translation initiation factor eIF-2B subunit gamma, putative	N/A	0	3	0	0	0
PF3D7_1128100	248	prefoldin subunit 5, putative	N/A	0	3	0	0	0
PF3D7_0102200	1085	ring-infected erythrocyte surface antigen	RESA	0	3	0	0	0
PF3D7_0212400	4091	conserved Plasmodium membrane protein, unknown function	N/A	0	3	0	0	0
PF3D7_0215800	899	origin recognition complex subunit 5	ORC5	0	3	0	0	0
PF3D7_0218200	807	SUZ domain-containing protein, putative	N/A	0	3	0	0	0
PF3D7_0310400	1294	parasite-infected erythrocyte surface protein	PIESP1	0	3	0	0	0
PF3D7_0406700	847	conserved Plasmodium protein, unknown function	N/A	0	3	0	0	0
PF3D7_0621100	1354	conserved Plasmodium protein, unknown function	N/A	0	3	0	0	0
PF3D7_0627900	291	ribonuclease P protein subunit p29, putative	POP4	0	3	0	0	0
PF3D7_0803700	452	tubulin gamma chain	g-tub	0	3	0	0	0
PF3D7_0913300	646	conserved protein, unknown function	N/A	0	3	0	0	0
PF3D7_0914400	249	conserved protein, unknown function	N/A	0	3	0	0	0
PF3D7_0918900	1063	gamma-glutamylcysteine synthetase	gammaGCS	0	3	0	0	0
PF3D7_0919400	515	protein disulfide isomerase	PDI9	0	3	0	0	0
PF3D7_0924300	400	thiamine pyrophosphokinase	TPK	0	3	0	0	0
PF3D7_0931000	911	elongation factor Tu, putative	N/A	0	3	0	0	0
PF3D7_0934100	1056	TFIIH basal transcription factor complex helicase XPD subunit	XPD	0	3	0	0	0
PF3D7_1010200	1839	DNA2/NAM7 helicase, putative	N/A	0	3	0	0	0
PF3D7_1028000	593	methyltransferase, putative	N/A	0	3	0	0	0
PF3D7_1030600	598	tRNA N6-adenosine threonylcarbamoyltransferase	KAE1	0	3	0	0	0
PF3D7_1031200	364	MORN repeat-containing protein 1	MORN1	0	3	0	0	0
PF3D7_1120500	791	tRNA nucleotidyltransferase, putative	N/A	0	3	0	0	0
PF3D7_1235500	646	mRNA methyltransferase, putative	N/A	0	3	0	0	0
PF3D7_1237400	438	hydrolase, putative	N/A	0	3	0	0	0
PF3D7_1309700	1672	vacuolar protein sorting-associated protein 18, putative	VPS18	0	3	0	0	0
PF3D7_1337200	1205	1-deoxy-D-xylulose 5-phosphate synthase	DXS	0	3	0	0	0
PF3D7_1350400	706	ubiquitin-activating enzyme E1, putative	N/A	0	3	0	0	0
PF3D7_1356600	480	regulator of chromosome condensation, putative	N/A	0	3	0	0	0
PF3D7_1358200	1596	conserved Plasmodium protein, unknown function	N/A	0	3	0	0	0
PF3D7_1364000	827	conserved protein, unknown function	N/A	0	3	0	0	0
PF3D7_1410300	4405	WD repeat-containing protein, putative	N/A	0	3	0	0	0
PF3D7_1413800	487	diphthamide biosynthesis protein 1, putative	DPH1	0	3	0	0	0
PF3D7_1450400	1844	zinc finger protein, putative	N/A	0	3	0	0	0
PF3D7_1450500	1653	conserved Plasmodium protein, unknown function	N/A	0	3	0	0	0
PF3D7_1453000	931	conserved Plasmodium protein, unknown function	N/A	0	3	0	0	0
PF3D7_1467900	1656	rab GTPase activator, putative	N/A	0	3	0	0	0
PF3D7_0320900	158	histone H2A.Z	H2A.Z	23	2	0	2	2
PF3D7_0610400	136	histone H3	H3	13	2	0	0	0
PF3D7_0516200	151	40S ribosomal protein S11	RPS11	6	2	15	25	9
PF3D7_1142500	127	60S ribosomal protein L28	RPL28	3	2	11	7	5
PF3D7_0520000	189	40S ribosomal protein S9, putative	RPS9	2	2	12	9	5
PF3D7_1309100	162	60S ribosomal protein L24, putative	N/A	2	2	0	0	3
PF3D7_0404100	2271	AP2 domain transcription factor AP2-SP2, putative	ApiAP2	2	2	0	0	0
PF3D7_1451200	1504	conserved Plasmodium protein, unknown function	N/A	0	2	0	0	0
PF3D7_1108700	540	heat shock protein J2	Pfj2	0	2	0	3	17
PF3D7_1230700	822	protein transport protein SEC13	SEC13	0	2	0	0	2
PF3D7_1105400	261	40S ribosomal protein S4, putative	RPS4	0	2	24	25	15
PF3D7_0721600	195	40S ribosomal protein S5, putative	N/A	0	2	5	16	14
PF3D7_0826700	323	receptor for activated c kinase	RACK1	0	2	5	12	6
PF3D7_0814200	248	DNA/RNA-binding protein Alba 1	ALBA1	0	2	6	10	9
PF3D7_1218500	1061	dynamin-like protein, putative	DYN3	0	2	0	0	6
PF3D7_0707200	2129	conserved Plasmodium protein, unknown function	N/A	0	2	0	0	0
PF3D7_0312800	126	60S ribosomal protein L26, putative	N/A	0	2	0	0	7
PF3D7_1421200	105	40S ribosomal protein S25	RPS25	0	2	2	4	7
PF3D7_1407100	318	rRNA 2'-O-methyltransferase fibrillarin, putative	NOP1	0	2	2	4	3
PF3D7_1441100	227	conserved Plasmodium protein, unknown function	N/A	0	2	0	0	0
PF3D7_1236100	445	clustered-asparagine-rich protein	CARP	0	2	0	6	5
PF3D7_1003500	118	40S ribosomal protein S20e, putative	N/A	0	2	5	10	3
PF3D7_1123900	145	13 kDa ribonucleoprotein-associated protein, putative	SNU13	0	2	0	0	0
PF3D7_1225800	1140	ubiquitin-activating enzyme E1	UBA1	0	2	0	0	0
PF3D7_0209800	457	ATP-dependent RNA helicase UAP56	UAP56	0	2	0	2	0
PF3D7_0614500	182	60S ribosomal protein L19	RPL19	0	2	0	0	10
PF3D7_0217800	107	40S ribosomal protein S26	RPS26	0	2	0	0	3
PF3D7_0519400	133	40S ribosomal protein S24	RPS24	0	2	11	30	5
PF3D7_1405600	349	ribonucleoside-diphosphate reductase small chain, putative	RNR	0	2	0	0	0
PF3D7_0905900	1010	coatomer subunit beta, putative	SEC27	0	2	0	4	3
PF3D7_1310800	1385	tetratricopeptide repeat protein, putative	N/A	0	2	0	0	0
PF3D7_0524400	365	ribosome-interacting GTPase 1, putative	RBG1	0	2	0	0	0
PF3D7_1136400	886	signal recognition particle subunit SRP72, putative	SRP72	0	2	0	0	3
PF3D7_1209200	108	U6 snRNA-associated Sm-like protein LSm7, putative	LSM7	0	2	0	2	0
PF3D7_1407500	125	multifunctional methyltransferase subunit TRM112, putative	N/A	0	2	0	0	0
PF3D7_1304500	211	small heat shock protein, putative	N/A	0	2	0	3	0
PF3D7_1330800	596	RNA-binding protein, putative	N/A	0	2	0	0	0
PF3D7_1466800	902	conserved Plasmodium protein, unknown function	N/A	0	2	0	2	21
PF3D7_0108500	179	conserved Plasmodium protein, unknown function	N/A	0	2	0	0	0
PF3D7_0703900	4358	conserved Plasmodium membrane protein, unknown function	N/A	0	2	0	0	0
PF3D7_1004400	880	RNA-binding protein, putative	N/A	0	2	0	0	0
PF3D7_1130700	1818	structural maintenance of chromosomes protein 1, putative	SMC1	0	2	0	0	0
PF3D7_1005500	1579	regulator of nonsense transcripts 1, putative	UPF1	0	2	0	0	0
PF3D7_0804800	217	peptidyl-prolyl cis-trans isomerase	CYP24	0	2	0	0	0
PF3D7_1324100	513	conserved Plasmodium membrane protein, unknown function	N/A	0	2	0	0	0
PF3D7_0606600	2414	conserved Plasmodium protein, unknown function	N/A	0	2	0	0	0
PF3D7_1366900	685	conserved protein, unknown function	N/A	0	2	0	2	0
PF3D7_1228800	3209	WD repeat-containing protein, putative	N/A	0	2	0	0	0
PF3D7_0617200	446	conserved protein, unknown function	N/A	0	2	0	0	0
PF3D7_0505800	100	small ubiquitin-related modifier	SUMO	0	2	0	0	0
PF3D7_0805700	1457	serine/threonine protein kinase, FIKK family	FIKK8	0	2	0	0	0
PF3D7_0935200	1147	vacuolar protein sorting-associated protein 33, putative	VPS33	0	2	0	0	0
PF3D7_1108500	327	succinyl-CoA synthetase alpha subunit, putative	N/A	0	2	0	0	0
PF3D7_1340600	575	RNA lariat debranching enzyme, putative	DBR1	0	2	0	0	0
PF3D7_1318400	1218	structural maintenance of chromosomes protein 2, putative	SMC2	0	2	0	0	0
PF3D7_1226600	264	proliferating cell nuclear antigen 2	PCNA2	0	2	0	0	0
PF3D7_0824200	1124	conserved Plasmodium protein, unknown function	N/A	0	2	0	0	0
PF3D7_1459700	287	pyridoxal 5'-phosphate synthase, putative	N/A	0	2	0	0	0
PF3D7_0623500	266	superoxide dismutase [Fe]	SOD2	0	2	0	0	0
PF3D7_1241700	336	replication factor C subunit 4, putative	RFC4	0	2	0	0	3
PF3D7_1414800	201	small nuclear ribonucleoprotein-associated protein B, putative	SMB1	0	2	0	0	0
PF3D7_1438700	452	DNA primase small subunit	N/A	0	2	0	2	0
PF3D7_0917600	820	pre-mRNA-splicing factor ATP-dependent RNA helicase PRP43, putative	PRP43	0	2	0	0	0
PF3D7_1363400	905	polyubiquitin binding protein, putative	DOA1	0	2	0	0	0
PF3D7_1455500	1081	AP-1 complex subunit gamma, putative	N/A	0	2	0	2	0
PF3D7_1307000	245	exosome complex component RRP40, putative	RRP40	0	2	0	0	0
PF3D7_1137400	425	UVB-resistance protein UVR8 homologue	N/A	0	2	0	0	0
PF3D7_1228600	743	merozoite surface protein 9	MSP9	0	2	0	0	2
PF3D7_1311400	437	AP-1 complex subunit mu-1	AP1M1	0	2	0	10	0
PF3D7_0907700	279	proteasome activator 28 subunit beta, putative	PA28	0	2	0	6	0
PF3D7_0417500	296	memo-like protein	N/A	0	2	0	5	0
PF3D7_0409600	1145	replication protein A1, large subunit	RPA1	0	2	0	3	0
PF3D7_1012700	1438	NLI interacting factor-like phosphatase, putative	NIF4	0	2	0	3	0
PF3D7_1015200	677	cysteine--tRNA ligase	CysRS	0	2	0	2	0
PF3D7_1353800	246	proteasome subunit alpha type-4, putative	N/A	0	2	0	2	0
PF3D7_1143100	1604	AP2 domain transcription factor AP2-O, putative	ApiAP2	0	2	0	0	0
PF3D7_0317700	2870	CPSF (cleavage and polyadenylation specific factor), subunit A, putative	N/A	0	2	0	0	0
PF3D7_1003300	152	N-terminal acetyltransferase A complex catalytic subunit ARD1, putative	ARD1	0	2	0	0	0
PF3D7_0525300	481	conserved protein, unknown function	N/A	0	2	0	0	0
PF3D7_0209200	275	exosome complex component MTR3, putative	MTR3	0	2	0	0	0
PF3D7_1126500	1368	WD repeat-containing protein, putative	N/A	0	2	0	0	0
PF3D7_0308600	532	pre-mRNA-processing factor 19, putative	PRPF19	0	2	0	0	0
PF3D7_0807000	222	YEATS domain-containing protein, putative	N/A	0	2	0	0	0
PF3D7_0716400	174	transcription initiation factor IIA subunit 1, putative	N/A	0	2	0	0	0
PF3D7_0105800	832	cyclin-dependent kinases regulatory subunit, putative	N/A	0	2	0	0	0
PF3D7_1307700	1235	TOM1-like protein, putative	N/A	0	2	0	0	0
PF3D7_1327400	302	conserved Plasmodium protein, unknown function	N/A	0	2	0	0	0
PF3D7_1459600	801	conserved Plasmodium protein, unknown function	N/A	0	2	0	0	0
PF3D7_1245100	1326	kinesin-13, putative	KLP8	0	2	0	0	0
PF3D7_1465200	376	mediator of RNA polymerase II transcription subunit 4, putative	MED4	0	2	0	0	0
PF3D7_0509800	1559	phosphatidylinositol 4-kinase	PI4K	0	2	0	0	0
PF3D7_1238700	505	BTB/POZ domain-containing protein, putative	N/A	0	2	0	0	0
PF3D7_1244200	945	RNA polymerase II transcription factor B subunit 2, putative	TFB2	0	2	0	0	0
PF3D7_0111400	718	conserved Plasmodium protein, unknown function	GEXP19	0	2	0	0	0
PF3D7_0308000	498	DNA polymerase delta small subunit, putative	N/A	0	2	0	0	0
PF3D7_0317500	1619	kinesin-5	EG5	0	2	0	0	0
PF3D7_0321500	1074	peptidase, putative	N/A	0	2	0	0	0
PF3D7_0321600	735	ATP-dependent RNA helicase DDX42, putative	DDX42	0	2	0	0	0
PF3D7_0322400	867	regulator of initiation factor 2 (eIF2)	N/A	0	2	0	0	0
PF3D7_0323400	1086	Rh5 interacting protein	RIPR	0	2	0	0	0
PF3D7_0406400	263	cytosolic glyoxalase II	cGLO2	0	2	0	0	0
PF3D7_0410400	338	exosome complex component RRP4	RRP4	0	2	0	0	0
PF3D7_0411900	1912	DNA polymerase alpha catalytic subunit A	N/A	0	2	0	0	0
PF3D7_0412300	540	phosphopantothenoylcysteine synthetase, putative	N/A	0	2	0	0	0
PF3D7_0418600	2011	regulator of chromosome condensation, putative	N/A	0	2	0	0	0
PF3D7_0424600	309	Plasmodium exported protein (PHISTb), unknown function	N/A	0	2	0	0	0
PF3D7_0505100	2754	trafficking protein particle complex subunit 8, putative	TRS85	0	2	0	0	0
PF3D7_0516800	2378	AP2 domain transcription factor AP2-O2, putative	ApiAP2	0	2	0	0	0
PF3D7_0526800	368	conserved Plasmodium protein, unknown function	N/A	0	2	0	0	0
PF3D7_0610800	672	transketolase	TK	0	2	0	0	0
PF3D7_0615400	2729	ribonuclease, putative	N/A	0	2	0	0	0
PF3D7_0704000	3268	conserved Plasmodium membrane protein, unknown function	N/A	0	2	0	0	0
PF3D7_0729500	760	mRNA (N6-adenosine)-methyltransferase, putative	N/A	0	2	0	0	0
PF3D7_0802600	2279	adenylyl cyclase beta	ACbeta	0	2	0	0	0
PF3D7_0810300	550	protein phosphatase PPM5, putative	PPM5	0	2	0	0	0
PF3D7_0914300	781	met-10+ like protein, putative	N/A	0	2	0	0	0
PF3D7_0922400	979	para-aminobenzoic acid synthetase	pBAS	0	2	0	0	0
PF3D7_0928800	820	serine/threonine protein kinase, putative	N/A	0	2	0	0	0
PF3D7_1009200	915	ribonuclease, putative	N/A	0	2	0	0	0
PF3D7_1017000	1094	DNA polymerase delta catalytic subunit	N/A	0	2	0	0	0
PF3D7_1019900	124	autophagy-related protein 8	ATG8	0	2	0	0	0
PF3D7_1026200	588	conserved protein, unknown function	N/A	0	2	0	0	0
PF3D7_1029200	555	WD repeat-containing protein, putative	N/A	0	2	0	0	0
PF3D7_1033400	288	haloacid dehalogenase-like hydrolase	HAD1	0	2	0	0	0
PF3D7_1033600	915	pre-mRNA-splicing factor CEF1, putative	CEF1	0	2	0	0	0
PF3D7_1107200	713	conserved protein, unknown function	N/A	0	2	0	0	0
PF3D7_1107700	643	pescadillo homolog	PES	0	2	0	0	0
PF3D7_1118600	608	histone acetyltransferase MYST	MYST	0	2	0	0	0
PF3D7_1127900	409	conserved Plasmodium protein, unknown function	N/A	0	2	0	0	0
PF3D7_1145800	915	conserved Plasmodium protein, unknown function	N/A	0	2	0	0	0
PF3D7_1149200	1090	ring-infected erythrocyte surface antigen	RESA3	0	2	0	0	0
PF3D7_1206600	1450	DNA-directed RNA polymerase III subunit RPC2, putative	RPC2	0	2	0	0	0
PF3D7_1226400	856	conserved Plasmodium protein, unknown function	N/A	0	2	0	0	0
PF3D7_1239900	1032	vacuolar protein sorting-associated protein 16, putative	VPS16	0	2	0	0	0
PF3D7_1243700	465	ubiquitin-conjugating enzyme E2, putative	N/A	0	2	0	0	0
PF3D7_1243800	370	WD repeat-containing protein 82, putative	WDR82	0	2	0	0	0
PF3D7_1251200	602	coronin	N/A	0	2	0	0	0
PF3D7_1309300	728	U4/U6 small nuclear ribonucleoprotein PRP3, putative	PRPF3	0	2	0	0	0
PF3D7_1316100	1601	inositol polyphosphate kinase, putative	IPK2	0	2	0	0	0
PF3D7_1324800	522	dihydrofolate synthase/folylpolyglutamate synthase	DHFS-FPGS	0	2	0	0	0
PF3D7_1326700	542	conserved Apicomplexan protein, unknown function	N/A	0	2	0	0	0
PF3D7_1344100	805	TLD domain-containing protein, putative	N/A	0	2	0	0	0
PF3D7_1355300	509	histone-lysine N-methyltransferase, putative	SET6	0	2	0	0	0
PF3D7_1355800	86	splicing factor 3B subunit 5, putative	SF3B5	0	2	0	0	0
PF3D7_1360800	1193	falcilysin	FLN	0	2	0	0	0
PF3D7_1366400	1262	rhoptry protein RHOP148	RHOP148	0	2	0	0	0
PF3D7_1368200	619	ABC transporter E family member 1, putative	ABCE1	0	2	0	0	0
PF3D7_1368300	230	conserved Plasmodium protein, unknown function	N/A	0	2	0	0	0
PF3D7_1412700	1219	AAA family ATPase, putative	N/A	0	2	0	0	0
PF3D7_1419600	459	conserved Plasmodium protein, unknown function	N/A	0	2	0	0	0
PF3D7_1423800	1468	vacuolar protein sorting-associated protein 3, putative	VPS3	0	2	0	0	0
PF3D7_1435700	908	ataxin-2 like protein, putative	N/A	0	2	0	0	0
PF3D7_1445700	351	conserved Plasmodium protein, unknown function	N/A	0	2	0	0	0
PF3D7_1448000	1275	U3 small nucleolar RNA-associated protein 12, putative	UTP12	0	2	0	0	0
PF3D7_1466100	889	protein phosphatase containing kelch-like domains	PPKL	0	2	0	0	0
PF3D7_0617900	136	histone H3 variant	H3.3	10	0	3	0	5
PF3D7_0307100	141	40S ribosomal protein S12, putative	RPS12	6	0	2	0	0
PF3D7_1242700	137	40S ribosomal protein S17, putative	N/A	5	0	8	5	9
PF3D7_1457200	104	thioredoxin 1	TRX1	5	0	0	0	0
PF3D7_0210100	96	60S ribosomal protein L37ae, putative	N/A	3	0	3	0	3
PF3D7_0903900	131	60S ribosomal protein L32	RPL32	3	0	0	0	6
PF3D7_1130100	87	60S ribosomal protein L38	RPL38	3	0	9	0	4
PF3D7_1124900	124	60S ribosomal protein L35, putative	RPL35	3	0	5	4	3
PF3D7_0821700	139	60S ribosomal protein L22, putative	N/A	2	0	3	4	5
PF3D7_1331800	139	60S ribosomal protein L23, putative	N/A	2	0	5	5	6
PF3D7_1142600	140	60S ribosomal protein L35ae, putative	N/A	2	0	6	5	3

## Sheet: 1019700-GFP SAINT analysis
Table S1F. SAINT analysis of PF3D7_1019700::GFP IPs.
R: replicate
Proteins highlighted by yellow are the components of GCN5 associated core complex. Those probabilities above 94% in all two replicates are highlighted by red.
Gene	Product Description	Spectra counts (PF3D7_1019700-GFP IPs) R1/R2	Spectra Counts (Control IPs) R1/R2/R3	Probabilities R1/R2	FDR
PF3D7_0823300	histone_acetyltransferase_GCN5	104|172	0|0|0	1.00|1.00	0
PF3D7_1014600	transcriptional_coactivator_ADA2	54|281	27|0|0	1.00|1.00	0
PF3D7_1008100	zinc_finger_protein,_putative	65|57	0|0|0	1.00|1.00	0
PF3D7_1433400	zinc_finger_protein,_putative	218|752	0|0|0	1.00|1.00	0
PF3D7_0802100	AP2_domain_transcription_factor,_putative	15|119	0|0|0	1.00|1.00	0
PF3D7_1019700	conserved_Plasmodium_protein,_unknown_function	40|354	0|0|0	1.00|1.00	0
PF3D7_0919000	nucleosome_assembly_protein	41|41	0|2|0	1.00|1.00	0.0001
PF3D7_0831700	heat_shock_protein_70	7|44	0|0|0	1.00|1.00	0
PF3D7_1021600	deoxyribose-phosphate_aldolase,_putative	3|9	0|0|0	0.96|1.00	0.0021
PF3D7_1425900	conserved_Plasmodium_protein,_unknown_function	3|6	0|0|0	0.94|0.99	0.0053
PF3D7_1454400	aminopeptidase_P	7|42	0|10|5	0.89|1.00	0.0098
PF3D7_0309600	60S_acidic_ribosomal_protein_P2	4|5	0|0|0	0.90|0.99	0.0136
PF3D7_0728300	conserved_protein,_unknown_function	2|5	0|0|0	0.89|0.99	0.0172
PF3D7_0404100	AP2_domain_transcription_factor_AP2-SP2,_putative	2|2	0|0|0	0.87|0.75	0.0294
PF3D7_0812400	karyopherin_alpha	14|19	7|0|5	0.62|0.94	0.0421
PF3D7_0818200	14-3-3_protein	56|40	10|13|8	0.90|0.58	0.0556
PF3D7_0610400	histone_H3	13|2	0|0|0	0.90|0.50	0.0697
PF3D7_1345700	isocitrate_dehydrogenase_[NADP],_mitochondrial	6|23	3|9|0	0.29|0.97	0.0866
PF3D7_1116800	heat_shock_protein_101	0|19	0|3|0	0.00|1.00	0.1439
PF3D7_0627500	protein_DJ-1	23|24	4|14|4	0.46|0.61	0.1064
PF3D7_1308200	carbamoyl_phosphate_synthetase	0|26	0|2|4	0.00|1.00	0.1601
PF3D7_0926700	glutamine-dependent_NAD(+)_synthetase,_putative	0|9	0|0|0	0.00|0.93	0.4427
PF3D7_1361800	glideosome-associated_connector	0|10	3|0|0	0.00|0.95	0.3963
PF3D7_1203700	nucleosome_assembly_protein	0|14	3|0|2	0.00|0.98	0.3118
PF3D7_0307100	40S_ribosomal_protein_S12,_putative	6|0	2|0|0	0.96|0.00	0.3655
PF3D7_1423700	conserved_Plasmodium_protein,_unknown_function	0|14	0|2|0	0.00|0.98	0.2433
PF3D7_0320900	histone_H2A.Z	23|2	0|2|2	0.98|0.00	0.2824
PF3D7_0934800	cAMP-dependent_protein_kinase_catalytic_subunit	0|12	0|3|0	0.00|0.97	0.3387
PF3D7_1410200	CTP_synthase	0|15	0|3|0	0.00|0.98	0.2605
PF3D7_0305600	DNA-(apurinic_or_apyrimidinic_site)_lyase,_putative	0|27	0|0|0	0.00|0.99	0.2129
PF3D7_1103600	actin-like_protein,_putative	0|10	0|0|0	0.00|0.97	0.3564
PF3D7_1437200	ribonucleoside-diphosphate_reductase_large_subunit,_putative	0|19	0|0|0	0.00|0.97	0.3262
PF3D7_0413700	lysine_decarboxylase-like_protein,_putative	0|8	0|0|2	0.00|0.96	0.3813
PF3D7_1342600	myosin_A	0|18	0|0|0	0.00|0.98	0.3118
PF3D7_0512200	glutathione_synthetase	0|8	0|0|0	0.00|0.94	0.4149
PF3D7_1130400	26S_protease_regulatory_subunit_6A,_putative	0|19	0|3|4	0.00|0.99	0.2339
PF3D7_0108300	conserved_Plasmodium_protein,_unknown_function	0|19	0|0|9	0.00|0.97	0.3347
PF3D7_0605100	RNA-binding_protein,_putative	0|12	0|0|0	0.00|0.97	0.3626
PF3D7_1445900	ATP-dependent_RNA_helicase_DDX5,_putative	0|11	0|2|0	0.00|0.97	0.3347
PF3D7_1015800	ribonucleoside-diphosphate_reductase_small_chain,_putative	0|12	0|2|0	0.00|0.98	0.3118
PF3D7_1349200	glutamate--tRNA_ligase,_putative	0|17	0|5|3	0.00|0.95	0.3963
PF3D7_1445100	histidine--tRNA_ligase,_putative	0|23	0|10|2	0.00|0.95	0.4054
PF3D7_1361000	protein_arginine_N-methyltransferase_5,_putative	0|10	0|0|2	0.00|0.96	0.3836
PF3D7_0511800	inositol-3-phosphate_synthase	0|24	0|16|2	0.00|0.94	0.4257
PF3D7_0604100	AP2_domain_transcription_factor	0|26	0|0|0	0.00|0.96	0.3711
PF3D7_1475600	bromodomain_protein,_putative	0|8	0|0|0	0.00|0.93	0.4418
PF3D7_0703500	erythrocyte_membrane-associated_antigen	0|15	0|2|0	0.00|0.98	0.2522
PF3D7_1311800	M1-family_alanyl_aminopeptidase	0|18	0|7|0	0.00|0.98	0.2755
PF3D7_0516700	ubiquitin_carboxyl-terminal_hydrolase_2,_putative	0|14	0|0|0	0.00|0.95	0.4019
PF3D7_1420600	pantothenate_kinase_1,_putative	0|9	0|0|0	0.00|0.95	0.4019
PF3D7_1317100	DNA_replication_licensing_factor_MCM4	0|13	0|0|0	0.00|0.95	0.4019
PF3D7_1331700	glutamine--tRNA_ligase,_putative	0|12	0|0|3	0.00|0.97	0.3595
PF3D7_1453800	glucose-6-phosphate_dehydrogenase-6-phosphogluconolactonase	0|22	0|0|5	0.00|1.00	0.175
PF3D7_0722200	rhoptry-associated_leucine_zipper-like_protein_1	0|16	0|0|0	0.00|0.94	0.4149
PF3D7_0617900	histone_H3_variant	10|0	3|0|5	0.98|0.00	0.289
PF3D7_0524000	karyopherin_beta	3|41	8|11|7	0.05|0.96	0.126
PF3D7_1036900	conserved_Plasmodium_protein,_unknown_function	0|35	0|0|0	0.00|0.95	0.4103
PF3D7_1104200	chromatin_remodeling_protein	0|19	0|0|0	0.00|0.95	0.3902
PF3D7_0714200	conserved_Plasmodium_protein,_unknown_function	0|10	0|0|0	0.00|0.93	0.4418
PF3D7_0527000	DNA_replication_licensing_factor_MCM3,_putative	0|21	0|8|0	0.00|0.99	0.2013
PF3D7_0211800	asparagine--tRNA_ligase	0|24	0|16|0	0.00|0.96	0.3711
PF3D7_1012600	GMP_synthase_[glutamine-hydrolyzing]	0|10	0|0|0	0.00|0.96	0.3763
PF3D7_1225200	conserved_Plasmodium_protein,_unknown_function	0|13	0|0|0	0.00|0.95	0.3963
PF3D7_0309300	N2227-like_protein,_putative	0|9	0|0|0	0.00|0.93	0.4338
PF3D7_1417800	DNA_replication_licensing_factor_MCM2	0|13	0|4|0	0.00|0.98	0.3168
PF3D7_0624600	SNF2_helicase,_putative	0|17	0|0|0	0.00|0.91	0.4606
PF3D7_0628600	DNA_methyltransferase_1-associated_protein_1,_putative	0|6	0|0|0	0.00|0.93	0.4418
PF3D7_1412100	mini-chromosome_maintenance_complex-binding_protein,_putative	0|12	0|2|0	0.00|0.98	0.2755
PF3D7_0205400	PCI_domain-containing_protein,_putative	0|6	0|0|0	0.00|0.93	0.4445
PF3D7_1426700	phosphoenolpyruvate_carboxylase	0|13	0|3|0	0.00|0.97	0.3262
PF3D7_0303200	HAD_superfamily_protein,_putative	0|12	0|0|0	0.00|0.94	0.4192
PF3D7_1125800	kelch_domain-containing_protein,_putative	0|10	0|0|0	0.00|0.96	0.3813
PF3D7_0828500	translation_initiation_factor_eIF-2B_subunit_alpha,_putative	0|4	0|0|0	0.00|0.93	0.4418
PF3D7_1212700	eukaryotic_translation_initiation_factor_3_subunit_A,_putative	0|9	0|0|2	0.00|0.94	0.4192
PF3D7_0716800	eukaryotic_translation_initiation_factor_3_subunit_I,_putative	0|5	0|0|0	0.00|0.93	0.4504
PF3D7_1007900	eukaryotic_translation_initiation_factor_3_subunit_D,_putative	0|9	0|2|0	0.00|0.95	0.4071
PF3D7_1362200	RuvB-like_helicase_3	0|15	5|0|0	0.00|0.98	0.2951
PF3D7_1472200	histone_deacetylase,_putative	0|22	0|0|0	0.00|0.93	0.4445
PF3D7_1361900	proliferating_cell_nuclear_antigen_1	0|8	0|0|0	0.00|0.97	0.3425
PF3D7_1210600	conserved_Plasmodium_protein,_unknown_function	0|11	0|0|0	0.00|0.94	0.4219
PF3D7_1365900	ubiquitin-60S_ribosomal_protein_L40	0|17	0|0|0	0.00|0.95	0.3902
PF3D7_1473700	nucleoporin_NUP116/NSP116,_putative	0|9	0|0|2	0.00|0.94	0.4281
PF3D7_1144500	SUMO-activating_enzyme_subunit_1	0|5	0|0|0	0.00|0.91	0.4631
PF3D7_0513600	deoxyribodipyrimidine_photo-lyase,_putative	0|11	0|0|0	0.00|0.92	0.4542
PF3D7_1402100	pseudouridine_synthase,_putative	0|11	0|0|0	0.00|0.94	0.4219
PF3D7_0815600	eukaryotic_translation_initiation_factor_3_subunit_G,_putative	0|5	0|0|0	0.00|0.92	0.4542
PF3D7_1105600	translocon_component_PTEX88	0|11	0|0|0	0.00|0.93	0.4338
PF3D7_0629800	cullin-like_protein,_putative	0|7	0|0|0	0.00|0.89	0.4794
PF3D7_1007200	rho_GTPase-activating_protein,_putative	0|5	0|0|0	0.00|0.92	0.4592
PF3D7_1213900	conserved_Plasmodium_protein,_unknown_function	0|9	0|0|0	0.00|0.93	0.448
PF3D7_1120000	conserved_protein,_unknown_function	0|19	0|2|0	0.00|0.99	0.2013
PF3D7_1128000	conserved_Plasmodium_protein,_unknown_function	0|12	0|0|0	0.00|0.92	0.4585
PF3D7_1366300	conserved_Plasmodium_protein,_unknown_function	0|22	0|5|0	0.00|0.99	0.2339
PF3D7_1208900	protein_phosphatase_PPM11,_putative	0|10	0|0|2	0.00|0.94	0.4257
PF3D7_1422800	actin-related_protein,_putative	0|5	0|0|0	0.00|0.93	0.448
PF3D7_1121100	conserved_protein,_unknown_function	0|17	0|0|0	0.00|0.92	0.452
PF3D7_1239600	hydroxyethylthiazole_kinase	0|10	0|2|0	0.00|0.97	0.3462
PF3D7_0512700	orotate_phosphoribosyltransferase	0|5	0|0|0	0.00|0.94	0.4281
PF3D7_0623000	chorismate_synthase	0|7	0|0|0	0.00|0.95	0.3902
PF3D7_1225600	conserved_Plasmodium_protein,_unknown_function	0|6	0|0|0	0.00|0.92	0.4585
PF3D7_0517700	eukaryotic_translation_initiation_factor_3_subunit_B,_putative	0|7	0|0|0	0.00|0.91	0.4668
PF3D7_1027300	peroxiredoxin	0|6	0|0|0	0.00|0.93	0.4504
PF3D7_0507600	protein_CAF40,_putative	0|9	0|0|0	0.00|0.94	0.4293
PF3D7_1468100	kelch_domain-containing_protein,_putative	0|28	0|0|0	0.00|0.94	0.4192
PF3D7_1474800	proteasome_subunit_alpha_type-1,_putative	0|3	0|0|0	0.00|0.90	0.4745
PF3D7_1134100	protein_disulfide_isomerase	0|21	2|9|0	0.00|0.97	0.3564
PF3D7_1409800	CUGBP_Elav-like_family_member_2,_putative	0|14	0|0|0	0.00|0.97	0.3564
PF3D7_0717700	serine--tRNA_ligase,_putative	0|10	0|4|0	0.00|0.93	0.4454
PF3D7_0303600	plasmoredoxin	0|4	0|0|0	0.00|0.91	0.4697
PF3D7_1004300	E3_ubiquitin-protein_ligase,_putative	0|10	0|0|0	0.00|0.92	0.4557
PF3D7_1006700	conserved_Plasmodium_protein,_unknown_function	0|7	0|0|2	0.00|0.91	0.4631
PF3D7_0206700	adenylosuccinate_lyase	0|9	0|0|0	0.00|0.96	0.3737
PF3D7_1201500	GPN-loop_GTPase,_putative	0|5	0|0|0	0.00|0.90	0.474
PF3D7_1205600	tetratricopeptide_repeat_protein,_putative	0|4	0|0|0	0.00|0.90	0.474
PF3D7_0217900	conserved_Plasmodium_protein,_unknown_function	0|9	0|0|0	0.00|0.94	0.4316
PF3D7_1128400	bifunctional_farnesyl/geranylgeranyl_diphosphate_synthase	0|4	0|0|0	0.00|0.93	0.4369
PF3D7_1428800	transcription_initiation_TFIID-like,_putative	0|3	0|0|0	0.00|0.89	0.4822
PF3D7_0817700	rhoptry_neck_protein_5	0|10	0|0|0	0.00|0.91	0.4606
PF3D7_1412600	deoxyhypusine_synthase	0|7	0|0|0	0.00|0.94	0.4257
PF3D7_1002700	conserved_Plasmodium_protein,_unknown_function	0|7	0|0|0	0.00|0.89	0.4794
PF3D7_0112000	TatD-like_deoxyribonuclease	0|5	0|0|0	0.00|0.92	0.452
PF3D7_0708300	EKC/KEOPS_complex_subunit_BUD32	0|4	0|0|0	0.00|0.89	0.4826
PF3D7_0204500	aspartate_transaminase	0|4	0|0|0	0.00|0.92	0.4585
PF3D7_1446700	conserved_Plasmodium_protein,_unknown_function	0|4	0|0|0	0.00|0.91	0.4638
PF3D7_0108000	proteasome_subunit_beta_type-3,_putative	0|3	0|0|0	0.00|0.90	0.474
PF3D7_1003300	N-terminal_acetyltransferase_A_complex_catalytic_subunit_ARD1,_putative	0|2	0|0|0	0.00|0.84	0.5003
PF3D7_1126000	threonine--tRNA_ligase	0|27	0|10|6	0.00|0.92	0.4542
PF3D7_1008400	26S_protease_regulatory_subunit_4,_putative	0|14	0|3|7	0.00|0.89	0.4831
PF3D7_1441400	FACT_complex_subunit_SSRP1,_putative	0|4	0|0|0	0.00|0.91	0.465
PF3D7_0405400	pre-mRNA-processing-splicing_factor_8,_putative	0|8	0|0|3	0.00|0.89	0.478
PF3D7_0811400	conserved_protein,_unknown_function	0|11	0|7|0	0.00|0.90	0.4708
PF3D7_1032800	leucine-rich_repeat_protein	0|4	0|0|0	0.00|0.90	0.474
PF3D7_1118300	insulinase,_putative	0|17	0|0|0	0.00|0.93	0.4369
PF3D7_0629100	nicotinate_phosphoribosyltransferase,_putative	0|5	0|0|0	0.00|0.91	0.4668
PF3D7_0505200	actin-like_protein,_putative	0|7	0|0|0	0.00|0.94	0.4305
PF3D7_1007700	AP2_domain_transcription_factor_AP2-I	0|13	0|0|0	0.00|0.90	0.477
PF3D7_0219600	replication_factor_C_subunit_1,_putative	0|8	0|0|2	0.00|0.92	0.4557
PF3D7_0306100	conserved_Plasmodium_protein,_unknown_function	0|6	0|0|0	0.00|0.90	0.474
PF3D7_0212100	conserved_Plasmodium_protein,_unknown_function	0|10	0|0|0	0.00|0.87	0.4879
PF3D7_1116000	rhoptry_neck_protein_4	0|11	0|0|0	0.00|0.92	0.4585
PF3D7_0215700	DNA-directed_RNA_polymerase_II_subunit_RPB2,_putative	0|10	0|0|0	0.00|0.88	0.4844
PF3D7_1033700	bromodomain_protein_1	0|4	0|0|0	0.00|0.90	0.4765
PF3D7_1247400	peptidyl-prolyl_cis-trans_isomerase_FKBP35	0|4	0|0|0	0.00|0.91	0.4644
PF3D7_1033100	S-adenosylmethionine_decarboxylase/ornithine_decarboxylase	0|11	2|3|0	0.00|0.90	0.476
PF3D7_0603400	trophozoite_exported_protein_1	0|10	0|0|0	0.00|0.91	0.468
PF3D7_1414000	26S_proteasome_regulatory_subunit_RPN13,_putative	0|5	0|0|0	0.00|0.93	0.4504
PF3D7_0507700	nuclear_protein_localization_protein_4,_putative	0|4	0|0|0	0.00|0.86	0.4937
PF3D7_0927600	RNA-binding_protein,_putative	0|3	0|0|0	0.00|0.82	0.5107
PF3D7_0302100	serine/threonine_protein_kinase	0|10	0|0|0	0.00|0.87	0.49
PF3D7_1358900	GTP-binding_protein,_putative	0|5	0|0|0	0.00|0.93	0.448
PF3D7_1102400	phosphopantothenate--cysteine_ligase,_putative	0|5	0|0|0	0.00|0.87	0.49
PF3D7_0624200	conserved_Plasmodium_protein,_unknown_function	0|3	0|0|0	0.00|0.89	0.4817
PF3D7_0627900	ribonuclease_P_protein_subunit_p29,_putative	0|3	0|0|0	0.00|0.90	0.474
PF3D7_0813300	conserved_protein,_unknown_function	0|10	4|2|0	0.00|0.87	0.49
PF3D7_1145100	coatomer_subunit_gamma,_putative	0|6	0|0|0	0.00|0.84	0.5003
PF3D7_0510100	conserved_protein,_unknown_function	0|7	0|0|2	0.00|0.89	0.478
PF3D7_1023900	chromodomain-helicase-DNA-binding_protein_1_homolog,_putative	0|41	0|0|0	0.00|0.95	0.4054
PF3D7_1434100	queuine_tRNA-ribosyltransferase,_putative	0|4	0|0|0	0.00|0.90	0.476
PF3D7_0315100	eukaryotic_translation_initiation_factor_4E	0|8	0|2|0	0.00|0.93	0.4418
PF3D7_0904800	replication_protein_A1,_small_fragment	0|5	0|2|0	0.00|0.83	0.5062
PF3D7_1418000	ubiquitin_fusion_degradation_protein_1,_putative	0|5	0|0|0	0.00|0.93	0.4369
PF3D7_1407500	multifunctional_methyltransferase_subunit_TRM112,_putative	0|2	0|0|0	0.00|0.85	0.4976
PF3D7_0202000	knob-associated_histidine-rich_protein	0|5	0|0|0	0.00|0.88	0.4871
PF3D7_0611400	SWIB/MDM2_domain-containing_protein	0|16	0|0|0	0.00|0.94	0.4149
PF3D7_1359400	CUGBP_Elav-like_family_member_1	0|4	0|0|0	0.00|0.89	0.4804
PF3D7_1234800	splicing_factor_3B_subunit_3,_putative	0|14	0|0|0	0.00|0.90	0.476
PF3D7_1355100	DNA_replication_licensing_factor_MCM6	0|8	0|2|3	0.00|0.81	0.5144
PF3D7_1230800	pre-mRNA-splicing_regulator,_putative	0|4	0|0|0	0.00|0.86	0.4949
PF3D7_0108500	conserved_Plasmodium_protein,_unknown_function	0|2	0|0|0	0.00|0.83	0.5051
PF3D7_1146600	oocyst_rupture_protein_1,_putative	0|9	0|0|0	0.00|0.87	0.4913
PF3D7_1449500	AP2_domain_transcription_factor_AP2-O5,_putative	0|5	0|0|0	0.00|0.89	0.4794
PF3D7_1135100	protein_phosphatase_PPM8,_putative	0|8	0|0|0	0.00|0.95	0.4103
PF3D7_1474500	splicing_factor_3A_subunit_1,_putative	0|4	0|0|0	0.00|0.84	0.5007
PF3D7_1452000	rhoptry_neck_protein_2	0|21	0|0|0	0.00|0.89	0.4817
PF3D7_0619500	acyl-CoA_synthetase	0|10	0|0|0	0.00|0.91	0.4631
PF3D7_0705400	DNA_replication_licensing_factor_MCM7	0|6	0|2|0	0.00|0.87	0.4913
PF3D7_0610200	RNA-binding_protein_25,_putative	0|5	0|0|0	0.00|0.83	0.5066
PF3D7_1347700	ethanolamine-phosphate_cytidylyltransferase	0|5	0|0|0	0.00|0.90	0.4703
PF3D7_0621800	nascent_polypeptide-associated_complex_subunit_alpha,_putative	0|4	0|0|0	0.00|0.91	0.4691
PF3D7_1016200	Rab3_GTPase-activating_protein_non-catalytic_subunit,_putative	0|4	0|0|0	0.00|0.86	0.4949
PF3D7_0518300	proteasome_subunit_beta_type-1,_putative	0|3	0|0|0	0.00|0.91	0.4691
PF3D7_1326400	translation_initiation_factor_eIF-2B_subunit_gamma,_putative	0|3	0|0|0	0.00|0.82	0.5087
PF3D7_1128100	prefoldin_subunit_5,_putative	0|3	0|0|0	0.00|0.89	0.4817
PF3D7_1224300	polyadenylate-binding_protein_1,_putative	0|34	5|7|18	0.00|0.82	0.5107
PF3D7_0807800	26S_proteasome_regulatory_subunit_RPN10,_putative	0|11	0|0|7	0.00|0.87	0.4888
PF3D7_1441100	conserved_Plasmodium_protein,_unknown_function	0|2	0|0|0	0.00|0.84	0.503
PF3D7_1116700	dipeptidyl_aminopeptidase_1	2|3	0|3|0	0.25|0.57	0.5134
PF3D7_1473500	conserved_Plasmodium_protein,_unknown_function	0|5	0|0|0	0.00|0.91	0.4656
PF3D7_1414400	serine/threonine_protein_phosphatase_PP1	0|3	0|0|0	0.00|0.86	0.4925
PF3D7_0726500	ubiquitin_carboxyl-terminal_hydrolase,_putative	0|17	0|0|0	0.00|0.88	0.4862
PF3D7_1022100	methyltransferase,_putative	0|3	0|0|0	0.00|0.87	0.4875
PF3D7_0923000	DNA-directed_RNA_polymerase_II_subunit_RPB3,_putative	0|3	0|0|0	0.00|0.87	0.4917
PF3D7_1227100	DNA_helicase_60	0|4	0|0|0	0.00|0.84	0.503
PF3D7_1111100	replication_factor_C_subunit_5,_putative	0|5	0|0|2	0.00|0.83	0.5059
PF3D7_1450100	signal_recognition_particle_subunit_SRP54	0|6	0|0|0	0.00|0.91	0.4631
PF3D7_0912800	tRNA_(adenine(58)-N(1))-methyltransferase_non-catalytic_subunit_TRM6,_putative	0|4	0|0|0	0.00|0.86	0.4949
PF3D7_0510400	PDCD2_domain-containing_protein,_putative	0|4	0|0|0	0.00|0.86	0.4925
PF3D7_1013900	translation_initiation_factor_eIF-2B_subunit_delta,_putative	0|7	0|0|0	0.00|0.88	0.4871
PF3D7_0503500	protein_kinase,_putative	0|6	0|2|0	0.00|0.84	0.503
PF3D7_0412200	conserved_Plasmodium_protein,_unknown_function	0|4	0|0|0	0.00|0.91	0.468
PF3D7_1237000	SUMO-activating_enzyme_subunit_2	0|4	0|0|0	0.00|0.83	0.5037
PF3D7_1034400	flavoprotein_subunit_of_succinate_dehydrogenase	0|4	0|0|0	0.00|0.88	0.4858
PF3D7_1250600	translation_initiation_factor_eIF-2B_subunit_beta,_putative	0|4	0|0|0	0.00|0.82	0.5083
PF3D7_1437400	pantothenate_kinase_2,_putative	0|4	0|0|0	0.00|0.81	0.5137
PF3D7_0209200	exosome_complex_component_MTR3,_putative	0|2	0|0|0	0.00|0.83	0.5051
PF3D7_1206200	eukaryotic_translation_initiation_factor_3_subunit_C,_putative	0|8	0|6|0	0.00|0.80	0.5194
PF3D7_1252100	rhoptry_neck_protein_3	2|42	5|20|7	0.00|0.81	0.5153
PF3D7_0406100	V-type_proton_ATPase_subunit_B	0|3	0|0|0	0.00|0.82	0.5076
PF3D7_1010100	PI31_domain-containing_protein,_putative	0|3	0|0|0	0.00|0.87	0.4884
PF3D7_1359600	conserved_Plasmodium_protein,_unknown_function	0|10	0|0|0	0.00|0.82	0.5107
PF3D7_1142700	methyltransferase,_putative	0|4	0|0|0	0.00|0.85	0.4984
PF3D7_0524400	ribosome-interacting_GTPase_1,_putative	0|2	0|0|0	0.00|0.78	0.5237
PF3D7_0420300	AP2_domain_transcription_factor,_putative	0|14	0|0|0	0.00|0.82	0.5094
PF3D7_1021900	PHAX_domain-containing_protein,_putative	0|11	0|3|2	0.00|0.88	0.4853
PF3D7_1205800	high_mobility_group_protein_B3,_putative	0|12	0|0|0	0.00|0.88	0.484
PF3D7_0520200	mediator_of_RNA_polymerase_II_transcription_subunit_17,_putative	0|5	0|0|0	0.00|0.86	0.4957
PF3D7_0804800	peptidyl-prolyl_cis-trans_isomerase	0|2	0|0|0	0.00|0.85	0.498
PF3D7_1239000	HD_superfamily_phosphohydrolase_protein,_putative	0|5	0|0|0	0.00|0.87	0.4913
PF3D7_0913200	elongation_factor_1-beta	0|10	2|4|0	0.00|0.85	0.4965
PF3D7_1414800	small_nuclear_ribonucleoprotein-associated_protein_B,_putative	0|2	0|0|0	0.00|0.85	0.4965
PF3D7_1029600	adenosine_deaminase	0|5	0|0|2	0.00|0.82	0.5131
PF3D7_0816000	ribosome_assembly_protein_RRB1,_putative	0|4	0|0|0	0.00|0.86	0.4929
PF3D7_1242600	protein_farnesyltransferase_subunit_alpha	0|4	0|0|0	0.00|0.89	0.4799
PF3D7_0803700	tubulin_gamma_chain	0|3	0|0|0	0.00|0.83	0.5059
PF3D7_0914400	conserved_protein,_unknown_function	0|3	0|0|0	0.00|0.88	0.4853
PF3D7_1237400	hydrolase,_putative	0|3	0|0|0	0.00|0.84	0.4992
PF3D7_1356600	regulator_of_chromosome_condensation,_putative	0|3	0|0|0	0.00|0.83	0.5037
PF3D7_1355800	splicing_factor_3B_subunit_5,_putative	0|2	0|0|0	0.00|0.83	0.5051
PF3D7_1445700	conserved_Plasmodium_protein,_unknown_function	0|2	0|0|0	0.00|0.80	0.5185
PF3D7_1012400	hypoxanthine-guanine_phosphoribosyltransferase	12|26	7|16|4	0.00|0.79	0.5222
PF3D7_1427500	DNA_mismatch_repair_protein_MSH2,_putative	0|8	0|0|6	0.00|0.83	0.5069
PF3D7_1443400	WD_repeat-containing_protein	0|5	0|0|0	0.00|0.86	0.4953
PF3D7_0314700	RING_finger_protein_RNF1	0|9	0|0|7	0.00|0.80	0.5185
PF3D7_0525800	inner_membrane_complex_protein_1g,_putative	0|3	0|0|0	0.00|0.88	0.484
PF3D7_0505800	small_ubiquitin-related_modifier	0|2	0|0|0	0.00|0.81	0.515
PF3D7_0626000	conserved_Plasmodium_protein,_unknown_function	0|7	0|0|0	0.00|0.81	0.5163
PF3D7_1443000	serine/threonine_protein_kinase	0|9	0|0|0	0.00|0.86	0.4937
PF3D7_1443900	heat_shock_protein_90,_putative	0|5	0|0|0	0.00|0.85	0.4976
PF3D7_1438500	cleavage_and_polyadenylation_specificity_factor_subunit_3,_putative	0|4	0|0|0	0.00|0.80	0.5179
PF3D7_0919400	protein_disulfide_isomerase	0|3	0|0|0	0.00|0.81	0.5166
PF3D7_1031200	MORN_repeat-containing_protein_1	0|3	0|0|0	0.00|0.84	0.5015
PF3D7_1350400	ubiquitin-activating_enzyme_E1,_putative	0|3	0|0|0	0.00|0.76	0.5269
PF3D7_1413800	diphthamide_biosynthesis_protein_1,_putative	0|3	0|0|0	0.00|0.82	0.5131
PF3D7_0424600	Plasmodium_exported_protein_(PHISTb),_unknown_function	0|2	0|0|0	0.00|0.82	0.5111
PF3D7_1033400	haloacid_dehalogenase-like_hydrolase	0|2	0|0|0	0.00|0.80	0.52
PF3D7_1419700	conserved_Plasmodium_protein,_unknown_function	0|3	0|0|0	0.00|0.79	0.5206
PF3D7_0612100	eukaryotic_translation_initiation_factor_3_subunit_L,_putative	0|4	0|0|0	0.00|0.84	0.5015
PF3D7_0811300	CCR4-associated_factor_1	0|10	0|0|0	0.00|0.85	0.4969
PF3D7_1103800	CCR4-NOT_transcription_complex_subunit_1,_putative	0|16	0|0|0	0.00|0.79	0.5212
PF3D7_1457200	thioredoxin_1	5|0	0|0|0	0.80|0.00	0.5191
PF3D7_1003800	U5_small_nuclear_ribonucleoprotein_component,_putative	0|7	0|0|0	0.00|0.84	0.503
PF3D7_1019000	eukaryotic_translation_initiation_factor_subunit_eIF2A,_putative	0|8	0|0|0	0.00|0.79	0.5222
PF3D7_1427900	leucine-rich_repeat_protein	0|5	0|3|0	0.00|0.76	0.5278
PF3D7_0728000	eukaryotic_translation_initiation_factor_2_subunit_alpha	0|6	0|3|0	0.00|0.82	0.5094
PF3D7_1226600	proliferating_cell_nuclear_antigen_2	0|2	0|0|0	0.00|0.82	0.5076
PF3D7_1459700	pyridoxal_5'-phosphate_synthase,_putative	0|2	0|0|0	0.00|0.82	0.5107
PF3D7_0623500	superoxide_dismutase_[Fe]	0|2	0|0|0	0.00|0.81	0.5163
PF3D7_0622800	leucine--tRNA_ligase,_putative	0|5	0|0|0	0.00|0.79	0.5228
PF3D7_0919800	TLD_domain-containing_protein	0|5	0|0|0	0.00|0.82	0.5118
PF3D7_1359300	exosome_complex_exonuclease_RRP44	0|4	0|0|0	0.00|0.78	0.5243
PF3D7_0218200	SUZ_domain-containing_protein,_putative	0|3	0|0|0	0.00|0.78	0.5234
PF3D7_0913300	conserved_protein,_unknown_function	0|3	0|0|0	0.00|0.76	0.5278
PF3D7_0924300	thiamine_pyrophosphokinase	0|3	0|0|0	0.00|0.84	0.4992
PF3D7_1028000	methyltransferase,_putative	0|3	0|0|0	0.00|0.82	0.5083
PF3D7_0807000	YEATS_domain-containing_protein,_putative	0|2	0|0|0	0.00|0.82	0.5131
PF3D7_0716400	transcription_initiation_factor_IIA_subunit_1,_putative	0|2	0|0|0	0.00|0.82	0.5118
PF3D7_1327400	conserved_Plasmodium_protein,_unknown_function	0|2	0|0|0	0.00|0.79	0.5228
PF3D7_0406400	cytosolic_glyoxalase_II	0|2	0|0|0	0.00|0.81	0.5169
PF3D7_0410400	exosome_complex_component_RRP4	0|2	0|0|0	0.00|0.78	0.5231
PF3D7_1368300	conserved_Plasmodium_protein,_unknown_function	0|2	0|0|0	0.00|0.81	0.5163
PF3D7_0706000	importin-7,_putative	0|7	0|0|5	0.00|0.72	0.5347
PF3D7_0500800	mature_parasite-infected_erythrocyte_surface_antigen	0|6	0|0|0	0.00|0.75	0.5304
PF3D7_1405600	ribonucleoside-diphosphate_reductase_small_chain,_putative	0|2	0|0|0	0.00|0.77	0.5246
PF3D7_1124300	conserved_protein,_unknown_function	0|3	0|0|0	0.00|0.81	0.5175
PF3D7_1110400	RNA-binding_protein,_putative	0|6	0|0|0	0.00|0.81	0.5175
PF3D7_1108500	succinyl-CoA_synthetase_alpha_subunit,_putative	0|2	0|0|0	0.00|0.77	0.5256
PF3D7_0703200	conserved_Plasmodium_protein,_unknown_function	0|5	0|0|0	0.00|0.74	0.5314
PF3D7_1307000	exosome_complex_component_RRP40,_putative	0|2	0|0|0	0.00|0.81	0.5141
PF3D7_0907400	ATP-dependent_protease_ATPase_subunit_ClpY	0|6	3|0|0	0.00|0.82	0.5131
PF3D7_1030600	tRNA_N6-adenosine_threonylcarbamoyltransferase	0|3	0|0|0	0.00|0.78	0.524
PF3D7_1235500	mRNA_methyltransferase,_putative	0|3	0|0|0	0.00|0.80	0.5197
PF3D7_1465200	mediator_of_RNA_polymerase_II_transcription_subunit_4,_putative	0|2	0|0|0	0.00|0.77	0.5256
PF3D7_1019900	autophagy-related_protein_8	0|2	0|0|0	0.00|0.83	0.5051
PF3D7_1419600	conserved_Plasmodium_protein,_unknown_function	0|2	0|0|0	0.00|0.76	0.5281
PF3D7_0910100	exportin-7,_putative	0|5	0|0|3	0.00|0.73	0.5327
PF3D7_1123900	13_kDa_ribonucleoprotein-associated_protein,_putative	0|2	0|0|0	0.00|0.84	0.5003
PF3D7_1124600	ethanolamine_kinase	0|11	2|9|0	0.00|0.72	0.536
PF3D7_0903400	ATP-dependent_RNA_helicase_DDX60,_putative	0|7	0|4|0	0.00|0.80	0.5188
PF3D7_1233600	asparagine_and_aspartate_rich_protein_1	0|20	0|0|0	0.00|0.74	0.5307
PF3D7_0719300	actin-related_protein,_putative	0|5	0|0|0	0.00|0.80	0.5203
PF3D7_1324100	conserved_Plasmodium_membrane_protein,_unknown_function	0|2	0|0|0	0.00|0.73	0.5334
PF3D7_0803800	proteasome_subunit_beta_type-4	0|6	0|4|0	0.00|0.77	0.5259
PF3D7_0811000	cullin-1,_putative	0|4	0|0|0	0.00|0.76	0.5288
PF3D7_1316600	choline-phosphate_cytidylyltransferase	0|4	0|0|0	0.00|0.81	0.515
PF3D7_0406700	conserved_Plasmodium_protein,_unknown_function	0|3	0|0|0	0.00|0.75	0.5297
PF3D7_1364000	conserved_protein,_unknown_function	0|3	0|0|0	0.00|0.73	0.5334
PF3D7_0526800	conserved_Plasmodium_protein,_unknown_function	0|2	0|0|0	0.00|0.76	0.5265
PF3D7_1466300	26S_proteasome_regulatory_subunit_RPN2,_putative	0|25	3|8|11	0.00|0.75	0.5301
PF3D7_1417200	NOT_family_protein,_putative	0|16	0|0|0	0.00|0.73	0.534
PF3D7_1323400	60S_ribosomal_protein_L23	0|5	0|0|3	0.00|0.79	0.5212
PF3D7_0817300	conserved_Plasmodium_protein,_unknown_function	0|7	0|0|0	0.00|0.76	0.5285
PF3D7_1008800	nucleolar_protein_5,_putative	0|5	0|3|0	0.00|0.75	0.5297
PF3D7_1148000	serine/threonine_protein_kinase,_putative	0|4	0|0|0	0.00|0.69	0.5468
PF3D7_1439500	oocyst_rupture_protein_2,_putative	0|4	0|0|0	0.00|0.71	0.5374
PF3D7_0617200	conserved_protein,_unknown_function	0|2	0|0|0	0.00|0.71	0.5393
PF3D7_0501800	chromatin_assembly_factor_1_subunit_A	0|4	0|0|0	0.00|0.74	0.5324
PF3D7_1137400	UVB-resistance_protein_UVR8_homologue	0|2	0|0|0	0.00|0.76	0.5272
PF3D7_0502000	vacuolar_protein_sorting-associated_protein_11,_putative	0|4	0|0|0	0.00|0.77	0.5262
PF3D7_0525300	conserved_protein,_unknown_function	0|2	0|0|0	0.00|0.72	0.537
PF3D7_1238700	BTB/POZ_domain-containing_protein,_putative	0|2	0|0|0	0.00|0.72	0.535
PF3D7_1026200	conserved_protein,_unknown_function	0|2	0|0|0	0.00|0.69	0.5449
PF3D7_1243700	ubiquitin-conjugating_enzyme_E2,_putative	0|2	0|0|0	0.00|0.71	0.538
PF3D7_1324800	dihydrofolate_synthase/folylpolyglutamate_synthase	0|2	0|0|0	0.00|0.71	0.5403
PF3D7_1138500	protein_phosphatase_PPM2	0|13	0|0|12	0.00|0.69	0.5443
PF3D7_0714000	histone_H2B_variant	11|3	8|2|0	0.65|0.04	0.5423
PF3D7_0707700	E3_ubiquitin-protein_ligase,_putative	0|3	0|0|0	0.00|0.69	0.5443
PF3D7_0528100	AP-1_complex_subunit_beta,_putative	0|3	0|0|0	0.00|0.69	0.5426
PF3D7_0604500	conserved_Plasmodium_protein,_unknown_function	0|8	0|0|0	0.00|0.70	0.5413
PF3D7_1110500	vacuolar_protein_sorting-associated_protein_35,_putative	0|5	0|3|0	0.00|0.73	0.5337
PF3D7_0812100	proteasome_activator_complex_subunit_4,_putative	0|9	0|0|0	0.00|0.72	0.5364
PF3D7_0704200	tRNA_m5C-methyltransferase,_putative	0|4	0|0|0	0.00|0.72	0.5357
PF3D7_0924400	conserved_Plasmodium_protein,_unknown_function	0|4	0|0|0	0.00|0.70	0.5419
PF3D7_1120500	tRNA_nucleotidyltransferase,_putative	0|3	0|0|0	0.00|0.75	0.5291
PF3D7_1029200	WD_repeat-containing_protein,_putative	0|2	0|0|0	0.00|0.71	0.5397
PF3D7_1243800	WD_repeat-containing_protein_82,_putative	0|2	0|0|0	0.00|0.77	0.5256
PF3D7_0627700	transportin	0|3	0|0|0	0.00|0.69	0.5459
PF3D7_1309100	60S_ribosomal_protein_L24,_putative	2|2	0|0|3	0.26|0.46	0.539
PF3D7_1340300	nucleolar_complex_protein_2,_putative	0|3	0|0|0	0.00|0.68	0.5484
PF3D7_1229400	macrophage_migration_inhibitory_factor	5|12	8|6|0	0.01|0.67	0.55
PF3D7_0801800	mannose-6-phosphate_isomerase,_putative	0|3	0|0|0	0.00|0.70	0.541
PF3D7_0109800	phenylalanine--tRNA_ligase_alpha_subunit	0|7	0|2|3	0.00|0.71	0.539
PF3D7_1330800	RNA-binding_protein,_putative	0|2	0|0|0	0.00|0.68	0.5472
PF3D7_1136500	casein_kinase_1	0|6	0|5|0	0.00|0.71	0.539
PF3D7_1357700	U3_small_nucleolar_RNA-associated_protein_21,_putative	0|4	0|0|0	0.00|0.68	0.55
PF3D7_0924700	splicing_factor_3A_subunit_3,_putative	0|3	0|0|0	0.00|0.79	0.5215
PF3D7_0815800	vacuolar_protein_sorting-associated_protein_9,_putative	0|6	4|0|0	0.00|0.72	0.5357
PF3D7_0308600	pre-mRNA-processing_factor_19,_putative	0|2	0|0|0	0.00|0.71	0.538
PF3D7_0308000	DNA_polymerase_delta_small_subunit,_putative	0|2	0|0|0	0.00|0.72	0.5347
PF3D7_1118600	histone_acetyltransferase_MYST	0|2	0|0|0	0.00|0.68	0.5475
PF3D7_1127900	conserved_Plasmodium_protein,_unknown_function	0|2	0|0|0	0.00|0.74	0.5317
PF3D7_1251200	coronin	0|2	0|0|0	0.00|0.67	0.5503
PF3D7_1105000	histone_H4	23|9	7|0|8	0.60|0.05	0.5558
PF3D7_1106000	RuvB-like_helicase_2	0|13	3|7|3	0.00|0.67	0.551
PF3D7_1108400	casein_kinase_2,_alpha_subunit	0|9	2|4|0	0.00|0.74	0.531
PF3D7_1332900	isoleucine--tRNA_ligase,_putative	0|4	0|0|0	0.00|0.68	0.5481
PF3D7_1340600	RNA_lariat_debranching_enzyme,_putative	0|2	0|0|0	0.00|0.69	0.5429
PF3D7_1308400	conserved_Plasmodium_protein,_unknown_function	0|12	0|0|0	0.00|0.63	0.5604
PF3D7_1426800	conserved_Plasmodium_protein,_unknown_function	0|5	0|0|0	0.00|0.69	0.5459
PF3D7_0305200	conserved_Plasmodium_protein,_unknown_function	0|4	0|0|0	0.00|0.72	0.537
PF3D7_0215800	origin_recognition_complex_subunit_5	0|3	0|0|0	0.00|0.69	0.5449
PF3D7_0931000	elongation_factor_Tu,_putative	0|3	0|0|0	0.00|0.70	0.5416
PF3D7_0934100	TFIIH_basal_transcription_factor_complex_helicase_XPD_subunit	0|3	0|0|0	0.00|0.69	0.5433
PF3D7_1453000	conserved_Plasmodium_protein,_unknown_function	0|3	0|0|0	0.00|0.70	0.541
PF3D7_0412300	phosphopantothenoylcysteine_synthetase,_putative	0|2	0|0|0	0.00|0.69	0.5468
PF3D7_1107700	pescadillo_homolog	0|2	0|0|0	0.00|0.67	0.5513
PF3D7_1355300	histone-lysine_N-methyltransferase,_putative	0|2	0|0|0	0.00|0.74	0.5324
PF3D7_1368200	ABC_transporter_E_family_member_1,_putative	0|2	0|0|0	0.00|0.68	0.55
PF3D7_1107300	polyadenylate-binding_protein-interacting_protein_1,_putative	0|8	0|0|0	0.00|0.68	0.5488
PF3D7_1466400	AP2_domain_transcription_factor_AP2-EXP	0|3	0|0|0	0.00|0.68	0.5481
PF3D7_1428900	conserved_Plasmodium_protein,_unknown_function	0|4	0|0|0	0.00|0.64	0.5562
PF3D7_0704600	E3_ubiquitin-protein_ligase	0|10	0|0|0	0.00|0.69	0.5459
PF3D7_1123100	calcium-dependent_protein_kinase_7	0|5	0|0|0	0.00|0.66	0.5522
PF3D7_0526500	conserved_Plasmodium_protein,_unknown_function	0|4	0|0|0	0.00|0.64	0.5568
PF3D7_1308900	mRNA-decapping_enzyme_2,_putative	0|3	0|0|0	0.00|0.66	0.5519
PF3D7_0729500	mRNA_(N6-adenosine)-methyltransferase,_putative	0|2	0|0|0	0.00|0.64	0.5575
PF3D7_1309300	U4/U6_small_nuclear_ribonucleoprotein_PRP3,_putative	0|2	0|0|0	0.00|0.63	0.5594
PF3D7_1326700	conserved_Apicomplexan_protein,_unknown_function	0|2	0|0|0	0.00|0.71	0.54
PF3D7_1435700	ataxin-2_like_protein,_putative	0|2	0|0|0	0.00|0.60	0.5663
PF3D7_0214100	protein_transport_protein_SEC31	0|8	0|3|4	0.00|0.64	0.5578
PF3D7_1361100	protein_transport_protein_Sec24A	0|4	0|4|0	0.00|0.59	0.5679
PF3D7_1248900	26S_protease_regulatory_subunit_8,_putative	0|14	0|9|6	0.00|0.64	0.5565
PF3D7_0826100	HECT-like_E3_ubiquitin_ligase,_putative	0|21	0|0|0	0.00|0.63	0.5594
PF3D7_0318200	DNA-directed_RNA_polymerase_II_subunit_RPB1	0|6	0|0|0	0.00|0.61	0.564
PF3D7_0932300	M18_aspartyl_aminopeptidase	0|31	4|20|3	0.00|0.63	0.56
PF3D7_1223100	cAMP-dependent_protein_kinase_regulatory_subunit	0|4	0|4|0	0.00|0.65	0.5545
PF3D7_1237200	conserved_Plasmodium_protein,_unknown_function	0|5	0|0|0	0.00|0.69	0.5468
PF3D7_0317200	cdc2-related_protein_kinase_4	0|4	0|0|0	0.00|0.65	0.5545
PF3D7_0414000	structural_maintenance_of_chromosomes_protein_3,_putative	0|4	0|0|0	0.00|0.69	0.5443
PF3D7_0310500	ATP-dependent_RNA_helicase_DHX57,_putative	0|5	0|0|0	0.00|0.61	0.5636
PF3D7_0416400	histone_acetyltransferase,_putative	0|4	0|0|0	0.00|0.67	0.551
PF3D7_0727900	conserved_Plasmodium_protein,_unknown_function	0|5	0|0|0	0.00|0.65	0.5535
PF3D7_1421100	conserved_Plasmodium_protein,_unknown_function	0|3	2|0|0	0.00|0.65	0.5539
PF3D7_0102200	ring-infected_erythrocyte_surface_antigen	0|3	0|0|0	0.00|0.63	0.5594
PF3D7_1459600	conserved_Plasmodium_protein,_unknown_function	0|2	0|0|0	0.00|0.62	0.5614
PF3D7_0610800	transketolase	0|2	0|0|0	0.00|0.66	0.5526
PF3D7_0810300	protein_phosphatase_PPM5,_putative	0|2	0|0|0	0.00|0.68	0.55
PF3D7_1344100	TLD_domain-containing_protein,_putative	0|2	0|0|0	0.00|0.64	0.5558
PF3D7_0205900	26S_proteasome_regulatory_subunit_RPN1,_putative	0|25	5|11|13	0.00|0.61	0.5636
PF3D7_1315900	exportin-T,_putative	0|3	0|0|0	0.00|0.64	0.5571
PF3D7_0417200	bifunctional_dihydrofolate_reductase-thymidylate_synthase	0|15	0|17|0	0.00|0.67	0.5516
PF3D7_1248700	conserved_Plasmodium_protein,_unknown_function	0|5	0|0|0	0.00|0.65	0.5552
PF3D7_1417500	H/ACA_ribonucleoprotein_complex_subunit_4,_putative	0|3	0|3|0	0.00|0.63	0.5597
PF3D7_0923800	thioredoxin_reductase	0|3	2|0|0	0.00|0.65	0.5552
PF3D7_0311300	phosphatidylinositol_3-_and_4-kinase,_putative	0|3	0|0|0	0.00|0.65	0.5535
PF3D7_0922600	glutamine_synthetase,_putative	0|5	0|5|0	0.00|0.62	0.5607
PF3D7_0208400	conserved_Plasmodium_protein,_unknown_function	0|4	0|0|0	0.00|0.60	0.5653
PF3D7_1235300	CCR4-NOT_transcription_complex_subunit_4,_putative	0|4	0|0|0	0.00|0.62	0.5617
PF3D7_0310400	parasite-infected_erythrocyte_surface_protein	0|3	0|0|0	0.00|0.64	0.5581
PF3D7_0621100	conserved_Plasmodium_protein,_unknown_function	0|3	0|0|0	0.00|0.59	0.5673
PF3D7_0105800	cyclin-dependent_kinases_regulatory_subunit,_putative	0|2	0|0|0	0.00|0.61	0.5627
PF3D7_0111400	conserved_Plasmodium_protein,_unknown_function	0|2	0|0|0	0.00|0.66	0.5529
PF3D7_0914300	met-10+_like_protein,_putative	0|2	0|0|0	0.00|0.61	0.5636
PF3D7_0928800	serine/threonine_protein_kinase,_putative	0|2	0|0|0	0.00|0.61	0.5643
PF3D7_1226400	conserved_Plasmodium_protein,_unknown_function	0|2	0|0|0	0.00|0.60	0.5656
PF3D7_0309500	asparagine_synthetase_[glutamine-hydrolyzing],_putative	0|16	5|12|2	0.00|0.60	0.5659
PF3D7_0317800	26S_proteasome_non-ATPase_regulatory_subunit_9,_putative	0|3	0|0|3	0.00|0.57	0.5713
PF3D7_0906500	arginase	0|3	0|0|3	0.00|0.59	0.5669
PF3D7_1004400	RNA-binding_protein,_putative	0|2	0|0|0	0.00|0.60	0.565
PF3D7_0917000	merozoite_organizing_protein	0|4	0|0|0	0.00|0.59	0.5683
PF3D7_0321600	ATP-dependent_RNA_helicase_DDX42,_putative	0|2	0|0|0	0.00|0.62	0.5623
PF3D7_1033600	pre-mRNA-splicing_factor_CEF1,_putative	0|2	0|0|0	0.00|0.58	0.5703
PF3D7_1107200	conserved_protein,_unknown_function	0|2	0|0|0	0.00|0.62	0.5623
PF3D7_1239900	vacuolar_protein_sorting-associated_protein_16,_putative	0|2	0|0|0	0.00|0.57	0.5726
PF3D7_1466100	protein_phosphatase_containing_kelch-like_domains	0|2	0|0|0	0.00|0.58	0.571
PF3D7_1429800	coatomer_subunit_beta,_putative	0|7	0|3|4	0.00|0.58	0.5696
PF3D7_1420400	glycine--tRNA_ligase	0|14	0|11|3	0.00|0.63	0.5584
PF3D7_0917600	pre-mRNA-splicing_factor_ATP-dependent_RNA_helicase_PRP43,_putative	0|2	0|0|0	0.00|0.57	0.5723
PF3D7_1363400	polyubiquitin_binding_protein,_putative	0|2	0|0|0	0.00|0.56	0.5733
PF3D7_1415400	conserved_Plasmodium_protein,_unknown_function	0|3	0|0|0	0.00|0.59	0.5693
PF3D7_0918900	gamma-glutamylcysteine_synthetase	0|3	0|0|0	0.00|0.62	0.561
PF3D7_1337200	1-deoxy-D-xylulose_5-phosphate_synthase	0|3	0|0|0	0.00|0.61	0.5646
PF3D7_1358200	conserved_Plasmodium_protein,_unknown_function	0|3	0|0|0	0.00|0.56	0.5737
PF3D7_0322400	regulator_of_initiation_factor_2_(eIF2)	0|2	0|0|0	0.00|0.59	0.5679
PF3D7_1009200	ribonuclease,_putative	0|2	0|0|0	0.00|0.59	0.5693
PF3D7_1145800	conserved_Plasmodium_protein,_unknown_function	0|2	0|0|0	0.00|0.59	0.5693
PF3D7_0915400	ATP-dependent_6-phosphofructokinase	4|87	16|24|38	0.00|0.58	0.57
PF3D7_0305500	conserved_Plasmodium_protein,_unknown_function	0|7	0|0|0	0.00|0.50	0.5837
PF3D7_1455500	AP-1_complex_subunit_gamma,_putative	0|2	0|2|0	0.00|0.53	0.5768
PF3D7_0407800	conserved_Plasmodium_protein,_unknown_function	0|4	0|0|0	0.00|0.58	0.571
PF3D7_1450500	conserved_Plasmodium_protein,_unknown_function	0|3	0|0|0	0.00|0.57	0.573
PF3D7_1467900	rab_GTPase_activator,_putative	0|3	0|0|0	0.00|0.59	0.5669
PF3D7_1353800	proteasome_subunit_alpha_type-4,_putative	0|2	0|2|0	0.00|0.57	0.572
PF3D7_0903900	60S_ribosomal_protein_L32	3|0	0|0|6	0.52|0.00	0.579
PF3D7_1034900	methionine--tRNA_ligase	0|4	0|5|0	0.00|0.54	0.5757
PF3D7_0935200	vacuolar_protein_sorting-associated_protein_33,_putative	0|2	0|0|0	0.00|0.51	0.5804
PF3D7_1020700	N-acetyltransferase,_GNAT_family,_putative	0|3	0|0|0	0.00|0.57	0.5716
PF3D7_1228600	merozoite_surface_protein_9	0|2	0|0|2	0.00|0.53	0.5779
PF3D7_1244200	RNA_polymerase_II_transcription_factor_B_subunit_2,_putative	0|2	0|0|0	0.00|0.56	0.5743
PF3D7_1225800	ubiquitin-activating_enzyme_E1	0|2	0|0|0	0.00|0.51	0.5812
PF3D7_0217800	40S_ribosomal_protein_S26	0|2	0|0|3	0.00|0.50	0.5823
PF3D7_1107800	AP2_domain_transcription_factor,_putative	0|3	0|0|0	0.00|0.53	0.5775
PF3D7_0607000	translation_initiation_factor_IF-2,_putative	0|6	0|3|3	0.00|0.56	0.5747
PF3D7_1438700	DNA_primase_small_subunit	0|2	0|2|0	0.00|0.54	0.5761
PF3D7_1430300	acid_phosphatase,_putative	0|5	0|0|0	0.00|0.52	0.5782
PF3D7_0321500	peptidase,_putative	0|2	0|0|0	0.00|0.52	0.579
PF3D7_0922400	para-aminobenzoic_acid_synthetase	0|2	0|0|0	0.00|0.55	0.575
PF3D7_1149200	ring-infected_erythrocyte_surface_antigen	0|2	0|0|0	0.00|0.56	0.5743
PF3D7_1230700	protein_transport_protein_SEC13	0|2	0|0|2	0.00|0.50	0.5834
PF3D7_0802000	glutamate_dehydrogenase,_putative	2|29	4|23|11	0.00|0.51	0.5797
PF3D7_0209800	ATP-dependent_RNA_helicase_UAP56	0|2	0|2|0	0.00|0.53	0.5772
PF3D7_0824200	conserved_Plasmodium_protein,_unknown_function	0|2	0|0|0	0.00|0.50	0.5826
PF3D7_1309700	vacuolar_protein_sorting-associated_protein_18,_putative	0|3	0|0|0	0.00|0.54	0.5754
PF3D7_1450400	zinc_finger_protein,_putative	0|3	0|0|0	0.00|0.51	0.5808
PF3D7_0323400	Rh5_interacting_protein	0|2	0|0|0	0.00|0.52	0.5793
PF3D7_1017000	DNA_polymerase_delta_catalytic_subunit	0|2	0|0|0	0.00|0.50	0.5834
PF3D7_1448000	U3_small_nucleolar_RNA-associated_protein_12,_putative	0|2	0|0|0	0.00|0.46	0.588
PF3D7_1119900	protein_transport_protein_SEC16,_putative	0|3	0|0|0	0.00|0.51	0.5801
PF3D7_1209200	U6_snRNA-associated_Sm-like_protein_LSm7,_putative	0|2	0|2|0	0.00|0.54	0.5764
PF3D7_0820000	Snf2-related_CBP_activator,_putative	0|3	0|0|0	0.00|0.47	0.5868
PF3D7_1013600	conserved_Plasmodium_protein,_unknown_function	0|3	0|0|0	0.00|0.49	0.5845
PF3D7_1366900	conserved_protein,_unknown_function	0|2	0|2|0	0.00|0.51	0.5815
PF3D7_1015200	cysteine--tRNA_ligase	0|2	0|2|0	0.00|0.49	0.5845
PF3D7_1307700	TOM1-like_protein,_putative	0|2	0|0|0	0.00|0.48	0.5852
PF3D7_1412700	AAA_family_ATPase,_putative	0|2	0|0|0	0.00|0.47	0.5856
PF3D7_0214000	T-complex_protein_1_subunit_theta	0|9	0|9|4	0.00|0.47	0.586
PF3D7_0606700	coatomer_alpha_subunit,_putative	0|5	0|3|3	0.00|0.42	0.5936
PF3D7_0608500	proteasome_subunit_alpha_type-2,_putative	0|6	3|3|2	0.00|0.44	0.5899
PF3D7_1318400	structural_maintenance_of_chromosomes_protein_2,_putative	0|2	0|0|0	0.00|0.48	0.5849
PF3D7_1360800	falcilysin	0|2	0|0|0	0.00|0.46	0.588
PF3D7_1366400	rhoptry_protein_RHOP148	0|2	0|0|0	0.00|0.50	0.5823
PF3D7_0827900	protein_disulfide_isomerase	0|10	4|6|3	0.00|0.46	0.5883
PF3D7_1310800	tetratricopeptide_repeat_protein,_putative	0|2	0|0|0	0.00|0.45	0.5887
PF3D7_1249800	THO_complex_subunit_2,_putative	0|4	0|0|0	0.00|0.47	0.5864
PF3D7_1241700	replication_factor_C_subunit_4,_putative	0|2	0|0|3	0.00|0.40	0.5957
PF3D7_0105700	asparagine-rich_antigen_Pfa35-2	0|4	0|0|0	0.00|0.46	0.5872
PF3D7_1245100	kinesin-13,_putative	0|2	0|0|0	0.00|0.43	0.5915
PF3D7_1316100	inositol_polyphosphate_kinase,_putative	0|2	0|0|0	0.00|0.40	0.5944
PF3D7_1423800	vacuolar_protein_sorting-associated_protein_3,_putative	0|2	0|0|0	0.00|0.42	0.5932
PF3D7_0415900	60S_ribosomal_protein_L15,_putative	0|4	2|0|5	0.00|0.41	0.594
PF3D7_1211700	DNA_replication_licensing_factor_MCM5,_putative	0|8	3|6|0	0.00|0.45	0.5891
PF3D7_0611800	conserved_Plasmodium_protein,_unknown_function	0|4	0|0|0	0.00|0.40	0.5957
PF3D7_0805700	serine/threonine_protein_kinase,_FIKK_family	0|2	0|0|0	0.00|0.44	0.5903
PF3D7_1352700	intron-binding_protein_aquarius,_putative	0|3	0|0|0	0.00|0.40	0.5948
PF3D7_1010200	DNA2/NAM7_helicase,_putative	0|3	0|0|0	0.00|0.44	0.5895
PF3D7_1126500	WD_repeat-containing_protein,_putative	0|2	0|0|0	0.00|0.43	0.592
PF3D7_1206600	DNA-directed_RNA_polymerase_III_subunit_RPC2,_putative	0|2	0|0|0	0.00|0.42	0.5932
PF3D7_1338100	26S_proteasome_regulatory_subunit_RPN3,_putative	0|14	5|7|7	0.00|0.39	0.5974
PF3D7_1353900	proteasome_subunit_alpha_type-7,_putative	0|3	0|5|0	0.00|0.37	0.5995
PF3D7_1304500	small_heat_shock_protein,_putative	0|2	0|3|0	0.00|0.43	0.5911
PF3D7_1005500	regulator_of_nonsense_transcripts_1,_putative	0|2	0|0|0	0.00|0.39	0.5965
PF3D7_0613800	AP2_domain_transcription_factor,_putative	0|5	0|0|0	0.00|0.40	0.5961
PF3D7_0705500	inositol-phosphate_phosphatase,_putative	0|4	0|0|0	0.00|0.44	0.5907
PF3D7_0509800	phosphatidylinositol_4-kinase	0|2	0|0|0	0.00|0.42	0.5924
PF3D7_0413600	26S_protease_regulatory_subunit_6B,_putative	0|13	2|5|10	0.00|0.37	0.5987
PF3D7_1143100	AP2_domain_transcription_factor_AP2-O,_putative	0|2	0|0|0	0.00|0.38	0.5978
PF3D7_0317500	kinesin-5	0|2	0|0|0	0.00|0.39	0.5974
PF3D7_1130100	60S_ribosomal_protein_L38	3|0	9|0|4	0.34|0.00	0.6009
PF3D7_1444800	fructose-bisphosphate_aldolase	0|7	0|5|5	0.00|0.37	0.5991
PF3D7_1130700	structural_maintenance_of_chromosomes_protein_1,_putative	0|2	0|0|0	0.00|0.37	0.5982
PF3D7_0709300	Cg2_protein	0|3	0|0|0	0.00|0.34	0.6004
PF3D7_1451200	conserved_Plasmodium_protein,_unknown_function	0|2	0|0|0	0.00|0.36	0.6
PF3D7_1136400	signal_recognition_particle_subunit_SRP72,_putative	0|2	0|0|3	0.00|0.31	0.6028
PF3D7_1012700	NLI_interacting_factor-like_phosphatase,_putative	0|2	0|3|0	0.00|0.33	0.6014
PF3D7_0411900	DNA_polymerase_alpha_catalytic_subunit_A	0|2	0|0|0	0.00|0.32	0.6018
PF3D7_0707200	conserved_Plasmodium_protein,_unknown_function	0|2	0|0|0	0.00|0.29	0.6038
PF3D7_0320800	ATP-dependent_RNA_helicase_DDX6	0|4	0|0|6	0.00|0.30	0.6033
PF3D7_1408700	conserved_protein,_unknown_function	0|6	0|0|0	0.00|0.28	0.6063
PF3D7_0409600	replication_protein_A1,_large_subunit	0|2	0|3|0	0.00|0.31	0.6023
PF3D7_0912900	26S_proteasome_regulatory_subunit_RPN8,_putative	0|5	3|7|0	0.00|0.29	0.6053
PF3D7_1345100	thioredoxin_2	0|4	0|7|0	0.00|0.25	0.6083
PF3D7_0406500	NYN_domain-containing_protein,_putative	0|3	0|0|0	0.00|0.29	0.6043
PF3D7_0418600	regulator_of_chromosome_condensation,_putative	0|2	0|0|0	0.00|0.29	0.6048
PF3D7_0802600	adenylyl_cyclase_beta	0|2	0|0|0	0.00|0.28	0.6063
PF3D7_0709700	prodrug_activation_and_resistance_esterase	0|3	2|5|0	0.00|0.25	0.6078
PF3D7_0212400	conserved_Plasmodium_membrane_protein,_unknown_function	0|3	0|0|0	0.00|0.25	0.6089
PF3D7_0417500	memo-like_protein	0|2	0|5|0	0.00|0.25	0.6073
PF3D7_0516800	AP2_domain_transcription_factor_AP2-O2,_putative	0|2	0|0|0	0.00|0.27	0.6068
PF3D7_1434800	mitochondrial_acidic_protein_MAM33,_putative	0|3	3|2|0	0.00|0.21	0.611
PF3D7_0606600	conserved_Plasmodium_protein,_unknown_function	0|2	0|0|0	0.00|0.24	0.6094
PF3D7_0804500	conserved_Plasmodium_membrane_protein,_unknown_function	0|4	0|0|0	0.00|0.21	0.611
PF3D7_0615400	ribonuclease,_putative	0|2	0|0|0	0.00|0.22	0.6099
PF3D7_0505100	trafficking_protein_particle_complex_subunit_8,_putative	0|2	0|0|0	0.00|0.21	0.6116
PF3D7_0719600	60S_ribosomal_protein_L11a,_putative	3|3	4|0|4	0.06|0.11	0.6155
PF3D7_1105100	histone_H2B	21|9	14|9|4	0.15|0.04	0.6121
PF3D7_0317700	CPSF_(cleavage_and_polyadenylation_specific_factor),_subunit_A,_putative	0|2	0|0|0	0.00|0.17	0.615
PF3D7_1407800	plasmepsin_IV	11|13	9|5|6	0.08|0.11	0.6127
PF3D7_0308200	T-complex_protein_1_subunit_eta	0|7	0|11|4	0.00|0.18	0.6138
PF3D7_0810800	hydroxymethyldihydropterin_pyrophosphokinase-dihydropteroate_synthase	0|12	4|4|11	0.00|0.14	0.6201
PF3D7_1218500	dynamin-like_protein,_putative	0|2	0|0|6	0.00|0.14	0.6213
PF3D7_0312800	60S_ribosomal_protein_L26,_putative	0|2	0|0|7	0.00|0.17	0.6161
PF3D7_0218000	replication_factor_C_subunit_2,_putative	2|5	5|3|3	0.03|0.13	0.6184
PF3D7_0935800	cytoadherence_linked_asexual_protein_9	0|10	0|13|4	0.00|0.15	0.6178
PF3D7_1228800	WD_repeat-containing_protein,_putative	0|2	0|0|0	0.00|0.16	0.6167
PF3D7_0102900	aspartate--tRNA_ligase	0|4	0|4|4	0.00|0.15	0.6195
PF3D7_1346400	VPS13_domain-containing_protein,_putative	0|4	0|0|0	0.00|0.13	0.6224
PF3D7_1410300	WD_repeat-containing_protein,_putative	0|3	0|0|0	0.00|0.18	0.6133
PF3D7_0907700	proteasome_activator_28_subunit_beta,_putative	0|2	0|6|0	0.00|0.17	0.6144
PF3D7_1402300	26S_proteasome_regulatory_subunit_RPN6	0|8	0|9|5	0.00|0.13	0.6224
PF3D7_0520900	adenosylhomocysteinase	0|7	3|6|4	0.00|0.13	0.623
PF3D7_1232100	60_kDa_chaperonin	2|13	8|12|0	0.00|0.16	0.6172
PF3D7_1244100	N-alpha-acetyltransferase_15,_NatA_auxiliary_subunit,_putative	0|3	0|0|7	0.00|0.12	0.6236
PF3D7_0720400	apoptosis-inducing_factor,_putative	0|4	0|0|8	0.00|0.14	0.6207
PF3D7_0704000	conserved_Plasmodium_membrane_protein,_unknown_function	0|2	0|0|0	0.00|0.15	0.6195
PF3D7_1109900	60S_ribosomal_protein_L36	0|4	3|0|4	0.00|0.08	0.6278
PF3D7_0703900	conserved_Plasmodium_membrane_protein,_unknown_function	0|2	0|0|0	0.00|0.09	0.626
PF3D7_0628100	HECT-domain_(ubiquitin-transferase),_putative	0|5	0|0|0	0.00|0.10	0.6242
PF3D7_1235600	serine_hydroxymethyltransferase	0|3	0|10|0	0.00|0.09	0.6266
PF3D7_0930300	merozoite_surface_protein_1	3|22	45|77|361	0.00|0.07	0.629
PF3D7_1408000	plasmepsin_II	7|10	7|3|16	0.04|0.03	0.6296
PF3D7_1011800	PRE-binding_protein	0|8	3|11|5	0.00|0.07	0.6338
PF3D7_0822600	protein_transport_protein_SEC23	0|12	0|20|0	0.00|0.07	0.6314
PF3D7_1311900	V-type_proton_ATPase_catalytic_subunit_A	0|5	0|6|5	0.00|0.08	0.6272
PF3D7_1236100	clustered-asparagine-rich_protein	0|2	0|6|5	0.00|0.07	0.6338
PF3D7_0905900	coatomer_subunit_beta,_putative	0|2	0|4|3	0.00|0.10	0.6248
PF3D7_1015600	heat_shock_protein_60	0|19	9|11|10	0.00|0.06	0.6356
PF3D7_0511500	RNA_pseudouridylate_synthase,_putative	0|4	0|0|0	0.00|0.07	0.6308
PF3D7_0727400	proteasome_subunit_alpha_type-5,_putative	0|3	0|5|5	0.00|0.09	0.626
PF3D7_1004000	60S_ribosomal_protein_L13,_putative	7|3	9|0|8	0.03|0.02	0.6386
PF3D7_1017900	26S_proteasome_regulatory_subunit_p55,_putative	0|4	3|9|2	0.00|0.07	0.6308
PF3D7_1129200	26S_proteasome_regulatory_subunit_RPN7,_putative	0|9	4|9|5	0.00|0.06	0.6356
PF3D7_1368100	26S_proteasome_regulatory_subunit_RPN11,_putative	0|7	4|9|2	0.00|0.05	0.6392
PF3D7_1118500	nucleolar_protein_56,_putative	0|3	4|5|2	0.00|0.06	0.6362
PF3D7_1407100	rRNA_2'-O-methyltransferase_fibrillarin,_putative	0|2	2|4|3	0.00|0.08	0.6284
PF3D7_1343000	phosphoethanolamine_N-methyltransferase	0|8	4|6|4	0.00|0.07	0.6338
PF3D7_0210100	60S_ribosomal_protein_L37ae,_putative	3|0	3|0|3	0.05|0.00	0.638
PF3D7_0614500	60S_ribosomal_protein_L19	0|2	0|0|10	0.00|0.04	0.6427
PF3D7_0624000	hexokinase	0|3	3|7|3	0.00|0.05	0.6374
PF3D7_1213800	proline--tRNA_ligase	0|4	0|6|6	0.00|0.06	0.6344
PF3D7_1442300	tRNA_import_protein_tRIP	0|4	0|11|0	0.00|0.07	0.6338
PF3D7_0627800	acetyl-CoA_synthetase,_putative	0|15	11|14|12	0.00|0.03	0.6462
PF3D7_1306400	26S_protease_regulatory_subunit_10B,_putative	0|12	5|10|11	0.00|0.03	0.6503
PF3D7_0823200	RNA-binding_protein,_putative	0|7	0|17|7	0.00|0.05	0.6404
PF3D7_1341200	60S_ribosomal_protein_L18,_putative	11|5	6|4|8	0.02|0.02	0.6445
PF3D7_0307200	60S_ribosomal_protein_L7,_putative	6|4	5|5|14	0.02|0.02	0.6485
PF3D7_1030500	26S_proteasome_regulatory_subunit_RPN9,_putative	0|5	2|11|4	0.00|0.04	0.6445
PF3D7_1431700	60S_ribosomal_protein_L14,_putative	8|4	9|3|8	0.02|0.01	0.6462
PF3D7_1424400	60S_ribosomal_protein_L7-3,_putative	9|6	9|8|9	0.02|0.02	0.6468
PF3D7_0814000	60S_ribosomal_protein_L13-2,_putative	0|4	2|0|11	0.00|0.04	0.6415
PF3D7_0306800	T-complex_protein_1_subunit_beta	0|18	0|13|17	0.00|0.05	0.6404
PF3D7_1351400	60S_ribosomal_protein_L17,_putative	3|5	8|3|4	0.01|0.03	0.6445
PF3D7_1441200	60S_ribosomal_protein_L1,_putative	8|3	17|5|6	0.02|0.01	0.652
PF3D7_1338300	elongation_factor_1-gamma,_putative	0|10	4|14|6	0.00|0.03	0.6485
PF3D7_1352500	thioredoxin-related_protein,_putative	0|4	5|8|0	0.00|0.03	0.6525
PF3D7_0306900	40S_ribosomal_protein_S23,_putative	0|4	5|4|3	0.00|0.04	0.6415
PF3D7_1104000	phenylalanine--tRNA_ligase_beta_subunit	0|16	7|15|9	0.00|0.05	0.6374
PF3D7_1410600	eukaryotic_translation_initiation_factor_2_subunit_gamma,_putative	0|8	0|19|0	0.00|0.04	0.6451
PF3D7_1311400	AP-1_complex_subunit_mu-1	0|2	0|10|0	0.00|0.04	0.6427
PF3D7_0527500	Hsc70-interacting_protein	0|3	0|2|17	0.00|0.02	0.6537
PF3D7_1108700	heat_shock_protein_J2	0|2	0|3|17	0.00|0.02	0.6559
PF3D7_0608700	T-complex_protein_1_subunit_zeta	0|6	5|8|14	0.00|0.02	0.663
PF3D7_1424100	60S_ribosomal_protein_L5,_putative	5|9	12|10|14	0.00|0.02	0.6609
PF3D7_1027800	60S_ribosomal_protein_L3	0|4	9|8|15	0.00|0.01	0.6755
PF3D7_1010700	dolichyl-phosphate-mannose--protein_mannosyltransferase,_putative	0|7	6|2|19	0.00|0.02	0.6603
PF3D7_0629200	DnaJ_protein,_putative	2|6	6|10|26	0.00|0.02	0.6657
PF3D7_1357800	T-complex_protein_1_subunit_delta	0|15	0|17|13	0.00|0.03	0.6474
PF3D7_0507100	60S_ribosomal_protein_L4	5|11	8|8|19	0.00|0.02	0.6603
PF3D7_0322900	40S_ribosomal_protein_S3A,_putative	10|12	9|15|15	0.01|0.02	0.6537
PF3D7_1338200	60S_ribosomal_protein_L6,_putative	7|8	19|7|6	0.01|0.02	0.6548
PF3D7_0320300	T-complex_protein_1_subunit_epsilon	0|10	4|13|14	0.00|0.02	0.6559
PF3D7_1414300	60S_ribosomal_protein_L10,_putative	0|4	3|11|5	0.00|0.02	0.6657
PF3D7_0317600	40S_ribosomal_protein_S11,_putative	6|7	8|10|13	0.00|0.01	0.6755
PF3D7_1408600	40S_ribosomal_protein_S8e,_putative	0|7	6|10|10	0.00|0.02	0.663
PF3D7_1211400	heat_shock_protein_DNAJ_homologue_Pfj4	0|10	10|10|13	0.00|0.02	0.6657
PF3D7_1006200	DNA/RNA-binding_protein_Alba_3	0|3	4|10|7	0.00|0.01	0.6755
PF3D7_0814200	DNA/RNA-binding_protein_Alba_1	0|2	6|10|9	0.00|0.01	0.6673
PF3D7_1311500	26S_protease_regulatory_subunit_7,_putative	0|11	7|13|6	0.00|0.02	0.6548
PF3D7_1229500	T-complex_protein_1_subunit_gamma	0|11	2|26|17	0.00|0.01	0.6755
PF3D7_1129100	parasitophorous_vacuolar_protein_1	3|13	11|12|14	0.00|0.02	0.6592
PF3D7_1410400	rhoptry-associated_protein_1	0|11	12|20|20	0.00|0.01	0.6775
PF3D7_0813900	40S_ribosomal_protein_S16,_putative	7|6	8|11|7	0.00|0.01	0.6699
PF3D7_1126200	40S_ribosomal_protein_S18,_putative	0|3	5|7|8	0.00|0.01	0.6694
PF3D7_1323100	60S_ribosomal_protein_L6,_putative	4|3	8|8|7	0.01|0.01	0.6614
PF3D7_0501600	rhoptry-associated_protein_2	0|7	5|12|15	0.00|0.01	0.6689
PF3D7_1460700	60S_ribosomal_protein_L27	9|4	11|5|9	0.00|0.01	0.6715
PF3D7_0517000	60S_ribosomal_protein_L12,_putative	12|4	12|10|5	0.01|0.01	0.6565
PF3D7_0821700	60S_ribosomal_protein_L22,_putative	2|0	3|4|5	0.01|0.00	0.6709
PF3D7_1118200	heat_shock_protein_90,_putative	0|3	8|3|14	0.00|0.03	0.6508
PF3D7_1408100	plasmepsin_III	0|3	0|0|12	0.00|0.03	0.6503
PF3D7_1421200	40S_ribosomal_protein_S25	0|2	2|4|7	0.00|0.02	0.6657
PF3D7_1347500	DNA/RNA-binding_protein_Alba_4	0|3	4|14|4	0.00|0.02	0.663
PF3D7_1015900	enolase	0|8	0|21|9	0.00|0.01	0.6689
PF3D7_0706500	conserved_Plasmodium_protein,_unknown_function	0|9	0|0|17	0.00|0.02	0.6581
PF3D7_0905400	high_molecular_weight_rhoptry_protein_3	0|12	5|23|4	0.00|0.03	0.6503
PF3D7_1145400	dynamin-like_protein	0|7	8|16|11	0.00|0.03	0.652
PF3D7_1342000	40S_ribosomal_protein_S6	0|6	6|9|7	0.00|0.01	0.6673
PF3D7_1358800	40S_ribosomal_protein_S15	14|3	10|3|10	0.01|0.01	0.6657
PF3D7_1117700	GTP-binding_nuclear_protein_RAN/TC4	0|4	11|12|0	0.00|0.02	0.6592
PF3D7_0608800	ornithine_aminotransferase	0|6	0|27|9	0.00|0.02	0.6581
PF3D7_1124900	60S_ribosomal_protein_L35,_putative	3|0	5|4|3	0.02|0.00	0.6581
PF3D7_0818900	heat_shock_protein_70	67|182	242|202|135	0.00|0.01	0.6849
PF3D7_1246200	actin_I	15|21	44|42|114	0.00|0.00	0.8671
PF3D7_1437900	HSP40,_subfamily_A	2|15	20|29|44	0.00|0.00	0.6915
PF3D7_1357000	elongation_factor_1-alpha	10|17	72|95|79	0.00|0.00	0.6915
PF3D7_1008700	tubulin_beta_chain	0|6	11|14|27	0.00|0.01	0.681
PF3D7_1462800	glyceraldehyde-3-phosphate_dehydrogenase	5|16	23|39|34	0.00|0.00	0.6915
PF3D7_1468700	eukaryotic_initiation_factor_4A	0|4	27|21|49	0.00|0.01	0.681
PF3D7_0922200	S-adenosylmethionine_synthetase	6|20	24|20|26	0.00|0.01	0.681
PF3D7_0708400	heat_shock_protein_90	0|22	14|27|39	0.00|0.01	0.6755
PF3D7_1451100	elongation_factor_2	9|8	33|27|23	0.00|0.01	0.6849
PF3D7_0619400	cell_division_cycle_protein_48_homologue,_putative	0|12	4|9|33	0.00|0.01	0.6755
PF3D7_0917900	heat_shock_protein_70	40|125	147|126|64	0.00|0.00	0.6891
PF3D7_0903700	alpha_tubulin_1	0|3	7|11|18	0.00|0.01	0.6775
PF3D7_1105400	40S_ribosomal_protein_S4,_putative	0|2	24|25|15	0.00|0.00	0.8671
PF3D7_1130200	60S_ribosomal_protein_P0	12|9	30|17|14	0.00|0.00	0.8671
PF3D7_1465900	40S_ribosomal_protein_S3	11|12	17|27|9	0.00|0.00	0.8671
PF3D7_0626800	pyruvate_kinase	0|4	7|24|17	0.00|0.00	0.6868
PF3D7_1412500	actin_II	0|8	11|10|25	0.00|0.01	0.681
PF3D7_1026800	40S_ribosomal_protein_S2	8|7	22|29|9	0.00|0.00	0.6915
PF3D7_1132200	T-complex_protein_1_subunit_alpha	0|6	4|20|18	0.00|0.01	0.6849
PF3D7_0721600	40S_ribosomal_protein_S5,_putative	0|2	5|16|14	0.00|0.00	0.6868
PF3D7_0826700	receptor_for_activated_c_kinase	0|2	5|12|6	0.00|0.01	0.6689
PF3D7_1438900	thioredoxin_peroxidase_1	5|6	4|20|11	0.00|0.01	0.6849
PF3D7_0618300	60S_ribosomal_protein_L27a,_putative	0|6	6|11|11	0.00|0.01	0.6775
PF3D7_1222300	endoplasmin,_putative	0|5	11|19|16	0.00|0.01	0.6849
PF3D7_1447000	40S_ribosomal_protein_S5	5|5	18|12|11	0.00|0.01	0.681
PF3D7_0708800	heat_shock_protein_110	0|11	33|41|12	0.00|0.00	0.6891
PF3D7_0516200	40S_ribosomal_protein_S11	6|2	15|25|9	0.00|0.00	0.6915
PF3D7_0422400	40S_ribosomal_protein_S19	0|5	8|16|7	0.00|0.00	0.6854
PF3D7_0929400	high_molecular_weight_rhoptry_protein_2	0|29	24|59|9	0.00|0.01	0.6849
PF3D7_0520000	40S_ribosomal_protein_S9,_putative	2|2	12|9|5	0.00|0.01	0.6709
PF3D7_1331800	60S_ribosomal_protein_L23,_putative	2|0	5|5|6	0.00|0.00	0.6868
PF3D7_1142500	60S_ribosomal_protein_L28	3|2	11|7|5	0.00|0.01	0.6673
PF3D7_1142600	60S_ribosomal_protein_L35ae,_putative	2|0	6|5|3	0.01|0.00	0.681
PF3D7_1242700	40S_ribosomal_protein_S17,_putative	5|0	8|5|9	0.01|0.00	0.6755
PF3D7_0316800	40S_ribosomal_protein_S15A,_putative	0|3	8|12|6	0.00|0.00	0.6891
PF3D7_1329100	myosin_F,_putative	0|5	14|17|27	0.00|0.01	0.6775
PF3D7_1134000	heat_shock_protein_70	0|20	75|37|44	0.00|0.00	0.8671
PF3D7_1003500	40S_ribosomal_protein_S20e,_putative	0|2	5|10|3	0.00|0.01	0.672
PF3D7_0519400	40S_ribosomal_protein_S24	0|2	11|30|5	0.00|0.00	0.6891
PF3D7_1324900	L-lactate_dehydrogenase	0|5	8|32|3	0.00|0.01	0.681
PF3D7_0621200	pyridoxine_biosynthesis_protein_PDX1	0|11	6|22|12	0.00|0.01	0.6849
PF3D7_1219100	clathrin_heavy_chain,_putative	0|31	71|0|0	0.00|0.00	0.8671
PF3D7_0302500	cytoadherence_linked_asexual_protein_3.1	0|6	0|28|0	0.00|0.00	0.6891
PF3D7_1466800	conserved_Plasmodium_protein,_unknown_function	0|2	0|2|21	0.00|0.01	0.6849

## Sheet: Proteomic data Ring GCN5-GFP IP
Table S1G. Mass-spectrometry analysis of IPs from GCN5::GFP parasite at ring stage (The abundances of proteins are shown by spectra counts )
R: replicate
Gene ID	Protein Length	Product Description	Gene Name or Symbol	control IP R1	control IP R2	GCN5-GFP IP R1	GCN5-GFP IP R2
PF3D7_1008100	3853	PHD finger protein PHD1	PHD1	0	0	453	559
PF3D7_1433400	5757	PHD finger protein PHD2, putative	PHD2	0	0	358	464
PF3D7_0823300	1465	histone acetyltransferase GCN5	GCN5	0	0	223	162
PF3D7_1014600	2578	transcriptional coactivator ADA2	ADA2	0	0	201	193
PF3D7_0930300	1720	merozoite surface protein 1	MSP1	240	564	185	382
PF3D7_0818900	677	heat shock protein 70	HSP70	778	280	176	81
PF3D7_0917900	652	heat shock protein 70	BIP	84	101	163	70
PF3D7_0715300	517	calcium/calmodulin-dependent protein kinase, putative	N/A	28	41	143	0
PF3D7_1451200	1504	conserved Plasmodium protein, unknown function	N/A	0	0	138	93
PF3D7_1462800	337	glyceraldehyde-3-phosphate dehydrogenase	GAPDH	16	5	74	15
PF3D7_1224300	875	polyadenylate-binding protein 1, putative	PABP1	35	4	61	51
PF3D7_1360400	313	conserved Plasmodium protein, unknown function	N/A	0	0	58	0
PF3D7_0619400	828	cell division cycle protein 48 homologue, putative	N/A	4	7	56	50
PF3D7_0527500	458	Hsc70-interacting protein	HIP	6	1	53	33
PF3D7_1246200	376	actin I	ACT1	4	9	53	58
PF3D7_1019700	1074	conserved Plasmodium protein, unknown function	N/A	0	0	43	68
PF3D7_1108700	540	heat shock protein J2	Pfj2	0	0	43	13
PF3D7_0818200	262	14-3-3 protein	14-3-3I	23	18	42	61
PF3D7_1451100	832	elongation factor 2	eEF2	54	88	41	23
PF3D7_1410400	782	rhoptry-associated protein 1	RAP1	17	9	40	23
PF3D7_1138500	924	protein phosphatase PPM2	PPM2	3	7	39	24
PF3D7_1402800	1511	conserved Plasmodium protein, unknown function	N/A	0	0	37	18
PF3D7_0916700	388	RNA-binding protein musashi, putative	HoMu	2	1	36	25
PF3D7_1222300	821	endoplasmin, putative	GRP94	38	38	35	36
PF3D7_1437900	424	HSP40, subfamily A	HSP40	16	4	35	29
PF3D7_1468700	398	eukaryotic initiation factor 4A	eIF4A	11	6	35	8
PF3D7_0708400	745	heat shock protein 90	HSP90	26	49	34	30
PF3D7_1334200	524	chaperone binding protein, putative	N/A	0	0	33	0
PF3D7_0919000	269	nucleosome assembly protein	NAPS	0	0	32	82
PF3D7_1468100	2558	MORC family protein, putative	N/A	1	0	32	15
PF3D7_0802100	2577	AP2 domain transcription factor, putative	ApiAP2	0	0	31	57
PF3D7_1116800	906	heat shock protein 101	HSP101	0	0	31	10
PF3D7_0604500	2874	GYF domain-containing protein, putative	N/A	18	2	30	9
PF3D7_0826100	8591	HECT-like E3 ubiquitin ligase, putative	HEUL	0	0	30	33
PF3D7_0524000	1123	karyopherin beta	KASbeta	25	7	29	13
PF3D7_0310200	4550	phd finger protein, putative	N/A	0	0	28	28
PF3D7_1105000	103	histone H4	H4	3	2	28	81
PF3D7_0929400	1378	high molecular weight rhoptry protein 2	RhopH2	2	0	27	25
PF3D7_1011800	1139	PRE-binding protein	PREBP	0	0	27	24
PF3D7_0527600	455	conserved Plasmodium protein, unknown function	N/A	14	16	25	0
PF3D7_0807800	481	26S proteasome regulatory subunit RPN10, putative	RPN10	30	10	25	19
PF3D7_1407800	449	plasmepsin IV	PM4	5	2	25	14
PF3D7_0731500	1502	erythrocyte binding antigen-175	EBA175	0	0	24	25
PF3D7_0500800	1434	mature parasite-infected erythrocyte surface antigen	MESA	9	2	23	27
PF3D7_0629200	380	DnaJ protein, putative	N/A	14	7	23	2
PF3D7_0915400	1418	ATP-dependent 6-phosphofructokinase	PFK9	26	47	23	3
PF3D7_1015700	335	tubulin binding cofactor c, putative	N/A	18	4	23	0
PF3D7_1107300	3334	polyadenylate-binding protein-interacting protein 1, putative	PAIP1	16	2	23	14
PF3D7_1233600	5439	asparagine and aspartate rich protein 1	AARP1	0	0	23	8
PF3D7_1019000	2405	eukaryotic translation initiation factor subunit eIF2A, putative	N/A	11	1	22	4
PF3D7_1023900	3328	chromodomain-helicase-DNA-binding protein 1 homolog, putative	CHD1	9	0	22	2
PF3D7_1104200	1426	chromatin remodeling protein	SNF2L	0	0	22	4
PF3D7_1417200	4466	NOT family protein, putative	N/A	24	0	22	12
PF3D7_0624600	2719	ISWI chromatin-remodeling complex ATPase	ISWI	2	0	21	11
PF3D7_0925900	217	lipocalin	LCN	16	34	21	17
PF3D7_1113400	388	ubiquitin domain-containing protein DSK2, putative	DSK2	26	11	21	20
PF3D7_0205900	966	26S proteasome regulatory subunit RPN1, putative	RPN1	10	9	20	2
PF3D7_0610200	960	RNA-binding protein 25, putative	RBM25	1	0	20	2
PF3D7_1025300	922	conserved protein, unknown function	N/A	1	1	20	2
PF3D7_1132200	544	T-complex protein 1 subunit alpha	TCP1	11	7	20	5
PF3D7_1211900	1264	non-SERCA-type Ca2+ -transporting P-ATPase	ATP4	44	16	20	9
PF3D7_1248900	435	26S protease regulatory subunit 8, putative	RPT6	4	5	20	12
PF3D7_1325100	437	phosphoribosylpyrophosphate synthetase	N/A	0	0	20	33
PF3D7_0627800	997	acetyl-CoA synthetase, putative	ACS	20	5	19	8
PF3D7_1108600	343	endoplasmic reticulum-resident calcium binding protein	ERC	0	0	19	14
PF3D7_1228600	743	merozoite surface protein 9	MSP9	4	0	19	11
PF3D7_0822600	759	protein transport protein SEC23	SEC23	13	10	18	11
PF3D7_1015600	580	heat shock protein 60	HSP60	14	18	18	27
PF3D7_1364100	796	6-cysteine protein P92	P92	26	23	18	4
PF3D7_1407900	452	plasmepsin I	PMI	8	1	18	6
PF3D7_1466300	1172	26S proteasome regulatory subunit RPN2, putative	RPN2	3	0	18	5
PF3D7_0214100	1471	protein transport protein SEC31	SEC31	11	7	17	7
PF3D7_0322900	262	40S ribosomal protein S3A, putative	RPS3A	0	0	17	39
PF3D7_0922200	402	S-adenosylmethionine synthetase	SAMS	50	113	17	20
PF3D7_1362200	483	RuvB-like helicase 3	RUVB3	2	2	17	12
PF3D7_1453700	275	HSP90 co-chaperone p23	P23	2	0	17	4
PF3D7_0416800	192	small GTP-binding protein sar1	SAR1	1	0	16	8
PF3D7_0625400	412	conserved Plasmodium protein, unknown function	N/A	0	0	16	8
PF3D7_0706500	1706	conserved Plasmodium protein, unknown function	N/A	3	2	16	14
PF3D7_1010700	223	dolichyl-phosphate-mannose--protein mannosyltransferase, putative	N/A	13	16	16	12
PF3D7_1027300	393	peroxiredoxin	nPrx	0	1	16	8
PF3D7_1105100	117	histone H2B	H2B	0	0	16	37
PF3D7_1229500	542	T-complex protein 1 subunit gamma	CCT3	19	19	16	1
PF3D7_1252100	2215	rhoptry neck protein 3	RON3	0	0	16	2
PF3D7_0323800	977	conserved Plasmodium protein, unknown function	N/A	7	1	15	0
PF3D7_0405400	3136	pre-mRNA-processing-splicing factor 8, putative	PRPF8	0	1	15	6
PF3D7_0515000	848	pre-mRNA-splicing factor CWC2, putative	CWC2	10	1	15	1
PF3D7_0811500	912	histone-arginine methyltransferase CARM1, putative	CARM1	0	0	15	0
PF3D7_0922100	1542	ubiquitin-like protein, putative	N/A	6	2	15	9
PF3D7_1035700	697	duffy binding-like merozoite surface protein	DBLMSP	5	13	15	17
PF3D7_1146600	1301	oocyst rupture protein 1, putative	ORP1	0	0	15	6
PF3D7_1311500	420	26S protease regulatory subunit 7, putative	RPT1	2	4	15	15
PF3D7_1408100	451	plasmepsin III	PMIII	7	3	15	19
PF3D7_0420300	3473	AP2 domain transcription factor, putative	ApiAP2	0	0	14	6
PF3D7_0608700	543	T-complex protein 1 subunit zeta	CCT6	13	11	14	2
PF3D7_0905400	897	high molecular weight rhoptry protein 3	RhopH3	0	0	14	17
PF3D7_1027800	386	60S ribosomal protein L3	RPL3	0	0	14	9
PF3D7_1121100	1544	conserved protein, unknown function	N/A	0	0	14	4
PF3D7_1218500	1061	dynamin-like protein, putative	DRPC	2	2	14	5
PF3D7_1357800	529	T-complex protein 1 subunit delta	CCT4	8	4	14	5
PF3D7_1408000	453	plasmepsin II	PMII	7	13	14	15
PF3D7_1423700	1558	conserved Plasmodium protein, unknown function	N/A	4	4	14	2
PF3D7_1424100	294	60S ribosomal protein L5, putative	RPL5	0	0	14	16
PF3D7_1438900	195	thioredoxin peroxidase 1	Trx-Px1	4	3	14	8
PF3D7_1447000	272	40S ribosomal protein S5	N/A	2	1	14	20
PF3D7_0102200	1085	ring-infected erythrocyte surface antigen	RESA	10	24	13	23
PF3D7_0102500	1567	erythrocyte binding antigen-181	EBA181	13	0	13	19
PF3D7_0213100	328	protein SIS1	SIS1	2	0	13	15
PF3D7_0220000	1558	liver stage antigen 3	LSA3	0	0	13	1
PF3D7_0320300	535	T-complex protein 1 subunit epsilon	CCT5	12	12	13	2
PF3D7_0518300	240	proteasome subunit beta type-1, putative	N/A	37	10	13	1
PF3D7_0708800	873	heat shock protein 110	HSP110c	29	32	13	11
PF3D7_0804900	491	GTPase-activating protein, putative	N/A	7	0	13	18
PF3D7_0826700	323	receptor for activated c kinase	RACK1	13	7	13	10
PF3D7_1105400	261	40S ribosomal protein S4, putative	RPS4	0	0	13	6
PF3D7_1105600	777	translocon component PTEX88	PTEX88	0	0	13	1
PF3D7_1118200	930	heat shock protein 90, putative	N/A	26	20	13	27
PF3D7_1130200	316	60S ribosomal protein P0	PfP0	0	1	13	25
PF3D7_1130400	439	26S protease regulatory subunit 6A, putative	RPT5	6	2	13	10
PF3D7_1229300	990	conserved Plasmodium protein, unknown function	N/A	0	0	13	6
PF3D7_1230700	822	protein transport protein SEC13	SEC13	7	7	13	6
PF3D7_1232100	718	60 kDa chaperonin	CPN60	0	0	13	16
PF3D7_1307700	1235	TOM1-like protein, putative	N/A	0	0	13	0
PF3D7_1311900	611	V-type proton ATPase catalytic subunit A	vapA	28	68	13	10
PF3D7_1456800	717	V-type H(+)-translocating pyrophosphatase, putative	VP1	7	2	13	0
PF3D7_1473700	1253	nucleoporin NUP116/NSP116, putative	NUP116	0	0	13	5
PF3D7_0309300	955	N2227-like protein, putative	N/A	0	0	12	2
PF3D7_0424600	309	Plasmodium exported protein (PHISTb)	N/A	0	0	12	27
PF3D7_0626800	511	pyruvate kinase	PyrK	10	11	12	10
PF3D7_0813400	659	conserved protein, unknown function	N/A	0	0	12	9
PF3D7_0814200	248	DNA/RNA-binding protein Alba 1	ALBA1	2	1	12	19
PF3D7_1003800	1235	U5 small nuclear ribonucleoprotein component, putative	EFTUD2	0	0	12	0
PF3D7_1106000	475	RuvB-like helicase 2	RUVB2	2	1	12	4
PF3D7_1107800	1828	AP2 domain transcription factor, putative	ApiAP2	2	1	12	4
PF3D7_1234800	1329	splicing factor 3B subunit 3, putative	SF3B3	4	0	12	0
PF3D7_1236100	445	clustered-asparagine-rich protein	CARP	2	2	12	8
PF3D7_1369500	1106	conserved protein, unknown function	N/A	0	0	12	0
PF3D7_0215700	1340	DNA-directed RNA polymerase II subunit RPB2, putative	RPB2	0	0	11	2
PF3D7_0307200	257	60S ribosomal protein L7, putative	N/A	0	0	11	11
PF3D7_0317800	225	26S proteasome non-ATPase regulatory subunit 9, putative	N/A	22	8	11	3
PF3D7_0501600	398	rhoptry-associated protein 2	RAP2	13	5	11	5
PF3D7_0621900	776	signal recognition particle subunit SRP68, putative	SRP68	0	0	11	1
PF3D7_1129100	452	parasitophorous vacuolar protein 1	PV1	8	23	11	17
PF3D7_1134000	663	heat shock protein 70	HSP70-3	24	43	11	31
PF3D7_1220900	266	heterochromatin protein 1	HP1	0	0	11	24
PF3D7_1306400	393	26S protease regulatory subunit 10B, putative	RPT4	1	0	11	12
PF3D7_1326100	336	WD repeat-containing protein, putative	N/A	0	2	11	0
PF3D7_1327800	560	ribose-phosphate pyrophosphokinase, putative	N/A	3	1	11	12
PF3D7_1340600	575	RNA lariat debranching enzyme, putative	DBR1	2	1	11	0
PF3D7_1361100	940	protein transport protein Sec24A	SEC24A	14	7	11	5
PF3D7_1436300	993	translocon component PTEX150	PTEX150	0	0	11	8
PF3D7_0214000	542	T-complex protein 1 subunit theta	CCT8	12	13	10	1
PF3D7_0422400	170	40S ribosomal protein S19	RPS19	0	0	10	24
PF3D7_0507100	411	60S ribosomal protein L4	RPL4	0	0	10	18
PF3D7_0507700	531	nuclear protein localization protein 4, putative	NPL4	21	4	10	5
PF3D7_0525100	673	acyl-CoA synthetase	ACS10	1	2	10	7
PF3D7_0602600	1297	SAC3 domain-containing protein, putative	N/A	1	0	10	1
PF3D7_0727100	1066	conserved protein, unknown function	N/A	0	0	10	7
PF3D7_0926100	3178	protein kinase, putative	N/A	7	0	10	1
PF3D7_1008400	448	26S protease regulatory subunit 4, putative	RPT2	1	0	10	14
PF3D7_1108400	335	casein kinase 2, alpha subunit	CK2alpha	0	0	10	17
PF3D7_1203700	347	nucleosome assembly protein	NAPL	0	0	10	9
PF3D7_1231800	1824	asparagine-rich protein, putative	N/A	0	0	10	0
PF3D7_1357000	443	elongation factor 1-alpha	N/A	6	0	10	123
PF3D7_0315100	227	eukaryotic translation initiation factor 4E	eIF4E	2	0	9	4
PF3D7_0320900	158	histone H2A.Z	H2A.Z	1	5	9	16
PF3D7_0714000	123	histone H2B variant	H2B.Z	0	0	9	18
PF3D7_0814000	215	60S ribosomal protein L13-2, putative	N/A	0	0	9	16
PF3D7_0819600	277	conserved protein, unknown function	N/A	11	3	9	0
PF3D7_0827900	483	protein disulfide-isomerase	PDI8	10	10	9	20
PF3D7_1008700	445	tubulin beta chain	N/A	2	4	9	14
PF3D7_1012700	1438	NLI interacting factor-like phosphatase, putative	NIF4	0	0	9	9
PF3D7_1125800	592	kelch domain-containing protein, putative	N/A	0	1	9	1
PF3D7_1136400	886	signal recognition particle subunit SRP72, putative	SRP72	0	0	9	1
PF3D7_1145400	837	dynamin-like protein	DYN1	3	1	9	15
PF3D7_1335100	351	merozoite surface protein 7	MSP7	25	33	9	24
PF3D7_1342000	306	40S ribosomal protein S6	N/A	0	1	9	18
PF3D7_1358800	151	40S ribosomal protein S15	RPS15	0	0	9	12
PF3D7_1360800	1193	falcilysin	FLN	6	1	9	0
PF3D7_1365900	128	ubiquitin-60S ribosomal protein L40	N/A	6	1	9	4
PF3D7_1368100	311	26S proteasome regulatory subunit RPN11, putative	RPN11	4	1	9	5
PF3D7_1402300	666	26S proteasome regulatory subunit RPN6	RPN6	9	3	9	2
PF3D7_1408600	218	40S ribosomal protein S8e, putative	N/A	0	1	9	15
PF3D7_1409800	514	CUGBP Elav-like family member 2, putative	CELF2	0	0	9	3
PF3D7_1424400	283	60S ribosomal protein L7-3, putative	N/A	0	0	9	29
PF3D7_1441100	227	conserved Plasmodium protein, unknown function	N/A	0	0	9	30
PF3D7_1446200	605	M17 leucyl aminopeptidase	LAP	2	2	9	1
PF3D7_1466400	813	AP2 domain transcription factor AP2-EXP	ApiAP2	4	1	9	4
PF3D7_1468800	833	splicing factor U2AF large subunit, putative	U2AF2	1	0	9	0
PF3D7_0206800	272	merozoite surface protein 2	MSP2	17	18	8	4
PF3D7_0317600	161	40S ribosomal protein S11, putative	RPS11	0	1	8	9
PF3D7_0318200	2457	DNA-directed RNA polymerase II subunit RPB1	RPB1	0	0	8	3
PF3D7_0411000	1570	conserved Plasmodium protein, unknown function	N/A	0	0	8	0
PF3D7_0413600	392	26S protease regulatory subunit 6B, putative	RPT3	2	2	8	5
PF3D7_0415900	205	60S ribosomal protein L15, putative	N/A	0	0	8	7
PF3D7_0422500	2874	pre-mRNA-splicing helicase BRR2, putative	BRR2	1	1	8	1
PF3D7_0505200	565	actin-like protein, putative	ALP2b	2	0	8	15
PF3D7_0520900	479	adenosylhomocysteinase	SAHH	7	9	8	2
PF3D7_0605100	755	RNA-binding protein, putative	N/A	0	0	8	10
PF3D7_0606600	2414	conserved Plasmodium protein, unknown function	N/A	0	0	8	6
PF3D7_0608800	414	ornithine aminotransferase	OAT	9	9	8	3
PF3D7_0621200	301	pyridoxine biosynthesis protein PDX1	PDX1	3	3	8	13
PF3D7_0811900	1176	RNA-binding protein, putative	N/A	0	0	8	0
PF3D7_0812400	545	karyopherin alpha	KARalpha	16	5	8	12
PF3D7_0903700	453	alpha tubulin 1	N/A	1	2	8	17
PF3D7_0903900	131	60S ribosomal protein L32	RPL32	0	0	8	11
PF3D7_0905900	1010	coatomer subunit beta, putative	SEC27	0	0	8	2
PF3D7_0914900	709	BSD-domain protein, putative	N/A	2	1	8	3
PF3D7_1004300	1130	E3 ubiquitin-protein ligase, putative	N/A	0	1	8	2
PF3D7_1006200	107	DNA/RNA-binding protein Alba 3	ALBA3	3	1	8	11
PF3D7_1017900	467	26S proteasome regulatory subunit p55, putative	RPN5	6	1	8	5
PF3D7_1032100	1190	mRNA-decapping enzyme subunit 1, putative	DCP1	5	4	8	3
PF3D7_1117100	465	ubiquitin carboxyl-terminal hydrolase UCH54	UCH54	15	7	8	11
PF3D7_1118500	594	nucleolar protein 56, putative	NOP56	0	0	8	3
PF3D7_1119900	1749	protein transport protein SEC16, putative	SEC16	10	0	8	3
PF3D7_1213800	746	proline--tRNA ligase	PRS	10	15	8	4
PF3D7_1248700	1989	conserved Plasmodium protein, unknown function	N/A	8	0	8	0
PF3D7_1302800	194	40S ribosomal protein S7, putative	N/A	0	0	8	12
PF3D7_1316500	906	pre-mRNA-processing factor 40, putative	PRP40	0	0	8	0
PF3D7_1329500	1844	conserved protein, unknown function	N/A	0	0	8	10
PF3D7_1331700	918	glutamine--tRNA ligase, putative	N/A	0	0	8	3
PF3D7_1351700	1318	inner membrane complex protein 1f, putative	IMC1f	0	0	8	0
PF3D7_1412500	376	actin II	ACT2	1	1	8	10
PF3D7_1417500	466	H/ACA ribonucleoprotein complex subunit 4, putative	CBF5	0	0	8	4
PF3D7_1426700	1148	phosphoenolpyruvate carboxylase	PEPC	0	0	8	0
PF3D7_1450100	500	signal recognition particle subunit SRP54	SRP54	0	0	8	6
PF3D7_0306800	533	T-complex protein 1 subunit beta	CCT2	0	0	7	7
PF3D7_0316800	130	40S ribosomal protein S15A, putative	N/A	0	0	7	10
PF3D7_0516900	260	60S ribosomal protein L2	RPL2	0	0	7	11
PF3D7_0517700	716	eukaryotic translation initiation factor 3 subunit B, putative	EIF3B	0	0	7	1
PF3D7_0611400	830	SWI/SNF-related matrix-associated actin-dependent regulator of chromatin	SWIB	0	0	7	6
PF3D7_0616800	521	malate:quinone oxidoreductase	MQO	0	0	7	0
PF3D7_0704600	3893	HECT-type E3 ubiquitin ligase UT	UT	0	0	7	4
PF3D7_0707800	1183	RAP protein, putative	N/A	0	0	7	0
PF3D7_0709700	368	prodrug activation and resistance esterase	PARE	0	0	7	5
PF3D7_0716200	832	PDCD2 domain-containing protein, putative	N/A	2	3	7	0
PF3D7_0910100	1198	exportin-7, putative	N/A	11	3	7	0
PF3D7_0911900	413	falstatin	ICP	0	0	7	2
PF3D7_1010100	298	PI31 domain-containing protein, putative	N/A	2	1	7	0
PF3D7_1026800	263	40S ribosomal protein S2	RPS2	13	12	7	11
PF3D7_1033700	488	bromodomain protein 1	BDP1	0	0	7	11
PF3D7_1135400	245	HotDog domain-containing protein, putative	N/A	2	0	7	1
PF3D7_1142500	127	60S ribosomal protein L28	RPL28	0	0	7	8
PF3D7_1145100	1068	coatomer subunit gamma, putative	SEC21	0	0	7	4
PF3D7_1205800	2284	high mobility group protein B3, putative	HMGB3	3	0	7	5
PF3D7_1225900	706	conserved Plasmodium protein, unknown function	N/A	0	0	7	1
PF3D7_1238100	228	calcyclin binding protein, putative	N/A	3	3	7	6
PF3D7_1308200	2375	carbamoyl phosphate synthetase	cpsSII	0	0	7	0
PF3D7_1323100	190	60S ribosomal protein L6, putative	N/A	0	0	7	6
PF3D7_1335400	3130	reticulocyte binding protein 2 homologue a	RH2a	0	0	7	9
PF3D7_1342600	818	myosin A	MyoA	0	0	7	3
PF3D7_1343700	726	kelch protein K13	Kelch13	1	2	7	1
PF3D7_1343900	648	U4/U6 small nuclear ribonucleoprotein PRP4, putative	PRPF4	0	0	7	0
PF3D7_1359400	509	CUGBP Elav-like family member 1	CELF1	0	0	7	4
PF3D7_1410600	465	eukaryotic translation initiation factor 2 subunit gamma, putative	eIF2gamma	3	0	7	0
PF3D7_1414000	253	26S proteasome regulatory subunit RPN13, putative	RPN13	8	3	7	7
PF3D7_1420700	969	surface protein P113	P113	24	13	7	9
PF3D7_1465900	221	40S ribosomal protein S3	N/A	0	2	7	20
PF3D7_0108000	218	proteasome subunit beta type-3, putative	N/A	0	0	6	1
PF3D7_0307100	141	40S ribosomal protein S12, putative	RPS12	1	3	6	7
PF3D7_0309500	610	asparagine synthetase [glutamine-hydrolyzing], putative	AS	5	2	6	0
PF3D7_0402100	575	Plasmodium exported protein (PHISTb), unknown function	N/A	0	0	6	5
PF3D7_0406200	157	parasitophorous vacuole membrane protein S16	Pfs16	0	0	6	3
PF3D7_0501500	400	rhoptry-associated protein 3	RAP3	3	0	6	4
PF3D7_0507600	652	protein CAF40, putative	CAF40	7	0	6	10
PF3D7_0507800	1527	conserved protein, unknown function	N/A	2	0	6	6
PF3D7_0517000	165	60S ribosomal protein L12, putative	N/A	0	0	6	12
PF3D7_0606700	1512	coatomer alpha subunit, putative	N/A	0	0	6	2
PF3D7_0617800	132	histone H2A	H2A	0	0	6	12
PF3D7_0623600	615	splicing factor-like protein 1, putative	N/A	0	0	6	2
PF3D7_0706000	1229	importin-7, putative	N/A	3	3	6	0
PF3D7_0714200	1361	conserved Plasmodium protein, unknown function	N/A	6	1	6	3
PF3D7_0721600	195	40S ribosomal protein S5, putative	N/A	0	0	6	12
PF3D7_0811300	1774	CCR4-associated factor 1	CAF1	17	0	6	1
PF3D7_0811400	608	conserved protein, unknown function	N/A	5	3	6	11
PF3D7_0817300	2235	conserved Plasmodium protein, unknown function	N/A	1	0	6	0
PF3D7_0823200	286	RNA-binding protein, putative	N/A	0	0	6	18
PF3D7_0929200	289	RNA-binding protein, putative	N/A	0	1	6	32
PF3D7_1016300	824	GBP130 protein	GBP130	0	0	6	8
PF3D7_1030500	393	26S proteasome regulatory subunit RPN9, putative	RPN9	7	1	6	1
PF3D7_1124400	147	U6 snRNA-associated Sm-like protein LSm1, putative	LSM1	0	0	6	0
PF3D7_1129200	393	26S proteasome regulatory subunit RPN7, putative	RPN7	4	2	6	0
PF3D7_1130100	87	60S ribosomal protein L38	RPL38	0	0	6	10
PF3D7_1205500	1785	zinc finger protein, putative	N/A	2	0	6	0
PF3D7_1210600	1065	conserved Plasmodium protein, unknown function	N/A	0	0	6	0
PF3D7_1242700	137	40S ribosomal protein S17, putative	N/A	0	0	6	14
PF3D7_1336800	386	nuclear movement protein, putative	NUDC	3	2	6	0
PF3D7_1349600	307	conserved Plasmodium protein, unknown function	N/A	2	3	6	2
PF3D7_1414800	201	small nuclear ribonucleoprotein-associated protein B, putative	SMB1	0	0	6	3
PF3D7_1423300	959	serine/threonine protein phosphatase 7	PP7	0	0	6	0
PF3D7_1425900	368	conserved Plasmodium protein, unknown function	N/A	6	0	6	0
PF3D7_1426000	161	60S ribosomal protein L21	RPL21	0	0	6	12
PF3D7_1429800	1370	coatomer subunit beta, putative	N/A	1	0	6	6
PF3D7_1441200	217	60S ribosomal protein L1, putative	N/A	0	0	6	11
PF3D7_1453800	910	glucose-6-phosphate dehydrogenase-6-phosphogluconolactonase	GluPho	1	0	6	1
PF3D7_1464600	1442	serine/threonine protein phosphatase UIS2, putative	UIS2	0	0	6	0
PF3D7_0212100	1844	conserved Plasmodium protein, unknown function	N/A	10	0	5	2
PF3D7_0217500	524	calcium-dependent protein kinase 1	CDPK1	1	0	5	13
PF3D7_0302100	1338	serine/threonine protein kinase	SRPK1	0	0	5	0
PF3D7_0306100	628	conserved Plasmodium protein, unknown function	N/A	0	0	5	3
PF3D7_0308200	539	T-complex protein 1 subunit eta	CCT7	10	21	5	0
PF3D7_0312300	304	26S proteasome regulatory subunit RPN12, putative	RPN12	1	0	5	3
PF3D7_0323400	1086	Rh5 interacting protein	RIPR	0	0	5	3
PF3D7_0417200	608	bifunctional dihydrofolate reductase-thymidylate synthase	DHFR-TS	4	2	5	0
PF3D7_0422700	390	eukaryotic initiation factor 4A-III, putative	EIF4A3	3	0	5	2
PF3D7_0423800	362	cysteine-rich protective antigen	CyRPA	2	0	5	1
PF3D7_0505400	740	conserved protein, unknown function	N/A	0	0	5	0
PF3D7_0520000	189	40S ribosomal protein S9, putative	RPS9	0	0	5	17
PF3D7_0525800	300	inner membrane complex protein 1g, putative	IMC1g	0	1	5	5
PF3D7_0606000	1063	protein KIC1	KIC1	0	0	5	0
PF3D7_0627700	1147	transportin	N/A	12	4	5	2
PF3D7_0703500	2299	erythrocyte membrane-associated antigen	N/A	4	2	5	2
PF3D7_0813900	144	40S ribosomal protein S16, putative	RPS16	0	0	5	12
PF3D7_0815800	1833	vacuolar protein sorting-associated protein 9, putative	VPS9	5	6	5	5
PF3D7_0912900	338	26S proteasome regulatory subunit RPN8, putative	RPN8	0	1	5	2
PF3D7_0913700	659	conserved protein, unknown function	N/A	0	0	5	3
PF3D7_0918000	396	glideosome-associated protein 50	GAP50	0	0	5	3
PF3D7_0922500	416	phosphoglycerate kinase	PGK	11	6	5	7
PF3D7_0924700	589	splicing factor 3A subunit 3, putative	SF3A3	0	0	5	6
PF3D7_0935800	1340	cytoadherence linked asexual protein 9	CLAG9	0	1	5	8
PF3D7_1003500	118	40S ribosomal protein S20e, putative	N/A	0	0	5	7
PF3D7_1004000	202	60S ribosomal protein L13, putative	N/A	0	0	5	5
PF3D7_1006800	246	G-strand-binding protein 2	GBP2	0	0	5	4
PF3D7_1007900	543	eukaryotic translation initiation factor 3 subunit D, putative	EIF3D	0	0	5	2
PF3D7_1008800	469	nucleolar protein 5, putative	NOP5	0	0	5	3
PF3D7_1010600	222	eukaryotic translation initiation factor 2 subunit beta	eIF2beta	0	0	5	3
PF3D7_1015900	446	enolase	ENO	10	2	5	2
PF3D7_1028700	498	merozoite TRAP-like protein	MTRAP	0	0	5	1
PF3D7_1115400	492	cysteine proteinase falcipain 3	FP3	0	0	5	2
PF3D7_1116300	167	peptidyl-prolyl cis-trans isomerase	CYP19C	6	1	5	1
PF3D7_1117700	214	GTP-binding nuclear protein RAN/TC4	RAN	5	0	5	7
PF3D7_1134800	487	coatomer subunit delta	N/A	1	2	5	3
PF3D7_1136500	323	casein kinase 1	CK1	0	1	5	1
PF3D7_1209400	792	cytosolic iron-sulfur protein assembly protein 1, putative	CIA1	0	0	5	1
PF3D7_1216300	152	signal recognition particle subunit SRP19	SRP19	0	0	5	12
PF3D7_1225200	1187	DNA-binding protein, putative	N/A	0	0	5	15
PF3D7_1235500	646	N6-adenosine-methyltransferase, putative	MT-A70.2	2	0	5	1
PF3D7_1302100	217	gamete antigen 27/25	G27/25	5	4	5	10
PF3D7_1328500	1004	alpha/beta-hydrolase, putative	N/A	5	4	5	1
PF3D7_1341200	184	60S ribosomal protein L18, putative	N/A	0	0	5	11
PF3D7_1353900	241	proteasome subunit alpha type-7, putative	N/A	4	1	5	5
PF3D7_1366300	4136	conserved Plasmodium protein, unknown function	N/A	0	0	5	1
PF3D7_1366900	685	conserved protein, unknown function	N/A	0	0	5	2
PF3D7_1404900	297	conserved Plasmodium protein, unknown function	N/A	7	3	5	14
PF3D7_1419400	2201	conserved Plasmodium membrane protein, unknown function	N/A	0	0	5	3
PF3D7_1419700	509	eukaryotic translation initiation factor 3 subunit H, putative	EIF3H	0	0	5	1
PF3D7_1431700	165	60S ribosomal protein L14, putative	N/A	0	0	5	8
PF3D7_1435700	908	ataxin-2 like protein, putative	N/A	0	0	5	0
PF3D7_1439500	1074	oocyst rupture protein 2, putative	ORP2	0	0	5	6
PF3D7_1452000	2189	rhoptry neck protein 2	RON2	0	0	5	9
PF3D7_1460600	148	inner membrane complex sub-compartment protein 3	ISP3	0	0	5	6
PF3D7_1466800	902	conserved Plasmodium protein, unknown function	N/A	0	0	5	0
PF3D7_0104200	466	StAR-related lipid transfer protein	N/A	0	0	4	11
PF3D7_0204700	504	hexose transporter	HT1	3	0	4	0
PF3D7_0209100	679	patatin-like phospholipase 1	PATPL1	4	0	4	0
PF3D7_0217800	107	40S ribosomal protein S26	RPS26	0	0	4	7
PF3D7_0218500	101	small nuclear ribonucleoprotein Sm D2, putative	SNRPD2	0	0	4	0
PF3D7_0302200	1416	cytoadherence linked asexual protein 3.2	CLAG3.2	0	0	4	4
PF3D7_0308900	1386	splicing factor 3B subunit 1, putative	SF3B1	0	0	4	0
PF3D7_0312800	126	60S ribosomal protein L26, putative	N/A	0	0	4	6
PF3D7_0405100	1350	protein transport protein Sec24B, putative	SEC24B	0	0	4	2
PF3D7_0407800	1960	protein CINCH	CINCH	7	0	4	3
PF3D7_0424200	1716	reticulocyte binding protein homologue 4	RH4	0	0	4	0
PF3D7_0508000	349	6-cysteine protein	P38	4	1	4	0
PF3D7_0511500	10061	RNA pseudouridylate synthase, putative	N/A	8	0	4	0
PF3D7_0516200	151	40S ribosomal protein S11	RPS11	0	0	4	16
PF3D7_0517300	298	serine/arginine-rich splicing factor 1	SR1	1	0	4	4
PF3D7_0517400	1141	FACT complex subunit SPT16, putative	FACT-L	0	0	4	5
PF3D7_0519400	133	40S ribosomal protein S24	RPS24	0	0	4	11
PF3D7_0524300	406	conserved Plasmodium protein, unknown function	N/A	12	1	4	0
PF3D7_0607000	977	translation initiation factor IF-2, putative	N/A	2	8	4	8
PF3D7_0608500	235	proteasome subunit alpha type-2, putative	N/A	4	2	4	5
PF3D7_0610400	136	histone H3	H3	1	1	4	13
PF3D7_0614300	853	major facilitator superfamily-related transporter, putative	MFR1	6	1	4	1
PF3D7_0617200	446	BFR1 domain-containing protein, putative	N/A	0	0	4	20
PF3D7_0618300	148	60S ribosomal protein L27a, putative	N/A	0	0	4	11
PF3D7_0728000	329	eukaryotic translation initiation factor 2 subunit alpha	eIF2alpha	1	2	4	0
PF3D7_0728900	492	RNA-binding protein, putative	N/A	0	0	4	0
PF3D7_0730900	2110	EMP1-trafficking protein	PTP4	2	1	4	0
PF3D7_0806500	675	DnaJ protein, putative	N/A	3	0	4	0
PF3D7_0807500	260	proteasome subunit alpha type-6, putative	N/A	6	2	4	0
PF3D7_0810600	941	ATP-dependent RNA helicase DBP1, putative	DBP1	0	0	4	0
PF3D7_0813300	315	NPL domain-containing protein, putative	N/A	0	1	4	7
PF3D7_0816600	1070	chaperone protein ClpB1	ClpB1	0	0	4	3
PF3D7_0822900	1176	conserved Plasmodium protein, unknown function	N/A	0	0	4	3
PF3D7_0905800	1197	conserved Plasmodium protein, unknown function	N/A	0	0	4	1
PF3D7_0913200	276	elongation factor 1-beta	EF-1beta	1	1	4	4
PF3D7_0921700	569	conserved protein, unknown function	N/A	0	0	4	0
PF3D7_0922600	543	glutamine synthetase, putative	N/A	7	2	4	0
PF3D7_1006700	383	conserved Plasmodium protein, unknown function	N/A	1	0	4	0
PF3D7_1011700	389	DNA repair protein RAD23, putative	RAD23	1	0	4	0
PF3D7_1019400	108	60S ribosomal protein L30e, putative	N/A	0	0	4	7
PF3D7_1020900	181	ADP-ribosylation factor	ARF1	4	1	4	1
PF3D7_1031600	904	protein GEXP15	GEXP15	0	0	4	0
PF3D7_1103600	499	actin-like protein, putative	ALP2a	1	1	4	3
PF3D7_1103700	245	casein kinase II beta chain	CK2beta1	2	0	4	9
PF3D7_1107000	126	U6 snRNA-associated Sm-like protein LSm4, putative	LSM4	0	0	4	1
PF3D7_1116100	1830	serine esterase, putative	N/A	0	0	4	0
PF3D7_1118300	1488	insulinase, putative	N/A	0	0	4	0
PF3D7_1123900	145	13 kDa ribonucleoprotein-associated protein, putative	SNU13	1	0	4	5
PF3D7_1132000	882	ubiquitin-like protein, putative	N/A	0	1	4	8
PF3D7_1132800	258	aquaglyceroporin	AQP	2	0	4	0
PF3D7_1135100	689	protein phosphatase PPM8, putative	PPM8	0	0	4	8
PF3D7_1139300	2653	AP2 domain transcription factor, putative	ApiAP2	3	1	4	2
PF3D7_1206800	727	conserved Plasmodium protein, unknown function	N/A	15	7	4	0
PF3D7_1224000	389	GTP cyclohydrolase 1	GCH1	0	0	4	0
PF3D7_1244600	332	ADP-ribosylation factor GTPase-activating protein 1	ARFGAP1	11	9	4	3
PF3D7_1309100	162	60S ribosomal protein L24, putative	N/A	0	1	4	5
PF3D7_1331800	139	60S ribosomal protein L23, putative	N/A	0	1	4	5
PF3D7_1342400	385	casein kinase II beta chain	CK2beta2	0	0	4	8
PF3D7_1343000	266	phosphoethanolamine N-methyltransferase	PMT	9	6	4	12
PF3D7_1344300	1426	zinc finger protein, putative	N/A	0	0	4	1
PF3D7_1345900	216	kinetochore protein SPC25, putative	SPC25	3	0	4	0
PF3D7_1409300	382	DNA damage-inducible protein 1, putative	DDI1	3	0	4	0
PF3D7_1418000	282	ubiquitin fusion degradation protein 1, putative	UFD1	3	4	4	1
PF3D7_1421200	105	40S ribosomal protein S25	RPS25	0	0	4	15
PF3D7_1422800	522	actin-related protein, putative	ARP4a	0	0	4	0
PF3D7_1441400	506	FACT complex subunit SSRP1, putative	FACT-S	0	0	4	5
PF3D7_1442900	3384	Sec7 domain-containing protein ARFGEF, putative	ARFGEF	0	0	4	2
PF3D7_1460700	146	60S ribosomal protein L27	RPL27	0	0	4	9
PF3D7_1475600	729	bromodomain protein 4, putative	BDP4	0	0	4	6
PF3D7_0209800	457	ATP-dependent RNA helicase UAP56	UAP56	0	1	3	2
PF3D7_0210100	96	60S ribosomal protein L37ae, putative	RPL37A	0	0	3	4
PF3D7_0212300	427	eukaryotic peptide chain release factor subunit 1, putative	ERF1	0	0	3	4
PF3D7_0323700	693	U4/U6.U5 tri-snRNP-associated protein 1, putative	SART1	0	0	3	3
PF3D7_0511800	604	inositol-3-phosphate synthase	INO1	8	5	3	1
PF3D7_0512600	200	ras-related protein Rab-1B	RAB1b	0	0	3	2
PF3D7_0520300	103	U6 snRNA-associated Sm-like protein LSm2, putative	LSM2	2	1	3	0
PF3D7_0614500	182	60S ribosomal protein L19	RPL19	0	0	3	8
PF3D7_0620500	650	cleavage stimulation factor subunit 1, putative	N/A	0	0	3	0
PF3D7_0707700	961	E3 ubiquitin-protein ligase, putative	N/A	1	0	3	1
PF3D7_0710600	150	60S ribosomal protein L34	RPL34	0	0	3	0
PF3D7_0711000	1229	AAA family ATPase, CDC48 subfamily	CDC48	0	0	3	1
PF3D7_0719300	1032	actin-related protein ARP6	ARP6	0	0	3	3
PF3D7_0731600	811	acyl-CoA synthetase	ACS5	0	0	3	5
PF3D7_0802800	604	serine/threonine protein phosphatase 2B catalytic subunit A	CNA	0	0	3	0
PF3D7_0803800	265	proteasome subunit beta type-4	N/A	0	0	3	0
PF3D7_0806800	1053	V-type proton ATPase subunit a, putative	N/A	4	0	3	0
PF3D7_0819900	91	U6 snRNA-associated Sm-like protein LSm3, putative	LSM3	0	0	3	0
PF3D7_0822800	324	U5 small nuclear ribonucleoprotein 40 kDa protein, putative	SNRNP40	0	0	3	2
PF3D7_0824400	585	nucleoside transporter 2	NT2	2	0	3	0
PF3D7_0826500	1326	ubiquitin conjugation factor E4 B, putative	UBE4B	1	1	3	1
PF3D7_0906600	843	zinc finger protein, putative	N/A	6	0	3	0
PF3D7_0909800	116	small nuclear ribonucleoprotein Sm D3, putative	SNRPD3	0	0	3	1
PF3D7_0914700	516	major facilitator superfamily-related transporter, putative	MFR4	3	3	3	1
PF3D7_0917600	820	pre-mRNA-splicing factor ATP-dependent RNA helicase PRP43, putative	PRP43	0	0	3	0
PF3D7_0920800	510	inosine-5'-monophosphate dehydrogenase	IMPDH	0	0	3	0
PF3D7_0923000	335	DNA-directed RNA polymerase II subunit RPB3, putative	RPB3	0	0	3	0
PF3D7_0931800	282	proteasome subunit beta type-6, putative	N/A	5	4	3	0
PF3D7_0934500	235	V-type proton ATPase subunit E, putative	N/A	0	1	3	7
PF3D7_0934800	342	cAMP-dependent protein kinase catalytic subunit	PKAc	1	0	3	2
PF3D7_1003700	1308	MKT1 domain-containing protein, putative	N/A	4	0	3	0
PF3D7_1007700	1597	AP2 domain transcription factor AP2-I	AP2-I	1	0	3	9
PF3D7_1011900	305	heme oxygenase	HO	0	0	3	0
PF3D7_1027400	177	DNA-directed RNA polymerase II subunit RPB7, putative	RPB7	2	0	3	0
PF3D7_1033600	915	pre-mRNA-splicing factor CEF1, putative	CEF1	0	0	3	1
PF3D7_1103100	118	60S acidic ribosomal protein P1, putative	RPP1	1	0	3	0
PF3D7_1109900	112	60S ribosomal protein L36	RPL36	0	0	3	5
PF3D7_1120000	1070	conserved protein, unknown function	N/A	0	0	3	0
PF3D7_1124300	525	conserved protein, unknown function	N/A	0	0	3	2
PF3D7_1140800	803	conserved Plasmodium protein, unknown function	N/A	0	0	3	0
PF3D7_1142600	140	60S ribosomal protein L35ae, putative	N/A	0	0	3	2
PF3D7_1143300	333	DNA-directed RNA polymerases I and III subunit RPAC1, putative	RPC40	6	0	3	1
PF3D7_1144900	207	ras-related protein Rab-6	RAB6	2	7	3	5
PF3D7_1149200	1090	ring-infected erythrocyte surface antigen	RESA3	0	0	3	10
PF3D7_1209200	108	U6 snRNA-associated Sm-like protein LSm7, putative	LSM7	4	0	3	2
PF3D7_1211400	244	heat shock protein DNAJ homologue Pfj4	PfJ4	8	3	3	8
PF3D7_1212000	205	glutathione peroxidase-like thioredoxin peroxidase	TPx(Gl)	2	1	3	0
PF3D7_1213900	1137	W2 domain-containing protein, putative	N/A	0	0	3	0
PF3D7_1223100	441	cAMP-dependent protein kinase regulatory subunit	PKAr	1	2	3	8
PF3D7_1317800	145	40S ribosomal protein S19	RPS19	0	0	3	9
PF3D7_1323400	190	60S ribosomal protein L23	RPL23	0	0	3	11
PF3D7_1328800	273	transcriptional regulatory protein sir2a	SIR2A	0	0	3	0
PF3D7_1346300	211	DNA/RNA-binding protein Alba 2	ALBA2	0	0	3	3
PF3D7_1351400	203	60S ribosomal protein L17, putative	N/A	0	0	3	3
PF3D7_1369400	2868	conserved Plasmodium protein, unknown function	N/A	0	0	3	0
PF3D7_1407100	318	rRNA 2'-O-methyltransferase fibrillarin, putative	NOP1	0	0	3	3
PF3D7_1413400	643	30S ribosomal protein S9, putative	N/A	0	0	3	2
PF3D7_1428100	637	WW domain-binding protein 11, putative	WBP11	0	0	3	0
PF3D7_1429100	545	ribosomal protein L15, apicoplast, putative	N/A	0	0	3	3
PF3D7_1441600	569	acid cluster protein 33 homologue, putative	N/A	6	0	3	0
PF3D7_1443000	1268	serine/threonine protein kinase	SRPK2	0	0	3	0
PF3D7_1454400	777	aminopeptidase P	APP	15	37	3	1
PF3D7_1464700	382	ATP synthase (C/AC39) subunit, putative	N/A	1	0	3	0
PF3D7_1468900	813	zinc finger protein, putative	N/A	3	2	3	7
PF3D7_1470900	195	proteasome subunit beta type-2, putative	N/A	2	0	3	0
PF3D7_1472200	2251	histone deacetylase, putative	HDA1	0	0	3	1
PF3D7_1473500	675	conserved Plasmodium protein, unknown function	N/A	0	0	3	0
PF3D7_1474800	254	proteasome subunit alpha type-1, putative	N/A	2	0	3	3
PF3D7_0103200	434	nucleoside transporter 4	NT4	0	0	2	1
PF3D7_0202500	106	early transcribed membrane protein 2	ETRAMP2	0	0	2	0
PF3D7_0206700	471	adenylosuccinate lyase	ADSL	0	0	2	0
PF3D7_0207600	997	serine repeat antigen 5	SERA5	1	1	2	40
PF3D7_0219700	295	Plasmodium exported protein (PHISTc), unknown function	GEXP20	0	0	2	0
PF3D7_0303100	1441	CLP1 P-loop domain-containing protein, putative	N/A	1	0	2	0
PF3D7_0303700	448	lipoamide acyltransferase component of branched-chain alpha-keto acid dehydrogenase complex	BCKDH-E2	1	0	2	1
PF3D7_0304200	533	EH domain-containing protein	EHD	0	0	2	0
PF3D7_0305200	1139	GRIP domain-containing protein, putative	N/A	2	1	2	1
PF3D7_0309800	280	YTH domain-containing protein 2	YTH2	0	0	2	1
PF3D7_0310300	1165	phosphoglycerate mutase, putative	N/A	0	0	2	0
PF3D7_0317000	252	proteasome subunit alpha type-3, putative	N/A	4	1	2	1
PF3D7_0317700	2870	CPSF (cleavage and polyadenylation specific factor), subunit A, putative	N/A	0	0	2	0
PF3D7_0320800	433	ATP-dependent RNA helicase DDX6	DOZI	0	0	2	1
PF3D7_0321600	735	ATP-dependent RNA helicase DDX42, putative	DDX42	0	0	2	0
PF3D7_0404900	378	6-cysteine protein P41	P41	7	2	2	7
PF3D7_0406100	494	V-type proton ATPase subunit B	N/A	10	4	2	3
PF3D7_0409100	534	U4/U6 small nuclear ribonucleoprotein PRP31, putative	PRPF31	0	0	2	0
PF3D7_0413800	280	50S ribosomal protein L10, putative	N/A	0	0	2	0
PF3D7_0414900	275	armadillo-domain containing rhoptry protein	ARO	1	0	2	5
PF3D7_0503000	262	50S ribosomal protein L28, apicoplast, putative	N/A	0	0	2	1
PF3D7_0503400	122	actin-depolymerizing factor 1	ADF1	4	1	2	2
PF3D7_0518200	131	SWIB/MDM2 domain-containing protein	MDM2	0	0	2	2
PF3D7_0518500	1123	ATP-dependent RNA helicase DDX23, putative	DDX23	0	0	2	0
PF3D7_0525400	467	7-helix-1 protein	N/A	0	0	2	0
PF3D7_0528100	929	AP-1/2 complex subunit beta, putative	N/A	0	1	2	0
PF3D7_0532400	528	lysine-rich membrane-associated PHISTb protein	LyMP	0	0	2	0
PF3D7_0606800	299	VFT protein	VFT1	2	0	2	2
PF3D7_0609700	1901	protein KIC6	KIC6	0	0	2	0
PF3D7_0612700	347	6-cysteine protein P12	P12	3	1	2	11
PF3D7_0615800	1185	conserved oligomeric Golgi complex subunit 4, putative	COG4	0	0	2	0
PF3D7_0618000	795	conserved Plasmodium membrane protein, unknown function	N/A	1	0	2	1
PF3D7_0621800	184	nascent polypeptide-associated complex subunit alpha, putative	N/A	2	0	2	0
PF3D7_0623100	786	nuclear polyadenylated RNA-binding protein NAB2, putative	NAB2	0	0	2	4
PF3D7_0624000	493	hexokinase	HK	7	9	2	3
PF3D7_0625600	631	poly(A) polymerase PAP, putative	PAP	5	1	2	0
PF3D7_0627500	189	protein DJ-1	DJ1	11	11	2	10
PF3D7_0628600	385	DNA methyltransferase 1-associated protein 1, putative	N/A	0	0	2	0
PF3D7_0630600	935	deubiquitinating enzyme MINDY, putative	N/A	0	0	2	3
PF3D7_0706400	92	60S ribosomal protein L37	RPL37	0	0	2	0
PF3D7_0707200	2129	conserved Plasmodium protein, unknown function	N/A	0	1	2	5
PF3D7_0716000	1125	RNA-binding protein, putative	N/A	1	0	2	0
PF3D7_0719600	173	60S ribosomal protein L11a, putative	N/A	0	0	2	4
PF3D7_0719800	453	conserved protein, unknown function	N/A	0	0	2	2
PF3D7_0720400	642	apoptosis-inducing factor, putative	AIF	0	0	2	0
PF3D7_0727200	553	cysteine desulfurase IscS, putative	NFS1	0	0	2	0
PF3D7_0727400	256	proteasome subunit alpha type-5, putative	N/A	3	1	2	0
PF3D7_0727500	707	mTERF domain-containing protein, putative	N/A	1	0	2	0
PF3D7_0727900	1923	conserved Plasmodium protein, unknown function	N/A	0	0	2	0
PF3D7_0802000	1397	glutamate dehydrogenase, putative	GDH3	11	8	2	1
PF3D7_0804400	740	methionine aminopeptidase 1c, putative	METAP1c	0	0	2	0
PF3D7_0804800	217	peptidyl-prolyl cis-trans isomerase	CYP24	1	0	2	1
PF3D7_0807300	201	ras-related protein Rab-18	RAB18	0	0	2	0
PF3D7_0807600	1334	conserved Plasmodium protein, unknown function	N/A	0	0	2	0
PF3D7_0808400	278	coatomer subunit epsilon, putative	SEC28	0	0	2	2
PF3D7_0810300	550	protein phosphatase PPM5, putative	PPM5	0	0	2	0
PF3D7_0810500	303	protein phosphatase PPM7, putative	PPM7	1	0	2	0
PF3D7_0815200	877	importin subunit beta, putative	N/A	2	3	2	0
PF3D7_0815600	268	eukaryotic translation initiation factor 3 subunit G, putative	EIF3G	2	1	2	3
PF3D7_0817700	1156	rhoptry neck protein 5	RON5	0	0	2	3
PF3D7_0822300	83	small nuclear ribonucleoprotein G, putative	SNRPG	0	0	2	0
PF3D7_0827500	316	ribosomal protein L21, apicoplast, putative	N/A	0	0	2	0
PF3D7_0828100	1033	conserved Plasmodium protein, unknown function	N/A	0	0	2	0
PF3D7_0903200	206	ras-related protein RAB7	RAB7	2	0	2	2
PF3D7_0909400	1311	exoribonuclease, putative	N/A	0	0	2	0
PF3D7_0909900	1373	helicase SKI2W, putative	N/A	0	1	2	0
PF3D7_0914400	249	protein KIC3	KIC3	3	0	2	6
PF3D7_0918700	737	conserved Plasmodium protein, unknown function	N/A	0	0	2	0
PF3D7_0923900	202	polyadenylate-binding protein 2, putative	PABP2	0	0	2	1
PF3D7_0924400	1245	conserved Plasmodium protein, unknown function	N/A	5	0	2	0
PF3D7_0927600	595	RNA-binding protein, putative	N/A	2	0	2	2
PF3D7_0935600	512	gametocytogenesis-implicated protein	GIG	0	0	2	5
PF3D7_0935900	713	ring-exported protein 1	REX1	2	1	2	0
PF3D7_1002400	248	transformer-2 protein homolog beta, putative	TRA2B	1	1	2	1
PF3D7_1008900	242	adenylate kinase	AK1	1	0	2	7
PF3D7_1022700	275	phospholipid scramblase, putative	N/A	1	0	2	0
PF3D7_1034000	663	Sec1 family protein, putative	SLY1	2	0	2	7
PF3D7_1037100	745	pyruvate kinase 2	PyKII	0	2	2	0
PF3D7_1037300	301	ADP/ATP transporter on adenylate translocase	ADT	0	0	2	0
PF3D7_1103800	3371	CCR4-NOT transcription complex subunit 1, putative	NOT1	5	0	2	3
PF3D7_1111900	236	Josephin domain-containing protein, putative	N/A	0	0	2	0
PF3D7_1115800	304	conserved Plasmodium protein, unknown function	N/A	0	0	2	2
PF3D7_1116700	700	dipeptidyl aminopeptidase 1	DPAP1	4	1	2	3
PF3D7_1123500	1336	golgi protein 2	GP2	0	0	2	0
PF3D7_1124900	124	60S ribosomal protein L35, putative	RPL35	0	0	2	7
PF3D7_1125500	126	small nuclear ribonucleoprotein Sm D1, putative	SNRPD1	0	0	2	0
PF3D7_1126000	1013	threonine--tRNA ligase	ThrRS	4	2	2	0
PF3D7_1126200	156	40S ribosomal protein S18, putative	RPS18	0	1	2	9
PF3D7_1126900	86	small nuclear ribonucleoprotein F, putative	SNRPF	1	0	2	0
PF3D7_1128400	376	bifunctional farnesyl/geranylgeranyl diphosphate synthase	FPPS/GGPPS	6	1	2	2
PF3D7_1140100	128	V-type proton ATPase subunit F, putative	N/A	8	0	2	3
PF3D7_1141800	394	EELM2 domain-containing protein, putative	N/A	0	0	2	2
PF3D7_1206200	984	eukaryotic translation initiation factor 3 subunit C, putative	EIF3C	0	0	2	0
PF3D7_1212700	1377	eukaryotic translation initiation factor 3 subunit A, putative	EIF3A	0	0	2	0
PF3D7_1213200	278	mediator of RNA polymerase II transcription subunit 18, putative	MED18	1	0	2	0
PF3D7_1220100	618	pre-mRNA-processing factor 17, putative	PRP17	0	0	2	0
PF3D7_1225800	1140	ubiquitin-activating enzyme E1	UBA1	0	2	2	0
PF3D7_1227800	1092	elongator complex protein 3, putative	ELP3	0	0	2	0
PF3D7_1230800	584	pre-mRNA-splicing regulator WTAP, putative	WTAP	0	0	2	3
PF3D7_1235300	1662	CCR4-NOT transcription complex subunit 4, putative	NOT4	0	0	2	0
PF3D7_1239600	302	hydroxyethylthiazole kinase	ThzK	3	0	2	0
PF3D7_1247400	304	peptidyl-prolyl cis-trans isomerase FKBP35	FKBP35	1	2	2	2
PF3D7_1305100	420	protein AMR3	AMR3	0	0	2	4
PF3D7_1306900	449	U1 small nuclear ribonucleoprotein A, putative	SNRPA	0	0	2	3
PF3D7_1308300	82	40S ribosomal protein S27	RPS27	5	4	2	5
PF3D7_1309500	209	H/ACA ribonucleoprotein complex subunit 1, putative	GAR1	0	0	2	3
PF3D7_1317000	640	U4/U6.U5 tri-snRNP-associated protein 2, putative	USP39	0	0	2	0
PF3D7_1320800	421	dihydrolipoyllysine-residue succinyltransferase component of 2-oxoglutarate dehydrogenase complex	N/A	0	0	2	0
PF3D7_1325000	77	U6 snRNA-associated Sm-like protein LSm6, putative	LSM6	0	0	2	0
PF3D7_1338300	411	elongation factor 1-gamma, putative	EF-1gamma	0	0	2	4
PF3D7_1341300	187	60S ribosomal protein L18-2, putative	N/A	0	0	2	7
PF3D7_1343500	307	conserved protein, unknown function	N/A	0	0	2	3
PF3D7_1344800	375	aspartate carbamoyltransferase	ATCase	1	0	2	0
PF3D7_1344900	1488	conserved Plasmodium protein, unknown function	N/A	0	0	2	0
PF3D7_1352500	208	thioredoxin-related protein, putative	N/A	0	0	2	6
PF3D7_1352700	2533	intron-binding protein aquarius, putative	AQR	0	0	2	1
PF3D7_1359600	2025	conserved Plasmodium protein, unknown function	N/A	0	0	2	1
PF3D7_1361000	724	protein arginine N-methyltransferase 5, putative	PRMT5	0	0	2	1
PF3D7_1414400	304	serine/threonine protein phosphatase PP1	PP1	0	1	2	0
PF3D7_1442300	402	tRNA import protein tRIP	tRIP	0	0	2	0
PF3D7_1453000	931	conserved Plasmodium protein, unknown function	N/A	0	0	2	0
PF3D7_1459600	801	conserved Plasmodium protein, unknown function	N/A	3	0	2	1
PF3D7_1464000	705	YL1 nuclear protein, putative	N/A	0	0	2	0
PF3D7_1466100	889	protein phosphatase containing kelch-like domains	PPKL	3	0	2	0
PF3D7_1470800	1095	conserved Plasmodium protein, unknown function	N/A	0	0	2	0
PF3D7_1471400	499	diacylglycerol kinase, putative	N/A	0	0	2	0
PF3D7_1474500	701	splicing factor 3A subunit 1, putative	SF3A1	0	0	2	2
PF3D7_1477300	280	Plasmodium exported protein (PHIST), unknown function	Pfg14-744	0	0	2	0
PF3D7_0108300	2221	conserved Plasmodium protein, unknown function	ARP	0	0	1	11
PF3D7_0111000	1664	kinesin-8B, putative	N/A	0	0	1	0
PF3D7_0205400	457	PCI domain-containing protein, putative	N/A	0	0	1	0
PF3D7_0206500	1436	conserved Plasmodium protein, unknown function	N/A	0	0	1	0
PF3D7_0207700	962	serine repeat antigen 4	SERA4	6	15	1	20
PF3D7_0208600	498	ribosome-recycling factor	RRF1	0	0	1	0
PF3D7_0209200	275	exosome complex component MTR3, putative	MTR3	0	0	1	0
PF3D7_0215100	298	RING zinc finger protein, putative	N/A	3	0	1	0
PF3D7_0302000	600	pre-mRNA-splicing factor PRP46, putative	PRP46	0	0	1	0
PF3D7_0302800	419	RNA-binding protein, putative	N/A	1	0	1	0
PF3D7_0303000	783	N-ethylmaleimide-sensitive fusion protein	NSF	0	0	1	3
PF3D7_0306900	145	40S ribosomal protein S23, putative	N/A	0	1	1	2
PF3D7_0308000	498	DNA polymerase delta small subunit, putative	N/A	3	0	1	0
PF3D7_0308300	337	conserved Plasmodium protein, unknown function	N/A	0	0	1	2
PF3D7_0308600	532	pre-mRNA-processing factor 19, putative	PRPF19	0	0	1	1
PF3D7_0309600	112	60S acidic ribosomal protein P2	PfP2	0	0	1	7
PF3D7_0310400	1294	parasite-infected erythrocyte surface protein	PIESP1	0	1	1	3
PF3D7_0318500	4981	conserved Plasmodium protein, unknown function	N/A	1	0	1	0
PF3D7_0322000	171	peptidyl-prolyl cis-trans isomerase	CYP19A	2	1	1	2
PF3D7_0401800	560	Plasmodium exported protein (PHISTb), unknown function	PfD80	1	0	1	3
PF3D7_0404300	631	conserved Plasmodium protein, unknown function	N/A	0	0	1	11
PF3D7_0410400	338	exosome complex component RRP4	RRP4	1	0	1	0
PF3D7_0410800	1298	conserved Plasmodium protein, unknown function	N/A	1	0	1	1
PF3D7_0412200	332	conserved Plasmodium protein, unknown function	N/A	0	0	1	0
PF3D7_0413700	338	lysine decarboxylase-like protein, putative	N/A	0	0	1	2
PF3D7_0415400	208	coatomer subunit zeta, putative	N/A	1	0	1	1
PF3D7_0505900	126	mediator of RNA polymerase II transcription subunit 11, putative	MED11	1	0	1	0
PF3D7_0509800	1559	phosphatidylinositol 4-kinase	PI4K	0	0	1	0
PF3D7_0510200	747	peptidyl-prolyl cis-trans isomerase	CYP87	0	0	1	0
PF3D7_0516700	1332	ubiquitin carboxyl-terminal hydrolase 2, putative	N/A	0	1	1	2
PF3D7_0519000	293	histone RNA hairpin-binding protein, putative	SLBP	1	0	1	0
PF3D7_0519800	668	EELM2 domain-containing protein, putative	N/A	0	0	1	0
PF3D7_0520200	697	mediator of RNA polymerase II transcription subunit 17, putative	MED17	0	1	1	2
PF3D7_0520400	301	single-stranded DNA-binding protein, putative	N/A	0	0	1	0
PF3D7_0523000	1419	multidrug resistance protein 1	MDR1	0	0	1	0
PF3D7_0528200	517	eukaryotic translation initiation factor 3 subunit E, putative	EIF3E	0	1	1	0
PF3D7_0528700	204	peptidyl-prolyl cis-trans isomerase	CYP23	0	0	1	0
PF3D7_0532100	181	early transcribed membrane protein 5	ETRAMP5	1	0	1	2
PF3D7_0532300	509	Plasmodium exported protein (PHISTb), unknown function	N/A	0	1	1	4
PF3D7_0603100	452	RNA-binding protein, putative	N/A	2	0	1	0
PF3D7_0603400	1103	trophozoite exported protein 1	TEX1	0	1	1	4
PF3D7_0606500	663	polypyrimidine tract-binding protein, putative	PTB	0	0	1	0
PF3D7_0612900	686	nucleolar GTP-binding protein 1, putative	NOG1	0	0	1	0
PF3D7_0613700	703	syntaxin-binding protein, putative	N/A	0	0	1	0
PF3D7_0623800	2404	tyrosine kinase-like protein, putative	TKL4	0	0	1	0
PF3D7_0629800	1129	cullin-like protein, putative	N/A	0	0	1	0
PF3D7_0702500	253	Plasmodium exported protein, unknown function	N/A	1	0	1	1
PF3D7_0705500	2814	inositol-phosphate phosphatase, putative	N/A	0	1	1	0
PF3D7_0709600	1156	ribonucleases P/MRP protein subunit POP1, putative	POP1	0	0	1	0
PF3D7_0716800	327	eukaryotic translation initiation factor 3 subunit I, putative	EIF3I	5	1	1	2
PF3D7_0721100	244	conserved protein, unknown function	N/A	0	0	1	0
PF3D7_0724200	427	type 2A phosphatase-associated protein 42, putative	TAP42	3	1	1	0
PF3D7_0726300	1330	DNA mismatch repair protein PMS1, putative	PMS1	0	0	1	0
PF3D7_0726400	4944	conserved Plasmodium membrane protein, unknown function	N/A	0	0	1	0
PF3D7_0726500	3183	ubiquitin carboxyl-terminal hydrolase, putative	N/A	0	0	1	4
PF3D7_0727800	1918	cation transporting ATPase, putative	N/A	1	0	1	0
PF3D7_0730300	1331	AP2 domain transcription factor AP2-L, putative	ApiAP2	0	0	1	1
PF3D7_0802300	1121	periodic tryptophan protein 2, putative	PWP2	0	0	1	0
PF3D7_0809700	520	RuvB-like helicase 1	RUVB1	0	0	1	0
PF3D7_0813100	662	conserved Plasmodium protein, unknown function	N/A	0	0	1	2
PF3D7_0816200	209	vacuolar protein sorting-associated protein 2, putative	VPS2	0	0	1	4
PF3D7_0821400	124	conserved Plasmodium protein, unknown function	N/A	0	0	1	3
PF3D7_0825500	630	protein KRI1, putative	KRI1	0	0	1	0
PF3D7_0828500	342	translation initiation factor eIF-2B subunit alpha, putative	N/A	5	0	1	0
PF3D7_0831400	302	Plasmodium exported protein, unknown function	N/A	1	1	1	0
PF3D7_0831700	679	heat shock protein 70	HSP70x	0	0	1	10
PF3D7_0903600	760	conserved protein, unknown function	N/A	0	0	1	4
PF3D7_0905700	319	autophagy-related protein 3, putative	ATG3	0	0	1	0
PF3D7_0907700	279	proteasome activator 28	PA28	2	1	1	1
PF3D7_0907900	241	peptide deformylase	PDF	0	0	1	2
PF3D7_0909600	604	conserved protein, unknown function	N/A	0	0	1	1
PF3D7_0909700	1036	FHA domain protein, putative	N/A	0	0	1	0
PF3D7_0912800	616	tRNA (adenine(58)-N(1))-methyltransferase non-catalytic subunit TRM6, putative	GCD10	0	0	1	0
PF3D7_0918200	317	50S ribosomal protein L3, apicoplast, putative	N/A	0	0	1	0
PF3D7_0918300	320	eukaryotic translation initiation factor 3 subunit F, putative	EIF3F	1	0	1	0
PF3D7_0920700	593	CRAL/TRIO domain-containing protein, putative	N/A	2	0	1	2
PF3D7_0926700	839	glutamine-dependent NAD(+) synthetase, putative	NADSYN	0	3	1	0
PF3D7_0932300	570	M18 aspartyl aminopeptidase	M18AAP	3	8	1	0
PF3D7_1001500	107	early transcribed membrane protein 10.1	ETRAMP10	0	0	1	0
PF3D7_1002100	631	EMP1-trafficking protein	PTP5	1	0	1	0
PF3D7_1002700	944	conserved Plasmodium protein, unknown function	N/A	5	0	1	0
PF3D7_1009200	915	ribonuclease, putative	N/A	0	0	1	0
PF3D7_1010300	118	succinate dehydrogenase subunit 4, putative	SDH4	0	0	1	1
PF3D7_1011400	271	proteasome subunit beta type-5	N/A	2	0	1	1
PF3D7_1012400	231	hypoxanthine-guanine phosphoribosyltransferase	HGPRT	2	8	1	5
PF3D7_1024700	496	conserved protein, unknown function	N/A	0	0	1	0
PF3D7_1028400	483	ribosome biogenesis protein RPF2, putative	N/A	0	0	1	0
PF3D7_1029600	367	adenosine deaminase	ADA	1	1	1	0
PF3D7_1032700	553	conserved Plasmodium protein, unknown function	N/A	0	0	1	1
PF3D7_1033200	355	early transcribed membrane protein 10.2	ETRAMP10.2	3	1	1	0
PF3D7_1034200	214	ribosomal protein L27, putative	RPL27	0	0	1	1
PF3D7_1035500	371	merozoite surface protein 6	MSP6	0	6	1	2
PF3D7_1035900	566	merozoites-associated armadillo repeats protein	MAAP	0	0	1	0
PF3D7_1036400	1162	liver stage antigen 1	LSA1	3	1	1	0
PF3D7_1036700	210	phosducin-like protein 2, putative	PhLP2	0	0	1	0
PF3D7_1036900	1681	conserved Plasmodium protein, unknown function	N/A	0	0	1	8
PF3D7_1104000	623	phenylalanine--tRNA ligase beta subunit	N/A	3	1	1	0
PF3D7_1104300	1141	conserved Plasmodium protein, unknown function	N/A	0	0	1	0
PF3D7_1104400	424	thioredoxin-like mero protein	Trx-mero	0	0	1	0
PF3D7_1110200	1329	pre-mRNA-processing factor 6, putative	PRPF6	0	0	1	0
PF3D7_1110500	1050	vacuolar protein sorting-associated protein 35, putative	VPS35	1	0	1	0
PF3D7_1111000	579	tRNA m5C-methyltransferase, putative	N/A	0	0	1	0
PF3D7_1111200	594	conserved protein, unknown function	N/A	1	0	1	3
PF3D7_1119400	2147	ubiquitin-protein ligase, putative	N/A	2	0	1	0
PF3D7_1120100	250	phosphoglycerate mutase, putative	PGM1	2	2	1	8
PF3D7_1121600	162	exported protein 1	EXP1	0	0	1	3
PF3D7_1123100	2265	calcium-dependent protein kinase 7	CDPK7	0	0	1	0
PF3D7_1128000	1789	conserved Plasmodium protein, unknown function	N/A	0	0	1	3
PF3D7_1129800	282	conserved Plasmodium protein, unknown function	N/A	1	0	1	0
PF3D7_1129900	609	major facilitator superfamily-related transporter, putative	MFR5	1	0	1	0
PF3D7_1133400	622	apical membrane antigen 1	AMA1	0	0	1	0
PF3D7_1136300	1098	tudor staphylococcal nuclease	TSN	0	0	1	0
PF3D7_1143100	1604	AP2 domain transcription factor AP2-O, putative	ApiAP2	1	0	1	0
PF3D7_1205600	333	tetratricopeptide repeat protein, putative	N/A	8	2	1	2
PF3D7_1206500	651	Tat binding protein 1(TBP-1)-interacting protein, putative	N/A	1	1	1	0
PF3D7_1210000	339	50S ribosomal protein L1, apicoplast, putative	RPL1	0	0	1	0
PF3D7_1217900	483	PPPDE peptidase domain-containing protein, putative	N/A	4	0	1	1
PF3D7_1224900	106	splicing factor 3B subunit 6, putative	SF3B6	0	0	1	3
PF3D7_1227100	742	DNA helicase 60	DH60	0	0	1	3
PF3D7_1228800	3209	WD repeat-containing protein, putative	N/A	0	0	1	0
PF3D7_1230400	207	ATP-dependent protease subunit ClpQ	ClpQ	1	0	1	0
PF3D7_1231600	1168	pre-mRNA-splicing factor ATP-dependent RNA helicase PRP2, putative	PRP2	0	0	1	0
PF3D7_1233900	1026	sentrin-specific protease 1	SENP1	0	0	1	0
PF3D7_1235700	535	ATP synthase subunit beta, mitochondrial	N/A	2	0	1	0
PF3D7_1237500	1681	conserved Plasmodium protein, unknown function	N/A	0	0	1	0
PF3D7_1237700	210	conserved protein, unknown function	N/A	1	0	1	0
PF3D7_1238800	792	acyl-CoA synthetase	ACS11	0	0	1	1
PF3D7_1243600	115	translation initiation factor SUI1, putative	N/A	0	0	1	5
PF3D7_1244100	1296	N-alpha-acetyltransferase 15, NatA auxiliary subunit, putative	N/A	1	0	1	0
PF3D7_1245500	460	conserved Plasmodium protein, unknown function	N/A	0	0	1	0
PF3D7_1246300	888	protein KIC4	KIC4	0	1	1	0
PF3D7_1248200	357	pre-mRNA-splicing factor RBM22, putative	RBM22	0	0	1	0
PF3D7_1249600	848	leucine-rich repeat protein	LRR12	1	0	1	0
PF3D7_1250300	297	vacuolar protein sorting-associated protein 26, putative	VPS26	1	0	1	1
PF3D7_1251200	602	coronin	N/A	0	1	1	3
PF3D7_1302000	312	EMP1-trafficking protein	PTP6	0	0	1	0
PF3D7_1304500	211	small heat shock protein, putative	N/A	1	1	1	1
PF3D7_1305400	609	AAR2 protein, putative	N/A	0	0	1	0
PF3D7_1309300	728	U4/U6 small nuclear ribonucleoprotein PRP3, putative	PRPF3	0	0	1	0
PF3D7_1310600	207	ras-related protein Rab-5B	RAB5b	0	0	1	1
PF3D7_1310700	143	RNA-binding protein, putative	N/A	0	0	1	2
PF3D7_1311200	527	alternative splicing regulator, putative	N/A	0	0	1	0
PF3D7_1312900	1255	eukaryotic translation initation factor 4 gamma	EIF4G	0	0	1	0
PF3D7_1315900	1232	exportin-T, putative	N/A	0	3	1	0
PF3D7_1316600	896	choline-phosphate cytidylyltransferase	CCT	0	0	1	2
PF3D7_1317300	296	conserved Plasmodium protein, unknown function	N/A	0	0	1	0
PF3D7_1318800	651	translocation protein SEC63, putative	SEC63	0	0	1	0
PF3D7_1320500	211	SNARE protein, putative	SNAP23	0	0	1	0
PF3D7_1320600	216	ras-related protein Rab-11A	RAB11a	0	0	1	3
PF3D7_1324900	316	L-lactate dehydrogenase	LDH	8	2	1	1
PF3D7_1325400	3519	CRWN-like protein, putative	N/A	0	0	1	0
PF3D7_1327300	1795	conserved Plasmodium protein, unknown function	N/A	0	1	1	0
PF3D7_1328100	270	proteasome subunit beta type-7, putative	N/A	1	3	1	0
PF3D7_1329100	2160	myosin F, putative	MyoF	0	1	1	3
PF3D7_1330300	331	DnaJ protein, putative	N/A	0	0	1	1
PF3D7_1330800	596	RNA-binding protein, putative	N/A	0	1	1	2
PF3D7_1338200	221	60S ribosomal protein L6, putative	RPL6	0	0	1	7
PF3D7_1345700	468	isocitrate dehydrogenase [NADP], mitochondrial	IDH	0	1	1	0
PF3D7_1345800	994	conserved Plasmodium protein, unknown function	N/A	0	0	1	0
PF3D7_1346200	168	nuclear import protein MOG1, putative	N/A	0	0	1	0
PF3D7_1347200	422	nucleoside transporter 1	NT1	1	1	1	0
PF3D7_1347500	372	DNA/RNA-binding protein Alba 4	ALBA4	0	0	1	5
PF3D7_1349200	863	glutamate--tRNA ligase, putative	N/A	0	0	1	0
PF3D7_1350100	583	lysine--tRNA ligase	KRS1	0	0	1	1
PF3D7_1350200	93	small nuclear ribonucleoprotein E, putative	SNRPE	0	0	1	0
PF3D7_1353800	246	proteasome subunit alpha type-4, putative	N/A	3	2	1	0
PF3D7_1361800	2605	glideosome-associated connector	GAC	0	0	1	0
PF3D7_1364400	3265	conserved Plasmodium protein, unknown function	N/A	2	0	1	12
PF3D7_1364800	205	DNA-directed RNA polymerases I, II, and III subunit RPABC1, putative	RPB5	0	0	1	4
PF3D7_1366600	576	signal recognition particle receptor subunit alpha, putative	SRPR-alpha	0	0	1	0
PF3D7_1368900	450	conserved protein, unknown function	N/A	0	0	1	0
PF3D7_1403900	298	serine/threonine protein phosphatase CPPED1, putative	CPPED1	0	0	1	0
PF3D7_1408700	7182	conserved protein, unknown function	N/A	0	0	1	0
PF3D7_1410000	292	ER membrane protein complex subunit 2, putative	EMC2	0	0	1	0
PF3D7_1420000	484	splicing factor 3B subunit 4, putative	SF3B4	0	0	1	0
PF3D7_1420400	889	glycine--tRNA ligase	GlyRS	0	9	1	0
PF3D7_1420600	519	pantothenate kinase 1, putative	PANK1	1	0	1	0
PF3D7_1434300	564	Hsp70/Hsp90 organizing protein	HOP	7	4	1	0
PF3D7_1439800	241	vesicle-associated membrane protein, putative	N/A	0	0	1	0
PF3D7_1443400	819	WD repeat-containing protein	WLP1	0	0	1	1
PF3D7_1444800	369	fructose-bisphosphate aldolase	FBPA	8	8	1	6
PF3D7_1453900	961	conserved Plasmodium protein, unknown function	N/A	0	0	1	0
PF3D7_1454000	511	RNA-binding protein, putative	N/A	0	0	1	0
PF3D7_1455500	1081	AP-1 complex subunit gamma, putative	N/A	0	0	1	1
PF3D7_1457000	412	signal peptide peptidase	SPP	0	0	1	0
PF3D7_1457300	639	MA3 domain-containing protein, putative	N/A	0	1	1	0
PF3D7_1461300	67	40S ribosomal protein S28e, putative	N/A	1	1	1	3
PF3D7_1461400	322	MORN repeat protein, putative	N/A	7	2	1	0
PF3D7_1465200	376	mediator of RNA polymerase II transcription subunit 4, putative	MED4	0	0	1	0
PF3D7_1471100	287	exported protein 2	EXP2	4	0	1	3
PF3D7_1472600	553	protein disulfide-isomerase	PDI-14	2	1	1	0
PF3D7_1472900	358	dihydroorotase, putative	N/A	0	0	1	7
PF3D7_1473200	454	DnaJ protein, putative	N/A	1	0	1	2
PF3D7_0102900	626	aspartate--tRNA ligase	N/A	1	0	0	0
PF3D7_0107500	1470	Niemann-Pick type C1-related protein	NCR1	2	0	0	0
PF3D7_0108500	179	EELM2 domain-containing protein, putative	N/A	3	1	0	0
PF3D7_0109000	224	photosensitized INA-labeled protein PHIL1	PHIL1	0	0	0	3
PF3D7_0109200	232	cleavage and polyadenylation specificity factor subunit 5, putative	CFIM25	0	0	0	5
PF3D7_0109800	575	phenylalanine--tRNA ligase alpha subunit	cPheRS	1	0	0	0
PF3D7_0110400	249	DNA-directed RNA polymerase II subunit RPB9, putative	RPB9	0	0	0	2
PF3D7_0112200	1822	multidrug resistance-associated protein 1	MRP1	1	0	0	0
PF3D7_0201900	2441	erythrocyte membrane protein 3	EMP3	1	1	0	0
PF3D7_0202000	654	knob-associated histidine-rich protein	KAHRP	3	1	0	0
PF3D7_0202400	1192	translation-enhancing factor	PTEF	1	0	0	0
PF3D7_0207000	272	merozoite surface protein 4	MSP4	1	3	0	0
PF3D7_0207400	946	serine repeat antigen 7	SERA7	0	1	0	1
PF3D7_0207500	1031	serine repeat antigen 6	SERA6	0	0	0	3
PF3D7_0209000	3135	6-cysteine protein P230	P230	8	9	0	0
PF3D7_0211800	610	asparagine--tRNA ligase	AsnRS	2	4	0	1
PF3D7_0213500	460	tetratricopeptide repeat protein, putative	N/A	0	0	0	1
PF3D7_0213700	154	conserved protein, unknown function	N/A	0	0	0	1
PF3D7_0214900	950	rhoptry neck protein 6	RON6	0	0	0	1
PF3D7_0218000	330	replication factor C subunit 2, putative	RFC2	0	0	0	1
PF3D7_0219600	904	replication factor C subunit 1	RFC1	0	0	0	6
PF3D7_0302900	1254	exportin-1, putative	N/A	10	3	0	0
PF3D7_0303200	1162	HAD superfamily protein, putative	N/A	0	1	0	9
PF3D7_0305700	142	ubiquitin-conjugating enzyme E2, putative	N/A	0	0	0	1
PF3D7_0306200	349	activator of Hsp90 ATPase	AHA1	1	0	0	0
PF3D7_0307500	389	spindle and kinetochore-associated protein 2, putative	SKA2	0	0	0	3
PF3D7_0310500	2269	ATP-dependent RNA helicase DHX57, putative	DHX57	0	0	0	3
PF3D7_0312400	440	glycogen synthase kinase 3	GSK3	1	0	0	0
PF3D7_0313000	346	conserved Plasmodium protein, unknown function	N/A	0	1	0	1
PF3D7_0316300	431	inorganic pyrophosphatase	PPase	1	0	0	0
PF3D7_0316500	461	kinetochore protein NUF2, putative	NUF2	0	0	0	3
PF3D7_0316600	309	formate-nitrite transporter	FNT	0	0	0	1
PF3D7_0317300	3394	conserved Plasmodium protein, unknown function	N/A	0	0	0	4
PF3D7_0319100	107	E3 ubiquitin-protein ligase RBX1, putative	RBX1	2	0	0	0
PF3D7_0319600	156	elongation factor 1-delta, putative	EF-1delta	0	0	0	1
PF3D7_0321400	319	pseudo protein kinase 1, putative	pPK1	22	1	0	0
PF3D7_0321500	1074	peptidase, putative	N/A	2	0	0	0
PF3D7_0324900	2169	erythrocyte membrane protein 1, PfEMP1	VAR	0	1	0	0
PF3D7_0402000	428	Plasmodium exported protein (PHISTa), unknown function	N/A	0	0	0	2
PF3D7_0403800	734	alpha/beta hydrolase, putative	N/A	0	0	0	1
PF3D7_0404600	4138	conserved Plasmodium membrane protein, unknown function	N/A	2	0	0	0
PF3D7_0406400	263	cytosolic glyoxalase II	cGLO2	1	0	0	0
PF3D7_0408500	672	flap endonuclease 1	FEN1	0	0	0	1
PF3D7_0409600	1145	replication protein A1, large subunit	RPA1	1	0	0	0
PF3D7_0410300	906	protein phosphatase PPM1, putative	PPM1	2	0	0	0
PF3D7_0410600	326	armadillo-type repeat protein ATRP	ATRP	3	0	0	0
PF3D7_0410900	977	conserved Plasmodium protein, unknown function	N/A	1	2	0	0
PF3D7_0412300	540	phosphopantothenoylcysteine synthetase, putative	N/A	1	0	0	0
PF3D7_0414000	1193	structural maintenance of chromosomes protein 3	SMC3	0	0	0	1
PF3D7_0415000	379	arsenical pump-driving ATPase, putative	N/A	0	0	0	3
PF3D7_0416400	1259	histone acetyltransferase, putative	HAT1	0	0	0	1
PF3D7_0417400	6769	conserved Plasmodium protein, unknown function	N/A	1	0	0	0
PF3D7_0417500	296	memo-like protein	N/A	1	0	0	1
PF3D7_0418500	187	trafficking protein particle complex subunit 3, putative	BET3	2	0	0	1
PF3D7_0419800	236	60S ribosomal protein L7ae/L30e, putative	N/A	0	0	0	1
PF3D7_0420600	593	conserved Plasmodium protein, unknown function	N/A	0	0	0	1
PF3D7_0422300	450	alpha tubulin 2	N/A	0	0	0	2
PF3D7_0423700	136	early transcribed membrane protein 4	ETRAMP4	0	0	0	1
PF3D7_0424100	526	reticulocyte binding protein homologue 5	RH5	0	0	0	3
PF3D7_0501000	260	Plasmodium exported protein, unknown function	N/A	1	1	0	0
PF3D7_0501200	408	parasite-infected erythrocyte surface protein	PIESP2	2	1	0	0
PF3D7_0502000	1272	vacuolar protein sorting-associated protein 11, putative	VPS11	1	2	0	0
PF3D7_0503500	850	protein kinase, putative	N/A	3	0	0	0
PF3D7_0503800	120	60S ribosomal protein L31	RPL31	0	0	0	1
PF3D7_0510100	2535	conserved protein, unknown function	N/A	29	4	0	0
PF3D7_0510400	439	PDCD2 domain-containing protein, putative	N/A	1	0	0	0
PF3D7_0513100	251	conserved protein, unknown function	N/A	1	0	0	0
PF3D7_0513300	245	purine nucleoside phosphorylase	PNP	5	1	0	0
PF3D7_0516400	335	phosducin-like protein 1, putative	PhLP1	0	2	0	0
PF3D7_0522100	763	conserved Plasmodium protein, unknown function	N/A	1	0	0	0
PF3D7_0523100	534	mitochondrial-processing peptidase subunit alpha, putative	N/A	0	6	0	0
PF3D7_0523400	533	DnaJ protein, putative	N/A	0	0	0	2
PF3D7_0524600	257	50S ribosomal protein L12, apicoplast, putative	N/A	0	0	0	2
PF3D7_0526200	506	ADP-ribosylation factor GTPase-activating protein 2	ARFGAP2	2	1	0	5
PF3D7_0526800	368	conserved Plasmodium protein, unknown function	N/A	0	0	0	1
PF3D7_0527000	962	DNA replication licensing factor MCM3, putative	MCM3	18	6	0	1
PF3D7_0529400	1582	conserved Plasmodium protein, unknown function	N/A	0	0	0	3
PF3D7_0609000	6077	nucleoporin NUP637, putative	NUP637	1	0	0	0
PF3D7_0613900	2153	myosin E, putative	MyoE	0	0	0	1
PF3D7_0616000	497	pyridoxal kinase	PDXK	0	1	0	0
PF3D7_0616200	591	kinetochore protein NDC80, putative	NDC80	0	0	0	1
PF3D7_0616300	227	conserved Plasmodium protein, unknown function	N/A	0	0	0	1
PF3D7_0617300	139	conserved Plasmodium protein, unknown function	N/A	0	0	0	1
PF3D7_0617900	136	histone H3 variant	H3.3	0	0	0	6
PF3D7_0618500	313	malate dehydrogenase	MDH	1	0	0	0
PF3D7_0619500	1392	acyl-CoA synthetase	ACS12	8	3	0	0
PF3D7_0620400	525	merozoite surface protein 10	MSP10	2	0	0	0
PF3D7_0622800	1447	leucine--tRNA ligase, putative	N/A	0	1	0	0
PF3D7_0623000	527	chorismate synthase	CS	2	0	0	0
PF3D7_0623500	266	superoxide dismutase [Fe]	SOD2	0	0	0	3
PF3D7_0629100	665	nicotinate phosphoribosyltransferase, putative	NAPRT	1	2	0	0
PF3D7_0629400	780	polyadenylate-binding protein 3, putative	PABP3	6	1	0	0
PF3D7_0702400	123	small exported membrane protein 1	SEMP1	0	0	0	3
PF3D7_0703200	1540	conserved Plasmodium protein, unknown function	N/A	0	0	0	2
PF3D7_0703600	262	conserved protein, unknown function	N/A	0	0	0	1
PF3D7_0704400	1010	phosphoinositide-binding protein, putative	N/A	1	0	0	0
PF3D7_0705400	821	DNA replication licensing factor MCM7	MCM7	2	3	0	1
PF3D7_0705700	54	40S ribosomal protein S29, putative	N/A	0	0	0	3
PF3D7_0707300	861	rhoptry-associated membrane antigen	RAMA	0	0	0	1
PF3D7_0708100	69	DNA-directed RNA polymerases I, II, and III subunit RPABC5, putative	RPB10	0	0	0	1
PF3D7_0715200	2206	conserved Plasmodium protein, unknown function	N/A	2	0	0	0
PF3D7_0718500	192	prefoldin subunit 3, putative	N/A	1	1	0	0
PF3D7_0719000	153	conserved protein, unknown function	N/A	7	1	0	0
PF3D7_0719700	137	40S ribosomal protein S10, putative	RPS10	0	0	0	6
PF3D7_0720200	121	conserved protein, unknown function	N/A	0	0	0	1
PF3D7_0722200	749	rhoptry-associated leucine zipper-like protein 1	RALP1	0	0	0	1
PF3D7_0723300	880	conserved protein, unknown function	N/A	1	2	0	0
PF3D7_0723400	1422	conserved Plasmodium protein, unknown function	N/A	0	0	0	1
PF3D7_0729500	760	N6-adenosine-methyltransferase MT-A70	MT-A70	1	0	0	0
PF3D7_0730400	158	IMP1-like protein, putative	IMP2	1	0	0	0
PF3D7_0803200	728	filament assembling protein, putative	N/A	0	0	0	1
PF3D7_0807000	222	YEATS domain-containing protein, putative	N/A	0	0	0	1
PF3D7_0807900	373	tyrosine--tRNA ligase	TyrRS	0	0	0	14
PF3D7_0810800	706	hydroxymethyldihydropterin pyrophosphokinase-dihydropteroate synthase	PPPK-DHPS	2	1	0	0
PF3D7_0813000	599	protein KIC7	KIC7	0	0	0	1
PF3D7_0817500	185	histidine triad nucleotide-binding protein 1	HINT1	1	1	0	1
PF3D7_0817900	99	high mobility group protein B2	HMGB2	0	0	0	1
PF3D7_0818800	362	U3 small nucleolar ribonucleoprotein protein IMP4, putative	IMP4	0	0	0	1
PF3D7_0819000	1313	ribonuclease, putative	N/A	0	0	0	1
PF3D7_0820000	2082	Snf2-related CBP activator, putative	SRCAP	0	0	0	1
PF3D7_0820700	1038	2-oxoglutarate dehydrogenase E1 component	KDH	0	1	0	0
PF3D7_0821700	139	60S ribosomal protein L22, putative	N/A	0	0	0	1
PF3D7_0822100	234	mediator of RNA polymerase II transcription subunit 7, putative	MED7	0	0	0	2
PF3D7_0824600	266	Fe-S cluster assembly protein DRE2, putative	DRE2	1	1	0	0
PF3D7_0825000	1664	conserved Plasmodium protein, unknown function	N/A	0	1	0	0
PF3D7_0828800	738	GPI-anchored micronemal antigen	GAMA	0	0	0	1
PF3D7_0829400	441	prolyl 4-hydroxylase subunit alpha, putative	N/A	1	1	0	0
PF3D7_0830400	137	CRA domain-containing protein, putative	N/A	0	0	0	1
PF3D7_0904800	484	replication protein A1, small fragment	RPA1	0	0	0	2
PF3D7_0906100	195	vacuolar protein sorting-associated protein 46, putative	VPS46	2	0	0	0
PF3D7_0906500	411	arginase	N/A	0	0	0	1
PF3D7_0907400	922	ATP-dependent protease ATPase subunit ClpY	ClpY	0	0	0	3
PF3D7_0911100	1165	conserved protein, unknown function	N/A	0	0	0	2
PF3D7_0911200	197	conserved Plasmodium protein, unknown function	N/A	0	0	0	6
PF3D7_0922700	343	pre-mRNA-splicing factor 18, putative	PRP18	0	0	0	2
PF3D7_0927000	156	HSP90 co-chaperone p23	P23	1	0	0	0
PF3D7_0932800	1342	importin alpha re-exporter, putative	CSE1	2	4	0	0
PF3D7_0933600	484	mitochondrial-processing peptidase subunit beta, putative	MAS1	0	4	0	0
PF3D7_1001600	763	exported lipase 2	XL2	1	0	0	0
PF3D7_1003600	281	inner membrane complex protein 1c, putative	IMC1c	0	0	0	7
PF3D7_1007200	593	rho GTPase-activating protein, putative	N/A	0	0	0	2
PF3D7_1008000	2379	histone deacetylase 2	HDA2	0	1	0	0
PF3D7_1012600	555	GMP synthase [glutamine-hydrolyzing]	GMPS	2	0	0	0
PF3D7_1013200	1064	conserved Plasmodium protein, unknown function	N/A	0	0	0	3
PF3D7_1014900	2279	protein KIC8	KIC8	3	0	0	0
PF3D7_1018200	2166	serine/threonine protein phosphatase 8, putative	PPP8	3	0	0	0
PF3D7_1019900	124	autophagy-related protein 8	ATG8	0	0	0	4
PF3D7_1021100	1761	conserved Plasmodium protein, unknown function	N/A	0	1	0	0
PF3D7_1021600	263	deoxyribose-phosphate aldolase, putative	DPA	0	0	0	1
PF3D7_1021900	2290	PHAX domain-containing protein, putative	N/A	1	1	0	2
PF3D7_1022000	1426	RNA-binding protein, putative	N/A	4	0	0	0
PF3D7_1025100	829	glutamine--fructose-6-phosphate aminotransferase [isomerizing], putative	GFPT	0	1	0	0
PF3D7_1026600	1692	conserved Plasmodium protein, unknown function	N/A	2	1	0	0
PF3D7_1029200	555	WD repeat-containing protein, putative	N/A	0	1	0	0
PF3D7_1031200	364	MORN repeat-containing protein 1	MORN1	0	1	0	1
PF3D7_1032800	309	leucine-rich repeat protein	LRR1	0	0	0	3
PF3D7_1033100	1434	S-adenosylmethionine decarboxylase/ornithine decarboxylase	AdoMetDC/ODC	10	8	0	0
PF3D7_1033400	288	haloacid dehalogenase-like hydrolase	HAD1	1	1	0	0
PF3D7_1034400	631	flavoprotein subunit of succinate dehydrogenase	SDHA	0	1	0	0
PF3D7_1034900	889	methionine--tRNA ligase	MRScyt	1	0	0	0
PF3D7_1035400	354	merozoite surface protein 3	MSP3	1	0	0	11
PF3D7_1037500	709	dynamin-like protein	DYN2	5	1	0	0
PF3D7_1038000	119	antigen UB05	N/A	0	0	0	3
PF3D7_1102200	566	DnaJ protein, putative	N/A	2	0	0	0
PF3D7_1104100	347	syntaxin, Qa-SNARE family	SYN13	0	0	0	2
PF3D7_1105800	266	conserved Apicomplexan protein, unknown function	N/A	1	0	0	1
PF3D7_1107400	350	DNA repair protein RAD51	RAD51	4	1	0	0
PF3D7_1108500	327	succinyl-CoA synthetase alpha subunit, putative	N/A	0	1	0	0
PF3D7_1110300	221	G-patch domain-containing protein, putative	N/A	0	0	0	2
PF3D7_1110400	1483	RNA-binding protein, putative	N/A	1	0	0	0
PF3D7_1111300	289	protein transport protein BOS1, putative	BOS1	0	0	0	1
PF3D7_1111500	129	acylphosphatase, putative	N/A	0	0	0	2
PF3D7_1115300	482	cysteine proteinase falcipain 2b	FP2B	4	3	0	2
PF3D7_1115600	195	peptidyl-prolyl cis-trans isomerase	CYP19B	0	1	0	0
PF3D7_1116000	1201	rhoptry neck protein 4	RON4	0	0	0	8
PF3D7_1116200	219	pyridoxine biosynthesis protein PDX2	PDX2	0	0	0	1
PF3D7_1117300	128	conserved protein, unknown function	N/A	0	0	0	2
PF3D7_1119300	294	splicing factor U2AF small subunit, putative	U2AF1	0	0	0	1
PF3D7_1119700	352	conserved Plasmodium protein, unknown function	N/A	0	0	0	3
PF3D7_1123400	555	eukaryotic peptide chain release factor GTP-binding subunit, putative	ERF3	1	0	0	0
PF3D7_1124600	423	ethanolamine kinase	EK	1	3	0	0
PF3D7_1124700	301	GrpE protein homolog, mitochondrial, putative	MGE1	0	3	0	1
PF3D7_1127100	173	deoxyuridine 5'-triphosphate nucleotidohydrolase	dUTPase	1	0	0	2
PF3D7_1127600	297	CRAL/TRIO domain-containing protein, putative	N/A	0	0	0	1
PF3D7_1128100	248	prefoldin subunit 5, putative	N/A	5	3	0	0
PF3D7_1130700	1818	structural maintenance of chromosomes protein 1, putative	SMC1	0	0	0	1
PF3D7_1134100	423	protein disulfide-isomerase, putative	PDI-11	0	0	0	2
PF3D7_1139100	1791	RNA-binding protein, putative	N/A	1	0	0	0
PF3D7_1140200	447	conserved Plasmodium protein, unknown function	N/A	0	0	0	2
PF3D7_1140400	167	conserved Plasmodium protein, unknown function	N/A	1	1	0	3
PF3D7_1142700	615	methyltransferase, putative	N/A	1	2	0	0
PF3D7_1144000	82	40S ribosomal protein S21	RPS21	0	0	0	2
PF3D7_1149000	6093	antigen 332, DBL-like protein	Pf332	2	1	0	0
PF3D7_1202600	2180	nuclear export mediator factor NEMF, putative	NEMF	1	1	0	0
PF3D7_1202900	97	high mobility group protein B1	HMGB1	0	0	0	5
PF3D7_1203500	556	threonylcarbamoyl-AMP synthase, putative	SUA5	3	2	0	0
PF3D7_1206700	565	eukaryotic translation initiation factor 5, putative	EIF5	0	0	0	3
PF3D7_1207500	182	RNA-binding protein, putative	N/A	0	0	0	1
PF3D7_1208000	127	ribosomal protein L29, apicoplast, putative	N/A	0	0	0	2
PF3D7_1208900	1442	protein phosphatase PPM11, putative	PPM11	1	1	0	3
PF3D7_1211000	1844	kinesin-X3, putative	N/A	0	0	0	1
PF3D7_1211600	2961	lysine-specific histone demethylase 1, putative	LSD1	0	0	0	1
PF3D7_1211700	758	DNA replication licensing factor MCM5, putative	MCM5	2	1	0	0
PF3D7_1213600	93	dynein light chain 1, putative	DLC8	3	2	0	0
PF3D7_1215000	216	thioredoxin peroxidase 2	Trx-Px2	2	2	0	1
PF3D7_1215100	953	SUN domain-containing protein, putative	N/A	1	1	0	0
PF3D7_1218900	717	WD repeat-containing protein, putative	N/A	1	0	0	0
PF3D7_1219100	1997	clathrin heavy chain, putative	CHC	0	11	0	0
PF3D7_1222400	2558	AP2 domain transcription factor	ApiAP2	0	0	0	1
PF3D7_1222700	204	glideosome-associated protein 45	GAP45	1	0	0	2
PF3D7_1223500	4505	conserved Plasmodium protein, unknown function	N/A	1	0	0	0
PF3D7_1224500	273	histone chaperone ASF1, putative	ASF1	3	2	0	0
PF3D7_1229400	116	macrophage migration inhibitory factor	MIF	1	1	0	3
PF3D7_1235600	442	serine hydroxymethyltransferase	SHMT	1	1	0	0
PF3D7_1239200	2577	AP2 domain transcription factor, putative	ApiAP2	1	0	0	0
PF3D7_1241700	336	replication factor C subunit 4, putative	RFC4	0	0	0	2
PF3D7_1242800	459	rab specific GDP dissociation inhibitor	rabGDI	3	1	0	0
PF3D7_1243700	465	ubiquitin-conjugating enzyme E2, putative	N/A	0	0	0	2
PF3D7_1244200	945	RNA polymerase II transcription factor B subunit 2, putative	TFB2	0	0	0	1
PF3D7_1245800	431	epsin-like protein, putative	EpsL	0	0	0	2
PF3D7_1247500	909	serine/threonine protein kinase, putative	N/A	1	0	0	0
PF3D7_1249300	1027	protein phosphatase PPM4, putative	PPM4	0	0	0	1
PF3D7_1249800	2932	THO complex subunit 2, putative	THO2	0	0	0	1
PF3D7_1301600	1210	erythrocyte binding antigen-140	EBA140	0	0	0	4
PF3D7_1303400	1022	LisH domain-containing protein, putative	LisH	1	0	0	1
PF3D7_1303800	9271	conserved Plasmodium protein, unknown function	N/A	0	0	0	1
PF3D7_1304000	1024	condensin complex subunit 2, putative	CAPH	0	0	0	1
PF3D7_1304100	912	DNA ligase I	LigI	0	1	0	12
PF3D7_1304400	613	PUB domain-containing protein, putative	N/A	0	0	0	2
PF3D7_1306600	455	V-type proton ATPase subunit H, putative	N/A	1	1	0	0
PF3D7_1307000	245	exosome complex component RRP40, putative	RRP40	0	0	0	1
PF3D7_1308400	6147	conserved Plasmodium protein, unknown function	N/A	1	1	0	0
PF3D7_1308900	1173	mRNA-decapping enzyme 2, putative	DCP2	0	0	0	1
PF3D7_1310800	1385	tetratricopeptide repeat protein, putative	N/A	4	1	0	0
PF3D7_1311800	1085	M1-family alanyl aminopeptidase	M1AAP	6	4	0	1
PF3D7_1314100	752	conserved Plasmodium protein, unknown function	N/A	1	0	0	0
PF3D7_1314700	554	pinin/SDK/MemA domain-containing protein, putative	N/A	0	0	0	1
PF3D7_1315300	477	conserved protein, unknown function	N/A	8	0	0	0
PF3D7_1315500	183	conserved protein, unknown function	N/A	3	0	0	0
PF3D7_1315700	316	tRNA (adenine(58)-N(1))-methyltransferase catalytic subunit TRM61, putative	GCD14	0	0	0	1
PF3D7_1317100	1005	DNA replication licensing factor MCM4	MCM4	6	3	0	0
PF3D7_1317400	205	zinc finger protein, putative	N/A	0	0	0	1
PF3D7_1319300	804	tRNA (guanine(26)-N(2))-dimethyltransferase, putative	TRM1	0	0	0	1
PF3D7_1324400	183	PRELI domain-containing protein, putative	PRELID	0	0	0	1
PF3D7_1324700	221	SNARE protein, putative	YKT6.2	1	0	0	0
PF3D7_1326400	473	translation initiation factor eIF-2B subunit gamma, putative	N/A	2	1	0	0
PF3D7_1329600	301	conserved Plasmodium protein, unknown function	N/A	0	0	0	2
PF3D7_1332000	281	syntaxin, Qa-SNARE family	SYN5	0	0	0	1
PF3D7_1332900	1272	isoleucine--tRNA ligase, putative	cyto-IRS	2	0	0	0
PF3D7_1334400	309	MSP7-like protein	MSRP4	0	0	0	1
PF3D7_1334800	281	MSP7-like protein	MSRP2	2	2	0	0
PF3D7_1338100	503	26S proteasome regulatory subunit RPN3, putative	RPN3	0	0	0	2
PF3D7_1339300	275	conserved protein, unknown function	N/A	3	0	0	0
PF3D7_1341900	247	V-type proton ATPase subunit D, putative	N/A	1	0	0	0
PF3D7_1342800	583	phosphoenolpyruvate carboxykinase	PEPCK	0	2	0	0
PF3D7_1343100	315	conserved Plasmodium protein, unknown function	N/A	1	0	0	0
PF3D7_1343300	982	CDT1-like protein, putative	N/A	1	0	0	0
PF3D7_1344100	805	TLD domain-containing protein, putative	N/A	4	1	0	0
PF3D7_1353100	285	Plasmodium exported protein, unknown function	N/A	0	0	0	2
PF3D7_1355100	929	DNA replication licensing factor MCM6	MCM6	0	1	0	0
PF3D7_1355500	658	serine/threonine protein phosphatase 5	PP5	2	0	0	0
PF3D7_1355800	86	splicing factor 3B subunit 5, putative	SF3B5	0	0	0	4
PF3D7_1356100	964	conserved Plasmodium protein, unknown function	N/A	0	0	0	1
PF3D7_1357700	1218	U3 small nucleolar RNA-associated protein 21, putative	UTP21	1	0	0	0
PF3D7_1358500	613	zinc finger protein, putative	N/A	2	0	0	0
PF3D7_1359200	252	high mobility group protein B4, putative	HMGB4	0	0	0	1
PF3D7_1360900	389	RNA-binding protein, putative	N/A	0	0	0	10
PF3D7_1361900	274	proliferating cell nuclear antigen 1	PCNA1	0	1	0	0
PF3D7_1363400	905	polyubiquitin binding protein, putative	DOA1	5	0	0	0
PF3D7_1366100	127	DIP13 homolog, putative	DIP13	0	0	0	1
PF3D7_1367000	162	suppressor of kinetochore protein 1, putative	SKP1	1	0	0	0
PF3D7_1369600	897	conserved Plasmodium protein, unknown function	N/A	0	0	0	7
PF3D7_1401400	107	early transcribed membrane protein 14.1	ETRAMP14	0	0	0	2
PF3D7_1401600	478	Plasmodium exported protein (PHISTb), unknown function	N/A	0	0	0	3
PF3D7_1402500	149	ribosomal protein S27a, putative	N/A	0	0	0	6
PF3D7_1402700	653	U2 snRNP-associated SURP motif-containing protein, putative	SR140	0	0	0	1
PF3D7_1406700	194	vacuolar protein sorting-associated protein 29	VPS29	1	0	0	3
PF3D7_1407300	690	pre-mRNA-splicing factor 38B, putative	PRP38B	2	0	0	0
PF3D7_1410200	858	CTP synthase	CTPS	3	0	0	0
PF3D7_1412000	320	p1/s1 nuclease, putative	N/A	0	0	0	2
PF3D7_1412100	956	mini-chromosome maintenance complex-binding protein, putative	MCMBP	6	2	0	0
PF3D7_1412300	125	nuclear transport factor 2, putative	NTF2	1	0	0	0
PF3D7_1412600	496	deoxyhypusine synthase	DHS	3	2	0	0
PF3D7_1414100	743	zinc finger protein, putative	N/A	0	1	0	2
PF3D7_1414300	219	60S ribosomal protein L10, putative	N/A	0	0	0	3
PF3D7_1415300	337	RNA-binding protein Nova-1, putative	N/A	0	0	0	1
PF3D7_1416900	147	prefoldin subunit 2, putative	N/A	2	1	0	0
PF3D7_1417600	4662	conserved Plasmodium protein, unknown function	N/A	0	0	0	3
PF3D7_1417800	971	DNA replication licensing factor MCM2	MCM2	2	2	0	3
PF3D7_1420900	408	mannose-1-phosphate guanyltransferase, putative	N/A	4	2	0	0
PF3D7_1421000	177	DIX domain-containing protein, putative	DIX	1	0	0	0
PF3D7_1426100	171	transcription factor BTF3, putative	BTF3	0	0	0	5
PF3D7_1427300	1477	conserved Plasmodium protein, unknown function	N/A	4	3	0	0
PF3D7_1427900	281	leucine-rich repeat protein	N/A	1	0	0	0
PF3D7_1432700	224	protein-L-isoaspartate(D-aspartate) O-methyltransferase, putative	N/A	14	6	0	3
PF3D7_1433000	55	H/ACA ribonucleoprotein complex subunit 3, putative	NOP10	0	0	0	1
PF3D7_1433500	1472	DNA topoisomerase 2	TOP2	0	0	0	1
PF3D7_1434100	407	queuine tRNA-ribosyltransferase, putative	N/A	4	0	0	0
PF3D7_1435600	1788	conserved Plasmodium protein, unknown function	N/A	1	0	0	0
PF3D7_1437200	847	ribonucleoside-diphosphate reductase large subunit, putative	N/A	8	11	0	1
PF3D7_1437700	973	succinyl-CoA ligase, putative	N/A	0	2	0	0
PF3D7_1438700	452	DNA primase small subunit	N/A	4	4	0	0
PF3D7_1442100	109	replication factor A protein 3, putative	RPA3	0	1	0	0
PF3D7_1443900	927	heat shock protein 90, putative	HSP90	3	5	0	1
PF3D7_1445900	527	ATP-dependent RNA helicase DDX5, putative	DDX5	0	0	0	1
PF3D7_1446600	168	centrin-2	CEN2	1	0	0	0
PF3D7_1446700	357	conserved Plasmodium protein, unknown function	N/A	0	0	0	1
PF3D7_1447200	529	conserved protein, unknown function	N/A	0	0	0	1
PF3D7_1455300	610	conserved protein, unknown function	N/A	0	0	0	2
PF3D7_1457500	419	vacuolar protein sorting-associated protein 4	VPS4	0	0	0	2
PF3D7_1460300	67	60S ribosomal protein L29, putative	RPL29	0	0	0	2
PF3D7_1460900	268	ribosomal protein S10, apicoplast, putative	ARPS10	0	0	0	1
PF3D7_1461800	2739	conserved Plasmodium protein, unknown function	N/A	1	0	0	0
PF3D7_1463200	344	replication factor C subunit 3, putative	RFC3	0	0	0	1
PF3D7_1463300	539	DNA polymerase alpha subunit B, putative	N/A	4	1	0	0
PF3D7_1466900	1416	conserved Plasmodium protein, unknown function	N/A	0	0	0	9
PF3D7_1468400	862	zinc finger protein, putative	D13	0	0	0	2
PF3D7_1474900	328	trailer hitch homolog, putative	CITH	2	0	0	0

## Sheet: Ring GCN5-GFP SAINT analysis
Table S1H. SAINT analysis of GCN5::GFP IPs at ring stage.
R: replicate
Proteins highlighted by yellow are the components of GCN5 associated core complex.
	Gene	Product Description	Spectra counts (GCN5-GFP IPs) R1/R2	Spectra Counts (Control IPs) R1/R2/R3	Probabilities R1/R2	FDR
GCN5	PF3D7_1008100	PHD_finger_protein_PHD1	453|559	0|0	1.00|1.00	0
GCN5	PF3D7_1433400	PHD_finger_protein_PHD2,_putative	358|464	10|0	1.00|1.00	0
GCN5	PF3D7_0823300	histone_acetyltransferase_GCN5	223|162	1|0	1.00|1.00	0
GCN5	PF3D7_1014600	transcriptional_coactivator_ADA2	201|193	0|0	1.00|1.00	0
GCN5	PF3D7_1019700	conserved_Plasmodium_protein,_unknown_function	43|68	0|0	1.00|1.00	0
GCN5	PF3D7_0802100	AP2_domain_transcription_factor,_putative	31|57	5|1	1.00|1.00	0
GCN5	PF3D7_1402800	conserved_Plasmodium_protein,_unknown_function	37|18	0|0	1.00|1.00	0
GCN5	PF3D7_0919000	nucleosome_assembly_protein	32|82	6|15	0.96|1.00	0.0035
GCN5	PF3D7_1451200	conserved_Plasmodium_protein,_unknown_function	138|93	0|0	1.00|1.00	0
GCN5	PF3D7_0310200	phd_finger_protein,_putative	28|28	2|1	1.00|1.00	0
GCN5	PF3D7_1220900	heterochromatin_protein_1	11|24	0|1	1.00|1.00	0
GCN5	PF3D7_0624600	ISWI_chromatin-remodeling_complex_ATPase	21|11	2|0	1.00|1.00	0.0003
GCN5	PF3D7_1107800	AP2_domain_transcription_factor,_putative	12|8	2|1	1.00|0.97	0.0027
GCN5	PF3D7_1033700	bromodomain_protein_1	7|11	6|1	0.87|0.94	0.0147
GCN5	PF3D7_0611400	SWI/SNF-related_matrix-associated_actin-dependent_regulator_of_chromatin	7|6	5|0	0.88|0.87	0.0199
GCN5	PF3D7_1224300	polyadenylate-binding_protein_1,_putative	61|51	35|4	1.00|1.00	0
GCN5	PF3D7_0619400	cell_division_cycle_protein_48_homologue,_putative	56|50	4|7	1.00|1.00	0
GCN5	PF3D7_0527500	Hsc70-interacting_protein	53|33	6|6	1.00|1.00	0
GCN5	PF3D7_1246200	actin_I	53|58	4|9	1.00|1.00	0
GCN5	PF3D7_1138500	protein_phosphatase_PPM2	39|24	3|7	1.00|1.00	0
GCN5	PF3D7_0916700	RNA-binding_protein_musashi,_putative	36|25	2|1	1.00|1.00	0
GCN5	PF3D7_1334200	chaperone_binding_protein,_putative	33|11	0|0	1.00|1.00	0
GCN5	PF3D7_0826100	HECT-like_E3_ubiquitin_ligase,_putative	30|33	0|0	1.00|1.00	0
GCN5	PF3D7_1105000	histone_H4	28|81	3|2	1.00|1.00	0
GCN5	PF3D7_0929400	high_molecular_weight_rhoptry_protein_2	27|25	5|4	1.00|1.00	0
GCN5	PF3D7_0731500	erythrocyte_binding_antigen-175	24|25	0|1	1.00|1.00	0
GCN5	PF3D7_0500800	mature_parasite-infected_erythrocyte_surface_antigen	23|27	9|3	1.00|1.00	0
GCN5	PF3D7_0610200	RNA-binding_protein_25,_putative	20|11	1|0	1.00|1.00	0
GCN5	PF3D7_1325100	phosphoribosylpyrophosphate_synthetase	20|33	7|0	1.00|1.00	0
GCN5	PF3D7_0322900	40S_ribosomal_protein_S3A,_putative	17|39	0|0	1.00|1.00	0
GCN5	PF3D7_1105100	histone_H2B	16|37	2|0	1.00|1.00	0
GCN5	PF3D7_0405400	pre-mRNA-processing-splicing_factor_8,_putative	15|8	0|1	1.00|1.00	0
GCN5	PF3D7_1311500	26S_protease_regulatory_subunit_7,_putative	15|15	2|4	1.00|1.00	0
GCN5	PF3D7_0905400	high_molecular_weight_rhoptry_protein_3	14|17	1|1	1.00|1.00	0
GCN5	PF3D7_1130200	60S_ribosomal_protein_P0	13|25	1|1	1.00|1.00	0
[truncated: 434 more rows]
