# Supplementary material for: A unique GCN5 histone acetyltransferase complex controls erythrocyte invasion and virulence in the malaria parasite Plasmodium falciparum
Source: PLoS Pathog. 2021 Aug 17;17(8):e1009351. doi: 10.1371/journal.ppat.1009351 (PMC8396726; doi:10.1371/journal.ppat.1009351)
Supplement: S2 Table — (A) Proteomic data from GCN5-GFP IPs. (B) SAINT analysis of GCN5-GFP IPs. (C) Proteomic data from GCN5-ΔBrD-GFP IPs. (D) SAINT analysis of GCN5-ΔBrD-GFP IPs IPs. (E) Proteomic data from PHD1-ΔPHD-GFP IPs. (F) SAINT analysis of PHD1-ΔPHD-GFP IPs. (XLSX) [file ppat.1009351.s014.xlsx]

## Sheet: Proteome from GCN5-GFP IPs
S2A Table. GFP-trap IPs identified GCN5 associated proteins from PfGCN5::GFP parasite (The abundances of proteins are shown by spectra counts )
R: replicate
Gene ID	Protein Length	Product Description	GCN5-GFP IP R1	GCN5-GFP IP R2	GCN5-GFP IP R3	GCN5-GFP IP R4	GFP control IP R1	GFP control IP R2	GFP control IP R3	GFP control IP R4
PF3D7_1008100	3853	zinc finger protein, putative	1631	2142	2280	2688	0	0	0	0
PF3D7_1433400	5757	zinc finger protein, putative	1067	1452	1459	1506	0	0	0	9
PF3D7_0823300	1465	histone acetyltransferase GCN5	860	771	851	1144	0	0	0	6
PF3D7_1014600	2578	transcriptional coactivator ADA2	368	814	845	1094	27	0	0	0
PF3D7_0310200	4550	phd finger protein, putative	165	355	373	454	0	0	0	0
PF3D7_1364400	3265	conserved Plasmodium protein, unknown function	180	313	297	413	0	0	0	0
PF3D7_1019700	1074	conserved Plasmodium protein, unknown function	98	203	192	268	0	0	0	0
PF3D7_0818900	677	heat shock protein 70	196	192	169	225	242	202	135	45
PF3D7_0500800	1434	mature parasite-infected erythrocyte surface antigen	65	272	232	172	0	0	0	0
PF3D7_0802100	2577	AP2 domain transcription factor, putative	79	146	158	162	0	0	0	0
PF3D7_0917900	652	heat shock protein 70	153	106	104	153	147	126	64	25
PF3D7_1451200	1504	conserved Plasmodium protein, unknown function	127	82	89	148	0	0	0	0
PF3D7_1402800	1511	conserved Plasmodium protein, unknown function	32	84	81	99	0	0	0	0
PF3D7_0818200	262	14-3-3 protein	129	119	118	90	10	13	8	27
PF3D7_1023900	3328	chromodomain-helicase-DNA-binding protein 1 homolog, putative	3	45	45	76	0	0	0	0
PF3D7_0919000	269	nucleosome assembly protein	119	126	98	72	0	2	0	0
PF3D7_0206500	1436	conserved Plasmodium protein, unknown function	10	25	29	65	0	0	0	0
PF3D7_0831700	679	heat shock protein 70	0	44	41	57	0	0	0	13
PF3D7_1134000	663	heat shock protein 70	19	46	47	53	75	37	44	0
PF3D7_0524000	1123	karyopherin beta	38	22	32	49	8	11	7	0
PF3D7_1408000	453	plasmepsin II	37	30	26	44	7	3	16	0
PF3D7_1407800	449	plasmepsin IV	60	40	39	42	9	5	6	3
PF3D7_1472200	2251	histone deacetylase, putative	34	16	22	42	0	0	0	0
PF3D7_1441100	227	conserved Plasmodium protein, unknown function	15	56	71	41	0	0	0	0
PF3D7_1437900	424	HSP40, subfamily A	33	22	27	38	20	29	44	0
PF3D7_0817300	2235	conserved Plasmodium protein, unknown function	0	17	12	37	0	0	0	0
PF3D7_1246200	376	actin I	49	23	21	36	44	42	114	4
PF3D7_1104200	1426	chromatin remodeling protein	2	17	15	36	0	0	0	0
PF3D7_1473700	1253	nucleoporin NUP116/NSP116, putative	17	15	15	36	0	0	2	3
PF3D7_1224300	875	polyadenylate-binding protein 1, putative	21	17	18	35	5	7	18	2
PF3D7_1015600	580	heat shock protein 60	12	15	16	33	9	11	10	2
PF3D7_0604100	1979	AP2 domain transcription factor	7	22	25	31	0	0	0	0
PF3D7_0915400	1418	ATP-dependent 6-phosphofructokinase	50	18	24	31	16	24	38	16
PF3D7_1468100	2558	kelch domain-containing protein, putative	10	26	26	30	0	0	0	0
PF3D7_1007700	1597	AP2 domain transcription factor AP2-I	0	7	10	29	0	0	0	0
PF3D7_1108400	335	casein kinase 2, alpha subunit	17	14	15	28	2	4	0	0
PF3D7_0624600	2719	SNF2 helicase, putative	0	5	9	27	0	0	0	0
PF3D7_1203700	347	nucleosome assembly protein	14	49	36	26	3	0	2	2
PF3D7_0812400	545	karyopherin alpha	21	21	23	26	7	0	5	0
PF3D7_1036900	1681	conserved Plasmodium protein, unknown function	8	16	12	25	0	0	0	0
PF3D7_1129100	452	parasitophorous vacuolar protein 1	17	7	8	25	11	12	14	0
PF3D7_1357000	443	elongation factor 1-alpha	39	21	21	24	72	95	79	4
PF3D7_1105100	117	histone H2B	25	5	12	23	14	9	4	0
PF3D7_0515000	848	pre-mRNA-splicing factor CWC2, putative	2	22	21	22	0	0	3	0
PF3D7_0706500	1706	conserved Plasmodium protein, unknown function	6	12	16	22	0	0	17	0
PF3D7_0401800	560	Plasmodium exported protein (PHISTb), unknown function	15	25	34	21	0	0	0	0
PF3D7_0708400	745	heat shock protein 90	24	10	11	21	14	27	39	4
PF3D7_1105000	103	histone H4	21	9	7	21	7	0	8	0
PF3D7_0629200	380	DnaJ protein, putative	21	10	4	20	6	10	26	0
PF3D7_0611400	830	SWIB/MDM2 domain-containing protein	12	14	16	19	0	0	0	0
PF3D7_0813300	315	conserved protein, unknown function	6	13	14	18	4	2	0	0
PF3D7_1248700	1989	conserved Plasmodium protein, unknown function	0	4	9	18	0	0	0	0
PF3D7_1417200	4466	NOT family protein, putative	5	7	5	18	0	0	0	0
PF3D7_1232100	718	60 kDa chaperonin	14	25	23	17	8	12	0	0
PF3D7_0513600	1113	deoxyribodipyrimidine photo-lyase, putative	10	8	20	17	0	0	0	2
PF3D7_0517400	1141	FACT complex subunit SPT16, putative	0	13	9	17	0	0	0	0
PF3D7_0929400	1378	high molecular weight rhoptry protein 2	34	15	25	16	24	59	9	0
PF3D7_0527000	962	DNA replication licensing factor MCM3, putative	26	10	12	16	0	8	0	3
PF3D7_1103800	3371	CCR4-NOT transcription complex subunit 1, putative	3	10	10	16	0	0	0	0
PF3D7_1330800	596	RNA-binding protein, putative	7	22	21	15	0	0	0	0
PF3D7_1423700	1558	conserved Plasmodium protein, unknown function	9	9	11	15	0	2	0	0
PF3D7_1138500	924	protein phosphatase PPM2	0	10	10	15	0	0	12	0
PF3D7_0305600	617	DNA-(apurinic or apyrimidinic site) lyase, putative	0	16	18	14	0	0	0	0
PF3D7_1012400	231	hypoxanthine-guanine phosphoribosyltransferase	41	8	11	14	7	16	4	13
PF3D7_0822600	759	protein transport protein SEC23	7	9	10	14	0	20	0	0
PF3D7_0706000	1229	importin-7, putative	3	6	9	14	0	0	5	0
PF3D7_1466400	813	AP2 domain transcription factor AP2-EXP	0	8	7	14	0	0	0	0
PF3D7_0108300	2221	conserved Plasmodium protein, unknown function	0	2	5	14	0	0	9	0
PF3D7_0714000	123	histone H2B variant	13	3	3	14	8	2	0	0
PF3D7_1219100	1997	clathrin heavy chain, putative	2	4	3	13	71	0	0	3
PF3D7_1118300	1488	insulinase, putative	15	14	13	12	0	0	0	2
PF3D7_1345700	468	isocitrate dehydrogenase [NADP], mitochondrial	26	10	13	12	3	9	0	10
PF3D7_1004300	1130	E3 ubiquitin-protein ligase, putative	0	5	10	12	0	0	0	0
PF3D7_1361100	940	protein transport protein Sec24A	3	9	9	12	0	4	0	0
PF3D7_0627800	997	acetyl-CoA synthetase, putative	18	7	7	12	11	14	12	2
PF3D7_0605100	755	RNA-binding protein, putative	2	6	6	12	0	0	0	6
PF3D7_1011800	1139	PRE-binding protein	6	6	3	12	3	11	5	0
PF3D7_1021900	2290	PHAX domain-containing protein, putative	2	3	3	12	0	3	2	0
PF3D7_0205900	966	26S proteasome regulatory subunit RPN1, putative	17	2	3	12	5	11	13	2
PF3D7_1210600	1065	conserved Plasmodium protein, unknown function	7	8	13	11	0	0	0	0
PF3D7_1225200	1187	conserved Plasmodium protein, unknown function	5	6	11	11	0	0	0	0
PF3D7_1451100	832	elongation factor 2	15	8	6	11	33	27	23	0
PF3D7_1205800	2284	high mobility group protein B3, putative	0	3	4	11	0	0	0	0
PF3D7_1107800	1828	AP2 domain transcription factor, putative	0	2	3	11	0	0	0	0
PF3D7_0905400	897	high molecular weight rhoptry protein 3	6	7	14	10	5	23	4	0
PF3D7_0922200	402	S-adenosylmethionine synthetase	26	6	8	10	24	20	26	10
PF3D7_1475600	729	bromodomain protein, putative	0	7	6	10	0	0	0	0
PF3D7_1444800	369	fructose-bisphosphate aldolase	16	5	6	10	0	5	5	0
PF3D7_0708800	873	heat shock protein 110	14	12	5	10	33	41	12	0
PF3D7_1206200	984	eukaryotic translation initiation factor 3 subunit C, putative	10	7	5	10	0	6	0	3
PF3D7_0604500	2874	conserved Plasmodium protein, unknown function	0	5	4	10	0	0	0	0
PF3D7_1233600	5439	asparagine and aspartate rich protein 1	4	2	4	10	0	0	0	0
PF3D7_0209800	457	ATP-dependent RNA helicase UAP56	0	2	3	10	0	2	0	0
PF3D7_1345800	994	conserved Plasmodium protein, unknown function	2	8	13	9	0	0	0	0
PF3D7_1365900	128	ubiquitin-60S ribosomal protein L40	0	18	12	9	0	0	0	0
PF3D7_0811400	608	conserved protein, unknown function	5	4	10	9	0	7	0	4
PF3D7_1220900	266	heterochromatin protein 1	8	11	9	9	0	0	0	0
PF3D7_1357800	529	T-complex protein 1 subunit delta	4	7	9	9	0	17	13	4
PF3D7_1441400	506	FACT complex subunit SSRP1, putative	0	5	9	9	0	0	0	0
PF3D7_1106000	475	RuvB-like helicase 2	16	7	6	9	3	7	3	5
PF3D7_0619400	828	cell division cycle protein 48 homologue, putative	6	5	5	9	4	9	33	0
PF3D7_1412500	376	actin II	17	10	4	9	11	10	25	0
PF3D7_1425900	368	conserved Plasmodium protein, unknown function	4	4	4	9	0	0	0	0
PF3D7_1229500	542	T-complex protein 1 subunit gamma	5	3	4	9	2	26	17	0
PF3D7_1006200	107	DNA/RNA-binding protein Alba 3	4	0	3	9	4	10	7	3
PF3D7_0320900	158	histone H2A.Z	5	2	0	9	0	2	2	0
PF3D7_1008800	469	nucleolar protein 5, putative	0	0	0	9	0	3	0	0
PF3D7_1462800	337	glyceraldehyde-3-phosphate dehydrogenase	43	11	10	8	23	39	34	14
PF3D7_0507100	411	60S ribosomal protein L4	30	13	9	8	8	8	19	0
PF3D7_1362200	483	RuvB-like helicase 3	12	7	8	8	5	0	0	8
PF3D7_1466300	1172	26S proteasome regulatory subunit RPN2, putative	18	7	7	8	3	8	11	3
PF3D7_0219600	904	replication factor C subunit 1, putative	4	6	7	8	0	0	2	0
PF3D7_1033700	488	bromodomain protein 1	2	4	7	8	0	0	0	0
PF3D7_1468700	398	eukaryotic initiation factor 4A	19	6	6	8	27	21	49	0
PF3D7_0611800	3248	conserved Plasmodium protein, unknown function	0	4	5	8	0	0	0	0
PF3D7_1222300	821	endoplasmin, putative	14	3	4	8	11	19	16	0
PF3D7_1130200	316	60S ribosomal protein P0	26	2	3	8	30	17	14	2
PF3D7_1130400	439	26S protease regulatory subunit 6A, putative	8	2	3	8	0	3	4	2
PF3D7_1248900	435	26S protease regulatory subunit 8, putative	12	0	3	8	0	9	6	2
PF3D7_1145400	837	dynamin-like protein	0	0	3	8	8	16	11	0
PF3D7_1010700	223	dolichyl-phosphate-mannose--protein mannosyltransferase, putative	13	4	2	8	6	2	19	0
PF3D7_1130700	1818	structural maintenance of chromosomes protein 1, putative	0	2	2	8	0	0	0	0
PF3D7_1343300	982	CDT1-like protein, putative	0	3	0	8	0	0	0	0
PF3D7_0814000	215	60S ribosomal protein L13-2, putative	15	2	0	8	2	0	11	0
PF3D7_1454400	777	aminopeptidase P	45	10	17	7	0	10	5	17
PF3D7_1252100	2215	rhoptry neck protein 3	44	10	10	7	5	20	7	0
PF3D7_1128000	1789	conserved Plasmodium protein, unknown function	7	8	9	7	0	0	0	0
PF3D7_0505200	565	actin-like protein, putative	9	6	8	7	0	0	0	0
PF3D7_1465900	221	40S ribosomal protein S3	23	5	6	7	17	27	9	3
PF3D7_0802000	1397	glutamate dehydrogenase, putative	16	5	6	7	4	23	11	5
PF3D7_0608700	543	T-complex protein 1 subunit zeta	10	3	6	7	5	8	14	0
PF3D7_0719300	1032	actin-related protein, putative	0	3	6	7	0	0	0	0
PF3D7_1306400	393	26S protease regulatory subunit 10B, putative	12	3	5	7	5	10	11	3
PF3D7_0517000	165	60S ribosomal protein L12, putative	14	6	4	7	12	10	5	2
PF3D7_0505500	1350	DNA mismatch repair protein MSH6, putative	0	4	4	7	0	0	0	0
PF3D7_1460700	146	60S ribosomal protein L27	15	0	4	7	11	5	9	0
PF3D7_0214000	542	T-complex protein 1 subunit theta	4	5	3	7	0	9	4	3
PF3D7_1103600	499	actin-like protein, putative	2	5	3	7	0	0	0	0
PF3D7_1338200	221	60S ribosomal protein L6, putative	14	3	3	7	19	7	6	3
PF3D7_1329500	1844	conserved protein, unknown function	3	2	3	7	0	0	0	0
PF3D7_1134100	423	protein disulfide isomerase	6	4	2	7	2	9	0	5
PF3D7_0713900	3569	conserved Plasmodium protein, unknown function	0	0	2	7	0	0	0	0
PF3D7_1115800	304	conserved Plasmodium protein, unknown function	0	3	0	7	0	0	0	0
PF3D7_0814200	248	DNA/RNA-binding protein Alba 1	9	0	0	7	6	10	9	0
PF3D7_1459000	741	ATP-dependent RNA helicase DBP5	0	0	0	7	0	4	0	0
PF3D7_1139300	2653	AP2 domain transcription factor, putative	0	0	0	7	0	0	0	0
PF3D7_0603600	2368	conserved Plasmodium protein, unknown function	4	5	8	6	0	0	0	0
PF3D7_0726500	3183	ubiquitin carboxyl-terminal hydrolase, putative	7	6	7	6	0	0	0	0
PF3D7_1211400	244	heat shock protein DNAJ homologue Pfj4	7	5	7	6	10	10	13	0
PF3D7_0302500	1417	cytoadherence linked asexual protein 3.1	2	8	6	6	0	28	0	0
PF3D7_0212100	1844	conserved Plasmodium protein, unknown function	0	7	5	6	0	0	0	0
PF3D7_0511800	604	inositol-3-phosphate synthase	8	5	5	6	0	16	2	2
PF3D7_1132200	544	T-complex protein 1 subunit alpha	10	4	5	6	4	20	18	3
PF3D7_1424400	283	60S ribosomal protein L7-3, putative	14	3	5	6	9	8	9	0
PF3D7_0406500	3211	NYN domain-containing protein, putative	8	5	4	6	0	0	0	0
PF3D7_1342000	306	40S ribosomal protein S6	2	3	4	6	6	9	7	0
PF3D7_0930300	1720	merozoite surface protein 1	12	2	4	6	45	77	361	0
PF3D7_1427500	811	DNA mismatch repair protein MSH2, putative	4	7	3	6	0	0	6	0
PF3D7_0317200	1553	cdc2-related protein kinase 4	0	3	3	6	0	0	0	0
PF3D7_0309500	610	asparagine synthetase [glutamine-hydrolyzing], putative	12	2	3	6	5	12	2	2
PF3D7_0910100	1198	exportin-7, putative	7	0	3	6	0	0	3	0
PF3D7_0627500	189	protein DJ-1	42	0	2	6	4	14	4	23
PF3D7_1230700	822	protein transport protein SEC13	4	0	2	6	0	0	2	0
PF3D7_0507600	652	protein CAF40, putative	2	0	2	6	0	0	0	0
PF3D7_1460500	1632	conserved Plasmodium protein, unknown function	0	0	2	6	0	0	0	0
PF3D7_1407900	452	plasmepsin I	14	5	0	6	0	0	13	0
PF3D7_0826100	8591	HECT-like E3 ubiquitin ligase, putative	0	2	0	6	0	0	0	0
PF3D7_0416800	192	small GTP-binding protein sar1	10	0	0	6	14	11	23	0
PF3D7_1342400	385	casein kinase II beta chain	4	12	10	5	0	0	0	0
PF3D7_1361000	724	protein arginine N-methyltransferase 5, putative	17	7	7	5	0	0	2	3
PF3D7_1247400	304	peptidyl-prolyl cis-trans isomerase FKBP35	3	5	7	5	0	0	0	0
PF3D7_1338300	411	elongation factor 1-gamma, putative	16	8	6	5	4	14	6	0
PF3D7_1229400	116	macrophage migration inhibitory factor	10	5	6	5	8	6	0	9
PF3D7_1311500	420	26S protease regulatory subunit 7, putative	13	4	6	5	7	13	6	5
PF3D7_0932300	570	M18 aspartyl aminopeptidase	12	3	6	5	4	20	3	3
PF3D7_1424100	294	60S ribosomal protein L5, putative	25	6	5	5	12	10	14	0
PF3D7_0414000	1193	structural maintenance of chromosomes protein 3, putative	0	5	5	5	0	0	0	0
PF3D7_0320300	535	T-complex protein 1 subunit epsilon	10	3	5	5	4	13	14	0
PF3D7_1359400	509	CUGBP Elav-like family member 1	0	0	4	5	0	0	0	0
PF3D7_0607000	977	translation initiation factor IF-2, putative	0	0	4	5	0	3	3	0
PF3D7_1027300	393	peroxiredoxin	5	6	3	5	0	0	0	0
PF3D7_1223100	441	cAMP-dependent protein kinase regulatory subunit	5	5	3	5	0	4	0	0
PF3D7_0302900	1254	exportin-1, putative	0	2	3	5	6	3	2	0
PF3D7_0306100	628	conserved Plasmodium protein, unknown function	0	2	3	5	0	0	0	0
PF3D7_1441200	217	60S ribosomal protein L1, putative	12	0	3	5	17	5	6	2
PF3D7_0413600	392	26S protease regulatory subunit 6B, putative	4	0	3	5	2	5	10	2
PF3D7_0820000	2082	Snf2-related CBP activator, putative	0	0	3	5	0	0	0	0
PF3D7_1212900	1088	bromodomain protein 2, putative	0	0	3	5	0	0	0	0
PF3D7_0811300	1774	CCR4-associated factor 1	3	5	2	5	0	0	0	0
PF3D7_0703500	2299	erythrocyte membrane-associated antigen	0	3	2	5	0	2	0	0
PF3D7_1351400	203	60S ribosomal protein L17, putative	7	2	2	5	8	3	4	0
PF3D7_1419700	509	conserved Plasmodium protein, unknown function	2	0	2	5	0	0	0	0
PF3D7_1311800	1085	M1-family alanyl aminopeptidase	0	0	2	5	0	7	0	0
PF3D7_0711500	688	regulator of chromosome condensation, putative	0	3	0	5	0	0	0	0
PF3D7_0903700	453	alpha tubulin 1	6	2	0	5	7	11	18	0
PF3D7_0807800	481	26S proteasome regulatory subunit RPN10, putative	3	2	0	5	0	0	7	0
PF3D7_0409400	672	chaperone protein DnaJ	0	2	0	5	0	0	0	0
PF3D7_0516200	151	40S ribosomal protein S11	8	0	0	5	15	25	9	2
PF3D7_0420300	3473	AP2 domain transcription factor, putative	3	0	0	5	0	0	0	0
PF3D7_0823200	286	RNA-binding protein, putative	2	0	0	5	0	17	7	0
PF3D7_0214100	1471	protein transport protein SEC31	0	0	0	5	0	3	4	0
PF3D7_0815200	877	importin subunit beta, putative	0	0	0	5	0	0	2	0
PF3D7_1239200	2577	AP2 domain transcription factor, putative	0	0	0	5	0	0	0	0
PF3D7_1146600	1301	oocyst rupture protein 1, putative	0	0	0	5	0	0	0	0
PF3D7_1147300	1361	conserved Plasmodium protein, unknown function	0	10	11	4	0	0	0	0
PF3D7_1308200	2375	carbamoyl phosphate synthetase	2	8	9	4	0	2	4	0
PF3D7_1445900	527	ATP-dependent RNA helicase DDX5, putative	0	4	8	4	0	2	0	0
PF3D7_0405400	3136	pre-mRNA-processing-splicing factor 8, putative	6	2	8	4	0	0	3	0
PF3D7_1225800	1140	ubiquitin-activating enzyme E1	0	4	7	4	0	0	0	0
PF3D7_0934800	342	cAMP-dependent protein kinase catalytic subunit	9	5	6	4	0	3	0	2
PF3D7_1311900	611	V-type proton ATPase catalytic subunit A	3	0	6	4	0	6	5	2
PF3D7_0320800	433	ATP-dependent RNA helicase DDX6	0	4	5	4	0	0	6	16
PF3D7_1008700	445	tubulin beta chain	16	3	5	4	11	14	27	2
PF3D7_0317600	161	40S ribosomal protein S11, putative	15	3	5	4	8	10	13	0
PF3D7_0520900	479	adenosylhomocysteinase	3	5	4	4	3	6	4	0
PF3D7_1017900	467	26S proteasome regulatory subunit p55, putative	10	3	4	4	3	9	2	0
PF3D7_1466800	902	conserved Plasmodium protein, unknown function	8	3	4	4	0	2	21	0
PF3D7_0813900	144	40S ribosomal protein S16, putative	10	2	4	4	8	11	7	0
PF3D7_1338100	503	26S proteasome regulatory subunit RPN3, putative	10	2	4	4	5	7	7	0
PF3D7_0725300	793	conserved protein, unknown function	0	6	3	4	0	0	0	0
PF3D7_1438900	195	thioredoxin peroxidase 1	32	5	3	4	4	20	11	0
PF3D7_1208900	1442	protein phosphatase PPM11, putative	10	4	3	4	0	0	2	0
PF3D7_1408100	451	plasmepsin III	4	4	3	4	0	0	12	0
PF3D7_0202000	654	knob-associated histidine-rich protein	4	4	3	4	0	0	0	0
PF3D7_1359600	2025	conserved Plasmodium protein, unknown function	0	4	3	4	0	0	0	0
PF3D7_1241900	676	tetratricopeptide repeat protein, putative	0	4	3	4	0	0	0	0
PF3D7_1212700	1377	eukaryotic translation initiation factor 3 subunit A, putative	3	3	3	4	0	0	2	0
PF3D7_0903900	131	60S ribosomal protein L32	8	0	3	4	0	0	6	0
PF3D7_0612100	656	eukaryotic translation initiation factor 3 subunit L, putative	5	0	3	4	0	0	0	0
PF3D7_0503400	122	actin-depolymerizing factor 1	0	0	3	4	0	0	2	0
PF3D7_1224000	389	GTP cyclohydrolase 1	2	3	2	4	0	0	0	0
PF3D7_1417600	4662	conserved Plasmodium protein, unknown function	0	3	2	4	0	0	0	0
PF3D7_1409800	514	CUGBP Elav-like family member 2, putative	5	0	2	4	0	0	0	4
PF3D7_1449500	715	AP2 domain transcription factor AP2-O5, putative	4	3	0	4	0	0	0	0
PF3D7_1107300	3334	polyadenylate-binding protein-interacting protein 1, putative	0	3	0	4	0	0	0	0
PF3D7_1138800	1920	WD repeat-containing protein, putative	0	2	0	4	0	0	0	0
PF3D7_1008400	448	26S protease regulatory subunit 4, putative	9	0	0	4	0	3	7	4
PF3D7_1116800	906	heat shock protein 101	6	0	0	4	0	3	0	0
PF3D7_1323400	190	60S ribosomal protein L23	4	0	0	4	0	0	3	0
PF3D7_0628600	385	DNA methyltransferase 1-associated protein 1, putative	4	0	0	4	0	0	0	0
PF3D7_1407100	318	rRNA 2'-O-methyltransferase fibrillarin, putative	0	0	0	4	2	4	3	0
PF3D7_1322200	3438	conserved Plasmodium protein, unknown function	0	0	0	4	0	0	0	0
PF3D7_1019000	2405	eukaryotic translation initiation factor subunit eIF2A, putative	0	0	0	4	0	0	0	0
PF3D7_1006700	383	conserved Plasmodium protein, unknown function	0	0	0	4	0	0	2	0
PF3D7_1427900	281	leucine-rich repeat protein	0	0	0	4	0	3	0	0
PF3D7_1148000	1429	serine/threonine protein kinase, putative	0	0	0	4	0	0	0	0
PF3D7_1124300	525	conserved protein, unknown function	0	0	0	4	0	0	0	0
PF3D7_1005500	1579	regulator of nonsense transcripts 1, putative	0	0	0	4	0	0	0	0
PF3D7_1234800	1329	splicing factor 3B subunit 3, putative	7	5	8	3	0	0	0	0
PF3D7_0309300	955	N2227-like protein, putative	6	4	8	3	0	0	0	0
PF3D7_1343000	266	phosphoethanolamine N-methyltransferase	10	5	5	3	4	6	4	0
PF3D7_0211800	610	asparagine--tRNA ligase	11	3	5	3	0	16	0	3
PF3D7_1142500	127	60S ribosomal protein L28	11	2	4	3	11	7	5	3
PF3D7_0810600	941	ATP-dependent RNA helicase DBP1, putative	0	0	4	3	0	0	0	0
PF3D7_0925900	217	parasitophorous vacuolar protein 5, putative	5	5	3	3	0	0	11	0
PF3D7_0516900	260	60S ribosomal protein L2	10	4	3	3	5	3	10	0
PF3D7_1417500	466	H/ACA ribonucleoprotein complex subunit 4, putative	3	0	3	3	0	3	0	0
PF3D7_1421200	105	40S ribosomal protein S25	0	3	2	3	2	4	7	0
PF3D7_1402300	666	26S proteasome regulatory subunit RPN6	14	0	2	3	0	9	5	2
PF3D7_0826700	323	receptor for activated c kinase	5	0	2	3	5	12	6	0
PF3D7_0528200	517	eukaryotic translation initiation factor 3 subunit E, putative	2	0	2	3	0	4	0	0
PF3D7_1417800	971	DNA replication licensing factor MCM2	2	0	2	3	0	4	0	0
PF3D7_1118200	930	heat shock protein 90, putative	0	0	2	3	8	3	14	0
PF3D7_1433500	1472	DNA topoisomerase 2	0	4	0	3	0	0	0	0
PF3D7_1410400	782	rhoptry-associated protein 1	4	3	0	3	12	20	20	0
PF3D7_1136500	324	casein kinase 1	4	3	0	3	0	5	0	0
PF3D7_0728000	329	eukaryotic translation initiation factor 2 subunit alpha	3	3	0	3	0	3	0	0
PF3D7_1362700	2039	conserved Plasmodium protein, unknown function	0	3	0	3	0	0	0	0
PF3D7_1202900	97	high mobility group protein B1	0	3	0	3	0	2	0	0
PF3D7_1126000	1013	threonine--tRNA ligase	22	2	0	3	0	10	6	6
PF3D7_1211700	758	DNA replication licensing factor MCM5, putative	10	2	0	3	3	6	0	0
PF3D7_0218000	330	replication factor C subunit 2, putative	4	2	0	3	5	3	3	2
PF3D7_1329100	2160	myosin F, putative	3	2	0	3	14	17	27	0
PF3D7_1118500	594	nucleolar protein 56, putative	2	2	0	3	4	5	2	0
PF3D7_0525100	673	acyl-CoA synthetase	0	2	0	3	4	33	0	0
PF3D7_0520200	697	mediator of RNA polymerase II transcription subunit 17, putative	0	2	0	3	0	0	0	0
PF3D7_1237200	1915	conserved Plasmodium protein, unknown function	0	2	0	3	0	0	0	0
PF3D7_0917000	1826	merozoite organizing protein	0	2	0	3	0	0	0	0
PF3D7_0520000	189	40S ribosomal protein S9, putative	13	0	0	3	12	9	5	0
PF3D7_1426000	161	60S ribosomal protein L21	11	0	0	3	4	0	9	0
PF3D7_1408600	218	40S ribosomal protein S8e, putative	10	0	0	3	6	10	10	0
PF3D7_1109900	112	60S ribosomal protein L36	6	0	0	3	3	0	4	0
PF3D7_0308200	539	T-complex protein 1 subunit eta	5	0	0	3	0	11	4	0
PF3D7_0519400	133	40S ribosomal protein S24	5	0	0	3	11	30	5	0
PF3D7_1358800	151	40S ribosomal protein S15	5	0	0	3	10	3	10	0
PF3D7_0422400	170	40S ribosomal protein S19	4	0	0	3	8	16	7	3
PF3D7_0418200	429	eukaryotic translation initiation factor 3 subunit M, putative	4	0	0	3	0	0	0	0
PF3D7_1302100	217	gamete antigen 27/25	4	0	0	3	0	12	13	0
PF3D7_0827900	483	protein disulfide isomerase	3	0	0	3	4	6	3	0
PF3D7_1103700	245	casein kinase II beta chain	2	0	0	3	0	0	0	0
PF3D7_0306900	145	40S ribosomal protein S23, putative	2	0	0	3	5	4	3	0
PF3D7_0627700	1147	transportin	0	0	0	3	0	0	0	0
PF3D7_0510100	2535	conserved protein, unknown function	0	0	0	3	0	0	2	0
PF3D7_0813400	659	conserved protein, unknown function	0	0	0	3	0	0	0	0
PF3D7_1360900	389	RNA-binding protein, putative	0	0	0	3	0	0	2	0
PF3D7_1349200	863	glutamate--tRNA ligase, putative	0	0	0	3	0	5	3	4
PF3D7_1366300	4136	conserved Plasmodium protein, unknown function	0	0	0	3	0	5	0	0
PF3D7_1437200	847	ribonucleoside-diphosphate reductase large subunit, putative	0	0	0	3	0	0	0	0
PF3D7_0804800	217	peptidyl-prolyl cis-trans isomerase	0	0	0	3	0	0	0	0
PF3D7_1319400	1070	conserved Plasmodium protein, unknown function	0	0	0	3	0	0	0	0
PF3D7_0608500	235	proteasome subunit alpha type-2, putative	0	0	0	3	3	3	2	0
PF3D7_1324100	513	conserved Plasmodium membrane protein, unknown function	0	0	0	3	0	0	0	0
PF3D7_0606600	2414	conserved Plasmodium protein, unknown function	0	0	0	3	0	0	0	0
PF3D7_0501100	402	heat shock protein 40, type II	0	0	0	3	0	0	0	0
PF3D7_0905100	2112	nucleoporin NUP221, putative	0	0	0	3	0	0	0	0
PF3D7_1218200	2134	conserved Plasmodium protein, unknown function	0	0	0	3	0	0	0	0
PF3D7_1003800	1235	U5 small nuclear ribonucleoprotein component, putative	2	3	6	2	0	0	0	0
PF3D7_1443400	819	WD repeat-containing protein	0	0	6	2	0	0	0	0
PF3D7_1361900	274	proliferating cell nuclear antigen 1	8	5	5	2	0	0	0	4
PF3D7_1410600	465	eukaryotic translation initiation factor 2 subunit gamma, putative	7	2	5	2	0	19	0	3
PF3D7_0306800	533	T-complex protein 1 subunit beta	6	2	5	2	0	13	17	2
PF3D7_1126200	156	40S ribosomal protein S18, putative	5	0	5	2	5	7	8	0
PF3D7_0322900	262	40S ribosomal protein S3A, putative	20	4	4	2	9	15	15	0
PF3D7_1431700	165	60S ribosomal protein L14, putative	12	4	4	2	9	3	8	0
PF3D7_0212900	365	arginyl-tRNA--protein transferase	2	4	4	2	0	0	0	0
PF3D7_1309100	162	60S ribosomal protein L24, putative	0	3	3	2	0	0	3	0
PF3D7_1447000	272	40S ribosomal protein S5	19	2	3	2	18	12	11	0
PF3D7_0517700	716	eukaryotic translation initiation factor 3 subunit B, putative	2	2	3	2	0	0	0	2
PF3D7_0310500	2269	ATP-dependent RNA helicase DHX57, putative	2	2	3	2	0	0	0	0
PF3D7_1341200	184	60S ribosomal protein L18, putative	22	0	3	2	6	4	8	0
PF3D7_0932800	1342	importin alpha re-exporter, putative	0	0	3	2	5	4	0	0
PF3D7_1021600	263	deoxyribose-phosphate aldolase, putative	9	5	2	2	0	0	0	8
PF3D7_0721600	195	40S ribosomal protein S5, putative	4	4	2	2	5	16	14	0
PF3D7_0626800	511	pyruvate kinase	4	3	2	2	7	24	17	0
PF3D7_1015900	446	enolase	2	3	2	2	0	21	9	2
PF3D7_0312800	126	60S ribosomal protein L26, putative	10	2	2	2	0	0	7	0
PF3D7_0926700	839	glutamine-dependent NAD(+) synthetase, putative	10	2	2	2	0	0	0	7
PF3D7_0210100	96	60S ribosomal protein L37ae, putative	7	2	2	2	3	0	3	0
PF3D7_1013600	2238	conserved Plasmodium protein, unknown function	3	2	2	2	0	0	0	0
PF3D7_0417200	608	bifunctional dihydrofolate reductase-thymidylate synthase	9	0	2	2	0	17	0	3
PF3D7_0810800	706	hydroxymethyldihydropterin pyrophosphokinase-dihydropteroate synthase	6	0	2	2	4	4	11	0
PF3D7_1110500	1050	vacuolar protein sorting-associated protein 35, putative	3	0	2	2	0	3	0	0
PF3D7_1429800	1370	coatomer subunit beta, putative	2	0	2	2	0	3	4	0
PF3D7_0629100	665	nicotinate phosphoribosyltransferase, putative	0	0	2	2	0	0	0	2
PF3D7_0730900	2110	EMP1-trafficking protein	0	0	2	2	0	0	0	0
PF3D7_0613800	4109	AP2 domain transcription factor, putative	0	0	2	2	0	0	0	0
PF3D7_0517300	298	serine/arginine-rich splicing factor 1	0	0	2	2	0	0	7	0
PF3D7_0610900	1280	transcription elongation factor SPT5, putative	0	0	2	2	0	0	0	0
PF3D7_1307100	1011	U3 small nucleolar RNA-associated protein 6, putative	0	0	2	2	0	0	0	0
PF3D7_1027800	386	60S ribosomal protein L3	11	4	0	2	9	8	15	0
PF3D7_1434800	252	mitochondrial acidic protein MAM33, putative	5	3	0	2	3	2	0	0
PF3D7_0709300	2729	Cg2 protein	2	3	0	2	0	0	0	0
PF3D7_1227100	742	DNA helicase 60	0	3	0	2	0	0	0	0
PF3D7_1032700	553	conserved Plasmodium protein, unknown function	0	3	0	2	0	0	0	0
PF3D7_0307200	257	60S ribosomal protein L7, putative	13	2	0	2	5	5	14	0
PF3D7_0610400	136	histone H3	5	2	0	2	0	0	0	0
PF3D7_1324900	316	L-lactate dehydrogenase	5	2	0	2	8	32	3	2
PF3D7_1239000	822	HD superfamily phosphohydrolase protein, putative	2	2	0	2	0	0	0	0
PF3D7_1315900	1232	exportin-T, putative	0	2	0	2	0	0	0	0
PF3D7_1361800	2605	glideosome-associated connector	0	2	0	2	3	0	0	0
PF3D7_1120000	1070	conserved protein, unknown function	0	2	0	2	0	2	0	0
PF3D7_1129200	393	26S proteasome regulatory subunit RPN7, putative	13	0	0	2	4	9	5	3
PF3D7_1142600	140	60S ribosomal protein L35ae, putative	9	0	0	2	6	5	3	0
PF3D7_0516700	1332	ubiquitin carboxyl-terminal hydrolase 2, putative	7	0	0	2	0	0	0	0
PF3D7_1302800	194	40S ribosomal protein S7, putative	4	0	0	2	5	28	11	0
PF3D7_1111100	349	replication factor C subunit 5, putative	4	0	0	2	0	0	2	0
PF3D7_1347500	372	DNA/RNA-binding protein Alba 4	3	0	0	2	4	14	4	0
PF3D7_0309600	112	60S acidic ribosomal protein P2	3	0	0	2	0	0	0	0
PF3D7_1422800	522	actin-related protein, putative	3	0	0	2	0	0	0	0
PF3D7_1108700	540	heat shock protein J2	2	0	0	2	0	3	17	0
PF3D7_1003500	118	40S ribosomal protein S20e, putative	2	0	0	2	5	10	3	0
PF3D7_1353900	241	proteasome subunit alpha type-7, putative	2	0	0	2	0	5	0	0
PF3D7_0903400	2536	ATP-dependent RNA helicase DDX60, putative	2	0	0	2	0	4	0	2
PF3D7_1332900	1272	isoleucine--tRNA ligase, putative	2	0	0	2	0	0	0	0
PF3D7_0511500	10061	RNA pseudouridylate synthase, putative	2	0	0	2	0	0	0	0
PF3D7_1325100	437	phosphoribosylpyrophosphate synthetase	2	0	0	2	2	12	12	0
PF3D7_0922100	1542	ubiquitin-like protein, putative	0	0	0	2	0	0	0	0
PF3D7_0906600	843	zinc finger protein, putative	0	0	0	2	0	0	0	0
PF3D7_1456700	684	conserved Plasmodium protein, unknown function	0	0	0	2	4	0	0	0
PF3D7_1007900	543	eukaryotic translation initiation factor 3 subunit D, putative	0	0	0	2	0	2	0	4
PF3D7_1419400	2201	conserved Plasmodium membrane protein, unknown function	0	0	0	2	0	0	0	0
PF3D7_0707700	961	E3 ubiquitin-protein ligase, putative	0	0	0	2	0	0	0	0
PF3D7_1405600	349	ribonucleoside-diphosphate reductase small chain, putative	0	0	0	2	0	0	0	0
PF3D7_0422700	390	eukaryotic initiation factor 4A-III, putative	0	0	0	2	0	2	3	0
PF3D7_1305300	3525	translational activator GCN1, putative	0	0	0	2	0	0	0	0
PF3D7_1367600	222	ribosome biogenesis protein MRT4, putative	0	0	0	2	0	0	0	0
PF3D7_1033200	355	early transcribed membrane protein 10.2	0	0	0	2	0	3	0	2
PF3D7_0815600	268	eukaryotic translation initiation factor 3 subunit G, putative	0	0	0	2	0	0	0	2
PF3D7_1116000	1201	rhoptry neck protein 4	0	0	0	2	0	0	0	0
PF3D7_1355100	929	DNA replication licensing factor MCM6	0	0	0	2	0	2	3	0
PF3D7_1473200	454	DnaJ protein, putative	0	0	0	2	0	0	0	0
PF3D7_1366900	685	conserved protein, unknown function	0	0	0	2	0	2	0	0
PF3D7_0316500	461	kinetochore protein NUF2, putative	0	0	0	2	0	0	0	0
PF3D7_1110400	1483	RNA-binding protein, putative	0	0	0	2	0	0	0	0
PF3D7_0912500	288	SAP domain-containing protein, putative	0	0	0	2	0	0	0	0
PF3D7_0929600	272	G2 protein, putative	0	0	0	2	0	0	0	0
PF3D7_1312900	1255	eukaryotic translation initation factor 4 gamma	0	0	0	2	0	0	0	0
PF3D7_1121100	1544	conserved protein, unknown function	0	0	0	2	0	0	0	0
PF3D7_0314700	1181	RING finger protein RNF1	0	0	0	2	0	0	7	0
PF3D7_1034900	889	methionine--tRNA ligase	0	0	0	2	0	5	0	0
PF3D7_0804500	6034	conserved Plasmodium membrane protein, unknown function	0	0	0	2	0	0	0	0
PF3D7_0525800	300	inner membrane complex protein 1g, putative	0	0	0	2	0	0	0	0
PF3D7_1228800	3209	WD repeat-containing protein, putative	0	0	0	2	0	0	0	0
PF3D7_0922500	416	phosphoglycerate kinase	0	0	0	2	0	3	9	0
PF3D7_0935900	713	ring-exported protein 1	0	0	0	2	2	4	0	0
PF3D7_1107400	350	DNA repair protein RAD51	0	0	0	2	0	0	0	0
PF3D7_1305000	1479	MCL1 domain-containing protein, putative	0	0	0	2	0	0	0	0
PF3D7_0111800	620	eukaryotic translation initiation factor 4E, putative	0	0	0	2	0	0	0	0
PF3D7_0612900	686	nucleolar GTP-binding protein 1, putative	0	0	0	2	0	0	0	0
PF3D7_0629400	780	polyadenylate-binding protein 3, putative	0	0	0	2	0	0	0	0
PF3D7_0405100	1350	protein transport protein Sec24B, putative	0	0	0	2	0	0	0	0
PF3D7_1133200	2072	conserved Plasmodium protein, unknown function	0	0	0	2	0	0	0	0
PF3D7_0110500	2285	bromodomain protein, putative	0	0	0	2	0	0	0	0
PF3D7_0213700	154	conserved protein, unknown function	0	0	0	2	0	0	0	0
PF3D7_0503200	979	conserved Plasmodium protein, unknown function	0	0	0	2	0	0	0	0
PF3D7_0904100	1388	AP-4 complex subunit epsilon, putative	0	0	0	2	0	0	0	0
PF3D7_1249100	392	conserved protein, unknown function	0	0	0	2	0	0	0	0
PF3D7_1303800	9271	conserved Plasmodium protein, unknown function	0	0	0	2	0	0	0	0
PF3D7_1304100	912	DNA ligase I	0	0	0	2	0	0	0	0
PF3D7_1105600	777	translocon component PTEX88	9	14	17	0	0	0	0	0
PF3D7_1007200	593	rho GTPase-activating protein, putative	16	7	7	0	0	0	0	0
PF3D7_1239600	302	hydroxyethylthiazole kinase	9	6	7	0	0	2	0	0
PF3D7_0629700	6753	SET domain protein, putative	0	6	6	0	0	0	0	0
PF3D7_0108500	179	conserved Plasmodium protein, unknown function	0	0	5	0	0	0	0	0
PF3D7_0608800	414	ornithine aminotransferase	10	7	4	0	0	27	9	5
PF3D7_0404300	631	conserved Plasmodium protein, unknown function	0	4	4	0	0	0	0	0
PF3D7_1455200	205	methyltransferase, putative, unspecified product	5	2	4	0	0	0	0	0
PF3D7_0905900	1010	coatomer subunit beta, putative	2	2	4	0	0	4	3	0
PF3D7_1033100	1434	S-adenosylmethionine decarboxylase/ornithine decarboxylase	0	2	4	0	2	3	0	0
PF3D7_1439500	1074	oocyst rupture protein 2, putative	0	2	4	0	0	0	0	0
PF3D7_0617200	446	conserved protein, unknown function	0	7	3	0	0	0	0	0
PF3D7_1037100	745	pyruvate kinase 2	4	4	3	0	0	0	0	0
PF3D7_1466200	3078	early gametocyte enriched phosphoprotein EGXP	0	3	3	0	0	0	0	0
PF3D7_1356100	964	conserved Plasmodium protein, unknown function	0	3	3	0	0	0	0	0
PF3D7_0904800	484	replication protein A1, small fragment	6	2	3	0	0	2	0	2
PF3D7_0505800	100	small ubiquitin-related modifier	2	2	3	0	0	0	0	0
PF3D7_1104000	623	phenylalanine--tRNA ligase beta subunit	14	0	3	0	7	15	9	8
PF3D7_1420400	889	glycine--tRNA ligase	8	0	3	0	0	11	3	4
PF3D7_1238100	228	calcyclin binding protein, putative	3	0	3	0	2	12	0	0
PF3D7_1135100	689	protein phosphatase PPM8, putative	0	0	3	0	0	0	0	0
PF3D7_1420600	519	pantothenate kinase 1, putative	0	0	3	0	0	0	0	0
PF3D7_1357700	1218	U3 small nucleolar RNA-associated protein 21, putative	0	0	3	0	0	0	0	0
PF3D7_0805700	1457	serine/threonine protein kinase, FIKK family	0	0	3	0	0	0	0	0
PF3D7_0710200	2910	conserved Plasmodium protein, unknown function	0	0	3	0	0	0	0	0
PF3D7_0618300	148	60S ribosomal protein L27a, putative	6	4	2	0	6	11	11	0
PF3D7_1428900	1445	conserved Plasmodium protein, unknown function	0	3	2	0	0	0	0	0
PF3D7_0217800	107	40S ribosomal protein S26	4	2	2	0	0	0	3	0
PF3D7_1317100	1005	DNA replication licensing factor MCM4	4	2	2	0	0	0	0	0
PF3D7_0935200	1147	vacuolar protein sorting-associated protein 33, putative	0	2	2	0	0	0	0	0
PF3D7_1238500	1812	conserved Plasmodium protein, unknown function	0	2	2	0	0	0	0	0
PF3D7_1234100	3896	bromodomain protein, putative	0	2	2	0	0	0	0	0
PF3D7_1407300	690	pre-mRNA-splicing factor 38B, putative	0	2	2	0	0	0	0	0
PF3D7_1026800	263	40S ribosomal protein S2	24	0	2	0	22	29	9	2
PF3D7_1124600	423	ethanolamine kinase	12	0	2	0	2	9	0	3
PF3D7_0315100	227	eukaryotic translation initiation factor 4E	11	0	2	0	0	2	0	0
PF3D7_1115200	793	histone-lysine N-methyltransferase SET7	8	0	2	0	0	0	0	0
PF3D7_1144500	338	SUMO-activating enzyme subunit 1	6	0	2	0	0	0	0	3
PF3D7_0913200	276	elongation factor 1-beta	6	0	2	0	2	4	0	0
PF3D7_0216000	1997	DEAD/DEAH box helicase, putative	4	0	2	0	0	0	0	0
PF3D7_0513300	245	purine nucleoside phosphorylase	3	0	2	0	0	4	2	0
PF3D7_0312300	304	26S proteasome regulatory subunit RPN12, putative	2	0	2	0	0	0	0	0
PF3D7_0704600	3893	E3 ubiquitin-protein ligase	2	0	2	0	0	0	0	0
PF3D7_1463200	344	replication factor C subunit 3, putative	2	0	2	0	2	3	6	0
PF3D7_0931800	282	proteasome subunit beta type-6, putative	2	0	2	0	0	3	0	0
PF3D7_0527500	458	Hsc70-interacting protein	0	0	2	0	0	2	17	0
PF3D7_1251500	705	ATP-dependent RNA helicase DRS1, putative	0	0	2	0	0	0	0	0
PF3D7_0318200	2457	DNA-directed RNA polymerase II subunit RPB1	0	0	2	0	0	0	0	0
PF3D7_1332800	247	eukaryotic translation initiation factor 6, putative	0	0	2	0	0	0	0	0
PF3D7_1345100	157	thioredoxin 2	0	0	2	0	0	7	0	0
PF3D7_0717700	539	serine--tRNA ligase, putative	0	0	2	0	0	4	0	4
PF3D7_1418000	282	ubiquitin fusion degradation protein 1, putative	0	0	2	0	0	0	0	2
PF3D7_1230800	584	pre-mRNA-splicing regulator, putative	0	0	2	0	0	0	0	0
PF3D7_1028400	483	nucleolar preribosomal assembly protein, putative	0	0	2	0	0	0	0	0
PF3D7_0923000	335	DNA-directed RNA polymerase II subunit RPB3, putative	0	0	2	0	0	0	0	0
PF3D7_1108500	327	succinyl-CoA synthetase alpha subunit, putative	0	0	2	0	0	0	0	0
PF3D7_0525200	1849	structural maintenance of chromosomes protein 6, putative	0	0	2	0	0	0	0	0
PF3D7_0703200	1540	conserved Plasmodium protein, unknown function	0	0	2	0	0	0	0	0
PF3D7_1340600	575	RNA lariat debranching enzyme, putative	0	0	2	0	0	0	0	0
PF3D7_1415300	337	RNA-binding protein Nova-1, putative	0	0	2	0	0	0	9	0
PF3D7_0403700	780	pre-mRNA-splicing factor CLF1, putative	0	0	2	0	0	0	0	0
PF3D7_0405500	224	conserved Plasmodium protein, unknown function	0	0	2	0	0	0	0	0
PF3D7_0415300	1339	cdc2-related protein kinase 3	0	0	2	0	0	0	0	0
PF3D7_0420100	581	serine/threonine protein kinase RIO2	0	0	2	0	0	0	0	0
PF3D7_0723800	2190	conserved Plasmodium protein, unknown function	0	0	2	0	0	0	0	0
PF3D7_0932100	1274	protein MAM3, putative	0	0	2	0	0	0	0	0
PF3D7_1450700	620	conserved Plasmodium protein, unknown function	0	0	2	0	0	0	0	0
PF3D7_1412400	3218	conserved Plasmodium protein, unknown function	3	7	0	0	0	0	0	0
PF3D7_1414300	219	60S ribosomal protein L10, putative	12	3	0	0	3	11	5	0
PF3D7_1105400	261	40S ribosomal protein S4, putative	10	3	0	0	24	25	15	0
PF3D7_0416400	1259	histone acetyltransferase, putative	0	3	0	0	0	0	0	0
PF3D7_1149000	6093	antigen 332, DBL-like protein	0	3	0	0	0	0	0	0
PF3D7_1004000	202	60S ribosomal protein L13, putative	19	2	0	0	9	0	8	0
PF3D7_1331800	139	60S ribosomal protein L23, putative	14	2	0	0	5	5	6	0
PF3D7_1116700	700	dipeptidyl aminopeptidase 1	5	2	0	0	0	3	0	2
PF3D7_0617300	139	conserved Plasmodium protein, unknown function	4	2	0	0	0	0	0	0
PF3D7_0614500	182	60S ribosomal protein L19	3	2	0	0	0	0	10	0
PF3D7_1145100	1068	coatomer subunit gamma, putative	0	2	0	0	0	0	0	0
PF3D7_1457300	639	MA3 domain-containing protein, putative	0	2	0	0	0	0	0	0
PF3D7_0303600	179	plasmoredoxin	0	2	0	0	0	0	0	0
PF3D7_0307500	389	spindle and kinetochore-associated protein 2, putative	0	2	0	0	0	0	0	0
PF3D7_1308400	6147	conserved Plasmodium protein, unknown function	0	2	0	0	0	0	0	0
PF3D7_0603400	1103	trophozoite exported protein 1	0	2	0	0	0	0	0	0
PF3D7_1318400	1218	structural maintenance of chromosomes protein 2, putative	0	2	0	0	0	0	0	0
PF3D7_0602100	1350	ATP-dependent RNA helicase, putative	0	2	0	0	0	0	0	0
PF3D7_1367000	162	suppressor of kinetochore protein 1, putative	0	2	0	0	0	0	0	0
PF3D7_1451800	895	sortilin	0	2	0	0	0	0	0	0
PF3D7_0822800	324	U5 small nuclear ribonucleoprotein 40 kDa protein, putative	0	2	0	0	0	0	0	0
PF3D7_1238300	967	pre-mRNA-splicing factor CWC22, putative	0	2	0	0	0	0	0	0
PF3D7_1247500	909	serine/threonine protein kinase, putative	0	2	0	0	0	0	0	0
PF3D7_1250300	297	vacuolar protein sorting-associated protein 26, putative	0	2	0	0	0	0	0	0
PF3D7_1419000	1166	conserved Plasmodium protein, unknown function	0	2	0	0	0	0	0	0
PF3D7_1443100	574	conserved Plasmodium protein, unknown function	0	2	0	0	0	0	0	0
PF3D7_1456500	2391	conserved Plasmodium protein, unknown function	0	2	0	0	0	0	0	0
PF3D7_0621200	301	pyridoxine biosynthesis protein PDX1	22	0	0	0	6	22	12	7
PF3D7_0415900	205	60S ribosomal protein L15, putative	21	0	0	0	2	0	5	0
PF3D7_1453800	910	glucose-6-phosphate dehydrogenase-6-phosphogluconolactonase	15	0	0	0	0	0	5	0
PF3D7_0719600	173	60S ribosomal protein L11a, putative	14	0	0	0	4	0	4	0
PF3D7_1019400	108	60S ribosomal protein L30e, putative	13	0	0	0	6	10	4	0
PF3D7_1323100	190	60S ribosomal protein L6, putative	12	0	0	0	8	8	7	0
PF3D7_0935800	1340	cytoadherence linked asexual protein 9	11	0	0	0	0	13	4	0
PF3D7_1030500	393	26S proteasome regulatory subunit RPN9, putative	9	0	0	0	2	11	4	0
PF3D7_1368100	311	26S proteasome regulatory subunit RPN11, putative	9	0	0	0	4	9	2	2
PF3D7_1317800	145	40S ribosomal protein S19	9	0	0	0	7	3	5	0
PF3D7_1308300	82	40S ribosomal protein S27	9	0	0	0	0	0	2	0
PF3D7_0907700	279	proteasome activator 28 subunit beta, putative	9	0	0	0	0	6	0	0
PF3D7_1403900	298	serine/threonine protein phosphatase CPPED1, putative	9	0	0	0	0	6	2	0
PF3D7_0316800	130	40S ribosomal protein S15A, putative	8	0	0	0	8	12	6	0
PF3D7_1128400	376	bifunctional farnesyl/geranylgeranyl diphosphate synthase	8	0	0	0	0	0	0	0
PF3D7_1242700	137	40S ribosomal protein S17, putative	7	0	0	0	8	5	9	0
PF3D7_1341300	187	60S ribosomal protein L18-2, putative	7	0	0	0	2	0	8	0
PF3D7_0205400	457	PCI domain-containing protein, putative	7	0	0	0	0	0	0	0
PF3D7_0626000	1751	conserved Plasmodium protein, unknown function	7	0	0	0	0	0	0	0
PF3D7_0307100	141	40S ribosomal protein S12, putative	6	0	0	0	2	0	0	0
PF3D7_1130100	87	60S ribosomal protein L38	6	0	0	0	9	0	4	0
PF3D7_0617900	136	histone H3 variant	6	0	0	0	3	0	5	0
PF3D7_1477300	280	Plasmodium exported protein (PHIST), unknown function	6	0	0	0	0	0	0	0
PF3D7_1038000	120	antigen UB05	5	0	0	0	9	12	0	0
PF3D7_1445100	1132	histidine--tRNA ligase, putative	5	0	0	0	0	10	2	4
PF3D7_0623500	266	superoxide dismutase [Fe]	5	0	0	0	0	0	0	0
PF3D7_0727900	1923	conserved Plasmodium protein, unknown function	5	0	0	0	0	0	0	0
PF3D7_0710600	150	60S ribosomal protein L34	4	0	0	0	2	3	3	0
PF3D7_1010100	298	PI31 domain-containing protein, putative	4	0	0	0	0	0	0	0
PF3D7_0912900	338	26S proteasome regulatory subunit RPN8, putative	4	0	0	0	3	7	0	0
PF3D7_0906500	411	arginase	4	0	0	0	0	0	3	3
PF3D7_0413700	338	lysine decarboxylase-like protein, putative	4	0	0	0	0	0	2	0
PF3D7_1442300	402	tRNA import protein tRIP	4	0	0	0	0	11	0	0
PF3D7_0512700	281	orotate phosphoribosyltransferase	4	0	0	0	0	0	0	0
PF3D7_1024800	1464	exported protein 3	4	0	0	0	0	2	0	0
PF3D7_1206800	727	conserved Plasmodium protein, unknown function	3	0	0	0	3	0	5	0
PF3D7_0918300	320	eukaryotic translation initiation factor 3 subunit F, putative	3	0	0	0	0	2	0	0
PF3D7_1474800	254	proteasome subunit alpha type-1, putative	3	0	0	0	0	0	0	0
PF3D7_1015800	335	ribonucleoside-diphosphate reductase small chain, putative	3	0	0	0	0	2	0	5
PF3D7_1402100	879	pseudouridine synthase, putative	3	0	0	0	0	0	0	2
PF3D7_1410200	858	CTP synthase	3	0	0	0	0	3	0	2
PF3D7_0109500	155	N-acetyltransferase, GNAT family, putative	3	0	0	0	0	0	0	0
PF3D7_0629800	1129	cullin-like protein, putative	3	0	0	0	0	0	0	0
PF3D7_1414800	201	small nuclear ribonucleoprotein-associated protein B, putative	3	0	0	0	0	0	0	0
PF3D7_0217900	519	conserved Plasmodium protein, unknown function	3	0	0	0	0	0	0	0
PF3D7_0404100	2271	AP2 domain transcription factor AP2-SP2, putative	3	0	0	0	0	0	0	0
PF3D7_0317000	252	proteasome subunit alpha type-3, putative	3	0	0	0	0	4	0	0
PF3D7_0716800	327	eukaryotic translation initiation factor 3 subunit I, putative	2	0	0	0	0	0	0	0
PF3D7_1456800	717	V-type H(+)-translocating pyrophosphatase, putative	2	0	0	0	2	7	12	0
PF3D7_0821700	139	60S ribosomal protein L22, putative	2	0	0	0	3	4	5	0
PF3D7_0929200	289	RNA-binding protein, putative	2	0	0	0	0	0	7	0
PF3D7_1020900	181	ADP-ribosylation factor	2	0	0	0	4	7	9	0
PF3D7_0719700	137	40S ribosomal protein S10, putative	2	0	0	0	3	16	3	0
PF3D7_1115400	492	cysteine proteinase falcipain 3	2	0	0	0	0	0	4	0
PF3D7_1103100	118	60S acidic ribosomal protein P1, putative	2	0	0	0	7	3	2	0
PF3D7_1117700	214	GTP-binding nuclear protein RAN/TC4	2	0	0	0	11	12	0	0
PF3D7_0706400	92	60S ribosomal protein L37	2	0	0	0	3	0	0	0
PF3D7_1119400	2147	ubiquitin-protein ligase, putative	2	0	0	0	0	0	0	0
PF3D7_0801800	1011	mannose-6-phosphate isomerase, putative	2	0	0	0	0	0	0	3
PF3D7_1226600	264	proliferating cell nuclear antigen 2	2	0	0	0	0	0	0	0
PF3D7_0624000	493	hexokinase	2	0	0	0	3	7	3	0
PF3D7_1459700	287	pyridoxal 5'-phosphate synthase, putative	2	0	0	0	0	0	0	0
PF3D7_0206700	471	adenylosuccinate lyase	2	0	0	0	0	0	0	0
PF3D7_1414000	253	26S proteasome regulatory subunit RPN13, putative	2	0	0	0	0	0	0	0
PF3D7_0727400	256	proteasome subunit alpha type-5, putative	2	0	0	0	0	5	5	0
PF3D7_1307000	245	exosome complex component RRP40, putative	2	0	0	0	0	0	0	0
PF3D7_1426700	1148	phosphoenolpyruvate carboxylase	2	0	0	0	0	3	0	0
PF3D7_1412600	496	deoxyhypusine synthase	2	0	0	0	0	0	0	0
PF3D7_0803800	265	proteasome subunit beta type-4	2	0	0	0	0	4	0	0
PF3D7_0412200	332	conserved Plasmodium protein, unknown function	2	0	0	0	0	0	0	0
PF3D7_0720400	642	apoptosis-inducing factor, putative	2	0	0	0	0	0	8	0
PF3D7_1016200	560	Rab3 GTPase-activating protein non-catalytic subunit, putative	2	0	0	0	0	0	0	0
PF3D7_1237000	686	SUMO-activating enzyme subunit 2	2	0	0	0	0	0	0	0
PF3D7_1020700	1269	N-acetyltransferase, GNAT family, putative	2	0	0	0	0	0	0	0
PF3D7_1326400	473	translation initiation factor eIF-2B subunit gamma, putative	2	0	0	0	0	0	0	0
PF3D7_0807000	222	YEATS domain-containing protein, putative	2	0	0	0	0	0	0	0
PF3D7_1470900	195	proteasome subunit beta type-2, putative	2	0	0	0	0	4	0	0
PF3D7_1369400	2868	conserved Plasmodium protein, unknown function	2	0	0	0	0	0	0	0
PF3D7_0310700	145	trafficking protein particle complex subunit 4, putative	2	0	0	0	0	0	0	0
PF3D7_0319600	156	elongation factor 1-delta, putative	2	0	0	0	0	0	0	0
PF3D7_0618200	199	conserved protein, unknown function	2	0	0	0	0	0	0	0
PF3D7_0909700	1036	FHA domain protein, putative	2	0	0	0	0	0	0	0
PF3D7_1319300	804	tRNA (guanine(26)-N(2))-dimethyltransferase, putative	2	0	0	0	0	0	0	0
PF3D7_1469200	358	shewanella-like protein phosphatase 1, putative	2	0	0	0	0	0	0	0
PF3D7_1129400	634	rRNA (cytosine-C(5))-methyltransferase, putative	2	0	0	0	0	0	0	0

## Sheet: SAINT analysis GCN5-GFP IPs
S2B Table. SAINT analysis of GCN5-GFP IPs .
R: replicate
Proteins highlighted by yellow are the GCN5 associated core complex. Genes highlighted by green are those used in Fig. 4. Those probabilities above 94% in all four replicates are highlighted by red.
Gene	Product Description	Spectra counts (GCN5-GFP IPs) R1|R2|R3|R4	Spectra Counts (GFP Control IPs) R1|R2|R3|R4	Probabilities R1|R2|R3|R4	FDR
PF3D7_0823300	histone_acetyltransferase_GCN5	860|771|851|1144	0|0|0|6	1.00|1.00|1.00|1.00	0
PF3D7_1014600	transcriptional_coactivator_ADA2	368|814|845|1094	27|0|0|0	1.00|1.00|1.00|1.00	0
PF3D7_1008100	zinc_finger_protein,_putative	1631|2142|2280|2688	0|0|0|0	1.00|1.00|1.00|1.00	0
PF3D7_1433400	zinc_finger_protein,_putative	1067|1452|1459|1506	0|0|0|9	1.00|1.00|1.00|1.00	0
PF3D7_0802100	AP2_domain_transcription_factor,_putative	79|146|158|162	0|0|0|0	1.00|1.00|1.00|1.00	0
PF3D7_1019700	conserved_Plasmodium_protein,_unknown_function	98|203|192|268	0|0|0|0	1.00|1.00|1.00|1.00	0
PF3D7_0919000	nucleosome_assembly_protein	119|126|98|72	0|2|0|0	1.00|1.00|1.00|1.00	0
PF3D7_1364400	conserved_Plasmodium_protein,_unknown_function	180|313|297|413	0|0|0|0	1.00|1.00|1.00|1.00	0
PF3D7_1402800	conserved_Plasmodium_protein,_unknown_function	32|84|81|99	0|0|0|0	1.00|1.00|1.00|1.00	0
PF3D7_0818200	14-3-3_protein	129|119|118|90	10|13|8|27	1.00|1.00|1.00|0.96	0.0022
PF3D7_1451200	conserved_Plasmodium_protein,_unknown_function	127|82|89|148	0|0|0|0	1.00|1.00|1.00|1.00	0
PF3D7_0310200	phd_finger_protein,_putative	165|355|373|454	0|0|0|0	1.00|1.00|1.00|1.00	0
PF3D7_1472200	histone_deacetylase,_putative	34|16|22|42	0|0|0|0	1.00|1.00|1.00|1.00	0
PF3D7_0604100	AP2_domain_transcription_factor	7|22|25|31	0|0|0|0	0.99|1.00|1.00|1.00	0.0007
PF3D7_0611400	SWIB/MDM2_domain-containing_protein	12|14|16|19	0|0|0|0	1.00|1.00|1.00|1.00	0
PF3D7_1210600	conserved_Plasmodium_protein,_unknown_function	7|8|13|11	0|0|0|0	1.00|1.00|1.00|1.00	0.0001
PF3D7_1220900	heterochromatin_protein_1	8|11|9|9	0|0|0|0	1.00|1.00|1.00|1.00	0.0002
PF3D7_1036900	conserved_Plasmodium_protein,_unknown_function	8|16|12|25	0|0|0|0	1.00|1.00|1.00|1.00	0.0002
PF3D7_1417200	NOT_family_protein,_putative	5|7|5|18	0|0|0|0	1.00|1.00|1.00|1.00	0.0003
PF3D7_0726500	ubiquitin_carboxyl-terminal_hydrolase,_putative	7|6|7|6	0|0|0|0	1.00|1.00|1.00|1.00	0.0002
PF3D7_0206500	conserved_Plasmodium_protein,_unknown_function	10|25|29|65	0|0|0|0	0.96|1.00|1.00|1.00	0.0019
PF3D7_1225200	conserved_Plasmodium_protein,_unknown_function	5|6|11|11	0|0|0|0	0.99|0.99|1.00|1.00	0.0011
PF3D7_1441100	conserved_Plasmodium_protein,_unknown_function	15|56|71|41	0|0|0|0	1.00|1.00|1.00|1.00	0
PF3D7_1407800	plasmepsin_IV	60|40|39|42	9|5|6|3	1.00|0.99|0.99|0.96	0.0036
PF3D7_0603600	conserved_Plasmodium_protein,_unknown_function	4|5|8|6	0|0|0|0	0.99|0.99|0.99|0.99	0.0016
PF3D7_1425900	conserved_Plasmodium_protein,_unknown_function	4|4|4|9	0|0|0|0	0.98|0.98|0.98|1.00	0.0032
PF3D7_1033700	bromodomain_protein_1	2|4|7|8	0|0|0|0	0.83|0.97|0.98|0.99	0.0093
PF3D7_1329500	conserved_protein,_unknown_function	3|2|3|7	0|0|0|0	0.83|0.77|0.83|0.88	0.025
PF3D7_1023900	chromodomain-helicase-DNA-binding_protein_1_homolog,_putative	3|45|45|76	0|0|0|0	0.03|0.95|0.95|0.97	0.0616
PF3D7_1475600	bromodomain_protein,_putative	0|7|6|10	0|0|0|0	0.00|0.94|0.93|0.95	0.0835
PF3D7_1007700	AP2_domain_transcription_factor_AP2-I	0|7|10|29	0|0|0|0	0.00|0.86|0.89|0.96	0.1007
PF3D7_0420300	AP2_domain_transcription_factor,_putative	3|0|0|5	0|0|0|0	0.21|0.00|0.00|0.27	0.5576
PF3D7_0500800	mature_parasite-infected_erythrocyte_surface_antigen	65|272|232|172	0|0|0|0	1.00|1.00|1.00|1.00	0
PF3D7_0401800	Plasmodium_exported_protein_(PHISTb),_unknown_function	15|25|34|21	0|0|0|0	1.00|1.00|1.00|1.00	0
PF3D7_1468100	kelch_domain-containing_protein,_putative	10|26|26|30	0|0|0|0	1.00|1.00|1.00|1.00	0
PF3D7_1473700	nucleoporin_NUP116/NSP116,_putative	17|15|15|36	0|0|2|3	1.00|0.99|0.99|1.00	0.0009
PF3D7_1330800	RNA-binding_protein,_putative	7|22|21|15	0|0|0|0	0.99|1.00|1.00|1.00	0.0004
PF3D7_1128000	conserved_Plasmodium_protein,_unknown_function	7|8|9|7	0|0|0|0	1.00|1.00|1.00|1.00	0.0006
PF3D7_1108400	casein_kinase_2,_alpha_subunit	17|14|15|28	2|4|0|0	0.99|0.99|0.98|0.99	0.0029
PF3D7_1118300	insulinase,_putative	15|14|13|12	0|0|0|2	1.00|0.99|1.00|0.99	0.0013
PF3D7_1342400	casein_kinase_II_beta_chain	4|12|10|5	0|0|0|0	0.97|1.00|1.00|0.98	0.0029
PF3D7_0505200	actin-like_protein,_putative	9|6|8|7	0|0|0|0	1.00|0.99|1.00|1.00	0.0008
PF3D7_0812400	karyopherin_alpha	21|21|23|26	7|0|5|0	0.97|0.97|0.99|0.99	0.0045
PF3D7_0406500	NYN_domain-containing_protein,_putative	8|5|4|6	0|0|0|0	0.98|0.98|0.97|0.98	0.004
PF3D7_1247400	peptidyl-prolyl_cis-trans_isomerase_FKBP35	3|5|7|5	0|0|0|0	0.94|0.98|0.99|0.99	0.0055
PF3D7_0202000	knob-associated_histidine-rich_protein	4|4|3|4	0|0|0|0	0.97|0.98|0.96|0.97	0.0076
PF3D7_1423700	conserved_Plasmodium_protein,_unknown_function	9|9|11|15	0|2|0|0	0.95|0.96|0.98|0.98	0.0082
PF3D7_0513600	deoxyribodipyrimidine_photo-lyase,_putative	10|8|20|17	0|0|0|2	0.98|0.92|1.00|1.00	0.006
PF3D7_1027300	peroxiredoxin	5|6|3|5	0|0|0|0	0.98|0.99|0.94|0.99	0.005
PF3D7_1234800	splicing_factor_3B_subunit_3,_putative	7|5|8|3	0|0|0|0	0.99|0.98|0.99|0.93	0.0066
PF3D7_0309300	N2227-like_protein,_putative	6|4|8|3	0|0|0|0	0.98|0.98|0.99|0.93	0.0071
PF3D7_1103800	CCR4-NOT_transcription_complex_subunit_1,_putative	3|10|10|16	0|0|0|0	0.83|0.96|0.96|0.97	0.0105
PF3D7_1103600	actin-like_protein,_putative	2|5|3|7	0|0|0|0	0.82|0.98|0.94|0.98	0.0118
PF3D7_0811300	CCR4-associated_factor_1	3|5|2|5	0|0|0|0	0.92|0.95|0.87|0.94	0.0132
PF3D7_1203700	nucleosome_assembly_protein	14|49|36|26	3|0|2|2	0.64|1.00|1.00|1.00	0.0147
PF3D7_1003800	U5_small_nuclear_ribonucleoprotein_component,_putative	2|3|6|2	0|0|0|0	0.87|0.92|0.95|0.85	0.0165
PF3D7_1408000	plasmepsin_II	37|30|26|44	7|3|16|0	0.94|0.90|0.75|0.95	0.0184
PF3D7_0212900	arginyl-tRNA--protein_transferase	2|4|4|2	0|0|0|0	0.84|0.93|0.92|0.83	0.0204
PF3D7_1224000	GTP_cyclohydrolase_1	2|3|2|4	0|0|0|0	0.84|0.89|0.84|0.93	0.0223
PF3D7_1345800	conserved_Plasmodium_protein,_unknown_function	2|8|13|9	0|0|0|0	0.43|0.94|0.97|0.94	0.0278
PF3D7_0219600	replication_factor_C_subunit_1,_putative	4|6|7|8	0|0|2|0	0.55|0.83|0.86|0.87	0.0312
PF3D7_0524000	karyopherin_beta	38|22|32|49	8|11|7|0	0.87|0.46|0.85|0.89	0.038
PF3D7_1104200	chromatin_remodeling_protein	2|17|15|36	0|0|0|0	0.07|0.96|0.96|0.98	0.0517
PF3D7_0831700	heat_shock_protein_70	0|44|41|57	0|0|0|13	0.00|1.00|1.00|1.00	0.0415
PF3D7_0515000	pre-mRNA-splicing_factor_CWC2,_putative	2|22|21|22	0|0|3|0	0.00|1.00|1.00|1.00	0.045
PF3D7_0310500	ATP-dependent_RNA_helicase_DHX57,_putative	2|2|3|2	0|0|0|0	0.74|0.74|0.78|0.72	0.0484
PF3D7_0813300	conserved_protein,_unknown_function	6|13|14|18	4|2|0|0	0.23|0.93|0.95|0.96	0.0347
PF3D7_0527000	DNA_replication_licensing_factor_MCM3,_putative	26|10|12|16	0|8|0|3	0.89|0.54|0.70|0.82	0.055
PF3D7_0305600	DNA-(apurinic_or_apyrimidinic_site)_lyase,_putative	0|16|18|14	0|0|0|0	0.00|0.97|0.97|0.96	0.0584
PF3D7_1105600	translocon_component_PTEX88	9|14|17|0	0|0|0|0	0.94|0.97|0.98|0.00	0.0648
PF3D7_0517400	FACT_complex_subunit_SPT16,_putative	0|13|9|17	0|0|0|0	0.00|0.95|0.91|0.95	0.0864
PF3D7_1007200	rho_GTPase-activating_protein,_putative	16|7|7|0	0|0|0|0	0.98|0.94|0.94|0.00	0.0713
PF3D7_1013600	conserved_Plasmodium_protein,_unknown_function	3|2|2|2	0|0|0|0	0.75|0.71|0.70|0.69	0.0681
PF3D7_1361000	protein_arginine_N-methyltransferase_5,_putative	17|7|7|5	0|0|2|3	0.89|0.75|0.77|0.34	0.0951
PF3D7_1365900	ubiquitin-60S_ribosomal_protein_L40	0|18|12|9	0|0|0|0	0.00|0.95|0.94|0.95	0.0744
PF3D7_1361100	protein_transport_protein_Sec24A	3|9|9|12	0|4|0|0	0.23|0.85|0.86|0.89	0.0775
PF3D7_1441400	FACT_complex_subunit_SSRP1,_putative	0|5|9|9	0|0|0|0	0.00|0.91|0.96|0.94	0.0805
PF3D7_0817300	conserved_Plasmodium_protein,_unknown_function	0|17|12|37	0|0|0|0	0.00|0.91|0.89|0.94	0.0979
PF3D7_1466400	AP2_domain_transcription_factor_AP2-EXP	0|8|7|14	0|0|0|0	0.00|0.92|0.90|0.94	0.0922
PF3D7_1239600	hydroxyethylthiazole_kinase	9|6|7|0	0|2|0|0	0.94|0.90|0.93|0.00	0.0893
PF3D7_1455200	methyltransferase,_putative,_unspecified_product	5|2|4|0	0|0|0|0	0.92|0.77|0.91|0.00	0.1068
PF3D7_1248700	conserved_Plasmodium_protein,_unknown_function	0|4|9|18	0|0|0|0	0.00|0.76|0.86|0.92	0.11
PF3D7_1147300	conserved_Plasmodium_protein,_unknown_function	0|10|11|4	0|0|0|0	0.00|0.93|0.94|0.76	0.1038
PF3D7_0719300	actin-related_protein,_putative	0|3|6|7	0|0|0|0	0.00|0.76|0.86|0.86	0.1194
PF3D7_0725300	conserved_protein,_unknown_function	0|6|3|4	0|0|0|0	0.00|0.88|0.78|0.80	0.1255
PF3D7_0605100	RNA-binding_protein,_putative	2|6|6|12	0|0|0|6	0.07|0.75|0.75|0.89	0.1225
PF3D7_1037100	pyruvate_kinase_2	4|4|3|0	0|0|0|0	0.84|0.85|0.79|0.00	0.1163
PF3D7_0505800	small_ubiquitin-related_modifier	2|2|3|0	0|0|0|0	0.79|0.79|0.85|0.00	0.1315
PF3D7_0706000	importin-7,_putative	3|6|9|14	0|0|5|0	0.12|0.62|0.82|0.84	0.143
PF3D7_1004300	E3_ubiquitin-protein_ligase,_putative	0|5|10|12	0|0|0|0	0.00|0.79|0.86|0.87	0.1131
PF3D7_0612100	eukaryotic_translation_initiation_factor_3_subunit_L,_putative	5|0|3|4	0|0|0|0	0.83|0.00|0.77|0.80	0.1402
PF3D7_1449500	AP2_domain_transcription_factor_AP2-O5,_putative	4|3|0|4	0|0|0|0	0.81|0.77|0.00|0.79	0.1539
PF3D7_0610400	histone_H3	5|2|0|2	0|0|0|0	0.89|0.77|0.00|0.75	0.1374
PF3D7_1361900	proliferating_cell_nuclear_antigen_1	8|5|5|2	0|0|0|4	0.80|0.72|0.70|0.17	0.1458
PF3D7_1233600	asparagine_and_aspartate_rich_protein_1	4|2|4|10	0|0|0|0	0.61|0.47|0.61|0.65	0.1592
PF3D7_0212100	conserved_Plasmodium_protein,_unknown_function	0|7|5|6	0|0|0|0	0.00|0.80|0.76|0.76	0.1618
PF3D7_1225800	ubiquitin-activating_enzyme_E1	0|4|7|4	0|0|0|0	0.00|0.75|0.83|0.73	0.1644
PF3D7_0505500	DNA_mismatch_repair_protein_MSH6,_putative	0|4|4|7	0|0|0|0	0.00|0.78|0.78|0.85	0.1345
PF3D7_0414000	structural_maintenance_of_chromosomes_protein_3,_putative	0|5|5|5	0|0|0|0	0.00|0.80|0.80|0.78	0.1485
PF3D7_1241900	tetratricopeptide_repeat_protein,_putative	0|4|3|4	0|0|0|0	0.00|0.83|0.80|0.81	0.1285
PF3D7_1208900	protein_phosphatase_PPM11,_putative	10|4|3|4	0|0|2|0	0.79|0.60|0.46|0.52	0.1512
PF3D7_0624600	SNF2_helicase,_putative	0|5|9|27	0|0|0|0	0.00|0.69|0.77|0.88	0.1565
PF3D7_0934800	cAMP-dependent_protein_kinase_catalytic_subunit	9|5|6|4	0|3|0|2	0.62|0.56|0.62|0.35	0.1725
PF3D7_1445900	ATP-dependent_RNA_helicase_DDX5,_putative	0|4|8|4	0|2|0|0	0.00|0.73|0.86|0.64	0.1697
PF3D7_1419700	conserved_Plasmodium_protein,_unknown_function	2|0|2|5	0|0|0|0	0.70|0.00|0.70|0.86	0.167
PF3D7_0507600	protein_CAF40,_putative	2|0|2|6	0|0|0|0	0.64|0.00|0.66|0.84	0.1753
PF3D7_0306100	conserved_Plasmodium_protein,_unknown_function	0|2|3|5	0|0|0|0	0.00|0.64|0.73|0.77	0.1781
PF3D7_1205800	high_mobility_group_protein_B3,_putative	0|3|4|11	0|0|0|0	0.00|0.61|0.66|0.80	0.1837
PF3D7_1223100	cAMP-dependent_protein_kinase_regulatory_subunit	5|5|3|5	0|4|0|0	0.56|0.58|0.41|0.54	0.1809
PF3D7_1232100	60_kDa_chaperonin	14|25|23|17	8|12|0|0	0.35|0.65|0.66|0.40	0.1864
PF3D7_1107800	AP2_domain_transcription_factor,_putative	0|2|3|11	0|0|0|0	0.00|0.52|0.61|0.79	0.1951
PF3D7_0706500	conserved_Plasmodium_protein,_unknown_function	6|12|16|22	0|0|17|0	0.06|0.47|0.68|0.77	0.1893
PF3D7_0317200	cdc2-related_protein_kinase_4	0|3|3|6	0|0|0|0	0.00|0.63|0.62|0.72	0.1922
PF3D7_1317100	DNA_replication_licensing_factor_MCM4	4|2|2|0	0|0|0|0	0.75|0.58|0.59|0.00	0.198
PF3D7_1206200	eukaryotic_translation_initiation_factor_3_subunit_C,_putative	10|7|5|10	0|6|0|3	0.58|0.48|0.29|0.56	0.2037
PF3D7_1105000	histone_H4	21|9|7|21	7|0|8|0	0.66|0.35|0.19|0.67	0.2092
PF3D7_1138500	protein_phosphatase_PPM2	0|10|10|15	0|0|12|0	0.00|0.55|0.54|0.70	0.215
PF3D7_0910100	exportin-7,_putative	7|0|3|6	0|0|3|0	0.72|0.00|0.40|0.66	0.2178
PF3D7_1212700	eukaryotic_translation_initiation_factor_3_subunit_A,_putative	3|3|3|4	0|0|2|0	0.43|0.46|0.49|0.54	0.2008
PF3D7_0405400	pre-mRNA-processing-splicing_factor_8,_putative	6|2|8|4	0|0|3|0	0.64|0.25|0.65|0.37	0.2064
PF3D7_0604500	conserved_Plasmodium_protein,_unknown_function	0|5|4|10	0|0|0|0	0.00|0.55|0.52|0.64	0.2235
PF3D7_1359600	conserved_Plasmodium_protein,_unknown_function	0|4|3|4	0|0|0|0	0.00|0.64|0.57|0.61	0.2121
PF3D7_1115800	conserved_Plasmodium_protein,_unknown_function	0|3|0|7	0|0|0|0	0.00|0.80|0.00|0.91	0.2264
PF3D7_0209800	ATP-dependent_RNA_helicase_UAP56	0|2|3|10	0|2|0|0	0.00|0.36|0.56|0.83	0.2206
PF3D7_1409800	CUGBP_Elav-like_family_member_2,_putative	5|0|2|4	0|0|0|4	0.75|0.00|0.32|0.60	0.2348
PF3D7_1230700	protein_transport_protein_SEC13	4|0|2|6	0|0|2|0	0.64|0.00|0.36|0.66	0.2403
PF3D7_0517700	eukaryotic_translation_initiation_factor_3_subunit_B,_putative	2|2|3|2	0|0|0|2	0.39|0.43|0.51|0.36	0.2292
PF3D7_1444800	fructose-bisphosphate_aldolase	16|5|6|10	0|5|5|0	0.60|0.25|0.30|0.51	0.2376
PF3D7_0714000	histone_H2B_variant	13|3|3|14	8|2|0|0	0.76|0.07|0.06|0.79	0.232
PF3D7_1427500	DNA_mismatch_repair_protein_MSH2,_putative	4|7|3|6	0|0|6|0	0.32|0.60|0.26|0.48	0.2429
PF3D7_0611800	conserved_Plasmodium_protein,_unknown_function	0|4|5|8	0|0|0|0	0.00|0.49|0.51|0.58	0.2535
PF3D7_0617200	conserved_protein,_unknown_function	0|7|3|0	0|0|0|0	0.00|0.92|0.73|0.00	0.2456
PF3D7_0628600	DNA_methyltransferase_1-associated_protein_1,_putative	4|0|0|4	0|0|0|0	0.83|0.00|0.00|0.80	0.2482
PF3D7_0320900	histone_H2A.Z	5|2|0|9	0|2|2|0	0.60|0.20|0.00|0.75	0.2614
PF3D7_1359400	CUGBP_Elav-like_family_member_1	0|0|4|5	0|0|0|0	0.00|0.00|0.78|0.78	0.2588
PF3D7_0617300	conserved_Plasmodium_protein,_unknown_function	4|2|0|0	0|0|0|0	0.85|0.73|0.00|0.00	0.2561
PF3D7_1103700	casein_kinase_II_beta_chain	2|0|0|3	0|0|0|0	0.67|0.00|0.00|0.78	0.2718
PF3D7_0404300	conserved_Plasmodium_protein,_unknown_function	0|4|4|0	0|0|0|0	0.00|0.77|0.77|0.00	0.2665
PF3D7_0418200	eukaryotic_translation_initiation_factor_3_subunit_M,_putative	4|0|0|3	0|0|0|0	0.82|0.00|0.00|0.72	0.2665
PF3D7_1239000	HD_superfamily_phosphohydrolase_protein,_putative	2|2|0|2	0|0|0|0	0.54|0.56|0.00|0.52	0.2509
PF3D7_0703500	erythrocyte_membrane-associated_antigen	0|3|2|5	0|2|0|0	0.00|0.50|0.37|0.57	0.2744
PF3D7_0309600	60S_acidic_ribosomal_protein_P2	3|0|0|2	0|0|0|0	0.78|0.00|0.00|0.69	0.2691
PF3D7_1308200	carbamoyl_phosphate_synthetase	2|8|9|4	0|2|4|0	0.14|0.52|0.50|0.21	0.2899
PF3D7_1130700	structural_maintenance_of_chromosomes_protein_1,_putative	0|2|2|8	0|0|0|0	0.00|0.41|0.39|0.61	0.2795
PF3D7_0217800	40S_ribosomal_protein_S26	4|2|2|0	0|0|3|0	0.52|0.43|0.41|0.00	0.2848
PF3D7_1224300	polyadenylate-binding_protein_1,_putative	21|17|18|35	5|7|18|2	0.33|0.29|0.30|0.44	0.2873
PF3D7_0728000	eukaryotic_translation_initiation_factor_2_subunit_alpha	3|3|0|3	0|3|0|0	0.47|0.48|0.00|0.42	0.2822
PF3D7_1115200	histone-lysine_N-methyltransferase_SET7	8|0|2|0	0|0|0|0	0.85|0.00|0.49|0.00	0.2924
PF3D7_0711500	regulator_of_chromosome_condensation,_putative	0|3|0|5	0|0|0|0	0.00|0.61|0.00|0.70	0.2975
PF3D7_1362200	RuvB-like_helicase_3	12|7|8|8	5|0|0|8	0.40|0.28|0.33|0.25	0.3145
PF3D7_1417500	H/ACA_ribonucleoprotein_complex_subunit_4,_putative	3|0|3|3	0|3|0|0	0.48|0.00|0.50|0.45	0.2769
PF3D7_0503400	actin-depolymerizing_factor_1	0|0|3|4	0|0|2|0	0.00|0.00|0.60|0.65	0.3145
PF3D7_1345700	isocitrate_dehydrogenase_[NADP],_mitochondrial	26|10|13|12	3|9|0|10	0.54|0.21|0.36|0.19	0.3024
PF3D7_0312300	26S_proteasome_regulatory_subunit_RPN12,_putative	2|0|2|0	0|0|0|0	0.66|0.00|0.67|0.00	0.2949
PF3D7_1021600	deoxyribose-phosphate_aldolase,_putative	9|5|2|2	0|0|0|8	0.67|0.35|0.11|0.10	0.3193
PF3D7_1021900	PHAX_domain-containing_protein,_putative	2|3|3|12	0|3|2|0	0.20|0.27|0.26|0.48	0.3263
PF3D7_1309100	60S_ribosomal_protein_L24,_putative	0|3|3|2	0|0|3|0	0.00|0.46|0.46|0.33	0.3169
PF3D7_1443400	WD_repeat-containing_protein	0|0|6|2	0|0|0|0	0.00|0.00|0.76|0.45	0.3239
PF3D7_0409400	chaperone_protein_DnaJ	0|2|0|5	0|0|0|0	0.00|0.55|0.00|0.75	0.3049
PF3D7_1422800	actin-related_protein,_putative	3|0|0|2	0|0|0|0	0.67|0.00|0.00|0.52	0.3353
PF3D7_0903900	60S_ribosomal_protein_L32	8|0|3|4	0|0|6|0	0.66|0.00|0.29|0.32	0.3073
PF3D7_0904800	replication_protein_A1,_small_fragment	6|2|3|0	0|2|0|2	0.58|0.27|0.42|0.00	0.3097
PF3D7_1343300	CDT1-like_protein,_putative	0|3|0|8	0|0|0|0	0.00|0.55|0.00|0.75	0.2999
PF3D7_1212900	bromodomain_protein_2,_putative	0|0|3|5	0|0|0|0	0.00|0.00|0.56|0.66	0.3216
PF3D7_0811400	conserved_protein,_unknown_function	5|4|10|9	0|7|0|4	0.19|0.16|0.46|0.37	0.3397
PF3D7_0315100	eukaryotic_translation_initiation_factor_4E	11|0|2|0	0|2|0|0	0.84|0.00|0.36|0.00	0.3286
PF3D7_0810600	ATP-dependent_RNA_helicase_DBP1,_putative	0|0|4|3	0|0|0|0	0.00|0.00|0.65|0.53	0.3375
PF3D7_1356100	conserved_Plasmodium_protein,_unknown_function	0|3|3|0	0|0|0|0	0.00|0.55|0.56|0.00	0.3485
PF3D7_1032700	conserved_Plasmodium_protein,_unknown_function	0|3|0|2	0|0|0|0	0.00|0.66|0.00|0.53	0.3308
PF3D7_1144500	SUMO-activating_enzyme_subunit_1	6|0|2|0	0|0|0|3	0.75|0.00|0.25|0.00	0.364
PF3D7_1105100	histone_H2B	25|5|12|23	14|9|4|0	0.47|0.05|0.16|0.44	0.3464
PF3D7_0210100	60S_ribosomal_protein_L37ae,_putative	7|2|2|2	3|0|3|0	0.49|0.19|0.20|0.16	0.353
PF3D7_1323400	60S_ribosomal_protein_L23	4|0|0|4	0|0|3|0	0.61|0.00|0.00|0.58	0.3331
PF3D7_0516700	ubiquitin_carboxyl-terminal_hydrolase_2,_putative	7|0|0|2	0|0|0|0	0.72|0.00|0.00|0.36	0.3508
PF3D7_1202900	high_mobility_group_protein_B1	0|3|0|3	0|2|0|0	0.00|0.58|0.00|0.56	0.342
PF3D7_1116800	heat_shock_protein_101	6|0|0|4	0|3|0|0	0.67|0.00|0.00|0.46	0.3442
PF3D7_1111100	replication_factor_C_subunit_5,_putative	4|0|0|2	0|0|2|0	0.62|0.00|0.00|0.37	0.3662
PF3D7_1015600	heat_shock_protein_60	12|15|16|33	9|11|10|2	0.09|0.17|0.19|0.49	0.3788
PF3D7_0814000	60S_ribosomal_protein_L13-2,_putative	15|2|0|8	2|0|11|0	0.65|0.06|0.00|0.27	0.3726
PF3D7_0415900	60S_ribosomal_protein_L15,_putative	21|0|0|0	2|0|5|0	0.97|0.00|0.00|0.00	0.3705
PF3D7_0312800	60S_ribosomal_protein_L26,_putative	10|2|2|2	0|0|7|0	0.74|0.10|0.09|0.06	0.3619
PF3D7_0926700	glutamine-dependent_NAD(+)_synthetase,_putative	10|2|2|2	0|0|0|7	0.81|0.08|0.07|0.07	0.3574
PF3D7_0520200	mediator_of_RNA_polymerase_II_transcription_subunit_17,_putative	0|2|0|3	0|0|0|0	0.00|0.48|0.00|0.55	0.3552
PF3D7_1130400	26S_protease_regulatory_subunit_6A,_putative	8|2|3|8	0|3|4|2	0.31|0.15|0.18|0.30	0.383
PF3D7_1453800	glucose-6-phosphate_dehydrogenase-6-phosphogluconolactonase	15|0|0|0	0|0|5|0	0.96|0.00|0.00|0.00	0.3768
PF3D7_1136500	casein_kinase_1	4|3|0|3	0|5|0|0	0.37|0.35|0.00|0.27	0.3683
PF3D7_1439500	oocyst_rupture_protein_2,_putative	0|2|4|0	0|0|0|0	0.00|0.41|0.59|0.00	0.3597
PF3D7_1454400	aminopeptidase_P	45|10|17|7	0|10|5|17	0.76|0.05|0.12|0.03	0.3747
PF3D7_0709300	Cg2_protein	2|3|0|2	0|0|0|0	0.29|0.38|0.00|0.27	0.3809
PF3D7_1477300	Plasmodium_exported_protein_(PHIST),_unknown_function	6|0|0|0	0|0|0|0	0.87|0.00|0.00|0.00	0.399
PF3D7_0108500	conserved_Plasmodium_protein,_unknown_function	0|0|5|0	0|0|0|0	0.00|0.00|0.85|0.00	0.4123
PF3D7_1428900	conserved_Plasmodium_protein,_unknown_function	0|3|2|0	0|0|0|0	0.00|0.46|0.35|0.00	0.4197
PF3D7_1252100	rhoptry_neck_protein_3	44|10|10|7	5|20|7|0	0.78|0.03|0.03|0.02	0.4067
PF3D7_0108300	conserved_Plasmodium_protein,_unknown_function	0|2|5|14	0|0|9|0	0.00|0.08|0.19|0.65	0.385
PF3D7_0719600	60S_ribosomal_protein_L11a,_putative	14|0|0|0	4|0|4|0	0.89|0.00|0.00|0.00	0.395
PF3D7_1308300	40S_ribosomal_protein_S27	9|0|0|0	0|0|2|0	0.92|0.00|0.00|0.00	0.387
PF3D7_1460500	conserved_Plasmodium_protein,_unknown_function	0|0|2|6	0|0|0|0	0.00|0.00|0.32|0.55	0.4028
PF3D7_1128400	bifunctional_farnesyl/geranylgeranyl_diphosphate_synthase	8|0|0|0	0|0|0|0	0.89|0.00|0.00|0.00	0.393
PF3D7_1407300	pre-mRNA-splicing_factor_38B,_putative	0|2|2|0	0|0|0|0	0.00|0.46|0.45|0.00	0.391
PF3D7_0822600	protein_transport_protein_SEC23	7|9|10|14	0|20|0|0	0.11|0.18|0.23|0.31	0.416
PF3D7_1106000	RuvB-like_helicase_2	16|7|6|9	3|7|3|5	0.43|0.12|0.10|0.14	0.4233
PF3D7_1008800	nucleolar_protein_5,_putative	0|0|0|9	0|3|0|0	0.00|0.00|0.00|0.86	0.4086
PF3D7_0528200	eukaryotic_translation_initiation_factor_3_subunit_E,_putative	2|0|2|3	0|4|0|0	0.26|0.00|0.28|0.34	0.397
PF3D7_1110500	vacuolar_protein_sorting-associated_protein_35,_putative	3|0|2|2	0|3|0|0	0.32|0.00|0.25|0.24	0.4215
PF3D7_1433500	DNA_topoisomerase_2	0|4|0|3	0|0|0|0	0.00|0.49|0.00|0.36	0.4104
PF3D7_0629100	nicotinate_phosphoribosyltransferase,_putative	0|0|2|2	0|0|0|2	0.00|0.00|0.41|0.37	0.4287
PF3D7_1227100	DNA_helicase_60	0|3|0|2	0|0|0|0	0.00|0.55|0.00|0.37	0.389
PF3D7_0623500	superoxide_dismutase_[Fe]	5|0|0|0	0|0|0|0	0.79|0.00|0.00|0.00	0.4251
PF3D7_0818900	heat_shock_protein_70	196|192|169|225	242|202|135|45	0.20|0.20|0.19|0.20	0.4269
PF3D7_1004000	60S_ribosomal_protein_L13,_putative	19|2|0|0	9|0|8|0	0.72|0.04|0.00|0.00	0.434
PF3D7_1211700	DNA_replication_licensing_factor_MCM5,_putative	10|2|0|3	3|6|0|0	0.54|0.09|0.00|0.11	0.4443
PF3D7_1434800	mitochondrial_acidic_protein_MAM33,_putative	5|3|0|2	3|2|0|0	0.39|0.30|0.00|0.17	0.4028
PF3D7_0307100	40S_ribosomal_protein_S12,_putative	6|0|0|0	2|0|0|0	0.84|0.00|0.00|0.00	0.4141
PF3D7_0820000	Snf2-related_CBP_activator,_putative	0|0|3|5	0|0|0|0	0.00|0.00|0.38|0.48	0.4048
PF3D7_0512700	orotate_phosphoribosyltransferase	4|0|0|0	0|0|0|0	0.76|0.00|0.00|0.00	0.4322
PF3D7_0804800	peptidyl-prolyl_cis-trans_isomerase	0|0|0|3	0|0|0|0	0.00|0.00|0.00|0.73	0.4493
PF3D7_0907700	proteasome_activator_28_subunit_beta,_putative	9|0|0|0	0|6|0|0	0.75|0.00|0.00|0.00	0.4357
PF3D7_0935200	vacuolar_protein_sorting-associated_protein_33,_putative	0|2|2|0	0|0|0|0	0.00|0.39|0.36|0.00	0.4375
PF3D7_0109500	N-acetyltransferase,_GNAT_family,_putative	3|0|0|0	0|0|0|0	0.74|0.00|0.00|0.00	0.4426
PF3D7_0507100	60S_ribosomal_protein_L4	30|13|9|8	8|8|19|0	0.57|0.06|0.05|0.05	0.4477
PF3D7_1341200	60S_ribosomal_protein_L18,_putative	22|0|3|2	6|4|8|0	0.63|0.00|0.04|0.02	0.4559
PF3D7_1402300	26S_proteasome_regulatory_subunit_RPN6	14|0|2|3	0|9|5|2	0.39|0.00|0.12|0.10	0.5019
PF3D7_1417800	DNA_replication_licensing_factor_MCM2	2|0|2|3	0|4|0|0	0.20|0.00|0.21|0.26	0.4639
PF3D7_1412400	conserved_Plasmodium_protein,_unknown_function	3|7|0|0	0|0|0|0	0.27|0.43|0.00|0.00	0.4542
PF3D7_0931800	proteasome_subunit_beta_type-6,_putative	2|0|2|0	0|3|0|0	0.36|0.00|0.38|0.00	0.4409
PF3D7_0205400	PCI_domain-containing_protein,_putative	7|0|0|0	0|0|0|0	0.82|0.00|0.00|0.00	0.4178
PF3D7_0216000	DEAD/DEAH_box_helicase,_putative	4|0|2|0	0|0|0|0	0.45|0.00|0.28|0.00	0.451
PF3D7_1010100	PI31_domain-containing_protein,_putative	4|0|0|0	0|0|0|0	0.77|0.00|0.00|0.00	0.4305
PF3D7_1474800	proteasome_subunit_alpha_type-1,_putative	3|0|0|0	0|0|0|0	0.73|0.00|0.00|0.00	0.4526
PF3D7_0501100	heat_shock_protein_40,_type_II	0|0|0|3	0|0|0|0	0.00|0.00|0.00|0.63	0.4852
PF3D7_1414800	small_nuclear_ribonucleoprotein-associated_protein_B,_putative	3|0|0|0	0|0|0|0	0.73|0.00|0.00|0.00	0.446
PF3D7_0213700	conserved_protein,_unknown_function	0|0|0|2	0|0|0|0	0.00|0.00|0.00|0.65	0.4717
PF3D7_1012400	hypoxanthine-guanine_phosphoribosyltransferase	41|8|11|14	7|16|4|13	0.53|0.04|0.03|0.03	0.4793
PF3D7_1126000	threonine--tRNA_ligase	22|2|0|3	0|10|6|6	0.49|0.07|0.00|0.07	0.4823
PF3D7_1407900	plasmepsin_I	14|5|0|6	0|0|13|0	0.63|0.06|0.00|0.05	0.4409
PF3D7_1017900	26S_proteasome_regulatory_subunit_p55,_putative	10|3|4|4	3|9|2|0	0.28|0.15|0.14|0.12	0.4607
PF3D7_1116700	dipeptidyl_aminopeptidase_1	5|2|0|0	0|3|0|2	0.49|0.21|0.00|0.00	0.4575
PF3D7_0815200	importin_subunit_beta,_putative	0|0|0|5	0|0|2|0	0.00|0.00|0.00|0.64	0.4763
PF3D7_1362700	conserved_Plasmodium_protein,_unknown_function	0|3|0|3	0|0|0|0	0.00|0.36|0.00|0.31	0.4623
PF3D7_0610900	transcription_elongation_factor_SPT5,_putative	0|0|2|2	0|0|0|0	0.00|0.00|0.34|0.29	0.4837
PF3D7_1307100	U3_small_nucleolar_RNA-associated_protein_6,_putative	0|0|2|2	0|0|0|0	0.00|0.00|0.34|0.31	0.4702
PF3D7_1226600	proliferating_cell_nuclear_antigen_2	2|0|0|0	0|0|0|0	0.59|0.00|0.00|0.00	0.5085
PF3D7_0319600	elongation_factor_1-delta,_putative	2|0|0|0	0|0|0|0	0.64|0.00|0.00|0.00	0.4748
PF3D7_0807800	26S_proteasome_regulatory_subunit_RPN10,_putative	3|2|0|5	0|0|7|0	0.19|0.14|0.00|0.29	0.4937
PF3D7_0913200	elongation_factor_1-beta	6|0|2|0	2|4|0|0	0.46|0.00|0.19|0.00	0.4732
PF3D7_1459000	ATP-dependent_RNA_helicase_DBP5	0|0|0|7	0|4|0|0	0.00|0.00|0.00|0.67	0.4655
PF3D7_1120000	conserved_protein,_unknown_function	0|2|0|2	0|2|0|0	0.00|0.35|0.00|0.31	0.4686
PF3D7_0413700	lysine_decarboxylase-like_protein,_putative	4|0|0|0	0|0|2|0	0.68|0.00|0.00|0.00	0.4591
PF3D7_1024800	exported_protein_3	4|0|0|0	0|2|0|0	0.55|0.00|0.00|0.00	0.5297
PF3D7_1124300	conserved_protein,_unknown_function	0|0|0|4	0|0|0|0	0.00|0.00|0.00|0.63	0.4909
PF3D7_1324100	conserved_Plasmodium_membrane_protein,_unknown_function	0|0|0|3	0|0|0|0	0.00|0.00|0.00|0.61	0.4951
PF3D7_0303600	plasmoredoxin	0|2|0|0	0|0|0|0	0.00|0.64|0.00|0.00	0.4778
PF3D7_1367000	suppressor_of_kinetochore_protein_1,_putative	0|2|0|0	0|0|0|0	0.00|0.66|0.00|0.00	0.467
PF3D7_1307000	exosome_complex_component_RRP40,_putative	2|0|0|0	0|0|0|0	0.60|0.00|0.00|0.00	0.4978
PF3D7_0618200	conserved_protein,_unknown_function	2|0|0|0	0|0|0|0	0.63|0.00|0.00|0.00	0.4823
PF3D7_0516900	60S_ribosomal_protein_L2	10|4|3|3	5|3|10|0	0.24|0.13|0.10|0.13	0.5006
PF3D7_1124600	ethanolamine_kinase	12|0|2|0	2|9|0|3	0.44|0.00|0.08|0.00	0.5424
PF3D7_1403900	serine/threonine_protein_phosphatase_CPPED1,_putative	9|0|0|0	0|6|2|0	0.60|0.00|0.00|0.00	0.5046
PF3D7_0905900	coatomer_subunit_beta,_putative	2|2|4|0	0|4|3|0	0.16|0.17|0.24|0.00	0.52
PF3D7_0607000	translation_initiation_factor_IF-2,_putative	0|0|4|5	0|3|3|0	0.00|0.00|0.29|0.30	0.5124
PF3D7_1417600	conserved_Plasmodium_protein,_unknown_function	0|3|2|4	0|0|0|0	0.00|0.23|0.17|0.23	0.4909
PF3D7_0626000	conserved_Plasmodium_protein,_unknown_function	7|0|0|0	0|0|0|0	0.60|0.00|0.00|0.00	0.5033
PF3D7_1138800	WD_repeat-containing_protein,_putative	0|2|0|4	0|0|0|0	0.00|0.23|0.00|0.34	0.5212
PF3D7_1315900	exportin-T,_putative	0|2|0|2	0|0|0|0	0.00|0.33|0.00|0.30	0.4909
PF3D7_1135100	protein_phosphatase_PPM8,_putative	0|0|3|0	0|0|0|0	0.00|0.00|0.59|0.00	0.5098
PF3D7_1420600	pantothenate_kinase_1,_putative	0|0|3|0	0|0|0|0	0.00|0.00|0.59|0.00	0.5072
PF3D7_0217900	conserved_Plasmodium_protein,_unknown_function	3|0|0|0	0|0|0|0	0.63|0.00|0.00|0.00	0.4923
PF3D7_1332800	eukaryotic_translation_initiation_factor_6,_putative	0|0|2|0	0|0|0|0	0.00|0.00|0.58|0.00	0.5137
PF3D7_0929600	G2_protein,_putative	0|0|0|2	0|0|0|0	0.00|0.00|0.00|0.53	0.5378
PF3D7_0310700	trafficking_protein_particle_complex_subunit_4,_putative	2|0|0|0	0|0|0|0	0.63|0.00|0.00|0.00	0.4909
PF3D7_1129100	parasitophorous_vacuolar_protein_1	17|7|8|25	11|12|14|0	0.15|0.05|0.07|0.23	0.5501
PF3D7_1438900	thioredoxin_peroxidase_1	32|5|3|4	4|20|11|0	0.46|0.04|0.04|0.05	0.5059
PF3D7_1338300	elongation_factor_1-gamma,_putative	16|8|6|5	4|14|6|0	0.31|0.12|0.08|0.07	0.5162
PF3D7_1109900	60S_ribosomal_protein_L36	6|0|0|3	3|0|4|0	0.45|0.00|0.00|0.16	0.5006
PF3D7_0713900	conserved_Plasmodium_protein,_unknown_function	0|0|2|7	0|0|0|0	0.00|0.00|0.16|0.36	0.5401
PF3D7_1107300	polyadenylate-binding_protein-interacting_protein_1,_putative	0|3|0|4	0|0|0|0	0.00|0.25|0.00|0.28	0.5344
PF3D7_1361800	glideosome-associated_connector	0|2|0|2	3|0|0|0	0.00|0.30|0.00|0.23	0.5355
PF3D7_1427900	leucine-rich_repeat_protein	0|0|0|4	0|3|0|0	0.00|0.00|0.00|0.51	0.5446
PF3D7_0525800	inner_membrane_complex_protein_1g,_putative	0|0|0|2	0|0|0|0	0.00|0.00|0.00|0.50	0.549
PF3D7_0405500	conserved_Plasmodium_protein,_unknown_function	0|0|2|0	0|0|0|0	0.00|0.00|0.60|0.00	0.4965
PF3D7_0822800	U5_small_nuclear_ribonucleoprotein_40_kDa_protein,_putative	0|2|0|0	0|0|0|0	0.00|0.55|0.00|0.00	0.5332
PF3D7_1250300	vacuolar_protein_sorting-associated_protein_26,_putative	0|2|0|0	0|0|0|0	0.00|0.53|0.00|0.00	0.5378
PF3D7_1414000	26S_proteasome_regulatory_subunit_RPN13,_putative	2|0|0|0	0|0|0|0	0.57|0.00|0.00|0.00	0.5175
PF3D7_0412200	conserved_Plasmodium_protein,_unknown_function	2|0|0|0	0|0|0|0	0.55|0.00|0.00|0.00	0.5309
PF3D7_1469200	shewanella-like_protein_phosphatase_1,_putative	2|0|0|0	0|0|0|0	0.50|0.00|0.00|0.00	0.5479
PF3D7_1343000	phosphoethanolamine_N-methyltransferase	10|5|5|3	4|6|4|0	0.27|0.13|0.12|0.06	0.5224
PF3D7_1006700	conserved_Plasmodium_protein,_unknown_function	0|0|0|4	0|0|2|0	0.00|0.00|0.00|0.59	0.5111
PF3D7_0918300	eukaryotic_translation_initiation_factor_3_subunit_F,_putative	3|0|0|0	0|2|0|0	0.56|0.00|0.00|0.00	0.5237
PF3D7_0917000	merozoite_organizing_protein	0|2|0|3	0|0|0|0	0.00|0.25|0.00|0.30	0.5273
PF3D7_1437200	ribonucleoside-diphosphate_reductase_large_subunit,_putative	0|0|0|3	0|0|0|0	0.00|0.00|0.00|0.47	0.5618
PF3D7_0716800	eukaryotic_translation_initiation_factor_3_subunit_I,_putative	2|0|0|0	0|0|0|0	0.49|0.00|0.00|0.00	0.5566
PF3D7_1405600	ribonucleoside-diphosphate_reductase_small_chain,_putative	0|0|0|2	0|0|0|0	0.00|0.00|0.00|0.51	0.5468
PF3D7_1367600	ribosome_biogenesis_protein_MRT4,_putative	0|0|0|2	0|0|0|0	0.00|0.00|0.00|0.51	0.5457
PF3D7_0923000	DNA-directed_RNA_polymerase_II_subunit_RPB3,_putative	0|0|2|0	0|0|0|0	0.00|0.00|0.56|0.00	0.5249
PF3D7_1108500	succinyl-CoA_synthetase_alpha_subunit,_putative	0|0|2|0	0|0|0|0	0.00|0.00|0.55|0.00	0.5285
PF3D7_1340600	RNA_lariat_debranching_enzyme,_putative	0|0|2|0	0|0|0|0	0.00|0.00|0.44|0.00	0.5749
PF3D7_1459700	pyridoxal_5'-phosphate_synthase,_putative	2|0|0|0	0|0|0|0	0.53|0.00|0.00|0.00	0.539
PF3D7_1011800	PRE-binding_protein	6|6|3|12	3|11|5|0	0.10|0.12|0.09|0.17	0.5597
PF3D7_1248900	26S_protease_regulatory_subunit_8,_putative	12|0|3|8	0|9|6|2	0.32|0.00|0.08|0.12	0.5413
PF3D7_1426000	60S_ribosomal_protein_L21	11|0|0|3	4|0|9|0	0.49|0.00|0.00|0.08	0.5187
PF3D7_1033100	S-adenosylmethionine_decarboxylase/ornithine_decarboxylase	0|2|4|0	2|3|0|0	0.00|0.20|0.30|0.00	0.5544
PF3D7_1237200	conserved_Plasmodium_protein,_unknown_function	0|2|0|3	0|0|0|0	0.00|0.24|0.00|0.28	0.5435
PF3D7_1332900	isoleucine--tRNA_ligase,_putative	2|0|0|2	0|0|0|0	0.25|0.00|0.00|0.24	0.5523
PF3D7_0813400	conserved_protein,_unknown_function	0|0|0|3	0|0|0|0	0.00|0.00|0.00|0.46	0.5649
PF3D7_0912500	SAP_domain-containing_protein,_putative	0|0|0|2	0|0|0|0	0.00|0.00|0.00|0.55	0.5261
PF3D7_1249100	conserved_protein,_unknown_function	0|0|0|2	0|0|0|0	0.00|0.00|0.00|0.46	0.5628
PF3D7_0307500	spindle_and_kinetochore-associated_protein_2,_putative	0|2|0|0	0|0|0|0	0.00|0.55|0.00|0.00	0.532
PF3D7_0206700	adenylosuccinate_lyase	2|0|0|0	0|0|0|0	0.47|0.00|0.00|0.00	0.5607
PF3D7_0807000	YEATS_domain-containing_protein,_putative	2|0|0|0	0|0|0|0	0.57|0.00|0.00|0.00	0.515
PF3D7_1424100	60S_ribosomal_protein_L5,_putative	25|6|5|5	12|10|14|0	0.31|0.04|0.03|0.03	0.5853
PF3D7_1466300	26S_proteasome_regulatory_subunit_RPN2,_putative	18|7|7|8	3|8|11|3	0.26|0.08|0.09|0.07	0.5555
PF3D7_1341300	60S_ribosomal_protein_L18-2,_putative	7|0|0|0	2|0|8|0	0.40|0.00|0.00|0.00	0.5927
PF3D7_0617900	histone_H3_variant	6|0|0|0	3|0|5|0	0.41|0.00|0.00|0.00	0.5863
PF3D7_1466200	early_gametocyte_enriched_phosphoprotein_EGXP	0|3|3|0	0|0|0|0	0.00|0.22|0.22|0.00	0.5729
PF3D7_1360900	RNA-binding_protein,_putative	0|0|0|3	0|0|2|0	0.00|0.00|0.00|0.49	0.5544
PF3D7_0706400	60S_ribosomal_protein_L37	2|0|0|0	3|0|0|0	0.39|0.00|0.00|0.00	0.5989
PF3D7_1402100	pseudouridine_synthase,_putative	3|0|0|0	0|0|0|2	0.43|0.00|0.00|0.00	0.5816
PF3D7_1146600	oocyst_rupture_protein_1,_putative	0|0|0|5	0|0|0|0	0.00|0.00|0.00|0.48	0.5587
PF3D7_1238500	conserved_Plasmodium_protein,_unknown_function	0|2|2|0	0|0|0|0	0.00|0.23|0.23|0.00	0.5639
PF3D7_1028400	nucleolar_preribosomal_assembly_protein,_putative	0|0|2|0	0|0|0|0	0.00|0.00|0.49|0.00	0.5512
PF3D7_0111800	eukaryotic_translation_initiation_factor_4E,_putative	0|0|0|2	0|0|0|0	0.00|0.00|0.00|0.41	0.5881
PF3D7_1450700	conserved_Plasmodium_protein,_unknown_function	0|0|2|0	0|0|0|0	0.00|0.00|0.42|0.00	0.5844
PF3D7_1412600	deoxyhypusine_synthase	2|0|0|0	0|0|0|0	0.44|0.00|0.00|0.00	0.5739
PF3D7_1016200	Rab3_GTPase-activating_protein_non-catalytic_subunit,_putative	2|0|0|0	0|0|0|0	0.45|0.00|0.00|0.00	0.5719
PF3D7_1326400	translation_initiation_factor_eIF-2B_subunit_gamma,_putative	2|0|0|0	0|0|0|0	0.45|0.00|0.00|0.00	0.5659
PF3D7_0309500	asparagine_synthetase_[glutamine-hydrolyzing],_putative	12|2|3|6	5|12|2|2	0.22|0.08|0.08|0.08	0.5669
PF3D7_0211800	asparagine--tRNA_ligase	11|3|5|3	0|16|0|3	0.21|0.06|0.07|0.06	0.5909
PF3D7_1331800	60S_ribosomal_protein_L23,_putative	14|2|0|0	5|5|6|0	0.35|0.09|0.00|0.00	0.5719
PF3D7_1311800	M1-family_alanyl_aminopeptidase	0|0|2|5	0|7|0|0	0.00|0.00|0.16|0.25	0.5872
PF3D7_1139300	AP2_domain_transcription_factor,_putative	0|0|0|7	0|0|0|0	0.00|0.00|0.00|0.43	0.5807
PF3D7_1148000	serine/threonine_protein_kinase,_putative	0|0|0|4	0|0|0|0	0.00|0.00|0.00|0.45	0.57
PF3D7_1005500	regulator_of_nonsense_transcripts_1,_putative	0|0|0|4	0|0|0|0	0.00|0.00|0.00|0.39	0.5997
PF3D7_1357700	U3_small_nucleolar_RNA-associated_protein_21,_putative	0|0|3|0	0|0|0|0	0.00|0.00|0.42|0.00	0.5835
PF3D7_1457300	MA3_domain-containing_protein,_putative	0|2|0|0	0|0|0|0	0.00|0.42|0.00|0.00	0.5835
PF3D7_1251500	ATP-dependent_RNA_helicase_DRS1,_putative	0|0|2|0	0|0|0|0	0.00|0.00|0.36|0.00	0.6041
PF3D7_1230800	pre-mRNA-splicing_regulator,_putative	0|0|2|0	0|0|0|0	0.00|0.00|0.44|0.00	0.5778
PF3D7_1473200	DnaJ_protein,_putative	0|0|0|2	0|0|0|0	0.00|0.00|0.00|0.43	0.5807
PF3D7_0316500	kinetochore_protein_NUF2,_putative	0|0|0|2	0|0|0|0	0.00|0.00|0.00|0.45	0.57
PF3D7_1107400	DNA_repair_protein_RAD51	0|0|0|2	0|0|0|0	0.00|0.00|0.00|0.45	0.5679
PF3D7_0420100	serine/threonine_protein_kinase_RIO2	0|0|2|0	0|0|0|0	0.00|0.00|0.40|0.00	0.5945
PF3D7_1237000	SUMO-activating_enzyme_subunit_2	2|0|0|0	0|0|0|0	0.40|0.00|0.00|0.00	0.59
PF3D7_1319300	tRNA_(guanine(26)-N(2))-dimethyltransferase,_putative	2|0|0|0	0|0|0|0	0.39|0.00|0.00|0.00	0.5954
PF3D7_1129400	rRNA_(cytosine-C(5))-methyltransferase,_putative	2|0|0|0	0|0|0|0	0.44|0.00|0.00|0.00	0.5759
PF3D7_0627500	protein_DJ-1	42|0|2|6	4|14|4|23	0.43|0.00|0.00|0.00	0.5788
PF3D7_1431700	60S_ribosomal_protein_L14,_putative	12|4|4|2	9|3|8|0	0.20|0.06|0.06|0.04	0.605
PF3D7_1414300	60S_ribosomal_protein_L10,_putative	12|3|0|0	3|11|5|0	0.32|0.05|0.00|0.00	0.6024
PF3D7_0935800	cytoadherence_linked_asexual_protein_9	11|0|0|0	0|13|4|0	0.31|0.00|0.00|0.00	0.6143
PF3D7_1008400	26S_protease_regulatory_subunit_4,_putative	9|0|0|4	0|3|7|4	0.22|0.00|0.00|0.10	0.6143
PF3D7_0629700	SET_domain_protein,_putative	0|6|6|0	0|0|0|0	0.00|0.20|0.20|0.00	0.5918
PF3D7_0317000	proteasome_subunit_alpha_type-3,_putative	3|0|0|0	0|4|0|0	0.39|0.00|0.00|0.00	0.598
PF3D7_0727900	conserved_Plasmodium_protein,_unknown_function	5|0|0|0	0|0|0|0	0.39|0.00|0.00|0.00	0.5971
PF3D7_0815600	eukaryotic_translation_initiation_factor_3_subunit_G,_putative	0|0|0|2	0|0|0|2	0.00|0.00|0.00|0.36	0.6067
PF3D7_1418000	ubiquitin_fusion_degradation_protein_1,_putative	0|0|2|0	0|0|0|2	0.00|0.00|0.39|0.00	0.5971
PF3D7_0730900	EMP1-trafficking_protein	0|0|2|2	0|0|0|0	0.00|0.00|0.20|0.17	0.6015
PF3D7_0627700	transportin	0|0|0|3	0|0|0|0	0.00|0.00|0.00|0.41	0.589
PF3D7_0629800	cullin-like_protein,_putative	3|0|0|0	0|0|0|0	0.36|0.00|0.00|0.00	0.6041
PF3D7_1319400	conserved_Plasmodium_protein,_unknown_function	0|0|0|3	0|0|0|0	0.00|0.00|0.00|0.33	0.6092
PF3D7_0416400	histone_acetyltransferase,_putative	0|3|0|0	0|0|0|0	0.00|0.40|0.00|0.00	0.5936
PF3D7_0612900	nucleolar_GTP-binding_protein_1,_putative	0|0|0|2	0|0|0|0	0.00|0.00|0.00|0.32	0.6126
PF3D7_0403700	pre-mRNA-splicing_factor_CLF1,_putative	0|0|2|0	0|0|0|0	0.00|0.00|0.38|0.00	0.6006
PF3D7_1451800	sortilin	0|2|0|0	0|0|0|0	0.00|0.36|0.00|0.00	0.6067
PF3D7_1247500	serine/threonine_protein_kinase,_putative	0|2|0|0	0|0|0|0	0.00|0.34|0.00|0.00	0.6084
PF3D7_1424400	60S_ribosomal_protein_L7-3,_putative	14|3|5|6	9|8|9|0	0.16|0.04|0.06|0.06	0.6126
PF3D7_0513300	purine_nucleoside_phosphorylase	3|0|2|0	0|4|2|0	0.18|0.00|0.14|0.00	0.6101
PF3D7_0510100	conserved_protein,_unknown_function	0|0|0|3	0|0|2|0	0.00|0.00|0.00|0.35	0.6075
PF3D7_1366900	conserved_protein,_unknown_function	0|0|0|2	0|2|0|0	0.00|0.00|0.00|0.31	0.6152
PF3D7_0906600	zinc_finger_protein,_putative	0|0|0|2	0|0|0|0	0.00|0.00|0.00|0.30	0.6217
PF3D7_1145100	coatomer_subunit_gamma,_putative	0|2|0|0	0|0|0|0	0.00|0.31|0.00|0.00	0.6177
PF3D7_0503200	conserved_Plasmodium_protein,_unknown_function	0|0|0|2	0|0|0|0	0.00|0.00|0.00|0.30	0.6209
PF3D7_1304100	DNA_ligase_I	0|0|0|2	0|0|0|0	0.00|0.00|0.00|0.32	0.6126
PF3D7_1238300	pre-mRNA-splicing_factor_CWC22,_putative	0|2|0|0	0|0|0|0	0.00|0.29|0.00|0.00	0.6226
PF3D7_1443100	conserved_Plasmodium_protein,_unknown_function	0|2|0|0	0|0|0|0	0.00|0.44|0.00|0.00	0.5778
PF3D7_0909700	FHA_domain_protein,_putative	2|0|0|0	0|0|0|0	0.26|0.00|0.00|0.00	0.6305
PF3D7_0917900	heat_shock_protein_70	153|106|104|153	147|126|64|25	0.08|0.07|0.07|0.08	0.6234
PF3D7_0915400	ATP-dependent_6-phosphofructokinase	50|18|24|31	16|24|38|16	0.17|0.03|0.03|0.04	0.6313
PF3D7_0205900	26S_proteasome_regulatory_subunit_RPN1,_putative	17|2|3|12	5|11|13|2	0.15|0.03|0.03|0.07	0.6258
PF3D7_0307200	60S_ribosomal_protein_L7,_putative	13|2|0|2	5|5|14|0	0.23|0.04|0.00|0.03	0.6185
PF3D7_1338100	26S_proteasome_regulatory_subunit_RPN3,_putative	10|2|4|4	5|7|7|0	0.13|0.06|0.07|0.04	0.6193
PF3D7_0214000	T-complex_protein_1_subunit_theta	4|5|3|7	0|9|4|3	0.07|0.09|0.06|0.08	0.6209
PF3D7_1351400	60S_ribosomal_protein_L17,_putative	7|2|2|5	8|3|4|0	0.09|0.07|0.07|0.06	0.625
PF3D7_1368100	26S_proteasome_regulatory_subunit_RPN11,_putative	9|0|0|0	4|9|2|2	0.22|0.00|0.00|0.00	0.6414
PF3D7_1142600	60S_ribosomal_protein_L35ae,_putative	9|0|0|2	6|5|3|0	0.21|0.00|0.00|0.08	0.6242
PF3D7_0906500	arginase	4|0|0|0	0|0|3|3	0.24|0.00|0.00|0.00	0.6368
PF3D7_1410200	CTP_synthase	3|0|0|0	0|3|0|2	0.26|0.00|0.00|0.00	0.6305
PF3D7_1239200	AP2_domain_transcription_factor,_putative	0|0|0|5	0|0|0|0	0.00|0.00|0.00|0.27	0.6282
PF3D7_0805700	serine/threonine_protein_kinase,_FIKK_family	0|0|3|0	0|0|0|0	0.00|0.00|0.31|0.00	0.616
PF3D7_0932100	protein_MAM3,_putative	0|0|2|0	0|0|0|0	0.00|0.00|0.24|0.00	0.6352
PF3D7_0603400	trophozoite_exported_protein_1	0|2|0|0	0|0|0|0	0.00|0.25|0.00|0.00	0.6321
PF3D7_1318400	structural_maintenance_of_chromosomes_protein_2,_putative	0|2|0|0	0|0|0|0	0.00|0.28|0.00|0.00	0.6266
PF3D7_1419000	conserved_Plasmodium_protein,_unknown_function	0|2|0|0	0|0|0|0	0.00|0.26|0.00|0.00	0.629
PF3D7_1020700	N-acetyltransferase,_GNAT_family,_putative	2|0|0|0	0|0|0|0	0.21|0.00|0.00|0.00	0.6473
PF3D7_1460700	60S_ribosomal_protein_L27	15|0|4|7	11|5|9|0	0.15|0.00|0.06|0.04	0.6337
PF3D7_1129200	26S_proteasome_regulatory_subunit_RPN7,_putative	13|0|0|2	4|9|5|3	0.20|0.00|0.00|0.05	0.6329
PF3D7_1134100	protein_disulfide_isomerase	6|4|2|7	2|9|0|5	0.07|0.06|0.04|0.05	0.6429
PF3D7_0903400	ATP-dependent_RNA_helicase_DDX60,_putative	2|0|0|2	0|4|0|2	0.11|0.00|0.00|0.10	0.6488
PF3D7_1426700	phosphoenolpyruvate_carboxylase	2|0|0|0	0|3|0|0	0.27|0.00|0.00|0.00	0.6274
PF3D7_1019000	eukaryotic_translation_initiation_factor_subunit_eIF2A,_putative	0|0|0|4	0|0|0|0	0.00|0.00|0.00|0.22	0.6436
PF3D7_1312900	eukaryotic_translation_initation_factor_4_gamma	0|0|0|2	0|0|0|0	0.00|0.00|0.00|0.21	0.6466
PF3D7_0629400	polyadenylate-binding_protein_3,_putative	0|0|0|2	0|0|0|0	0.00|0.00|0.00|0.31	0.6168
PF3D7_0415300	cdc2-related_protein_kinase_3	0|0|2|0	0|0|0|0	0.00|0.00|0.23|0.00	0.6376
PF3D7_0602100	ATP-dependent_RNA_helicase,_putative	0|2|0|0	0|0|0|0	0.00|0.24|0.00|0.00	0.6345
PF3D7_0520900	adenosylhomocysteinase	3|5|4|4	3|6|4|0	0.04|0.04|0.05|0.04	0.6568
PF3D7_1030500	26S_proteasome_regulatory_subunit_RPN9,_putative	9|0|0|0	2|11|4|0	0.19|0.00|0.00|0.00	0.6532
PF3D7_1317800	40S_ribosomal_protein_S19	9|0|0|0	7|3|5|0	0.19|0.00|0.00|0.00	0.6517
PF3D7_1003500	40S_ribosomal_protein_S20e,_putative	2|0|0|2	5|10|3|0	0.09|0.00|0.00|0.09	0.6553
PF3D7_1421200	40S_ribosomal_protein_S25	0|3|2|3	2|4|7|0	0.00|0.10|0.07|0.06	0.6383
PF3D7_1429800	coatomer_subunit_beta,_putative	2|0|2|2	0|3|4|0	0.08|0.00|0.08|0.07	0.6399
PF3D7_0214100	protein_transport_protein_SEC31	0|0|0|5	0|3|4|0	0.00|0.00|0.00|0.23	0.6391
PF3D7_0801800	mannose-6-phosphate_isomerase,_putative	2|0|0|0	0|0|0|3	0.24|0.00|0.00|0.00	0.636
PF3D7_1234100	bromodomain_protein,_putative	0|2|2|0	0|0|0|0	0.00|0.11|0.11|0.00	0.6459
PF3D7_1218200	conserved_Plasmodium_protein,_unknown_function	0|0|0|3	0|0|0|0	0.00|0.00|0.00|0.20	0.6495
PF3D7_0404100	AP2_domain_transcription_factor_AP2-SP2,_putative	3|0|0|0	0|0|0|0	0.23|0.00|0.00|0.00	0.6406
PF3D7_0922100	ubiquitin-like_protein,_putative	0|0|0|2	0|0|0|0	0.00|0.00|0.00|0.20	0.651
PF3D7_0707700	E3_ubiquitin-protein_ligase,_putative	0|0|0|2	0|0|0|0	0.00|0.00|0.00|0.22	0.6421
PF3D7_1116000	rhoptry_neck_protein_4	0|0|0|2	0|0|0|0	0.00|0.00|0.00|0.22	0.6444
PF3D7_0405100	protein_transport_protein_Sec24B,_putative	0|0|0|2	0|0|0|0	0.00|0.00|0.00|0.21	0.6481
PF3D7_0904100	AP-4_complex_subunit_epsilon,_putative	0|0|0|2	0|0|0|0	0.00|0.00|0.00|0.20	0.651
PF3D7_0525200	structural_maintenance_of_chromosomes_protein_6,_putative	0|0|2|0	0|0|0|0	0.00|0.00|0.17|0.00	0.656
PF3D7_0703200	conserved_Plasmodium_protein,_unknown_function	0|0|2|0	0|0|0|0	0.00|0.00|0.21|0.00	0.6459
PF3D7_0723800	conserved_Plasmodium_protein,_unknown_function	0|0|2|0	0|0|0|0	0.00|0.00|0.18|0.00	0.6539
PF3D7_0322900	40S_ribosomal_protein_S3A,_putative	20|4|4|2	9|15|15|0	0.10|0.02|0.03|0.02	0.6603
PF3D7_0932300	M18_aspartyl_aminopeptidase	12|3|6|5	4|20|3|3	0.04|0.03|0.03|0.03	0.6726
PF3D7_1323100	60S_ribosomal_protein_L6,_putative	12|0|0|0	8|8|7|0	0.15|0.00|0.00|0.00	0.6679
PF3D7_0826700	receptor_for_activated_c_kinase	5|0|2|3	5|12|6|0	0.06|0.00|0.04|0.04	0.6665
PF3D7_1019400	60S_ribosomal_protein_L30e,_putative	13|0|0|0	6|10|4|0	0.16|0.00|0.00|0.00	0.6596
PF3D7_0925900	parasitophorous_vacuolar_protein_5,_putative	5|5|3|3	0|0|11|0	0.05|0.06|0.02|0.02	0.6645
PF3D7_0912900	26S_proteasome_regulatory_subunit_RPN8,_putative	4|0|0|0	3|7|0|0	0.11|0.00|0.00|0.00	0.681
PF3D7_1353900	proteasome_subunit_alpha_type-7,_putative	2|0|0|2	0|5|0|0	0.09|0.00|0.00|0.07	0.6589
PF3D7_1115400	cysteine_proteinase_falcipain_3	2|0|0|0	0|0|4|0	0.14|0.00|0.00|0.00	0.6692
PF3D7_0803800	proteasome_subunit_beta_type-4	2|0|0|0	0|4|0|0	0.15|0.00|0.00|0.00	0.6658
PF3D7_1470900	proteasome_subunit_beta_type-2,_putative	2|0|0|0	0|4|0|0	0.16|0.00|0.00|0.00	0.6624
PF3D7_1322200	conserved_Plasmodium_protein,_unknown_function	0|0|0|4	0|0|0|0	0.00|0.00|0.00|0.16	0.6631
PF3D7_0613800	AP2_domain_transcription_factor,_putative	0|0|2|2	0|0|0|0	0.00|0.00|0.08|0.06	0.6699
PF3D7_0704600	E3_ubiquitin-protein_ligase	2|0|2|0	0|0|0|0	0.09|0.00|0.10|0.00	0.6524
PF3D7_0606600	conserved_Plasmodium_protein,_unknown_function	0|0|0|3	0|0|0|0	0.00|0.00|0.00|0.16	0.6624
PF3D7_0905100	nucleoporin_NUP221,_putative	0|0|0|3	0|0|0|0	0.00|0.00|0.00|0.17	0.6575
PF3D7_0710200	conserved_Plasmodium_protein,_unknown_function	0|0|3|0	0|0|0|0	0.00|0.00|0.18|0.00	0.6546
PF3D7_1119400	ubiquitin-protein_ligase,_putative	2|0|0|0	0|0|0|0	0.12|0.00|0.00|0.00	0.6739
PF3D7_1110400	RNA-binding_protein,_putative	0|0|0|2	0|0|0|0	0.00|0.00|0.00|0.17	0.6582
PF3D7_1121100	conserved_protein,_unknown_function	0|0|0|2	0|0|0|0	0.00|0.00|0.00|0.16	0.6624
PF3D7_0627800	acetyl-CoA_synthetase,_putative	18|7|7|12	11|14|12|2	0.03|0.02|0.02|0.02	0.6867
PF3D7_1008700	tubulin_beta_chain	16|3|5|4	11|14|27|2	0.02|0.03|0.03|0.03	0.6804
PF3D7_0802000	glutamate_dehydrogenase,_putative	16|5|6|7	4|23|11|5	0.03|0.03|0.04|0.04	0.6679
PF3D7_1229500	T-complex_protein_1_subunit_gamma	5|3|4|9	2|26|17|0	0.03|0.03|0.03|0.03	0.6732
PF3D7_1357800	T-complex_protein_1_subunit_delta	4|7|9|9	0|17|13|4	0.01|0.02|0.02|0.02	0.6934
PF3D7_1015900	enolase	2|3|2|2	0|21|9|2	0.04|0.03|0.04|0.03	0.6712
PF3D7_0413600	26S_protease_regulatory_subunit_6B,_putative	4|0|3|5	2|5|10|2	0.04|0.00|0.05|0.04	0.6726
PF3D7_1420400	glycine--tRNA_ligase	8|0|3|0	0|11|3|4	0.08|0.00|0.03|0.00	0.6804
PF3D7_1311900	V-type_proton_ATPase_catalytic_subunit_A	3|0|6|4	0|6|5|2	0.03|0.00|0.04|0.03	0.6855
PF3D7_0218000	replication_factor_C_subunit_2,_putative	4|2|0|3	5|3|3|2	0.05|0.04|0.00|0.04	0.6712
PF3D7_1445100	histidine--tRNA_ligase,_putative	5|0|0|0	0|10|2|4	0.07|0.00|0.00|0.00	0.6993
PF3D7_1238100	calcyclin_binding_protein,_putative	3|0|3|0	2|12|0|0	0.04|0.00|0.05|0.00	0.6885
PF3D7_1463200	replication_factor_C_subunit_3,_putative	2|0|2|0	2|3|6|0	0.07|0.00|0.06|0.00	0.6752
PF3D7_1206800	conserved_Plasmodium_protein,_unknown_function	3|0|0|0	3|0|5|0	0.11|0.00|0.00|0.00	0.6817
PF3D7_0517300	serine/arginine-rich_splicing_factor_1	0|0|2|2	0|0|7|0	0.00|0.00|0.05|0.04	0.6904
PF3D7_1366300	conserved_Plasmodium_protein,_unknown_function	0|0|0|3	0|5|0|0	0.00|0.00|0.00|0.14	0.6685
PF3D7_0935900	ring-exported_protein_1	0|0|0|2	2|4|0|0	0.00|0.00|0.00|0.10	0.6829
PF3D7_0422700	eukaryotic_initiation_factor_4A-III,_putative	0|0|0|2	0|2|3|0	0.00|0.00|0.00|0.12	0.6772
PF3D7_1033200	early_transcribed_membrane_protein_10.2	0|0|0|2	0|3|0|2	0.00|0.00|0.00|0.12	0.6752
PF3D7_1355100	DNA_replication_licensing_factor_MCM6	0|0|0|2	0|2|3|0	0.00|0.00|0.00|0.10	0.6873
PF3D7_0318200	DNA-directed_RNA_polymerase_II_subunit_RPB1	0|0|2|0	0|0|0|0	0.00|0.00|0.15|0.00	0.6638
PF3D7_1305000	MCL1_domain-containing_protein,_putative	0|0|0|2	0|0|0|0	0.00|0.00|0.00|0.15	0.6658
PF3D7_1468700	eukaryotic_initiation_factor_4A	19|6|6|8	27|21|49|0	0.02|0.02|0.02|0.02	0.705
PF3D7_1451100	elongation_factor_2	15|8|6|11	33|27|23|0	0.02|0.02|0.02|0.02	0.6946
PF3D7_0619400	cell_division_cycle_protein_48_homologue,_putative	6|5|5|9	4|9|33|0	0.01|0.01|0.01|0.02	0.7083
PF3D7_1329100	myosin_F,_putative	3|2|0|3	14|17|27|0	0.03|0.03|0.00|0.02	0.691
PF3D7_1338200	60S_ribosomal_protein_L6,_putative	14|3|3|7	19|7|6|3	0.02|0.03|0.02|0.02	0.6891
PF3D7_0608800	ornithine_aminotransferase	10|7|4|0	0|27|9|5	0.04|0.03|0.04|0.00	0.6823
PF3D7_0626800	pyruvate_kinase	4|3|2|2	7|24|17|0	0.02|0.01|0.02|0.02	0.6981
PF3D7_1311500	26S_protease_regulatory_subunit_7,_putative	13|4|6|5	7|13|6|5	0.04|0.02|0.03|0.02	0.6785
PF3D7_1211400	heat_shock_protein_DNAJ_homologue_Pfj4	7|5|7|6	10|10|13|0	0.02|0.01|0.02|0.01	0.71
PF3D7_1306400	26S_protease_regulatory_subunit_10B,_putative	12|3|5|7	5|10|11|3	0.04|0.01|0.02|0.01	0.6928
PF3D7_1010700	dolichyl-phosphate-mannose--protein_mannosyltransferase,_putative	13|4|2|8	6|2|19|0	0.03|0.01|0.02|0.02	0.6958
PF3D7_0320300	T-complex_protein_1_subunit_epsilon	10|3|5|5	4|13|14|0	0.02|0.01|0.01|0.01	0.718
PF3D7_1324900	L-lactate_dehydrogenase	5|2|0|2	8|32|3|2	0.02|0.03|0.00|0.03	0.6964
PF3D7_0608700	T-complex_protein_1_subunit_zeta	10|3|6|7	5|8|14|0	0.05|0.02|0.03|0.02	0.6759
PF3D7_1441200	60S_ribosomal_protein_L1,_putative	12|0|3|5	17|5|6|2	0.02|0.00|0.03|0.02	0.6975
PF3D7_0306800	T-complex_protein_1_subunit_beta	6|2|5|2	0|13|17|2	0.02|0.01|0.02|0.02	0.7022
PF3D7_0511800	inositol-3-phosphate_synthase	8|5|5|6	0|16|2|2	0.03|0.02|0.03|0.02	0.6842
PF3D7_0814200	DNA/RNA-binding_protein_Alba_1	9|0|0|7	6|10|9|0	0.03|0.00|0.00|0.02	0.7164
PF3D7_1410600	eukaryotic_translation_initiation_factor_2_subunit_gamma,_putative	7|2|5|2	0|19|0|3	0.02|0.03|0.02|0.02	0.6898
PF3D7_1342000	40S_ribosomal_protein_S6	2|3|4|6	6|9|7|0	0.01|0.02|0.02|0.01	0.7067
PF3D7_1126200	40S_ribosomal_protein_S18,_putative	5|0|5|2	5|7|8|0	0.03|0.00|0.02|0.02	0.7044
PF3D7_1118200	heat_shock_protein_90,_putative	0|0|2|3	8|3|14|0	0.00|0.00|0.04|0.04	0.701
PF3D7_0810800	hydroxymethyldihydropterin_pyrophosphokinase-dihydropteroate_synthase	6|0|2|2	4|4|11|0	0.03|0.00|0.03|0.02	0.6916
PF3D7_1408100	plasmepsin_III	4|4|3|4	0|0|12|0	0.02|0.02|0.01|0.01	0.7027
PF3D7_1347500	DNA/RNA-binding_protein_Alba_4	3|0|0|2	4|14|4|0	0.04|0.00|0.00|0.04	0.6946
PF3D7_0308200	T-complex_protein_1_subunit_eta	5|0|0|3	0|11|4|0	0.05|0.00|0.00|0.03	0.6999
PF3D7_1456800	V-type_H(+)-translocating_pyrophosphatase,_putative	2|0|0|0	2|7|12|0	0.06|0.00|0.00|0.00	0.7078
PF3D7_0302900	exportin-1,_putative	0|2|3|5	6|3|2|0	0.00|0.03|0.04|0.04	0.6778
PF3D7_1130100	60S_ribosomal_protein_L38	6|0|0|0	9|0|4|0	0.06|0.00|0.00|0.00	0.7061
PF3D7_1118500	nucleolar_protein_56,_putative	2|2|0|3	4|5|2|0	0.02|0.02|0.00|0.03	0.7004
PF3D7_0306900	40S_ribosomal_protein_S23,_putative	2|0|0|3	5|4|3|0	0.03|0.00|0.00|0.03	0.7072
PF3D7_0710600	60S_ribosomal_protein_L34	4|0|0|0	2|3|3|0	0.07|0.00|0.00|0.00	0.6993
PF3D7_0608500	proteasome_subunit_alpha_type-2,_putative	0|0|0|3	3|3|2|0	0.00|0.00|0.00|0.06	0.7061
PF3D7_0826100	HECT-like_E3_ubiquitin_ligase,_putative	0|2|0|6	0|0|0|0	0.00|0.01|0.00|0.09	0.6836
PF3D7_1034900	methionine--tRNA_ligase	0|0|0|2	0|5|0|0	0.00|0.00|0.00|0.05	0.7116
PF3D7_1149000	antigen_332,_DBL-like_protein	0|3|0|0	0|0|0|0	0.00|0.08|0.00|0.00	0.6952
PF3D7_1419400	conserved_Plasmodium_membrane_protein,_unknown_function	0|0|0|2	0|0|0|0	0.00|0.00|0.00|0.10	0.6879
PF3D7_1228800	WD_repeat-containing_protein,_putative	0|0|0|2	0|0|0|0	0.00|0.00|0.00|0.08	0.6922
PF3D7_1133200	conserved_Plasmodium_protein,_unknown_function	0|0|0|2	0|0|0|0	0.00|0.00|0.00|0.11	0.6791
PF3D7_0110500	bromodomain_protein,_putative	0|0|0|2	0|0|0|0	0.00|0.00|0.00|0.12	0.6772
PF3D7_1456500	conserved_Plasmodium_protein,_unknown_function	0|2|0|0	0|0|0|0	0.00|0.10|0.00|0.00	0.6867
PF3D7_1369400	conserved_Plasmodium_protein,_unknown_function	2|0|0|0	0|0|0|0	0.10|0.00|0.00|0.00	0.6848
PF3D7_1134000	heat_shock_protein_70	19|46|47|53	75|37|44|0	0.00|0.00|0.01|0.00	0.7376
PF3D7_1437900	HSP40,_subfamily_A	33|22|27|38	20|29|44|0	0.01|0.01|0.01|0.01	0.7281
PF3D7_0708400	heat_shock_protein_90	24|10|11|21	14|27|39|4	0.02|0.01|0.01|0.01	0.7105
PF3D7_0922200	S-adenosylmethionine_synthetase	26|6|8|10	24|20|26|10	0.01|0.01|0.00|0.01	0.7314
PF3D7_0629200	DnaJ_protein,_putative	21|10|4|20	6|10|26|0	0.03|0.01|0.01|0.02	0.7044
PF3D7_1412500	actin_II	17|10|4|9	11|10|25|0	0.01|0.01|0.00|0.00	0.7362
PF3D7_1105400	40S_ribosomal_protein_S4,_putative	10|3|0|0	24|25|15|0	0.00|0.00|0.00|0.00	0.7426
PF3D7_1222300	endoplasmin,_putative	14|3|4|8	11|19|16|0	0.01|0.01|0.02|0.01	0.71
PF3D7_1132200	T-complex_protein_1_subunit_alpha	10|4|5|6	4|20|18|3	0.02|0.01|0.01|0.00	0.7226
PF3D7_1447000	40S_ribosomal_protein_S5	19|2|3|2	18|12|11|0	0.02|0.01|0.01|0.00	0.7241
PF3D7_0416800	small_GTP-binding_protein_sar1	10|0|0|6	14|11|23|0	0.01|0.00|0.00|0.02	0.7271
PF3D7_0516200	40S_ribosomal_protein_S11	8|0|0|5	15|25|9|2	0.01|0.00|0.00|0.01	0.7366
PF3D7_0517000	60S_ribosomal_protein_L12,_putative	14|6|4|7	12|10|5|2	0.01|0.00|0.00|0.01	0.729
PF3D7_0317600	40S_ribosomal_protein_S11,_putative	15|3|5|4	8|10|13|0	0.01|0.01|0.01|0.00	0.7285
PF3D7_1104000	phenylalanine--tRNA_ligase_beta_subunit	14|0|3|0	7|15|9|8	0.03|0.00|0.01|0.00	0.719
PF3D7_0302500	cytoadherence_linked_asexual_protein_3.1	2|8|6|6	0|28|0|0	0.01|0.01|0.01|0.00	0.7305
PF3D7_1027800	60S_ribosomal_protein_L3	11|4|0|2	9|8|15|0	0.02|0.02|0.00|0.01	0.7127
PF3D7_0903700	alpha_tubulin_1	6|2|0|5	7|11|18|0	0.01|0.01|0.00|0.02	0.72
PF3D7_1229400	macrophage_migration_inhibitory_factor	10|5|6|5	8|6|0|9	0.01|0.01|0.02|0.01	0.7164
PF3D7_0721600	40S_ribosomal_protein_S5,_putative	4|4|2|2	5|16|14|0	0.00|0.01|0.01|0.00	0.7334
PF3D7_0813900	40S_ribosomal_protein_S16,_putative	10|2|4|4	8|11|7|0	0.01|0.00|0.01|0.01	0.7256
PF3D7_1142500	60S_ribosomal_protein_L28	11|2|4|3	11|7|5|3	0.02|0.00|0.00|0.01	0.73
PF3D7_1145400	dynamin-like_protein	0|0|3|8	8|16|11|0	0.00|0.00|0.03|0.03	0.7089
PF3D7_0520000	40S_ribosomal_protein_S9,_putative	13|0|0|3	12|9|5|0	0.03|0.00|0.00|0.01	0.7236
PF3D7_1006200	DNA/RNA-binding_protein_Alba_3	4|0|3|9	4|10|7|3	0.01|0.00|0.01|0.02	0.7216
PF3D7_1408600	40S_ribosomal_protein_S8e,_putative	10|0|0|3	6|10|10|0	0.02|0.00|0.00|0.02	0.7153
PF3D7_0417200	bifunctional_dihydrofolate_reductase-thymidylate_synthase	9|0|2|2	0|17|0|3	0.01|0.00|0.01|0.01	0.7314
PF3D7_1302100	gamete_antigen_27/25	4|0|0|3	0|12|13|0	0.03|0.00|0.00|0.02	0.7137
PF3D7_0823200	RNA-binding_protein,_putative	2|0|0|5	0|17|7|0	0.03|0.00|0.00|0.02	0.7153
PF3D7_1117700	GTP-binding_nuclear_protein_RAN/TC4	2|0|0|0	11|12|0|0	0.07|0.00|0.00|0.00	0.7044
PF3D7_0827900	protein_disulfide_isomerase	3|0|0|3	4|6|3|0	0.02|0.00|0.00|0.02	0.718
PF3D7_0614500	60S_ribosomal_protein_L19	3|2|0|0	0|0|10|0	0.02|0.01|0.00|0.00	0.7236
PF3D7_1349200	glutamate--tRNA_ligase,_putative	0|0|0|3	0|5|3|4	0.00|0.00|0.00|0.05	0.7127
PF3D7_0624000	hexokinase	2|0|0|0	3|7|3|0	0.04|0.00|0.00|0.00	0.7185
PF3D7_1442300	tRNA_import_protein_tRIP	4|0|0|0	0|11|0|0	0.03|0.00|0.00|0.00	0.7281
PF3D7_0821700	60S_ribosomal_protein_L22,_putative	2|0|0|0	3|4|5|0	0.04|0.00|0.00|0.00	0.7205
PF3D7_1103100	60S_acidic_ribosomal_protein_P1,_putative	2|0|0|0	7|3|2|0	0.04|0.00|0.00|0.00	0.7216
PF3D7_0932800	importin_alpha_re-exporter,_putative	0|0|3|2	5|4|0|0	0.00|0.00|0.05|0.03	0.7016
PF3D7_0922500	phosphoglycerate_kinase	0|0|0|2	0|3|9|0	0.00|0.00|0.00|0.02	0.7295
PF3D7_1407100	rRNA_2'-O-methyltransferase_fibrillarin,_putative	0|0|0|4	2|4|3|0	0.00|0.00|0.00|0.05	0.7116
PF3D7_0727400	proteasome_subunit_alpha_type-5,_putative	2|0|0|0	0|5|5|0	0.05|0.00|0.00|0.00	0.7143
PF3D7_0717700	serine--tRNA_ligase,_putative	0|0|2|0	0|4|0|4	0.00|0.00|0.05|0.00	0.7132
PF3D7_0720400	apoptosis-inducing_factor,_putative	2|0|0|0	0|0|8|0	0.03|0.00|0.00|0.00	0.7271
PF3D7_0929200	RNA-binding_protein,_putative	2|0|0|0	0|0|7|0	0.04|0.00|0.00|0.00	0.72
PF3D7_1345100	thioredoxin_2	0|0|2|0	0|7|0|0	0.00|0.00|0.04|0.00	0.718
PF3D7_0314700	RING_finger_protein_RNF1	0|0|0|2	0|0|7|0	0.00|0.00|0.00|0.02	0.7319
PF3D7_1456700	conserved_Plasmodium_protein,_unknown_function	0|0|0|2	4|0|0|0	0.00|0.00|0.00|0.03	0.7271
PF3D7_1305300	translational_activator_GCN1,_putative	0|0|0|2	0|0|0|0	0.00|0.00|0.00|0.08	0.6975
PF3D7_1308400	conserved_Plasmodium_protein,_unknown_function	0|2|0|0	0|0|0|0	0.00|0.04|0.00|0.00	0.7221
PF3D7_0930300	merozoite_surface_protein_1	12|2|4|6	45|77|361|0	0.00|0.00|0.00|0.00	0.7399
PF3D7_1357000	elongation_factor_1-alpha	39|21|21|24	72|95|79|4	0.00|0.00|0.01|0.01	0.7362
PF3D7_1246200	actin_I	49|23|21|36	44|42|114|4	0.00|0.00|0.00|0.00	0.7426
PF3D7_1462800	glyceraldehyde-3-phosphate_dehydrogenase	43|11|10|8	23|39|34|14	0.01|0.00|0.00|0.00	0.7426
PF3D7_0929400	high_molecular_weight_rhoptry_protein_2	34|15|25|16	24|59|9|0	0.00|0.00|0.00|0.00	0.747
PF3D7_0708800	heat_shock_protein_110	14|12|5|10	33|41|12|0	0.00|0.00|0.00|0.00	0.7439
PF3D7_1130200	60S_ribosomal_protein_P0	26|2|3|8	30|17|14|2	0.01|0.00|0.00|0.00	0.7426
PF3D7_1465900	40S_ribosomal_protein_S3	23|5|6|7	17|27|9|3	0.00|0.00|0.00|0.00	0.7461
PF3D7_1219100	clathrin_heavy_chain,_putative	2|4|3|13	71|0|0|3	0.00|0.00|0.00|0.00	0.8928
PF3D7_1026800	40S_ribosomal_protein_S2	24|0|2|0	22|29|9|2	0.00|0.00|0.00|0.00	0.7461
PF3D7_0905400	high_molecular_weight_rhoptry_protein_3	6|7|14|10	5|23|4|0	0.00|0.00|0.01|0.00	0.738
PF3D7_0621200	pyridoxine_biosynthesis_protein_PDX1	22|0|0|0	6|22|12|7	0.02|0.00|0.00|0.00	0.7343
PF3D7_1410400	rhoptry-associated_protein_1	4|3|0|3	12|20|20|0	0.01|0.01|0.00|0.00	0.7334
PF3D7_0519400	40S_ribosomal_protein_S24	5|0|0|3	11|30|5|0	0.00|0.00|0.00|0.00	0.7461
PF3D7_1302800	40S_ribosomal_protein_S7,_putative	4|0|0|2	5|28|11|0	0.00|0.00|0.00|0.01	0.7399
PF3D7_0525100	acyl-CoA_synthetase	0|2|0|3	4|33|0|0	0.00|0.00|0.00|0.00	0.8928
PF3D7_1466800	conserved_Plasmodium_protein,_unknown_function	8|3|4|4	0|2|21|0	0.00|0.00|0.00|0.00	0.7399
PF3D7_0422400	40S_ribosomal_protein_S19	4|0|0|3	8|16|7|3	0.00|0.00|0.00|0.01	0.7399
PF3D7_0618300	60S_ribosomal_protein_L27a,_putative	6|4|2|0	6|11|11|0	0.00|0.01|0.00|0.00	0.7376
PF3D7_0320800	ATP-dependent_RNA_helicase_DDX6	0|4|5|4	0|0|6|16	0.00|0.00|0.00|0.00	0.8928
PF3D7_0316800	40S_ribosomal_protein_S15A,_putative	8|0|0|0	8|12|6|0	0.01|0.00|0.00|0.00	0.7448
PF3D7_1358800	40S_ribosomal_protein_S15	5|0|0|3	10|3|10|0	0.01|0.00|0.00|0.01	0.7334
PF3D7_1325100	phosphoribosylpyrophosphate_synthetase	2|0|0|2	2|12|12|0	0.01|0.00|0.00|0.02	0.7246
PF3D7_1242700	40S_ribosomal_protein_S17,_putative	7|0|0|0	8|5|9|0	0.02|0.00|0.00|0.00	0.7343
PF3D7_1038000	antigen_UB05	5|0|0|0	9|12|0|0	0.03|0.00|0.00|0.00	0.7256
PF3D7_1108700	heat_shock_protein_J2	2|0|0|2	0|3|17|0	0.01|0.00|0.00|0.00	0.743
PF3D7_0719700	40S_ribosomal_protein_S10,_putative	2|0|0|0	3|16|3|0	0.01|0.00|0.00|0.00	0.7426
PF3D7_1020900	ADP-ribosylation_factor	2|0|0|0	4|7|9|0	0.02|0.00|0.00|0.00	0.7352
PF3D7_0527500	Hsc70-interacting_protein	0|0|2|0	0|2|17|0	0.00|0.00|0.00|0.00	0.7478
PF3D7_1415300	RNA-binding_protein_Nova-1,_putative	0|0|2|0	0|0|9|0	0.00|0.00|0.02|0.00	0.7352
PF3D7_1015800	ribonucleoside-diphosphate_reductase_small_chain,_putative	3|0|0|0	0|2|0|5	0.01|0.00|0.00|0.00	0.7448
PF3D7_1007900	eukaryotic_translation_initiation_factor_3_subunit_D,_putative	0|0|0|2	0|2|0|4	0.00|0.00|0.00|0.00	0.7478
PF3D7_0511500	RNA_pseudouridylate_synthase,_putative	2|0|0|2	0|0|0|0	0.01|0.00|0.00|0.00	0.7426
PF3D7_0804500	conserved_Plasmodium_membrane_protein,_unknown_function	0|0|0|2	0|0|0|0	0.00|0.00|0.00|0.01	0.7439
PF3D7_1303800	conserved_Plasmodium_protein,_unknown_function	0|0|0|2	0|0|0|0	0.00|0.00|0.00|0.00	0.747

## Sheet: Proteome from GCN5-∆BrD-GFP IPs
S2C Table. GFP-trap IPs identified GCN5 associated proteins from PfGCN5-∆BrD::GFP parasite (The abundances of proteins are shown by spectra counts )
R: replicate
Gene ID	Protein Length	Product Description	GCN5-∆BrD-GFP IP R1	GCN5-∆BrD-GFP IP R2	GCN5-∆BrD-GFP IP R3	GFP control IP R1	GFP control IP R2	GFP control IP R3
PF3D7_1008100	3853	zinc finger protein, putative	681	1472	1832	0	0	0
PF3D7_1433400	5757	zinc finger protein, putative	503	748	1116	0	0	0
PF3D7_1014600	2578	transcriptional coactivator ADA2	168	664	691	27	0	0
PF3D7_0823300	1465	histone acetyltransferase GCN5	205	633	677	0	0	0
PF3D7_1019700	1074	conserved Plasmodium protein, unknown function	95	102	211	0	0	0
PF3D7_0310200	4550	phd finger protein, putative	164	179	149	0	0	0
PF3D7_0818900	677	heat shock protein 70	88	125	116	242	202	135
PF3D7_1364400	3265	conserved Plasmodium protein, unknown function	143	160	110	0	0	0
PF3D7_0802100	2577	AP2 domain transcription factor, putative	66	46	99	0	0	0
PF3D7_0917900	652	heat shock protein 70	106	72	80	147	126	64
PF3D7_1451200	1504	conserved Plasmodium protein, unknown function	86	104	79	0	0	0
PF3D7_0818200	262	14-3-3 protein	58	41	78	10	13	8
PF3D7_0919000	269	nucleosome assembly protein	60	47	72	0	2	0
PF3D7_0500800	1434	mature parasite-infected erythrocyte surface antigen	33	95	68	0	0	0
PF3D7_1441100	227	conserved Plasmodium protein, unknown function	0	30	51	0	0	0
PF3D7_1023900	3328	chromodomain-helicase-DNA-binding protein 1 homolog, putative	35	56	44	0	0	0
PF3D7_1402800	1511	conserved Plasmodium protein, unknown function	19	35	31	0	0	0
PF3D7_0831700	679	heat shock protein 70	0	30	30	0	0	0
PF3D7_1472200	2251	histone deacetylase, putative	33	35	29	0	0	0
PF3D7_1134000	663	heat shock protein 70	19	21	29	75	37	44
PF3D7_1407800	449	plasmepsin IV	11	24	28	9	5	6
PF3D7_1224300	875	polyadenylate-binding protein 1, putative	8	8	24	5	7	18
PF3D7_1437900	424	HSP40, subfamily A	11	14	23	20	29	44
PF3D7_0401800	560	Plasmodium exported protein (PHISTb), unknown function	26	23	22	0	0	0
PF3D7_1036900	1681	conserved Plasmodium protein, unknown function	5	17	19	0	0	0
PF3D7_1232100	718	60 kDa chaperonin	12	12	19	8	12	0
PF3D7_0515000	848	pre-mRNA-splicing factor CWC2, putative	7	32	18	0	0	3
PF3D7_0524000	1123	karyopherin beta	14	17	18	8	11	7
PF3D7_1138500	924	protein phosphatase PPM2	6	17	18	0	0	12
PF3D7_1408000	453	plasmepsin II	4	17	18	7	3	16
PF3D7_1105000	103	histone H4	10	21	17	7	0	8
PF3D7_1203700	347	nucleosome assembly protein	6	19	17	3	0	2
PF3D7_0812400	545	karyopherin alpha	8	8	17	7	0	5
PF3D7_0706500	1706	conserved Plasmodium protein, unknown function	8	6	17	0	0	17
PF3D7_0206500	1436	conserved Plasmodium protein, unknown function	18	27	16	0	0	0
PF3D7_0813300	315	conserved protein, unknown function	12	25	15	4	2	0
PF3D7_0708400	745	heat shock protein 90	9	12	15	14	27	39
PF3D7_1468100	2558	kelch domain-containing protein, putative	23	18	14	0	0	0
PF3D7_1105100	117	histone H2B	15	17	14	14	9	4
PF3D7_1246200	376	actin I	24	16	14	44	42	114
PF3D7_1417200	4466	NOT family protein, putative	3	7	14	0	0	0
PF3D7_1129100	452	parasitophorous vacuolar protein 1	11	5	14	11	12	14
PF3D7_1330800	596	RNA-binding protein, putative	14	18	13	0	0	0
PF3D7_1015600	580	heat shock protein 60	33	14	13	9	11	10
PF3D7_1252100	2215	rhoptry neck protein 3	15	6	13	5	20	7
PF3D7_1357000	443	elongation factor 1-alpha	22	15	12	72	95	79
PF3D7_1462800	337	glyceraldehyde-3-phosphate dehydrogenase	11	14	12	23	39	34
PF3D7_0817300	2235	conserved Plasmodium protein, unknown function	10	25	11	0	0	0
PF3D7_0507100	411	60S ribosomal protein L4	11	12	11	8	8	19
PF3D7_0627800	997	acetyl-CoA synthetase, putative	11	5	11	11	14	12
PF3D7_1473700	1253	nucleoporin NUP116/NSP116, putative	22	11	10	0	0	2
PF3D7_0708800	873	heat shock protein 110	2	11	10	33	41	12
PF3D7_1220900	266	heterochromatin protein 1	7	8	10	0	0	0
PF3D7_0317600	161	40S ribosomal protein S11, putative	10	5	10	8	10	13
PF3D7_0527000	962	DNA replication licensing factor MCM3, putative	12	3	10	0	8	0
PF3D7_0305600	617	DNA-(apurinic or apyrimidinic site) lyase, putative	3	3	10	0	0	0
PF3D7_1423700	1558	conserved Plasmodium protein, unknown function	5	11	9	0	2	0
PF3D7_0320900	158	histone H2A.Z	15	8	9	0	2	2
PF3D7_0929400	1378	high molecular weight rhoptry protein 2	23	4	9	24	59	9
PF3D7_1103800	3371	CCR4-NOT transcription complex subunit 1, putative	0	2	9	0	0	0
PF3D7_0814000	215	60S ribosomal protein L13-2, putative	2	13	8	2	0	11
PF3D7_0604100	1979	AP2 domain transcription factor	11	8	8	0	0	0
PF3D7_0605100	755	RNA-binding protein, putative	11	7	8	0	0	0
PF3D7_1027300	393	peroxiredoxin	4	7	8	0	0	0
PF3D7_1365900	128	ubiquitin-60S ribosomal protein L40	0	7	8	0	0	0
PF3D7_1118300	1488	insulinase, putative	5	6	8	0	0	0
PF3D7_1444800	369	fructose-bisphosphate aldolase	8	5	8	0	5	5
PF3D7_1447000	272	40S ribosomal protein S5	11	2	8	18	12	11
PF3D7_1007700	1597	AP2 domain transcription factor AP2-I	19	16	7	0	0	0
PF3D7_1210600	1065	conserved Plasmodium protein, unknown function	10	15	7	0	0	0
PF3D7_1225200	1187	conserved Plasmodium protein, unknown function	15	9	7	0	0	0
PF3D7_1342000	306	40S ribosomal protein S6	3	8	7	6	9	7
PF3D7_0826100	8591	HECT-like E3 ubiquitin ligase, putative	5	6	7	0	0	0
PF3D7_0903900	131	60S ribosomal protein L32	4	5	7	0	0	6
PF3D7_1431700	165	60S ribosomal protein L14, putative	4	4	7	9	3	8
PF3D7_0714000	123	histone H2B variant	11	3	7	8	2	0
PF3D7_1414300	219	60S ribosomal protein L10, putative	18	2	7	3	11	5
PF3D7_0905400	897	high molecular weight rhoptry protein 3	7	2	7	5	23	4
PF3D7_1441400	506	FACT complex subunit SSRP1, putative	2	2	7	0	0	0
PF3D7_0611400	830	SWIB/MDM2 domain-containing protein	21	6	6	0	0	0
PF3D7_1108400	335	casein kinase 2, alpha subunit	13	6	6	2	4	0
PF3D7_1454400	777	aminopeptidase P	37	4	6	0	10	5
PF3D7_0822600	759	protein transport protein SEC23	16	4	6	0	20	0
PF3D7_0811300	1774	CCR4-associated factor 1	0	4	6	0	0	0
PF3D7_0516900	260	60S ribosomal protein L2	7	3	6	5	3	10
PF3D7_1359400	509	CUGBP Elav-like family member 1	0	3	6	0	0	0
PF3D7_0629200	380	DnaJ protein, putative	4	2	6	6	10	26
PF3D7_1233600	5439	asparagine and aspartate rich protein 1	6	14	5	0	0	0
PF3D7_0915400	1418	ATP-dependent 6-phosphofructokinase	32	10	5	16	24	38
PF3D7_1424400	283	60S ribosomal protein L7-3, putative	7	10	5	9	8	9
PF3D7_1012400	231	hypoxanthine-guanine phosphoribosyltransferase	12	4	5	7	16	4
PF3D7_0405400	3136	pre-mRNA-processing-splicing factor 8, putative	6	4	5	0	0	3
PF3D7_0706000	1229	importin-7, putative	5	4	5	0	0	5
PF3D7_0922200	402	S-adenosylmethionine synthetase	15	3	5	24	20	26
PF3D7_1105600	777	translocon component PTEX88	14	3	5	0	0	0
PF3D7_1130200	316	60S ribosomal protein P0	8	3	5	30	17	14
PF3D7_0219600	904	replication factor C subunit 1, putative	7	3	5	0	0	2
PF3D7_1358800	151	40S ribosomal protein S15	3	3	5	10	3	10
PF3D7_0604500	2874	conserved Plasmodium protein, unknown function	0	3	5	0	0	0
PF3D7_0517000	165	60S ribosomal protein L12, putative	9	7	4	12	10	5
PF3D7_1004300	1130	E3 ubiquitin-protein ligase, putative	0	7	4	0	0	0
PF3D7_1466300	1172	26S proteasome regulatory subunit RPN2, putative	10	6	4	3	8	11
PF3D7_0420300	3473	AP2 domain transcription factor, putative	9	6	4	0	0	0
PF3D7_1466200	3078	early gametocyte enriched phosphoprotein EGXP	0	6	4	0	0	0
PF3D7_1338200	221	60S ribosomal protein L6, putative	8	5	4	19	7	6
PF3D7_0517400	1141	FACT complex subunit SPT16, putative	8	5	4	0	0	0
PF3D7_1357800	529	T-complex protein 1 subunit delta	3	5	4	0	17	13
PF3D7_1345700	468	isocitrate dehydrogenase [NADP], mitochondrial	28	4	4	3	9	0
PF3D7_0619400	828	cell division cycle protein 48 homologue, putative	9	4	4	4	9	33
PF3D7_1460700	146	60S ribosomal protein L27	4	4	4	11	5	9
PF3D7_0202000	654	knob-associated histidine-rich protein	0	4	4	0	0	0
PF3D7_0404300	631	conserved Plasmodium protein, unknown function	0	3	4	0	0	0
PF3D7_0802000	1397	glutamate dehydrogenase, putative	16	2	4	4	23	11
PF3D7_0934800	342	cAMP-dependent protein kinase catalytic subunit	16	2	4	0	3	0
PF3D7_1466400	813	AP2 domain transcription factor AP2-EXP	6	2	4	0	0	0
PF3D7_1361100	940	protein transport protein Sec24A	5	2	4	0	4	0
PF3D7_1412400	3218	conserved Plasmodium protein, unknown function	3	2	4	0	0	0
PF3D7_1225800	1140	ubiquitin-activating enzyme E1	0	2	4	0	0	0
PF3D7_1134100	423	protein disulfide isomerase	24	0	4	2	9	0
PF3D7_0513600	1113	deoxyribodipyrimidine photo-lyase, putative	9	0	4	0	0	0
PF3D7_1211700	758	DNA replication licensing factor MCM5, putative	3	0	4	3	6	0
PF3D7_1205500	1785	zinc finger protein, putative	3	0	4	0	0	0
PF3D7_1359600	2025	conserved Plasmodium protein, unknown function	0	0	4	0	0	0
PF3D7_1104200	1426	chromatin remodeling protein	25	19	3	0	0	0
PF3D7_0603600	2368	conserved Plasmodium protein, unknown function	0	14	3	0	0	0
PF3D7_1248700	1989	conserved Plasmodium protein, unknown function	9	13	3	0	0	0
PF3D7_1475600	729	bromodomain protein, putative	6	9	3	0	0	0
PF3D7_0610400	136	histone H3	13	7	3	0	0	0
PF3D7_1424100	294	60S ribosomal protein L5, putative	10	6	3	12	10	14
PF3D7_1324900	316	L-lactate dehydrogenase	2	6	3	8	32	3
PF3D7_1329500	1844	conserved protein, unknown function	18	5	3	0	0	0
PF3D7_0608800	414	ornithine aminotransferase	7	5	3	0	27	9
PF3D7_1234800	1329	splicing factor 3B subunit 3, putative	5	5	3	0	0	0
PF3D7_1468700	398	eukaryotic initiation factor 4A	3	5	3	27	21	49
PF3D7_1142500	127	60S ribosomal protein L28	7	4	3	11	7	5
PF3D7_0306100	628	conserved Plasmodium protein, unknown function	6	4	3	0	0	0
PF3D7_1222300	821	endoplasmin, putative	2	4	3	11	19	16
PF3D7_0611800	3248	conserved Plasmodium protein, unknown function	0	4	3	0	0	0
PF3D7_0726500	3183	ubiquitin carboxyl-terminal hydrolase, putative	9	3	3	0	0	0
PF3D7_0813900	144	40S ribosomal protein S16, putative	8	3	3	8	11	7
PF3D7_1309100	162	60S ribosomal protein L24, putative	5	3	3	0	0	3
PF3D7_1229400	116	macrophage migration inhibitory factor	5	3	3	8	6	0
PF3D7_1451100	832	elongation factor 2	2	3	3	33	27	23
PF3D7_1361800	2605	glideosome-associated connector	0	3	3	3	0	0
PF3D7_0320300	535	T-complex protein 1 subunit epsilon	4	2	3	4	13	14
PF3D7_1223100	441	cAMP-dependent protein kinase regulatory subunit	3	2	3	0	4	0
PF3D7_0813400	659	conserved protein, unknown function	0	2	3	0	0	0
PF3D7_1248900	435	26S protease regulatory subunit 8, putative	9	0	3	0	9	6
PF3D7_1003800	1235	U5 small nuclear ribonucleoprotein component, putative	8	0	3	0	0	0
PF3D7_1311900	611	V-type proton ATPase catalytic subunit A	7	0	3	0	6	5
PF3D7_0505500	1350	DNA mismatch repair protein MSH6, putative	4	0	3	0	0	0
PF3D7_0211800	610	asparagine--tRNA ligase	3	0	3	0	16	0
PF3D7_0910100	1198	exportin-7, putative	2	0	3	0	0	3
PF3D7_1206200	984	eukaryotic translation initiation factor 3 subunit C, putative	0	0	3	0	6	0
PF3D7_0707700	961	E3 ubiquitin-protein ligase, putative	0	0	3	0	0	0
PF3D7_0409400	672	chaperone protein DnaJ	0	0	3	0	0	0
PF3D7_1008800	469	nucleolar protein 5, putative	0	0	3	0	3	0
PF3D7_0302500	1417	cytoadherence linked asexual protein 3.1	0	0	3	0	28	0
PF3D7_0932800	1342	importin alpha re-exporter, putative	0	0	3	5	4	0
PF3D7_0935800	1340	cytoadherence linked asexual protein 9	0	0	3	0	13	4
PF3D7_0629800	1129	cullin-like protein, putative	0	0	3	0	0	0
PF3D7_1402500	149	ribosomal protein S27a, putative	0	0	3	0	0	0
PF3D7_1465900	221	40S ribosomal protein S3	10	6	2	17	27	9
PF3D7_0721600	195	40S ribosomal protein S5, putative	6	5	2	5	16	14
PF3D7_0309300	955	N2227-like protein, putative	4	5	2	0	0	0
PF3D7_1351400	203	60S ribosomal protein L17, putative	3	5	2	8	3	4
PF3D7_0618300	148	60S ribosomal protein L27a, putative	2	5	2	6	11	11
PF3D7_0520900	479	adenosylhomocysteinase	0	5	2	3	6	4
PF3D7_0322900	262	40S ribosomal protein S3A, putative	6	4	2	9	15	15
PF3D7_1008700	445	tubulin beta chain	3	4	2	11	14	27
PF3D7_1341200	184	60S ribosomal protein L18, putative	3	4	2	6	4	8
PF3D7_1343000	266	phosphoethanolamine N-methyltransferase	3	4	2	4	6	4
PF3D7_0516200	151	40S ribosomal protein S11	0	4	2	15	25	9
PF3D7_1145400	837	dynamin-like protein	8	3	2	8	16	11
PF3D7_0212100	1844	conserved Plasmodium protein, unknown function	5	3	2	0	0	0
PF3D7_1342400	385	casein kinase II beta chain	4	3	2	0	0	0
PF3D7_1466800	902	conserved Plasmodium protein, unknown function	3	3	2	0	2	21
PF3D7_1211400	244	heat shock protein DNAJ homologue Pfj4	2	3	2	10	10	13
PF3D7_1017900	467	26S proteasome regulatory subunit p55, putative	11	2	2	3	9	2
PF3D7_1007200	593	rho GTPase-activating protein, putative	6	2	2	0	0	0
PF3D7_1417500	466	H/ACA ribonucleoprotein complex subunit 4, putative	4	2	2	0	3	0
PF3D7_1345100	157	thioredoxin 2	3	2	2	0	7	0
PF3D7_0210100	96	60S ribosomal protein L37ae, putative	0	2	2	3	0	3
PF3D7_1362700	2039	conserved Plasmodium protein, unknown function	0	2	2	0	0	0
PF3D7_1116000	1201	rhoptry neck protein 4	0	2	2	0	0	0
PF3D7_0505200	565	actin-like protein, putative	14	0	2	0	0	0
PF3D7_0205900	966	26S proteasome regulatory subunit RPN1, putative	13	0	2	5	11	13
PF3D7_0926700	839	glutamine-dependent NAD(+) synthetase, putative	13	0	2	0	0	0
PF3D7_1244100	1296	N-alpha-acetyltransferase 15, NatA auxiliary subunit, putative	7	0	2	0	0	7
PF3D7_1010700	223	dolichyl-phosphate-mannose--protein mannosyltransferase, putative	5	0	2	6	2	19
PF3D7_1229500	542	T-complex protein 1 subunit gamma	5	0	2	2	26	17
PF3D7_0811400	608	conserved protein, unknown function	5	0	2	0	7	0
PF3D7_1219100	1997	clathrin heavy chain, putative	5	0	2	71	0	0
PF3D7_0307200	257	60S ribosomal protein L7, putative	4	0	2	5	5	14
PF3D7_1434800	252	mitochondrial acidic protein MAM33, putative	4	0	2	3	2	0
PF3D7_0527500	458	Hsc70-interacting protein	3	0	2	0	2	17
PF3D7_1410400	782	rhoptry-associated protein 1	3	0	2	12	20	20
PF3D7_0627500	189	protein DJ-1	3	0	2	4	14	4
PF3D7_1124600	423	ethanolamine kinase	3	0	2	2	9	0
PF3D7_0517700	716	eukaryotic translation initiation factor 3 subunit B, putative	2	0	2	0	0	0
PF3D7_0316800	130	40S ribosomal protein S15A, putative	2	0	2	8	12	6
PF3D7_1402100	879	pseudouridine synthase, putative	2	0	2	0	0	0
PF3D7_1213900	1137	conserved Plasmodium protein, unknown function	2	0	2	0	0	0
PF3D7_1323100	190	60S ribosomal protein L6, putative	0	0	2	8	8	7
PF3D7_0815200	877	importin subunit beta, putative	0	0	2	0	0	2
PF3D7_0528200	517	eukaryotic translation initiation factor 3 subunit E, putative	0	0	2	0	4	0
PF3D7_1118200	930	heat shock protein 90, putative	0	0	2	8	3	14
PF3D7_0209800	457	ATP-dependent RNA helicase UAP56	0	0	2	0	2	0
PF3D7_1021900	2290	PHAX domain-containing protein, putative	0	0	2	0	3	2
PF3D7_0711500	688	regulator of chromosome condensation, putative	0	0	2	0	0	0
PF3D7_1417800	971	DNA replication licensing factor MCM2	0	0	2	0	4	0
PF3D7_1355100	929	DNA replication licensing factor MCM6	0	0	2	0	2	3
PF3D7_1230800	584	pre-mRNA-splicing regulator, putative	0	0	2	0	0	0
PF3D7_1115200	793	histone-lysine N-methyltransferase SET7	0	0	2	0	0	0
PF3D7_0819800	1408	conserved Plasmodium protein, unknown function	0	0	2	0	0	0
PF3D7_1022100	259	methyltransferase, putative	0	0	2	0	0	0
PF3D7_1121300	1675	tyrosine kinase-like protein	0	0	2	0	0	0
PF3D7_1120000	1070	conserved protein, unknown function	0	1	1	0	2	0
PF3D7_1128000	1789	conserved Plasmodium protein, unknown function	29	9	0	0	0	0
PF3D7_1107300	3334	polyadenylate-binding protein-interacting protein 1, putative	0	9	0	0	0	0
PF3D7_0713900	3569	conserved Plasmodium protein, unknown function	0	9	0	0	0	0
PF3D7_0318200	2457	DNA-directed RNA polymerase II subunit RPB1	4	7	0	0	0	0
PF3D7_1425900	368	conserved Plasmodium protein, unknown function	13	6	0	0	0	0
PF3D7_1205800	2284	high mobility group protein B3, putative	7	6	0	0	0	0
PF3D7_0312800	126	60S ribosomal protein L26, putative	3	6	0	0	0	7
PF3D7_1426000	161	60S ribosomal protein L21	0	6	0	4	0	9
PF3D7_1107800	1828	AP2 domain transcription factor, putative	8	5	0	0	0	0
PF3D7_0627700	1147	transportin	0	4	0	0	0	0
PF3D7_1366300	4136	conserved Plasmodium protein, unknown function	0	4	0	0	5	0
PF3D7_0108500	179	conserved Plasmodium protein, unknown function	0	4	0	0	0	0
PF3D7_1453900	961	conserved Plasmodium protein, unknown function	0	4	0	0	0	0
PF3D7_1106000	475	RuvB-like helicase 2	13	3	0	3	7	3
PF3D7_1338300	411	elongation factor 1-gamma, putative	9	3	0	4	14	6
PF3D7_1026800	263	40S ribosomal protein S2	7	3	0	22	29	9
PF3D7_1410600	465	eukaryotic translation initiation factor 2 subunit gamma, putative	6	3	0	0	19	0
PF3D7_1011800	1139	PRE-binding protein	5	3	0	3	11	5
PF3D7_0215700	1340	DNA-directed RNA polymerase II subunit RPB2, putative	3	3	0	0	0	0
PF3D7_0626800	511	pyruvate kinase	2	3	0	7	24	17
PF3D7_1408600	218	40S ribosomal protein S8e, putative	2	3	0	6	10	10
PF3D7_1421200	105	40S ribosomal protein S25	2	3	0	2	4	7
PF3D7_1147300	1361	conserved Plasmodium protein, unknown function	2	3	0	0	0	0
PF3D7_1006200	107	DNA/RNA-binding protein Alba 3	0	3	0	4	10	7
PF3D7_1408100	451	plasmepsin III	0	3	0	0	0	12
PF3D7_0725300	793	conserved protein, unknown function	0	3	0	0	0	0
PF3D7_1028400	483	nucleolar preribosomal assembly protein, putative	0	3	0	0	0	0
PF3D7_0216000	1997	DEAD/DEAH box helicase, putative	0	3	0	0	0	0
PF3D7_1461800	2739	conserved Plasmodium protein, unknown function	0	3	0	0	0	0
PF3D7_1362200	483	RuvB-like helicase 3	16	2	0	5	0	0
PF3D7_1306400	393	26S protease regulatory subunit 10B, putative	10	2	0	5	10	11
PF3D7_1311500	420	26S protease regulatory subunit 7, putative	8	2	0	7	13	6
PF3D7_1402300	666	26S proteasome regulatory subunit RPN6	8	2	0	0	9	5
PF3D7_1345800	994	conserved Plasmodium protein, unknown function	8	2	0	0	0	0
PF3D7_0719300	1032	actin-related protein, putative	8	2	0	0	0	0
PF3D7_0814200	248	DNA/RNA-binding protein Alba 1	6	2	0	6	10	9
PF3D7_1004000	202	60S ribosomal protein L13, putative	6	2	0	9	0	8
PF3D7_1030500	393	26S proteasome regulatory subunit RPN9, putative	6	2	0	2	11	4
PF3D7_0309500	610	asparagine synthetase [glutamine-hydrolyzing], putative	6	2	0	5	12	2
PF3D7_0511800	604	inositol-3-phosphate synthase	6	2	0	0	16	2
PF3D7_0703500	2299	erythrocyte membrane-associated antigen	5	2	0	0	2	0
PF3D7_0608700	543	T-complex protein 1 subunit zeta	4	2	0	5	8	14
PF3D7_0925900	217	parasitophorous vacuolar protein 5, putative	4	2	0	0	0	11
PF3D7_0520000	189	40S ribosomal protein S9, putative	3	2	0	12	9	5
PF3D7_0520200	697	mediator of RNA polymerase II transcription subunit 17, putative	2	2	0	0	0	0
PF3D7_0923000	335	DNA-directed RNA polymerase II subunit RPB3, putative	2	2	0	0	0	0
PF3D7_0903700	453	alpha tubulin 1	0	2	0	7	11	18
PF3D7_1105400	261	40S ribosomal protein S4, putative	0	2	0	24	25	15
PF3D7_0413600	392	26S protease regulatory subunit 6B, putative	0	2	0	2	5	10
PF3D7_0826700	323	receptor for activated c kinase	0	2	0	5	12	6
PF3D7_0214000	542	T-complex protein 1 subunit theta	0	2	0	0	9	4
PF3D7_0306900	145	40S ribosomal protein S23, putative	0	2	0	5	4	3
PF3D7_0519700	192	FoP domain-containing protein, putative	0	2	0	0	0	0
PF3D7_1115800	304	conserved Plasmodium protein, unknown function	0	2	0	0	0	0
PF3D7_1237200	1915	conserved Plasmodium protein, unknown function	0	2	0	0	0	0
PF3D7_0703900	4358	conserved Plasmodium membrane protein, unknown function	0	2	0	0	0	0
PF3D7_1004400	880	RNA-binding protein, putative	0	2	0	0	0	0
PF3D7_1146800	3188	conserved Plasmodium protein, unknown function	0	2	0	0	0	0
PF3D7_0201900	2441	erythrocyte membrane protein 3	0	2	0	0	0	0
PF3D7_0919900	3381	regulator of chromosome condensation-PP1-interacting protein	0	2	0	0	0	0
PF3D7_1476600	955	Plasmodium exported protein, unknown function	0	2	0	0	0	0
PF3D7_0624600	2719	SNF2 helicase, putative	20	0	0	0	0	0
PF3D7_1412500	376	actin II	13	0	0	11	10	25
PF3D7_1361000	724	protein arginine N-methyltransferase 5, putative	13	0	0	0	0	2
PF3D7_0302200	1416	cytoadherence linked asexual protein 3.2	13	0	0	0	0	0
PF3D7_0621200	301	pyridoxine biosynthesis protein PDX1	12	0	0	6	22	12
PF3D7_0516700	1332	ubiquitin carboxyl-terminal hydrolase 2, putative	12	0	0	0	0	0
PF3D7_1239600	302	hydroxyethylthiazole kinase	12	0	0	0	2	0
PF3D7_0617900	136	histone H3 variant	12	0	0	3	0	5
PF3D7_1033700	488	bromodomain protein 1	11	0	0	0	0	0
PF3D7_1438900	195	thioredoxin peroxidase 1	10	0	0	4	20	11
PF3D7_1103600	499	actin-like protein, putative	10	0	0	0	0	0
PF3D7_1338100	503	26S proteasome regulatory subunit RPN3, putative	9	0	0	5	7	7
PF3D7_1126000	1013	threonine--tRNA ligase	9	0	0	0	10	6
PF3D7_1008400	448	26S protease regulatory subunit 4, putative	9	0	0	0	3	7
PF3D7_0406500	3211	NYN domain-containing protein, putative	9	0	0	0	0	0
PF3D7_0820000	2082	Snf2-related CBP activator, putative	9	0	0	0	0	0
PF3D7_1453800	910	glucose-6-phosphate dehydrogenase-6-phosphogluconolactonase	9	0	0	0	0	5
PF3D7_0422400	170	40S ribosomal protein S19	8	0	0	8	16	7
PF3D7_0932300	570	M18 aspartyl aminopeptidase	8	0	0	4	20	3
PF3D7_1208900	1442	protein phosphatase PPM11, putative	8	0	0	0	0	2
PF3D7_1110500	1050	vacuolar protein sorting-associated protein 35, putative	8	0	0	0	3	0
PF3D7_1361900	274	proliferating cell nuclear antigen 1	7	0	0	0	0	0
PF3D7_1211800	381	polyubiquitin	7	0	0	3	5	4
PF3D7_1129200	393	26S proteasome regulatory subunit RPN7, putative	6	0	0	4	9	5
PF3D7_1445900	527	ATP-dependent RNA helicase DDX5, putative	6	0	0	0	2	0
PF3D7_0905900	1010	coatomer subunit beta, putative	6	0	0	0	4	3
PF3D7_1433500	1472	DNA topoisomerase 2	6	0	0	0	0	0
PF3D7_0307500	389	spindle and kinetochore-associated protein 2, putative	6	0	0	0	0	0
PF3D7_0626000	1751	conserved Plasmodium protein, unknown function	6	0	0	0	0	0
PF3D7_0727900	1923	conserved Plasmodium protein, unknown function	6	0	0	0	0	0
PF3D7_1356800	4044	serine/threonine protein kinase, putative	6	0	0	0	0	0
PF3D7_1126200	156	40S ribosomal protein S18, putative	5	0	0	5	7	8
PF3D7_1019400	108	60S ribosomal protein L30e, putative	5	0	0	6	10	4
PF3D7_0807800	481	26S proteasome regulatory subunit RPN10, putative	5	0	0	0	0	7
PF3D7_1329100	2160	myosin F, putative	5	0	0	14	17	27
PF3D7_0305500	3933	conserved Plasmodium protein, unknown function	5	0	0	0	0	0
PF3D7_1420400	889	glycine--tRNA ligase	5	0	0	0	11	3
PF3D7_0903400	2536	ATP-dependent RNA helicase DDX60, putative	5	0	0	0	4	0
PF3D7_0414000	1193	structural maintenance of chromosomes protein 3, putative	5	0	0	0	0	0
PF3D7_0628600	385	DNA methyltransferase 1-associated protein 1, putative	5	0	0	0	0	0
PF3D7_0629700	6753	SET domain protein, putative	5	0	0	0	0	0
PF3D7_0913200	276	elongation factor 1-beta	5	0	0	2	4	0
PF3D7_0205400	457	PCI domain-containing protein, putative	5	0	0	0	0	0
PF3D7_1241700	336	replication factor C subunit 4, putative	5	0	0	0	0	3
PF3D7_1442300	402	tRNA import protein tRIP	5	0	0	0	11	0
PF3D7_0217900	519	conserved Plasmodium protein, unknown function	5	0	0	0	0	0
PF3D7_1403900	298	serine/threonine protein phosphatase CPPED1, putative	5	0	0	0	6	2
PF3D7_1235900	1031	pre-mRNA-splicing factor SYF1, putative	5	0	0	0	0	0
PF3D7_1333600	1335	U3 small nucleolar RNA-associated protein 4, putative	5	0	0	0	0	0
PF3D7_1363500	836	CCR4 domain-containing protein 2, putative	5	0	0	0	0	0
PF3D7_1132200	544	T-complex protein 1 subunit alpha	4	0	0	4	20	18
PF3D7_1145100	1068	coatomer subunit gamma, putative	4	0	0	0	0	0
PF3D7_0108300	2221	conserved Plasmodium protein, unknown function	4	0	0	0	0	9
PF3D7_1242700	137	40S ribosomal protein S17, putative	4	0	0	8	5	9
PF3D7_0507600	652	protein CAF40, putative	4	0	0	0	0	0
PF3D7_0315100	227	eukaryotic translation initiation factor 4E	4	0	0	0	2	0
PF3D7_0912900	338	26S proteasome regulatory subunit RPN8, putative	4	0	0	3	7	0
PF3D7_1445100	1132	histidine--tRNA ligase, putative	4	0	0	0	10	2
PF3D7_0303600	179	plasmoredoxin	4	0	0	0	0	0
PF3D7_1212900	1088	bromodomain protein 2, putative	4	0	0	0	0	0
PF3D7_1311800	1085	M1-family alanyl aminopeptidase	4	0	0	0	7	0
PF3D7_1006700	383	conserved Plasmodium protein, unknown function	4	0	0	0	0	2
PF3D7_1239000	822	HD superfamily phosphohydrolase protein, putative	4	0	0	0	0	0
PF3D7_1111100	349	replication factor C subunit 5, putative	4	0	0	0	0	2
PF3D7_1422800	522	actin-related protein, putative	4	0	0	0	0	0
PF3D7_1305000	1479	MCL1 domain-containing protein, putative	4	0	0	0	0	0
PF3D7_0603400	1103	trophozoite exported protein 1	4	0	0	0	0	0
PF3D7_0303200	1162	HAD superfamily protein, putative	4	0	0	0	0	0
PF3D7_1143100	1604	AP2 domain transcription factor AP2-O, putative	4	0	0	0	0	0
PF3D7_0911200	197	conserved Plasmodium protein, unknown function	4	0	0	0	3	0
PF3D7_1457900	3455	conserved Plasmodium protein, unknown function	4	0	0	0	0	0
PF3D7_0824800	1276	conserved Plasmodium membrane protein, unknown function	4	0	0	0	0	0
PF3D7_1239800	5767	conserved Plasmodium protein, unknown function	4	0	0	0	0	0
PF3D7_0930300	1720	merozoite surface protein 1	3	0	0	45	77	361
PF3D7_1230700	822	protein transport protein SEC13	3	0	0	0	0	2
PF3D7_1429800	1370	coatomer subunit beta, putative	3	0	0	0	3	4
PF3D7_0307100	141	40S ribosomal protein S12, putative	3	0	0	2	0	0
PF3D7_1130400	439	26S protease regulatory subunit 6A, putative	3	0	0	0	3	4
PF3D7_1323400	190	60S ribosomal protein L23	3	0	0	0	0	3
PF3D7_0606700	1512	coatomer alpha subunit, putative	3	0	0	0	3	3
PF3D7_1142600	140	60S ribosomal protein L35ae, putative	3	0	0	6	5	3
PF3D7_1441200	217	60S ribosomal protein L1, putative	3	0	0	17	5	6
PF3D7_1236100	445	clustered-asparagine-rich protein	3	0	0	0	6	5
PF3D7_1109900	112	60S ribosomal protein L36	3	0	0	3	0	4
PF3D7_0406100	494	V-type proton ATPase subunit B	3	0	0	0	0	0
PF3D7_1038000	120	antigen UB05	3	0	0	9	12	0
PF3D7_0217800	107	40S ribosomal protein S26	3	0	0	0	0	3
PF3D7_1104000	623	phenylalanine--tRNA ligase beta subunit	3	0	0	7	15	9
PF3D7_0827900	483	protein disulfide isomerase	3	0	0	4	6	3
PF3D7_0528100	929	AP-1 complex subunit beta, putative	3	0	0	0	0	0
PF3D7_0706400	92	60S ribosomal protein L37	3	0	0	3	0	0
PF3D7_1409800	514	CUGBP Elav-like family member 2, putative	3	0	0	0	0	0
PF3D7_1349200	863	glutamate--tRNA ligase, putative	3	0	0	0	5	3
PF3D7_0417200	608	bifunctional dihydrofolate reductase-thymidylate synthase	3	0	0	0	17	0
PF3D7_0218000	330	replication factor C subunit 2, putative	3	0	0	5	3	3
PF3D7_1414400	304	serine/threonine protein phosphatase PP1	3	0	0	0	0	0
PF3D7_1119700	352	conserved Plasmodium protein, unknown function	3	0	0	0	0	0
PF3D7_1124900	124	60S ribosomal protein L35, putative	3	0	0	5	4	3
PF3D7_0317200	1553	cdc2-related protein kinase 4	3	0	0	0	0	0
PF3D7_1146600	1301	oocyst rupture protein 1, putative	3	0	0	0	0	0
PF3D7_1417600	4662	conserved Plasmodium protein, unknown function	3	0	0	0	0	0
PF3D7_1136500	324	casein kinase 1	3	0	0	0	5	0
PF3D7_1324100	513	conserved Plasmodium membrane protein, unknown function	3	0	0	0	0	0
PF3D7_1443400	819	WD repeat-containing protein	3	0	0	0	0	0
PF3D7_1227100	742	DNA helicase 60	3	0	0	0	0	0
PF3D7_0111800	620	eukaryotic translation initiation factor 4E, putative	3	0	0	0	0	0
PF3D7_0612900	686	nucleolar GTP-binding protein 1, putative	3	0	0	0	0	0
PF3D7_0403700	780	pre-mRNA-splicing factor CLF1, putative	3	0	0	0	0	0
PF3D7_0416400	1259	histone acetyltransferase, putative	3	0	0	0	0	0
PF3D7_0623500	266	superoxide dismutase [Fe]	3	0	0	0	0	0
PF3D7_0317700	2870	CPSF (cleavage and polyadenylation specific factor), subunit A, putative	3	0	0	0	0	0
PF3D7_1470900	195	proteasome subunit beta type-2, putative	3	0	0	0	4	0
PF3D7_1116100	1830	serine esterase, putative	3	0	0	0	3	0
PF3D7_1143300	333	DNA-directed RNA polymerases I and III subunit RPAC1, putative	3	0	0	0	0	0
PF3D7_1477300	280	Plasmodium exported protein (PHIST), unknown function	3	0	0	0	0	0
PF3D7_0609000	6077	nucleoporin NUP637, putative	3	0	0	0	0	0
PF3D7_0402200	2219	surface-associated interspersed protein 4.1 (SURFIN 4.1), pseudogene	3	0	0	0	0	0
PF3D7_1147200	2755	tubulin--tyrosine ligase, putative	3	0	0	0	0	0
PF3D7_1027800	386	60S ribosomal protein L3	2	0	0	9	8	15
PF3D7_0308200	539	T-complex protein 1 subunit eta	2	0	0	0	11	4
PF3D7_0810800	706	hydroxymethyldihydropterin pyrophosphokinase-dihydropteroate synthase	2	0	0	4	4	11
PF3D7_1456700	684	conserved Plasmodium protein, unknown function	2	0	0	4	0	0
PF3D7_0312300	304	26S proteasome regulatory subunit RPN12, putative	2	0	0	0	0	0
PF3D7_1368100	311	26S proteasome regulatory subunit RPN11, putative	2	0	0	4	9	2
PF3D7_1317800	145	40S ribosomal protein S19	2	0	0	7	3	5
PF3D7_1331800	139	60S ribosomal protein L23, putative	2	0	0	5	5	6
PF3D7_1116800	906	heat shock protein 101	2	0	0	0	3	0
PF3D7_0709700	368	prodrug activation and resistance esterase	2	0	0	2	5	0
PF3D7_1224000	389	GTP cyclohydrolase 1	2	0	0	0	0	0
PF3D7_1353900	241	proteasome subunit alpha type-7, putative	2	0	0	0	5	0
PF3D7_1457200	104	thioredoxin 1	2	0	0	0	0	0
PF3D7_0717700	539	serine--tRNA ligase, putative	2	0	0	0	4	0
PF3D7_1136400	886	signal recognition particle subunit SRP72, putative	2	0	0	0	0	3
PF3D7_0109500	155	N-acetyltransferase, GNAT family, putative	2	0	0	0	0	0
PF3D7_1460300	67	60S ribosomal protein L29, putative	2	0	0	0	0	0
PF3D7_1139300	2653	AP2 domain transcription factor, putative	2	0	0	0	0	0
PF3D7_0728000	329	eukaryotic translation initiation factor 2 subunit alpha	2	0	0	0	3	0
PF3D7_0310500	2269	ATP-dependent RNA helicase DHX57, putative	2	0	0	0	0	0
PF3D7_1013600	2238	conserved Plasmodium protein, unknown function	2	0	0	0	0	0
PF3D7_0804500	6034	conserved Plasmodium membrane protein, unknown function	2	0	0	0	0	0
PF3D7_1439500	1074	oocyst rupture protein 2, putative	2	0	0	0	0	0
PF3D7_0602100	1350	ATP-dependent RNA helicase, putative	2	0	0	0	0	0
PF3D7_0624000	493	hexokinase	2	0	0	3	7	3
PF3D7_1474500	701	splicing factor 3A subunit 1, putative	2	0	0	0	0	0
PF3D7_1428800	368	transcription initiation TFIID-like, putative	2	0	0	0	0	0
PF3D7_0619500	1392	acyl-CoA synthetase	2	0	0	0	0	0
PF3D7_0907400	922	ATP-dependent protease ATPase subunit ClpY	2	0	0	3	0	0
PF3D7_0628100	10287	HECT-domain (ubiquitin-transferase), putative	2	0	0	0	0	0
PF3D7_0102900	626	aspartate--tRNA ligase	2	0	0	0	4	4
PF3D7_1020700	1269	N-acetyltransferase, GNAT family, putative	2	0	0	0	0	0
PF3D7_0624200	341	conserved Plasmodium protein, unknown function	2	0	0	0	0	0
PF3D7_1352700	2533	intron-binding protein aquarius, putative	2	0	0	0	0	0
PF3D7_0907700	279	proteasome activator 28 subunit beta, putative	2	0	0	0	6	0
PF3D7_1003300	152	N-terminal acetyltransferase A complex catalytic subunit ARD1, putative	2	0	0	0	0	0
PF3D7_0525300	481	conserved protein, unknown function	2	0	0	0	0	0
PF3D7_0209200	275	exosome complex component MTR3, putative	2	0	0	0	0	0
PF3D7_1126500	1368	WD repeat-containing protein, putative	2	0	0	0	0	0
PF3D7_1343700	726	kelch protein K13	2	0	0	0	0	3
PF3D7_0410800	1298	conserved Plasmodium protein, unknown function	2	0	0	0	0	0
PF3D7_0422500	2874	pre-mRNA-splicing helicase BRR2, putative	2	0	0	0	0	0
PF3D7_0519800	668	EELM2 domain-containing protein, putative	2	0	0	0	0	0
PF3D7_0616200	591	kinetochore protein NDC80, putative	2	0	0	0	0	0
PF3D7_0909800	116	small nuclear ribonucleoprotein Sm D3, putative	2	0	0	0	0	0
PF3D7_1002400	248	transformer-2 protein homolog beta, putative	2	0	0	0	0	0
PF3D7_1123000	2467	conserved Plasmodium protein, unknown function	2	0	0	0	0	0

## Sheet: SAINT analysis GCN5-∆BrD IPs 
S2D Table. SAINT analysis of GCN5-∆BrD-GFP IPs .
R: replicate
Proteins highlighted by yellow are the GCN5 associated core complex. Genes highlighted by green are those used in Fig. 4. Those probabilities above 94% in all three replicates are highlighted by red.
Gene	Product Description	Spectra counts (GCN5-∆BrD-GFP IPs) R1|R2|R3	Spectra Counts (Control GFP IPs) R1|R2|R3	Probabilities R1|R2|R3	FDR
PF3D7_0823300	histone_acetyltransferase_GCN5	205|633|677	0|0|0	1.00|1.00|1.00	0
PF3D7_1014600	transcriptional_coactivator_ADA2	168|664|691	27|0|0	1.00|1.00|1.00	0
PF3D7_1008100	zinc_finger_protein,_putative	681|1472|1832	0|0|0	1.00|1.00|1.00	0
PF3D7_1433400	zinc_finger_protein,_putative	503|748|1116	0|0|0	1.00|1.00|1.00	0
PF3D7_0802100	AP2_domain_transcription_factor,_putative	66|46|99	0|0|0	1.00|1.00|1.00	0
PF3D7_1019700	conserved_Plasmodium_protein,_unknown_function	95|102|211	0|0|0	1.00|1.00|1.00	0
PF3D7_0919000	nucleosome_assembly_protein	60|47|72	0|2|0	1.00|1.00|1.00	0
PF3D7_1364400	conserved_Plasmodium_protein,_unknown_function	143|160|110	0|0|0	1.00|1.00|1.00	0
PF3D7_1402800	conserved_Plasmodium_protein,_unknown_function	19|35|31	0|0|0	1.00|1.00|1.00	0
PF3D7_0818200	14-3-3_protein	58|41|78	10|13|8	1.00|0.81|0.99	0.0122
PF3D7_1451200	conserved_Plasmodium_protein,_unknown_function	86|104|79	0|0|0	1.00|1.00|1.00	0
PF3D7_0310200	phd_finger_protein,_putative	164|179|149	0|0|0	1.00|1.00|1.00	0
PF3D7_1472200	histone_deacetylase,_putative	33|35|29	0|0|0	1.00|1.00|1.00	0
PF3D7_0604100	AP2_domain_transcription_factor	11|8|8	0|0|0	1.00|1.00|1.00	0
PF3D7_0611400	SWIB/MDM2_domain-containing_protein	21|6|6	0|0|0	1.00|1.00|1.00	0.0003
PF3D7_1210600	conserved_Plasmodium_protein,_unknown_function	10|15|7	0|0|0	1.00|1.00|1.00	0
PF3D7_1220900	heterochromatin_protein_1	7|8|10	0|0|0	1.00|1.00|1.00	0
PF3D7_1036900	conserved_Plasmodium_protein,_unknown_function	5|17|19	0|0|0	0.99|1.00|1.00	0.0004
PF3D7_1417200	NOT_family_protein,_putative	3|7|14	0|0|0	0.99|1.00|1.00	0.0012
PF3D7_0726500	ubiquitin_carboxyl-terminal_hydrolase,_putative	9|3|3	0|0|0	0.99|0.98|0.98	0.0022
PF3D7_0206500	conserved_Plasmodium_protein,_unknown_function	18|27|16	0|0|0	1.00|1.00|1.00	0
PF3D7_1225200	conserved_Plasmodium_protein,_unknown_function	15|9|7	0|0|0	1.00|1.00|1.00	0
PF3D7_1441100	conserved_Plasmodium_protein,_unknown_function	0|30|51	0|0|0	0.00|0.96|0.96	0.044
PF3D7_1407800	plasmepsin_IV	11|24|28	9|5|6	0.16|0.79|0.80	0.0965
PF3D7_1128000	conserved_Plasmodium_protein,_unknown_function	29|9|0	0|0|0	0.98|0.90|0.00	0.059
PF3D7_0603600	conserved_Plasmodium_protein,_unknown_function	0|14|3	0|0|0	0.00|0.84|0.61	0.1828
PF3D7_1425900	conserved_Plasmodium_protein,_unknown_function	13|6|0	0|0|0	0.96|0.94|0.00	0.0491
PF3D7_1033700	bromodomain_protein_1	11|0|0	0|0|0	0.90|0.00|0.00	0.2944
PF3D7_1329500	conserved_protein,_unknown_function	18|5|3	0|0|0	1.00|0.99|0.98	0.0012
PF3D7_1023900	chromodomain-helicase-DNA-binding_protein_1_homolog,_putative	35|56|44	0|0|0	1.00|1.00|1.00	0
PF3D7_1475600	bromodomain_protein,_putative	6|9|3	0|0|0	1.00|1.00|0.97	0.0025
PF3D7_1007700	AP2_domain_transcription_factor_AP2-I	19|16|7	0|0|0	1.00|1.00|1.00	0.0001
PF3D7_0420300	AP2_domain_transcription_factor,_putative	9|6|4	0|0|0	1.00|1.00|1.00	0.0001
PF3D7_0500800	mature_parasite-infected_erythrocyte_surface_antigen	33|95|68	0|0|0	1.00|1.00|1.00	0
PF3D7_0401800	Plasmodium_exported_protein_(PHISTb),_unknown_function	26|23|22	0|0|0	1.00|1.00|1.00	0
PF3D7_1468100	kelch_domain-containing_protein,_putative	23|18|14	0|0|0	1.00|1.00|1.00	0
PF3D7_0817300	conserved_Plasmodium_protein,_unknown_function	10|25|11	0|0|0	1.00|1.00|1.00	0
PF3D7_1330800	RNA-binding_protein,_putative	14|18|13	0|0|0	1.00|1.00|1.00	0
PF3D7_1473700	nucleoporin_NUP116/NSP116,_putative	22|11|10	0|0|2	1.00|1.00|0.99	0.0006
PF3D7_0605100	RNA-binding_protein,_putative	11|7|8	0|0|0	1.00|1.00|1.00	0.0001
PF3D7_1233600	asparagine_and_aspartate_rich_protein_1	6|14|5	0|0|0	1.00|1.00|1.00	0.0001
PF3D7_1027300	peroxiredoxin	4|7|8	0|0|0	0.99|1.00|1.00	0.0003
PF3D7_1118300	insulinase,_putative	5|6|8	0|0|0	1.00|1.00|1.00	0.0002
PF3D7_0826100	HECT-like_E3_ubiquitin_ligase,_putative	5|6|7	0|0|0	1.00|1.00|1.00	0
PF3D7_0517400	FACT_complex_subunit_SPT16,_putative	8|5|4	0|0|0	1.00|1.00|1.00	0.0005
PF3D7_1248700	conserved_Plasmodium_protein,_unknown_function	9|13|3	0|0|0	1.00|1.00|0.98	0.0014
PF3D7_0305600	DNA-(apurinic_or_apyrimidinic_site)_lyase,_putative	3|3|10	0|0|0	0.98|0.99|1.00	0.0019
PF3D7_1234800	splicing_factor_3B_subunit_3,_putative	5|5|3	0|0|0	1.00|1.00|0.98	0.0016
PF3D7_0306100	conserved_Plasmodium_protein,_unknown_function	6|4|3	0|0|0	1.00|0.99|0.99	0.0008
PF3D7_0610400	histone_H3	13|7|3	0|0|0	1.00|0.99|0.96	0.0031
PF3D7_1105600	translocon_component_PTEX88	14|3|5	0|0|0	1.00|0.96|0.99	0.0028
PF3D7_1007200	rho_GTPase-activating_protein,_putative	6|2|2	0|0|0	0.99|0.96|0.95	0.0039
PF3D7_1466400	AP2_domain_transcription_factor_AP2-EXP	6|2|4	0|0|0	0.99|0.93|0.98	0.0046
PF3D7_0212100	conserved_Plasmodium_protein,_unknown_function	5|3|2	0|0|0	0.96|0.95|0.92	0.0072
PF3D7_0309300	N2227-like_protein,_putative	4|5|2	0|0|0	0.97|0.97|0.92	0.0061
PF3D7_1342400	casein_kinase_II_beta_chain	4|3|2	0|0|0	0.98|0.98|0.92	0.0061
PF3D7_1441400	FACT_complex_subunit_SSRP1,_putative	2|2|7	0|0|0	0.92|0.92|0.98	0.0092
PF3D7_1412400	conserved_Plasmodium_protein,_unknown_function	3|2|4	0|0|0	0.95|0.92|0.96	0.0082
PF3D7_0813300	conserved_protein,_unknown_function	12|25|15	4|2|0	0.86|0.98|0.97	0.0112
PF3D7_0320900	histone_H2A.Z	15|8|9	0|2|2	0.97|0.91|0.94	0.0102
PF3D7_1423700	conserved_Plasmodium_protein,_unknown_function	5|11|9	0|2|0	0.78|0.95|0.95	0.0139
PF3D7_0515000	pre-mRNA-splicing_factor_CWC2,_putative	7|32|18	0|0|3	0.50|1.00|1.00	0.0166
PF3D7_0219600	replication_factor_C_subunit_1,_putative	7|3|5	0|0|2	0.87|0.65|0.86	0.02
PF3D7_1104200	chromatin_remodeling_protein	25|19|3	0|0|0	0.98|0.97|0.26	0.0242
PF3D7_1203700	nucleosome_assembly_protein	6|19|17	3|0|2	0.22|0.99|0.99	0.0284
PF3D7_0831700	heat_shock_protein_70	0|30|30	0|0|0	0.00|0.99|0.99	0.0336
PF3D7_0405400	pre-mRNA-processing-splicing_factor_8,_putative	6|4|5	0|0|3	0.67|0.61|0.67	0.0388
PF3D7_1365900	ubiquitin-60S_ribosomal_protein_L40	0|7|8	0|0|0	0.00|0.94|0.95	0.0541
PF3D7_0527000	DNA_replication_licensing_factor_MCM3,_putative	12|3|10	0|8|0	0.85|0.17|0.84	0.0639
PF3D7_1108400	casein_kinase_2,_alpha_subunit	13|6|6	2|4|0	0.73|0.56|0.55	0.0687
PF3D7_1105000	histone_H4	10|21|17	7|0|8	0.37|0.74|0.71	0.0735
PF3D7_1359400	CUGBP_Elav-like_family_member_1	0|3|6	0|0|0	0.00|0.86|0.93	0.0783
PF3D7_1138500	protein_phosphatase_PPM2	6|17|18	0|0|12	0.13|0.82|0.82	0.092
PF3D7_1309100	60S_ribosomal_protein_L24,_putative	5|3|3	0|0|3	0.65|0.57|0.56	0.0875
PF3D7_0513600	deoxyribodipyrimidine_photo-lyase,_putative	9|0|4	0|0|0	0.94|0.00|0.84	0.0829
PF3D7_1004300	E3_ubiquitin-protein_ligase,_putative	0|7|4	0|0|0	0.00|0.90|0.83	0.1009
PF3D7_0903900	60S_ribosomal_protein_L32	4|5|7	0|0|6	0.46|0.57|0.66	0.1138
PF3D7_0706000	importin-7,_putative	5|4|5	0|0|5	0.60|0.52|0.60	0.1052
PF3D7_1003800	U5_small_nuclear_ribonucleoprotein_component,_putative	8|0|3	0|0|0	0.91|0.00|0.78	0.118
PF3D7_0719300	actin-related_protein,_putative	8|2|0	0|0|0	0.92|0.69|0.00	0.1342
PF3D7_0202000	knob-associated_histidine-rich_protein	0|4|4	0|0|0	0.00|0.85|0.85	0.1096
PF3D7_0934800	cAMP-dependent_protein_kinase_catalytic_subunit	16|2|4	0|3|0	0.93|0.16|0.60	0.1221
PF3D7_0404300	conserved_Plasmodium_protein,_unknown_function	0|3|4	0|0|0	0.00|0.81|0.85	0.1261
PF3D7_0505200	actin-like_protein,_putative	14|0|2	0|0|0	0.97|0.00|0.67	0.1301
PF3D7_1107800	AP2_domain_transcription_factor,_putative	8|5|0	0|0|0	0.82|0.78|0.00	0.1382
PF3D7_0926700	glutamine-dependent_NAD(+)_synthetase,_putative	13|0|2	0|0|0	0.95|0.00|0.64	0.1498
PF3D7_1345800	conserved_Plasmodium_protein,_unknown_function	8|2|0	0|0|0	0.92|0.67|0.00	0.146
PF3D7_1361100	protein_transport_protein_Sec24A	5|2|4	0|4|0	0.63|0.35|0.60	0.1535
PF3D7_0811300	CCR4-associated_factor_1	0|4|6	0|0|0	0.00|0.73|0.80	0.1647
PF3D7_0923000	DNA-directed_RNA_polymerase_II_subunit_RPB3,_putative	2|2|0	0|0|0	0.80|0.80|0.00	0.1422
PF3D7_1205800	high_mobility_group_protein_B3,_putative	7|6|0	0|0|0	0.77|0.76|0.00	0.161
PF3D7_0813400	conserved_protein,_unknown_function	0|2|3	0|0|0	0.00|0.74|0.81	0.1573
PF3D7_1417500	H/ACA_ribonucleoprotein_complex_subunit_4,_putative	4|2|2	0|3|0	0.62|0.45|0.43	0.1684
PF3D7_0505500	DNA_mismatch_repair_protein_MSH6,_putative	4|0|3	0|0|0	0.76|0.00|0.73	0.172
PF3D7_0215700	DNA-directed_RNA_polymerase_II_subunit_RPB2,_putative	3|3|0	0|0|0	0.71|0.72|0.00	0.1864
PF3D7_0517700	eukaryotic_translation_initiation_factor_3_subunit_B,_putative	2|0|2	0|0|0	0.73|0.00|0.74	0.1756
PF3D7_0714000	histone_H2B_variant	11|3|7	8|2|0	0.66|0.21|0.54	0.1899
PF3D7_0318200	DNA-directed_RNA_polymerase_II_subunit_RPB1	4|7|0	0|0|0	0.66|0.75|0.00	0.1934
PF3D7_1225800	ubiquitin-activating_enzyme_E1	0|2|4	0|0|0	0.00|0.66|0.79	0.1793
PF3D7_1205500	zinc_finger_protein,_putative	3|0|4	0|0|0	0.65|0.00|0.70	0.204
PF3D7_0812400	karyopherin_alpha	8|8|17	7|0|5	0.28|0.30|0.73	0.2075
PF3D7_1466200	early_gametocyte_enriched_phosphoprotein_EGXP	0|6|4	0|0|0	0.00|0.71|0.64	0.2005
PF3D7_0520200	mediator_of_RNA_polymerase_II_transcription_subunit_17,_putative	2|2|0	0|0|0	0.68|0.67|0.00	0.197
PF3D7_1232100	60_kDa_chaperonin	12|12|19	8|12|0	0.33|0.34|0.61	0.211
PF3D7_1116000	rhoptry_neck_protein_4	0|2|2	0|0|0	0.00|0.62|0.62	0.2215
PF3D7_1147300	conserved_Plasmodium_protein,_unknown_function	2|3|0	0|0|0	0.60|0.67|0.00	0.2145
PF3D7_1402100	pseudouridine_synthase,_putative	2|0|2	0|0|0	0.61|0.00|0.63	0.2215
PF3D7_1223100	cAMP-dependent_protein_kinase_regulatory_subunit	3|2|3	0|4|0	0.42|0.35|0.43	0.2285
PF3D7_0604500	conserved_Plasmodium_protein,_unknown_function	0|3|5	0|0|0	0.00|0.54|0.63	0.232
PF3D7_1213900	conserved_Plasmodium_protein,_unknown_function	2|0|2	0|0|0	0.62|0.00|0.61	0.225
PF3D7_1444800	fructose-bisphosphate_aldolase	8|5|8	0|5|5	0.40|0.30|0.45	0.2355
PF3D7_0703500	erythrocyte_membrane-associated_antigen	5|2|0	0|2|0	0.63|0.44|0.00	0.2392
PF3D7_0814000	60S_ribosomal_protein_L13-2,_putative	2|13|8	2|0|11	0.10|0.59|0.30	0.2575
PF3D7_1454400	aminopeptidase_P	37|4|6	0|10|5	0.92|0.04|0.05	0.2502
PF3D7_1345700	isocitrate_dehydrogenase_[NADP],_mitochondrial	28|4|4	3|9|0	0.89|0.08|0.08	0.2428
PF3D7_1134100	protein_disulfide_isomerase	24|0|4	2|9|0	0.95|0.00|0.03	0.2645
PF3D7_1362200	RuvB-like_helicase_3	16|2|0	5|0|0	0.95|0.04|0.00	0.2539
PF3D7_1208900	protein_phosphatase_PPM11,_putative	8|0|0	0|0|2	0.92|0.00|0.00	0.2879
PF3D7_1239600	hydroxyethylthiazole_kinase	12|0|0	0|2|0	0.96|0.00|0.00	0.2747
PF3D7_1103800	CCR4-NOT_transcription_complex_subunit_1,_putative	0|2|9	0|0|0	0.00|0.35|0.62	0.2713
PF3D7_1110500	vacuolar_protein_sorting-associated_protein_35,_putative	8|0|0	0|3|0	0.87|0.00|0.00	0.313
PF3D7_0611800	conserved_Plasmodium_protein,_unknown_function	0|4|3	0|0|0	0.00|0.53|0.46	0.261
PF3D7_1361800	glideosome-associated_connector	0|3|3	3|0|0	0.00|0.50|0.52	0.2465
PF3D7_0302200	cytoadherence_linked_asexual_protein_3.2	13|0|0	0|0|0	0.88|0.00|0.00	0.3039
PF3D7_1103600	actin-like_protein,_putative	10|0|0	0|0|0	0.94|0.00|0.00	0.2814
PF3D7_1361900	proliferating_cell_nuclear_antigen_1	7|0|0	0|0|0	0.94|0.00|0.00	0.2847
PF3D7_1015600	heat_shock_protein_60	33|14|13	9|11|10	0.61|0.19|0.14	0.2814
PF3D7_0706500	conserved_Plasmodium_protein,_unknown_function	8|6|17	0|0|17	0.12|0.09|0.66	0.3189
PF3D7_0624600	SNF2_helicase,_putative	20|0|0	0|0|0	0.87|0.00|0.00	0.3218
PF3D7_1361000	protein_arginine_N-methyltransferase_5,_putative	13|0|0	0|0|2	0.98|0.00|0.00	0.2679
PF3D7_1445900	ATP-dependent_RNA_helicase_DDX5,_putative	6|0|0	0|2|0	0.86|0.00|0.00	0.3302
PF3D7_0303600	plasmoredoxin	4|0|0	0|0|0	0.86|0.00|0.00	0.3275
PF3D7_0516700	ubiquitin_carboxyl-terminal_hydrolase_2,_putative	12|0|0	0|0|0	0.91|0.00|0.00	0.2912
PF3D7_0217900	conserved_Plasmodium_protein,_unknown_function	5|0|0	0|0|0	0.87|0.00|0.00	0.3189
PF3D7_1362700	conserved_Plasmodium_protein,_unknown_function	0|2|2	0|0|0	0.00|0.42|0.41	0.3385
PF3D7_0108500	conserved_Plasmodium_protein,_unknown_function	0|4|0	0|0|0	0.00|0.89|0.00	0.3007
PF3D7_0312800	60S_ribosomal_protein_L26,_putative	3|6|0	0|0|7	0.27|0.53|0.00	0.3466
PF3D7_1453800	glucose-6-phosphate_dehydrogenase-6-phosphogluconolactonase	9|0|0	0|0|5	0.87|0.00|0.00	0.307
PF3D7_0414000	structural_maintenance_of_chromosomes_protein_3,_putative	5|0|0	0|0|0	0.74|0.00|0.00	0.3905
PF3D7_1402500	ribosomal_protein_S27a,_putative	0|0|3	0|0|0	0.00|0.00|0.84	0.333
PF3D7_1244100	N-alpha-acetyltransferase_15,_NatA_auxiliary_subunit,_putative	7|0|2	0|0|7	0.65|0.00|0.17	0.3413
PF3D7_0307500	spindle_and_kinetochore-associated_protein_2,_putative	6|0|0	0|0|0	0.89|0.00|0.00	0.2976
PF3D7_0628600	DNA_methyltransferase_1-associated_protein_1,_putative	5|0|0	0|0|0	0.87|0.00|0.00	0.313
PF3D7_0205400	PCI_domain-containing_protein,_putative	5|0|0	0|0|0	0.86|0.00|0.00	0.3247
PF3D7_1235900	pre-mRNA-splicing_factor_SYF1,_putative	5|0|0	0|0|0	0.77|0.00|0.00	0.372
PF3D7_0507600	protein_CAF40,_putative	4|0|0	0|0|0	0.77|0.00|0.00	0.3671
PF3D7_1422800	actin-related_protein,_putative	4|0|0	0|0|0	0.80|0.00|0.00	0.3493
PF3D7_1409800	CUGBP_Elav-like_family_member_2,_putative	3|0|0	0|0|0	0.75|0.00|0.00	0.3838
PF3D7_0519700	FoP_domain-containing_protein,_putative	0|2|0	0|0|0	0.00|0.75|0.00	0.386
PF3D7_0820000	Snf2-related_CBP_activator,_putative	9|0|0	0|0|0	0.76|0.00|0.00	0.3768
PF3D7_1433500	DNA_topoisomerase_2	6|0|0	0|0|0	0.76|0.00|0.00	0.3791
PF3D7_0910100	exportin-7,_putative	2|0|3	0|0|3	0.31|0.00|0.47	0.3596
PF3D7_1006700	conserved_Plasmodium_protein,_unknown_function	4|0|0	0|0|2	0.71|0.00|0.00	0.4137
PF3D7_0406100	V-type_proton_ATPase_subunit_B	3|0|0	0|0|0	0.77|0.00|0.00	0.3647
PF3D7_1414400	serine/threonine_protein_phosphatase_PP1	3|0|0	0|0|0	0.78|0.00|0.00	0.3545
PF3D7_1143300	DNA-directed_RNA_polymerases_I_and_III_subunit_RPAC1,_putative	3|0|0	0|0|0	0.80|0.00|0.00	0.3519
PF3D7_0209200	exosome_complex_component_MTR3,_putative	2|0|0	0|0|0	0.72|0.00|0.00	0.4097
PF3D7_0909800	small_nuclear_ribonucleoprotein_Sm_D3,_putative	2|0|0	0|0|0	0.78|0.00|0.00	0.3571
PF3D7_0524000	karyopherin_beta	14|17|18	8|11|7	0.18|0.26|0.29	0.3971
PF3D7_1408000	plasmepsin_II	4|17|18	7|3|16	0.04|0.33|0.35	0.4056
PF3D7_1453900	conserved_Plasmodium_protein,_unknown_function	0|4|0	0|0|0	0.00|0.73|0.00	0.4035
PF3D7_1119700	conserved_Plasmodium_protein,_unknown_function	3|0|0	0|0|0	0.77|0.00|0.00	0.3696
PF3D7_1028400	nucleolar_preribosomal_assembly_protein,_putative	0|3|0	0|0|0	0.00|0.75|0.00	0.3883
PF3D7_1324100	conserved_Plasmodium_membrane_protein,_unknown_function	3|0|0	0|0|0	0.73|0.00|0.00	0.4076
PF3D7_0623500	superoxide_dismutase_[Fe]	3|0|0	0|0|0	0.82|0.00|0.00	0.3439
PF3D7_1477300	Plasmodium_exported_protein_(PHIST),_unknown_function	3|0|0	0|0|0	0.83|0.00|0.00	0.3358
PF3D7_1457200	thioredoxin_1	2|0|0	0|0|0	0.75|0.00|0.00	0.3815
PF3D7_1022100	methyltransferase,_putative	0|0|2	0|0|0	0.00|0.00|0.73	0.3993
PF3D7_1002400	transformer-2_protein_homolog_beta,_putative	2|0|0	0|0|0	0.72|0.00|0.00	0.4117
PF3D7_0617900	histone_H3_variant	12|0|0	3|0|5	0.74|0.00|0.00	0.3927
PF3D7_1241700	replication_factor_C_subunit_4,_putative	5|0|0	0|0|3	0.69|0.00|0.00	0.433
PF3D7_1333600	U3_small_nucleolar_RNA-associated_protein_4,_putative	5|0|0	0|0|0	0.69|0.00|0.00	0.4255
PF3D7_1363500	CCR4_domain-containing_protein_2,_putative	5|0|0	0|0|0	0.73|0.00|0.00	0.4014
PF3D7_0315100	eukaryotic_translation_initiation_factor_4E	4|0|0	0|2|0	0.69|0.00|0.00	0.4366
PF3D7_1224000	GTP_cyclohydrolase_1	2|0|0	0|0|0	0.70|0.00|0.00	0.4236
PF3D7_0109500	N-acetyltransferase,_GNAT_family,_putative	2|0|0	0|0|0	0.76|0.00|0.00	0.3744
PF3D7_1003300	N-terminal_acetyltransferase_A_complex_catalytic_subunit_ARD1,_putative	2|0|0	0|0|0	0.77|0.00|0.00	0.3647
PF3D7_1414300	60S_ribosomal_protein_L10,_putative	18|2|7	3|11|5	0.47|0.08|0.14	0.4216
PF3D7_0626000	conserved_Plasmodium_protein,_unknown_function	6|0|0	0|0|0	0.69|0.00|0.00	0.4293
PF3D7_1145100	coatomer_subunit_gamma,_putative	4|0|0	0|0|0	0.69|0.00|0.00	0.4293
PF3D7_0303200	HAD_superfamily_protein,_putative	4|0|0	0|0|0	0.65|0.00|0.00	0.4522
PF3D7_0725300	conserved_protein,_unknown_function	0|3|0	0|0|0	0.00|0.67|0.00	0.4488
PF3D7_0612900	nucleolar_GTP-binding_protein_1,_putative	3|0|0	0|0|0	0.68|0.00|0.00	0.4471
PF3D7_1460300	60S_ribosomal_protein_L29,_putative	2|0|0	0|0|0	0.74|0.00|0.00	0.3971
PF3D7_1115800	conserved_Plasmodium_protein,_unknown_function	0|2|0	0|0|0	0.00|0.70|0.00	0.4197
PF3D7_1224300	polyadenylate-binding_protein_1,_putative	8|8|24	5|7|18	0.08|0.08|0.44	0.4778
PF3D7_0713900	conserved_Plasmodium_protein,_unknown_function	0|9|0	0|0|0	0.00|0.64|0.00	0.4637
PF3D7_0406500	NYN_domain-containing_protein,_putative	9|0|0	0|0|0	0.65|0.00|0.00	0.4539
PF3D7_0727900	conserved_Plasmodium_protein,_unknown_function	6|0|0	0|0|0	0.69|0.00|0.00	0.4402
PF3D7_1111100	replication_factor_C_subunit_5,_putative	4|0|0	0|0|2	0.71|0.00|0.00	0.4157
PF3D7_0627700	transportin	0|4|0	0|0|0	0.00|0.69|0.00	0.4348
PF3D7_1239000	HD_superfamily_phosphohydrolase_protein,_putative	4|0|0	0|0|0	0.68|0.00|0.00	0.4471
PF3D7_0707700	E3_ubiquitin-protein_ligase,_putative	0|0|3	0|0|0	0.00|0.00|0.65	0.4605
PF3D7_0409400	chaperone_protein_DnaJ	0|0|3	0|0|0	0.00|0.00|0.70	0.4177
PF3D7_0312300	26S_proteasome_regulatory_subunit_RPN12,_putative	2|0|0	0|0|0	0.69|0.00|0.00	0.4419
PF3D7_0811400	conserved_protein,_unknown_function	5|0|2	0|7|0	0.45|0.00|0.23	0.4384
PF3D7_1212900	bromodomain_protein_2,_putative	4|0|0	0|0|0	0.65|0.00|0.00	0.4522
PF3D7_0528100	AP-1_complex_subunit_beta,_putative	3|0|0	0|0|0	0.61|0.00|0.00	0.4763
PF3D7_0111800	eukaryotic_translation_initiation_factor_4E,_putative	3|0|0	0|0|0	0.69|0.00|0.00	0.433
PF3D7_1115200	histone-lysine_N-methyltransferase_SET7	0|0|2	0|0|0	0.00|0.00|0.58	0.4854
PF3D7_1428800	transcription_initiation_TFIID-like,_putative	2|0|0	0|0|0	0.68|0.00|0.00	0.4437
PF3D7_0624200	conserved_Plasmodium_protein,_unknown_function	2|0|0	0|0|0	0.65|0.00|0.00	0.4572
PF3D7_0616200	kinetochore_protein_NDC80,_putative	2|0|0	0|0|0	0.62|0.00|0.00	0.4717
PF3D7_1106000	RuvB-like_helicase_2	13|3|0	3|7|3	0.49|0.13|0.00	0.4701
PF3D7_1107300	polyadenylate-binding_protein-interacting_protein_1,_putative	0|9|0	0|0|0	0.00|0.58|0.00	0.4869
PF3D7_0603400	trophozoite_exported_protein_1	4|0|0	0|0|0	0.65|0.00|0.00	0.4605
PF3D7_0824800	conserved_Plasmodium_membrane_protein,_unknown_function	4|0|0	0|0|0	0.65|0.00|0.00	0.4572
PF3D7_0706400	60S_ribosomal_protein_L37	3|0|0	3|0|0	0.62|0.00|0.00	0.4732
PF3D7_0629800	cullin-like_protein,_putative	0|0|3	0|0|0	0.00|0.00|0.60	0.4794
PF3D7_1443400	WD_repeat-containing_protein	3|0|0	0|0|0	0.64|0.00|0.00	0.4621
PF3D7_1227100	DNA_helicase_60	3|0|0	0|0|0	0.63|0.00|0.00	0.4653
PF3D7_0403700	pre-mRNA-splicing_factor_CLF1,_putative	3|0|0	0|0|0	0.62|0.00|0.00	0.4685
PF3D7_0711500	regulator_of_chromosome_condensation,_putative	0|0|2	0|0|0	0.00|0.00|0.59	0.4824
PF3D7_1230800	pre-mRNA-splicing_regulator,_putative	0|0|2	0|0|0	0.00|0.00|0.57	0.4884
PF3D7_1474500	splicing_factor_3A_subunit_1,_putative	2|0|0	0|0|0	0.58|0.00|0.00	0.4839
PF3D7_0903400	ATP-dependent_RNA_helicase_DDX60,_putative	5|0|0	0|4|0	0.52|0.00|0.00	0.5083
PF3D7_0911200	conserved_Plasmodium_protein,_unknown_function	4|0|0	0|3|0	0.55|0.00|0.00	0.4956
PF3D7_1305000	MCL1_domain-containing_protein,_putative	4|0|0	0|0|0	0.56|0.00|0.00	0.4927
PF3D7_1143100	AP2_domain_transcription_factor_AP2-O,_putative	4|0|0	0|0|0	0.60|0.00|0.00	0.4809
PF3D7_1008800	nucleolar_protein_5,_putative	0|0|3	0|3|0	0.00|0.00|0.53	0.5028
PF3D7_0209800	ATP-dependent_RNA_helicase_UAP56	0|0|2	0|2|0	0.00|0.00|0.51	0.5111
PF3D7_1004400	RNA-binding_protein,_putative	0|2|0	0|0|0	0.00|0.54|0.00	0.5
PF3D7_1439500	oocyst_rupture_protein_2,_putative	2|0|0	0|0|0	0.53|0.00|0.00	0.5042
PF3D7_0525300	conserved_protein,_unknown_function	2|0|0	0|0|0	0.61|0.00|0.00	0.4748
PF3D7_0519800	EELM2_domain-containing_protein,_putative	2|0|0	0|0|0	0.56|0.00|0.00	0.4942
PF3D7_1008400	26S_protease_regulatory_subunit_4,_putative	9|0|0	0|3|7	0.52|0.00|0.00	0.507
PF3D7_1356800	serine/threonine_protein_kinase,_putative	6|0|0	0|0|0	0.50|0.00|0.00	0.5138
PF3D7_1359600	conserved_Plasmodium_protein,_unknown_function	0|0|4	0|0|0	0.00|0.00|0.53	0.5056
PF3D7_0217800	40S_ribosomal_protein_S26	3|0|0	0|0|3	0.54|0.00|0.00	0.5014
PF3D7_1230700	protein_transport_protein_SEC13	3|0|0	0|0|2	0.62|0.00|0.00	0.4669
PF3D7_0307100	40S_ribosomal_protein_S12,_putative	3|0|0	2|0|0	0.57|0.00|0.00	0.4898
PF3D7_0317200	cdc2-related_protein_kinase_4	3|0|0	0|0|0	0.54|0.00|0.00	0.5
PF3D7_0416400	histone_acetyltransferase,_putative	3|0|0	0|0|0	0.56|0.00|0.00	0.4913
PF3D7_0822600	protein_transport_protein_SEC23	16|4|6	0|20|0	0.40|0.04|0.06	0.5152
PF3D7_1017900	26S_proteasome_regulatory_subunit_p55,_putative	11|2|2	3|9|2	0.33|0.09|0.10	0.5124
PF3D7_1146600	oocyst_rupture_protein_1,_putative	3|0|0	0|0|0	0.54|0.00|0.00	0.4971
PF3D7_1476600	Plasmodium_exported_protein,_unknown_function	0|2|0	0|0|0	0.00|0.52|0.00	0.5097
PF3D7_1434800	mitochondrial_acidic_protein_MAM33,_putative	4|0|2	3|2|0	0.28|0.00|0.22	0.5165
PF3D7_0216000	DEAD/DEAH_box_helicase,_putative	0|3|0	0|0|0	0.00|0.48|0.00	0.5178
PF3D7_0815200	importin_subunit_beta,_putative	0|0|2	0|0|2	0.00|0.00|0.45	0.5219
PF3D7_0905900	coatomer_subunit_beta,_putative	6|0|0	0|4|3	0.47|0.00|0.00	0.5205
PF3D7_1366300	conserved_Plasmodium_protein,_unknown_function	0|4|0	0|5|0	0.00|0.47|0.00	0.5192
PF3D7_1323400	60S_ribosomal_protein_L23	3|0|0	0|0|3	0.44|0.00|0.00	0.5233
PF3D7_0410800	conserved_Plasmodium_protein,_unknown_function	2|0|0	0|0|0	0.44|0.00|0.00	0.5246
PF3D7_0305500	conserved_Plasmodium_protein,_unknown_function	5|0|0	0|0|0	0.40|0.00|0.00	0.5341
PF3D7_1116100	serine_esterase,_putative	3|0|0	0|3|0	0.43|0.00|0.00	0.526
PF3D7_0402200	surface-associated_interspersed_protein_4.1_(SURFIN_4.1),_pseudogene	3|0|0	0|0|0	0.43|0.00|0.00	0.5273
PF3D7_1020700	N-acetyltransferase,_GNAT_family,_putative	2|0|0	0|0|0	0.41|0.00|0.00	0.5314
PF3D7_1345100	thioredoxin_2	3|2|2	0|7|0	0.14|0.12|0.13	0.5367
PF3D7_1457900	conserved_Plasmodium_protein,_unknown_function	4|0|0	0|0|0	0.38|0.00|0.00	0.5393
PF3D7_1470900	proteasome_subunit_beta_type-2,_putative	3|0|0	0|4|0	0.41|0.00|0.00	0.5314
PF3D7_0819800	conserved_Plasmodium_protein,_unknown_function	0|0|2	0|0|0	0.00|0.00|0.42	0.5287
PF3D7_0602100	ATP-dependent_RNA_helicase,_putative	2|0|0	0|0|0	0.39|0.00|0.00	0.538
PF3D7_0619500	acyl-CoA_synthetase	2|0|0	0|0|0	0.40|0.00|0.00	0.5327
PF3D7_1461800	conserved_Plasmodium_protein,_unknown_function	0|3|0	0|0|0	0.00|0.35|0.00	0.542
PF3D7_1121300	tyrosine_kinase-like_protein	0|0|2	0|0|0	0.00|0.00|0.35	0.5433
PF3D7_1126500	WD_repeat-containing_protein,_putative	2|0|0	0|0|0	0.40|0.00|0.00	0.5354
PF3D7_0807800	26S_proteasome_regulatory_subunit_RPN10,_putative	5|0|0	0|0|7	0.33|0.00|0.00	0.5473
PF3D7_1147200	tubulin--tyrosine_ligase,_putative	3|0|0	0|0|0	0.35|0.00|0.00	0.5407
PF3D7_1343700	kelch_protein_K13	2|0|0	0|0|3	0.30|0.00|0.00	0.55
PF3D7_1237200	conserved_Plasmodium_protein,_unknown_function	0|2|0	0|0|0	0.00|0.32|0.00	0.5486
PF3D7_0913200	elongation_factor_1-beta	5|0|0	2|4|0	0.29|0.00|0.00	0.5513
PF3D7_1136400	signal_recognition_particle_subunit_SRP72,_putative	2|0|0	0|0|3	0.27|0.00|0.00	0.5527
PF3D7_0728000	eukaryotic_translation_initiation_factor_2_subunit_alpha	2|0|0	0|3|0	0.34|0.00|0.00	0.546
PF3D7_0629700	SET_domain_protein,_putative	5|0|0	0|0|0	0.26|0.00|0.00	0.5553
PF3D7_0317700	CPSF_(cleavage_and_polyadenylation_specific_factor),_subunit_A,_putative	3|0|0	0|0|0	0.34|0.00|0.00	0.5447
PF3D7_1116800	heat_shock_protein_101	2|0|0	0|3|0	0.27|0.00|0.00	0.554
PF3D7_1239800	conserved_Plasmodium_protein,_unknown_function	4|0|0	0|0|0	0.22|0.00|0.00	0.5686
PF3D7_1206200	eukaryotic_translation_initiation_factor_3_subunit_C,_putative	0|0|3	0|6|0	0.00|0.00|0.23	0.566
PF3D7_0528200	eukaryotic_translation_initiation_factor_3_subunit_E,_putative	0|0|2	0|4|0	0.00|0.00|0.24	0.5607
PF3D7_1417800	DNA_replication_licensing_factor_MCM2	0|0|2	0|4|0	0.00|0.00|0.24	0.5594
PF3D7_0201900	erythrocyte_membrane_protein_3	0|2|0	0|0|0	0.00|0.25|0.00	0.5567
PF3D7_1139300	AP2_domain_transcription_factor,_putative	2|0|0	0|0|0	0.22|0.00|0.00	0.5712
PF3D7_1352700	intron-binding_protein_aquarius,_putative	2|0|0	0|0|0	0.22|0.00|0.00	0.5699
PF3D7_1123000	conserved_Plasmodium_protein,_unknown_function	2|0|0	0|0|0	0.25|0.00|0.00	0.558
PF3D7_1403900	serine/threonine_protein_phosphatase_CPPED1,_putative	5|0|0	0|6|2	0.22|0.00|0.00	0.5673
PF3D7_1136500	casein_kinase_1	3|0|0	0|5|0	0.21|0.00|0.00	0.5737
PF3D7_0717700	serine--tRNA_ligase,_putative	2|0|0	0|4|0	0.23|0.00|0.00	0.5634
PF3D7_0907400	ATP-dependent_protease_ATPase_subunit_ClpY	2|0|0	3|0|0	0.21|0.00|0.00	0.5724
PF3D7_0310500	ATP-dependent_RNA_helicase_DHX57,_putative	2|0|0	0|0|0	0.23|0.00|0.00	0.5634
PF3D7_1013600	conserved_Plasmodium_protein,_unknown_function	2|0|0	0|0|0	0.23|0.00|0.00	0.5647
PF3D7_0422500	pre-mRNA-splicing_helicase_BRR2,_putative	2|0|0	0|0|0	0.20|0.00|0.00	0.575
PF3D7_1311800	M1-family_alanyl_aminopeptidase	4|0|0	0|7|0	0.16|0.00|0.00	0.5814
PF3D7_0609000	nucleoporin_NUP637,_putative	3|0|0	0|0|0	0.18|0.00|0.00	0.5763
PF3D7_1456700	conserved_Plasmodium_protein,_unknown_function	2|0|0	4|0|0	0.14|0.00|0.00	0.5877
PF3D7_1146800	conserved_Plasmodium_protein,_unknown_function	0|2|0	0|0|0	0.00|0.18|0.00	0.5776
PF3D7_1248900	26S_protease_regulatory_subunit_8,_putative	9|0|3	0|9|6	0.08|0.00|0.05	0.5903
PF3D7_1010700	dolichyl-phosphate-mannose--protein_mannosyltransferase,_putative	5|0|2	6|2|19	0.07|0.00|0.08	0.5865
PF3D7_1211700	DNA_replication_licensing_factor_MCM5,_putative	3|0|4	3|6|0	0.06|0.00|0.09	0.5827
PF3D7_1426000	60S_ribosomal_protein_L21	0|6|0	4|0|9	0.00|0.15|0.00	0.584
PF3D7_1124600	ethanolamine_kinase	3|0|2	2|9|0	0.07|0.00|0.06	0.5915
PF3D7_0210100	60S_ribosomal_protein_L37ae,_putative	0|2|2	3|0|3	0.00|0.07|0.08	0.5852
PF3D7_1417600	conserved_Plasmodium_protein,_unknown_function	3|0|0	0|0|0	0.17|0.00|0.00	0.5789
PF3D7_0919900	regulator_of_chromosome_condensation-PP1-interacting_protein	0|2|0	0|0|0	0.00|0.16|0.00	0.5801
PF3D7_1105100	histone_H2B	15|17|14	14|9|4	0.03|0.04|0.03	0.6013
PF3D7_1402300	26S_proteasome_regulatory_subunit_RPN6	8|2|0	0|9|5	0.07|0.04|0.00	0.594
PF3D7_1343000	phosphoethanolamine_N-methyltransferase	3|4|2	4|6|4	0.03|0.03|0.03	0.6073
PF3D7_0912900	26S_proteasome_regulatory_subunit_RPN8,_putative	4|0|0	3|7|0	0.11|0.00|0.00	0.5965
PF3D7_0709700	prodrug_activation_and_resistance_esterase	2|0|0	2|5|0	0.14|0.00|0.00	0.589
PF3D7_1353900	proteasome_subunit_alpha_type-7,_putative	2|0|0	0|5|0	0.12|0.00|0.00	0.5927
PF3D7_0703900	conserved_Plasmodium_membrane_protein,_unknown_function	0|2|0	0|0|0	0.00|0.11|0.00	0.5952
PF3D7_0507100	60S_ribosomal_protein_L4	11|12|11	8|8|19	0.02|0.03|0.02	0.6233
PF3D7_1252100	rhoptry_neck_protein_3	15|6|13	5|20|7	0.03|0.01|0.03	0.6233
PF3D7_1129100	parasitophorous_vacuolar_protein_1	11|5|14	11|12|14	0.02|0.01|0.04	0.6211
PF3D7_0627800	acetyl-CoA_synthetase,_putative	11|5|11	11|14|12	0.03|0.03|0.03	0.6049
PF3D7_1466300	26S_proteasome_regulatory_subunit_RPN2,_putative	10|6|4	3|8|11	0.03|0.03|0.03	0.6108
PF3D7_0516900	60S_ribosomal_protein_L2	7|3|6	5|3|10	0.04|0.02|0.04	0.6037
PF3D7_1229400	macrophage_migration_inhibitory_factor	5|3|3	8|6|0	0.04|0.02|0.02	0.6085
PF3D7_1351400	60S_ribosomal_protein_L17,_putative	3|5|2	8|3|4	0.03|0.04|0.03	0.5977
PF3D7_1311900	V-type_proton_ATPase_catalytic_subunit_A	7|0|3	0|6|5	0.07|0.00|0.04	0.5989
PF3D7_1030500	26S_proteasome_regulatory_subunit_RPN9,_putative	6|2|0	2|11|4	0.05|0.04|0.00	0.6025
PF3D7_1211800	polyubiquitin	7|0|0	3|5|4	0.08|0.00|0.00	0.6143
PF3D7_0925900	parasitophorous_vacuolar_protein_5,_putative	4|2|0	0|0|11	0.05|0.02|0.00	0.6188
PF3D7_1349200	glutamate--tRNA_ligase,_putative	3|0|0	0|5|3	0.09|0.00|0.00	0.6097
PF3D7_1429800	coatomer_subunit_beta,_putative	3|0|0	0|3|4	0.08|0.00|0.00	0.6143
PF3D7_1355100	DNA_replication_licensing_factor_MCM6	0|0|2	0|2|3	0.00|0.00|0.10	0.6001
PF3D7_0804500	conserved_Plasmodium_membrane_protein,_unknown_function	2|0|0	0|0|0	0.08|0.00|0.00	0.6154
PF3D7_1012400	hypoxanthine-guanine_phosphoribosyltransferase	12|4|5	7|16|4	0.03|0.02|0.01	0.6287
PF3D7_1342000	40S_ribosomal_protein_S6	3|8|7	6|9|7	0.02|0.03|0.02	0.6244
PF3D7_0905400	high_molecular_weight_rhoptry_protein_3	7|2|7	5|23|4	0.01|0.01|0.03	0.6432
PF3D7_1431700	60S_ribosomal_protein_L14,_putative	4|4|7	9|3|8	0.01|0.01|0.02	0.65
PF3D7_1145400	dynamin-like_protein	8|3|2	8|16|11	0.02|0.02|0.01	0.6471
PF3D7_1357800	T-complex_protein_1_subunit_delta	3|5|4	0|17|13	0.01|0.02|0.02	0.6432
PF3D7_1306400	26S_protease_regulatory_subunit_10B,_putative	10|2|0	5|10|11	0.03|0.02|0.00	0.6461
PF3D7_1311500	26S_protease_regulatory_subunit_7,_putative	8|2|0	7|13|6	0.03|0.03|0.00	0.6308
PF3D7_1341200	60S_ribosomal_protein_L18,_putative	3|4|2	6|4|8	0.02|0.02|0.02	0.6308
PF3D7_1126000	threonine--tRNA_ligase	9|0|0	0|10|6	0.06|0.00|0.00	0.6371
PF3D7_0309500	asparagine_synthetase_[glutamine-hydrolyzing],_putative	6|2|0	5|12|2	0.04|0.02|0.00	0.6371
PF3D7_1004000	60S_ribosomal_protein_L13,_putative	6|2|0	9|0|8	0.04|0.02|0.00	0.6391
PF3D7_1211400	heat_shock_protein_DNAJ_homologue_Pfj4	2|3|2	10|10|13	0.02|0.02|0.02	0.635
PF3D7_0520900	adenosylhomocysteinase	0|5|2	3|6|4	0.00|0.05|0.03	0.612
PF3D7_1410400	rhoptry-associated_protein_1	3|0|2	12|20|20	0.03|0.00|0.04	0.6265
PF3D7_0527500	Hsc70-interacting_protein	3|0|2	0|2|17	0.02|0.00|0.02	0.6557
PF3D7_1445100	histidine--tRNA_ligase,_putative	4|0|0	0|10|2	0.08|0.00|0.00	0.6177
PF3D7_0930300	merozoite_surface_protein_1	3|0|0	45|77|361	0.05|0.00|0.00	0.6481
PF3D7_0827900	protein_disulfide_isomerase	3|0|0	4|6|3	0.05|0.00|0.00	0.6381
PF3D7_1236100	clustered-asparagine-rich_protein	3|0|0	0|6|5	0.05|0.00|0.00	0.6432
PF3D7_0932800	importin_alpha_re-exporter,_putative	0|0|3	5|4|0	0.00|0.00|0.09	0.6061
PF3D7_1130400	26S_protease_regulatory_subunit_6A,_putative	3|0|0	0|3|4	0.08|0.00|0.00	0.6199
PF3D7_1109900	60S_ribosomal_protein_L36	3|0|0	3|0|4	0.07|0.00|0.00	0.6276
PF3D7_0606700	coatomer_alpha_subunit,_putative	3|0|0	0|3|3	0.07|0.00|0.00	0.6265
PF3D7_0413600	26S_protease_regulatory_subunit_6B,_putative	0|2|0	2|5|10	0.00|0.05|0.00	0.6442
PF3D7_0102900	aspartate--tRNA_ligase	2|0|0	0|4|4	0.06|0.00|0.00	0.6319
PF3D7_0907700	proteasome_activator_28_subunit_beta,_putative	2|0|0	0|6|0	0.08|0.00|0.00	0.6177
PF3D7_1021900	PHAX_domain-containing_protein,_putative	0|0|2	0|3|2	0.00|0.00|0.06	0.6329
PF3D7_0915400	ATP-dependent_6-phosphofructokinase	32|10|5	16|24|38	0.02|0.00|0.00	0.6744
PF3D7_0929400	high_molecular_weight_rhoptry_protein_2	23|4|9	24|59|9	0.01|0.01|0.00	0.6752
PF3D7_0708400	heat_shock_protein_90	9|12|15	14|27|39	0.01|0.01|0.00	0.6819
PF3D7_0317600	40S_ribosomal_protein_S11,_putative	10|5|10	8|10|13	0.01|0.01|0.01	0.6684
PF3D7_0802000	glutamate_dehydrogenase,_putative	16|2|4	4|23|11	0.02|0.01|0.01	0.6666
PF3D7_1424400	60S_ribosomal_protein_L7-3,_putative	7|10|5	9|8|9	0.02|0.03|0.01	0.635
PF3D7_1447000	40S_ribosomal_protein_S5	11|2|8	18|12|11	0.01|0.01|0.01	0.6827
PF3D7_0517000	60S_ribosomal_protein_L12,_putative	9|7|4	12|10|5	0.01|0.01|0.00	0.6851
PF3D7_1424100	60S_ribosomal_protein_L5,_putative	10|6|3	12|10|14	0.01|0.00|0.01	0.6882
PF3D7_1465900	40S_ribosomal_protein_S3	10|6|2	17|27|9	0.01|0.01|0.00	0.6936
PF3D7_0619400	cell_division_cycle_protein_48_homologue,_putative	9|4|4	4|9|33	0.02|0.02|0.01	0.6519
PF3D7_1338200	60S_ribosomal_protein_L6,_putative	8|5|4	19|7|6	0.01|0.01|0.01	0.6735
PF3D7_0205900	26S_proteasome_regulatory_subunit_RPN1,_putative	13|0|2	5|11|13	0.04|0.00|0.00	0.6594
PF3D7_0813900	40S_ribosomal_protein_S16,_putative	8|3|3	8|11|7	0.01|0.01|0.01	0.6684
PF3D7_1142500	60S_ribosomal_protein_L28	7|4|3	11|7|5	0.01|0.01|0.01	0.6794
PF3D7_1460700	60S_ribosomal_protein_L27	4|4|4	11|5|9	0.01|0.01|0.00	0.6882
PF3D7_1338300	elongation_factor_1-gamma,_putative	9|3|0	4|14|6	0.03|0.02|0.00	0.6566
PF3D7_1358800	40S_ribosomal_protein_S15	3|3|5	10|3|10	0.01|0.00|0.01	0.6921
PF3D7_1008700	tubulin_beta_chain	3|4|2	11|14|27	0.02|0.01|0.01	0.6603
PF3D7_1222300	endoplasmin,_putative	2|4|3	11|19|16	0.01|0.00|0.00	0.6921
PF3D7_0320300	T-complex_protein_1_subunit_epsilon	4|2|3	4|13|14	0.01|0.02|0.02	0.65
PF3D7_0618300	60S_ribosomal_protein_L27a,_putative	2|5|2	6|11|11	0.00|0.01|0.00	0.6981
PF3D7_1338100	26S_proteasome_regulatory_subunit_RPN3,_putative	9|0|0	5|7|7	0.05|0.00|0.00	0.6432
PF3D7_1410600	eukaryotic_translation_initiation_factor_2_subunit_gamma,_putative	6|3|0	0|19|0	0.01|0.02|0.00	0.6648
PF3D7_0932300	M18_aspartyl_aminopeptidase	8|0|0	4|20|3	0.02|0.00|0.00	0.6794
PF3D7_0814200	DNA/RNA-binding_protein_Alba_1	6|2|0	6|10|9	0.02|0.02|0.00	0.6585
PF3D7_1011800	PRE-binding_protein	5|3|0	3|11|5	0.02|0.02|0.00	0.6538
PF3D7_0511800	inositol-3-phosphate_synthase	6|2|0	0|16|2	0.02|0.01|0.00	0.6666
PF3D7_1229500	T-complex_protein_1_subunit_gamma	5|0|2	2|26|17	0.01|0.00|0.01	0.6819
PF3D7_0516200	40S_ribosomal_protein_S11	0|4|2	15|25|9	0.00|0.01|0.01	0.6936
PF3D7_0608700	T-complex_protein_1_subunit_zeta	4|2|0	5|8|14	0.02|0.02|0.00	0.6576
PF3D7_0307200	60S_ribosomal_protein_L7,_putative	4|0|2	5|5|14	0.01|0.00|0.02	0.6718
PF3D7_0627500	protein_DJ-1	3|0|2	4|14|4	0.01|0.00|0.01	0.689
PF3D7_1420400	glycine--tRNA_ligase	5|0|0	0|11|3	0.05|0.00|0.00	0.6461
PF3D7_1421200	40S_ribosomal_protein_S25	2|3|0	2|4|7	0.01|0.02|0.00	0.671
PF3D7_1442300	tRNA_import_protein_tRIP	5|0|0	0|11|0	0.03|0.00|0.00	0.6639
PF3D7_0108300	conserved_Plasmodium_protein,_unknown_function	4|0|0	0|0|9	0.04|0.00|0.00	0.6529
PF3D7_1104000	phenylalanine--tRNA_ligase_beta_subunit	3|0|0	7|15|9	0.03|0.00|0.00	0.6692
PF3D7_0935800	cytoadherence_linked_asexual_protein_9	0|0|3	0|13|4	0.00|0.00|0.04	0.6612
PF3D7_1142600	60S_ribosomal_protein_L35ae,_putative	3|0|0	6|5|3	0.02|0.00|0.00	0.6794
PF3D7_1408100	plasmepsin_III	0|3|0	0|0|12	0.00|0.02|0.00	0.6921
PF3D7_1124900	60S_ribosomal_protein_L35,_putative	3|0|0	5|4|3	0.03|0.00|0.00	0.671
PF3D7_0218000	replication_factor_C_subunit_2,_putative	3|0|0	5|3|3	0.04|0.00|0.00	0.6557
PF3D7_1027800	60S_ribosomal_protein_L3	2|0|0	9|8|15	0.01|0.00|0.00	0.6981
PF3D7_1118200	heat_shock_protein_90,_putative	0|0|2	8|3|14	0.00|0.00|0.02	0.6859
PF3D7_0810800	hydroxymethyldihydropterin_pyrophosphokinase-dihydropteroate_synthase	2|0|0	4|4|11	0.01|0.00|0.00	0.6944
PF3D7_1331800	60S_ribosomal_protein_L23,_putative	2|0|0	5|5|6	0.02|0.00|0.00	0.6882
PF3D7_0308200	T-complex_protein_1_subunit_eta	2|0|0	0|11|4	0.02|0.00|0.00	0.6735
PF3D7_1368100	26S_proteasome_regulatory_subunit_RPN11,_putative	2|0|0	4|9|2	0.02|0.00|0.00	0.6819
PF3D7_1317800	40S_ribosomal_protein_S19	2|0|0	7|3|5	0.02|0.00|0.00	0.6851
PF3D7_0214000	T-complex_protein_1_subunit_theta	0|2|0	0|9|4	0.00|0.05|0.00	0.6519
PF3D7_0624000	hexokinase	2|0|0	3|7|3	0.03|0.00|0.00	0.6639
PF3D7_0306900	40S_ribosomal_protein_S23,_putative	0|2|0	5|4|3	0.00|0.03|0.00	0.6639
PF3D7_0818900	heat_shock_protein_70	88|125|116	242|202|135	0.00|0.00|0.00	0.8621
PF3D7_0917900	heat_shock_protein_70	106|72|80	147|126|64	0.00|0.00|0.00	0.7213
PF3D7_1134000	heat_shock_protein_70	19|21|29	75|37|44	0.00|0.00|0.00	0.7115
PF3D7_1246200	actin_I	24|16|14	44|42|114	0.00|0.00|0.00	0.8621
PF3D7_1357000	elongation_factor_1-alpha	22|15|12	72|95|79	0.00|0.00|0.00	0.7135
PF3D7_1437900	HSP40,_subfamily_A	11|14|23	20|29|44	0.00|0.00|0.00	0.7135
PF3D7_1462800	glyceraldehyde-3-phosphate_dehydrogenase	11|14|12	23|39|34	0.00|0.00|0.00	0.701
PF3D7_0708800	heat_shock_protein_110	2|11|10	33|41|12	0.00|0.00|0.01	0.701
PF3D7_0922200	S-adenosylmethionine_synthetase	15|3|5	24|20|26	0.00|0.00|0.00	0.7168
PF3D7_1130200	60S_ribosomal_protein_P0	8|3|5	30|17|14	0.00|0.00|0.00	0.72
PF3D7_0608800	ornithine_aminotransferase	7|5|3	0|27|9	0.01|0.00|0.00	0.6981
PF3D7_1412500	actin_II	13|0|0	11|10|25	0.01|0.00|0.00	0.7032
PF3D7_0721600	40S_ribosomal_protein_S5,_putative	6|5|2	5|16|14	0.00|0.00|0.00	0.6981
PF3D7_0629200	DnaJ_protein,_putative	4|2|6	6|10|26	0.00|0.00|0.00	0.706
PF3D7_0621200	pyridoxine_biosynthesis_protein_PDX1	12|0|0	6|22|12	0.01|0.00|0.00	0.706
PF3D7_0322900	40S_ribosomal_protein_S3A,_putative	6|4|2	9|15|15	0.00|0.00|0.01	0.7032
PF3D7_1468700	eukaryotic_initiation_factor_4A	3|5|3	27|21|49	0.00|0.00|0.00	0.72
PF3D7_1324900	L-lactate_dehydrogenase	2|6|3	8|32|3	0.00|0.00|0.00	0.7115
PF3D7_1026800	40S_ribosomal_protein_S2	7|3|0	22|29|9	0.00|0.00|0.00	0.7155
PF3D7_1438900	thioredoxin_peroxidase_1	10|0|0	4|20|11	0.01|0.00|0.00	0.7148
PF3D7_1451100	elongation_factor_2	2|3|3	33|27|23	0.00|0.00|0.00	0.706
PF3D7_0422400	40S_ribosomal_protein_S19	8|0|0	8|16|7	0.01|0.00|0.00	0.7115
PF3D7_1466800	conserved_Plasmodium_protein,_unknown_function	3|3|2	0|2|21	0.00|0.00|0.00	0.72
PF3D7_1219100	clathrin_heavy_chain,_putative	5|0|2	71|0|0	0.00|0.00|0.00	0.8621
PF3D7_1129200	26S_proteasome_regulatory_subunit_RPN7,_putative	6|0|0	4|9|5	0.02|0.00|0.00	0.6794
PF3D7_0211800	asparagine--tRNA_ligase	3|0|3	0|16|0	0.00|0.00|0.01	0.701
PF3D7_1329100	myosin_F,_putative	5|0|0	14|17|27	0.01|0.00|0.00	0.7081
PF3D7_0626800	pyruvate_kinase	2|3|0	7|24|17	0.00|0.00|0.00	0.7081
PF3D7_1408600	40S_ribosomal_protein_S8e,_putative	2|3|0	6|10|10	0.01|0.01|0.00	0.6851
PF3D7_0520000	40S_ribosomal_protein_S9,_putative	3|2|0	12|9|5	0.01|0.01|0.00	0.6981
PF3D7_1126200	40S_ribosomal_protein_S18,_putative	5|0|0	5|7|8	0.01|0.00|0.00	0.6988
PF3D7_1019400	60S_ribosomal_protein_L30e,_putative	5|0|0	6|10|4	0.01|0.00|0.00	0.7115
PF3D7_1132200	T-complex_protein_1_subunit_alpha	4|0|0	4|20|18	0.01|0.00|0.00	0.7032
PF3D7_0316800	40S_ribosomal_protein_S15A,_putative	2|0|2	8|12|6	0.00|0.00|0.00	0.72
PF3D7_1242700	40S_ribosomal_protein_S17,_putative	4|0|0	8|5|9	0.01|0.00|0.00	0.7135
PF3D7_1441200	60S_ribosomal_protein_L1,_putative	3|0|0	17|5|6	0.01|0.00|0.00	0.7115
PF3D7_0302500	cytoadherence_linked_asexual_protein_3.1	0|0|3	0|28|0	0.00|0.00|0.00	0.8621
PF3D7_1006200	DNA/RNA-binding_protein_Alba_3	0|3|0	4|10|7	0.00|0.00|0.00	0.7168
PF3D7_1038000	antigen_UB05	3|0|0	9|12|0	0.01|0.00|0.00	0.7081
PF3D7_0417200	bifunctional_dihydrofolate_reductase-thymidylate_synthase	3|0|0	0|17|0	0.00|0.00|0.00	0.7213
PF3D7_1105400	40S_ribosomal_protein_S4,_putative	0|2|0	24|25|15	0.00|0.00|0.00	0.72
PF3D7_0903700	alpha_tubulin_1	0|2|0	7|11|18	0.00|0.01|0.00	0.7148
PF3D7_0826700	receptor_for_activated_c_kinase	0|2|0	5|12|6	0.00|0.02|0.00	0.6794
PF3D7_1323100	60S_ribosomal_protein_L6,_putative	0|0|2	8|8|7	0.00|0.00|0.02	0.6921
PF3D7_0628100	HECT-domain_(ubiquitin-transferase),_putative	2|0|0	0|0|0	0.01|0.00|0.00	0.706

## Sheet: Proteome from PHD1-∆PHD-GFP IPs
S2E Table. GFP-trap IPs identified PHD1 associated proteins from PfPHD1-∆PHD::GFP parasite (The abundances of proteins are shown by spectra counts )
R: replicate
Gene ID	Protein Length	Product Description	PHD1-∆PHD-GFP IP R1	PHD1-∆PHD-GFP IP R2	PHD1-∆PHD-GFP IP R3	GFP control IP R1	GFP control IP R2	GFP control IP R3
PF3D7_1008100	3853	zinc finger protein, putative	556	1021	556	0	0	0
PF3D7_0823300	1465	histone acetyltransferase GCN5	110	246	115	0	0	0
PF3D7_1014600	2578	transcriptional coactivator ADA2	92	309	90	27	0	0
PF3D7_0818900	677	heat shock protein 70	84	180	194	242	202	135
PF3D7_1402800	1511	conserved Plasmodium protein, unknown function	79	25	31	0	0	0
PF3D7_0917900	652	heat shock protein 70	61	81	105	147	126	64
PF3D7_0915400	1418	ATP-dependent 6-phosphofructokinase	38	0	9	16	24	38
PF3D7_1023900	3328	chromodomain-helicase-DNA-binding protein 1 homolog, putative	38	3	6	0	0	0
PF3D7_1454400	777	aminopeptidase P	36	3	12	0	10	5
PF3D7_1472200	2251	histone deacetylase, putative	36	6	2	0	0	0
PF3D7_0802000	1397	glutamate dehydrogenase, putative	36	0	0	4	23	11
PF3D7_1224300	875	polyadenylate-binding protein 1, putative	34	5	10	5	7	18
PF3D7_0527000	962	DNA replication licensing factor MCM3, putative	31	0	0	0	8	0
PF3D7_1433400	5757	zinc finger protein, putative	27	0	0	0	0	0
PF3D7_1126000	1013	threonine--tRNA ligase	27	0	0	0	10	6
PF3D7_0926700	839	glutamine-dependent NAD(+) synthetase, putative	27	0	0	0	0	0
PF3D7_1146800	3188	conserved Plasmodium protein, unknown function	26	0	0	0	0	0
PF3D7_1012400	231	hypoxanthine-guanine phosphoribosyltransferase	25	0	16	7	16	4
PF3D7_1036900	1681	conserved Plasmodium protein, unknown function	25	0	6	0	0	0
PF3D7_0706500	1706	conserved Plasmodium protein, unknown function	25	0	0	0	0	17
PF3D7_0500800	1434	mature parasite-infected erythrocyte surface antigen	24	6	0	0	0	0
PF3D7_0524000	1123	karyopherin beta	23	2	0	8	11	7
PF3D7_1473700	1253	nucleoporin NUP116/NSP116, putative	22	2	6	0	0	2
PF3D7_1417200	4466	NOT family protein, putative	21	2	0	0	0	0
PF3D7_0818200	262	14-3-3 protein	20	38	59	10	13	8
PF3D7_1015600	580	heat shock protein 60	20	34	36	9	11	10
PF3D7_1423700	1558	conserved Plasmodium protein, unknown function	19	0	0	0	2	0
PF3D7_0932300	570	M18 aspartyl aminopeptidase	18	0	0	4	20	3
PF3D7_0205900	966	26S proteasome regulatory subunit RPN1, putative	17	0	0	5	11	13
PF3D7_1414300	219	60S ribosomal protein L10, putative	17	0	0	3	11	5
PF3D7_1468100	2558	kelch domain-containing protein, putative	17	0	0	0	0	0
PF3D7_0417200	608	bifunctional dihydrofolate reductase-thymidylate synthase	17	0	0	0	17	0
PF3D7_1128000	1789	conserved Plasmodium protein, unknown function	17	0	0	0	0	0
PF3D7_0922200	402	S-adenosylmethionine synthetase	16	3	8	24	20	26
PF3D7_1229500	542	T-complex protein 1 subunit gamma	16	0	0	2	26	17
PF3D7_1445100	1132	histidine--tRNA ligase, putative	16	0	0	0	10	2
PF3D7_0211800	610	asparagine--tRNA ligase	16	0	0	0	16	0
PF3D7_1362200	483	RuvB-like helicase 3	15	3	5	5	0	0
PF3D7_1466300	1172	26S proteasome regulatory subunit RPN2, putative	15	0	0	3	8	11
PF3D7_1104000	623	phenylalanine--tRNA ligase beta subunit	15	0	0	7	15	9
PF3D7_1420400	889	glycine--tRNA ligase	15	0	0	0	11	3
PF3D7_1453800	910	glucose-6-phosphate dehydrogenase-6-phosphogluconolactonase	15	0	0	0	0	5
PF3D7_1462800	337	glyceraldehyde-3-phosphate dehydrogenase	14	9	8	23	39	34
PF3D7_1021600	263	deoxyribose-phosphate aldolase, putative	14	0	5	0	0	0
PF3D7_1357000	443	elongation factor 1-alpha	14	7	4	72	95	79
PF3D7_1248900	435	26S protease regulatory subunit 8, putative	14	0	2	0	9	6
PF3D7_0621200	301	pyridoxine biosynthesis protein PDX1	14	0	2	6	22	12
PF3D7_1129100	452	parasitophorous vacuolar protein 1	14	8	0	11	12	14
PF3D7_1311500	420	26S protease regulatory subunit 7, putative	14	0	0	7	13	6
PF3D7_0934800	342	cAMP-dependent protein kinase catalytic subunit	14	0	0	0	3	0
PF3D7_0611400	830	SWIB/MDM2 domain-containing protein	14	0	0	0	0	0
PF3D7_1134100	423	protein disulfide isomerase	13	0	8	2	9	0
PF3D7_0320300	535	T-complex protein 1 subunit epsilon	13	0	0	4	13	14
PF3D7_0904800	484	replication protein A1, small fragment	13	0	0	0	2	0
PF3D7_1026800	263	40S ribosomal protein S2	12	2	2	22	29	9
PF3D7_1225200	1187	conserved Plasmodium protein, unknown function	12	0	2	0	0	0
PF3D7_0627800	997	acetyl-CoA synthetase, putative	12	0	0	11	14	12
PF3D7_1132200	544	T-complex protein 1 subunit alpha	12	0	0	4	20	18
PF3D7_0929400	1378	high molecular weight rhoptry protein 2	12	0	0	24	59	9
PF3D7_1124600	423	ethanolamine kinase	12	0	0	2	9	0
PF3D7_1210600	1065	conserved Plasmodium protein, unknown function	12	0	0	0	0	0
PF3D7_1329500	1844	conserved protein, unknown function	12	0	0	0	0	0
PF3D7_1444800	369	fructose-bisphosphate aldolase	12	0	0	0	5	5
PF3D7_1410600	465	eukaryotic translation initiation factor 2 subunit gamma, putative	12	0	0	0	19	0
PF3D7_1410200	858	CTP synthase	12	0	0	0	3	0
PF3D7_0511500	10061	RNA pseudouridylate synthase, putative	12	0	0	0	0	0
PF3D7_0413700	338	lysine decarboxylase-like protein, putative	12	0	0	0	0	2
PF3D7_1246200	376	actin I	11	47	38	44	42	114
PF3D7_1425900	368	conserved Plasmodium protein, unknown function	11	0	5	0	0	0
PF3D7_0315100	227	eukaryotic translation initiation factor 4E	11	0	4	0	2	0
PF3D7_0919000	269	nucleosome assembly protein	11	2	2	0	2	0
PF3D7_0817300	2235	conserved Plasmodium protein, unknown function	11	2	2	0	0	0
PF3D7_0811300	1774	CCR4-associated factor 1	11	0	0	0	0	0
PF3D7_1361900	274	proliferating cell nuclear antigen 1	11	0	0	0	0	0
PF3D7_1219100	1997	clathrin heavy chain, putative	11	0	0	71	0	0
PF3D7_1205800	2284	high mobility group protein B3, putative	11	0	0	0	0	0
PF3D7_1103600	499	actin-like protein, putative	11	0	0	0	0	0
PF3D7_1345700	468	isocitrate dehydrogenase [NADP], mitochondrial	10	3	20	3	9	0
PF3D7_1465900	221	40S ribosomal protein S3	10	3	7	17	27	9
PF3D7_1412500	376	actin II	10	7	3	11	10	25
PF3D7_0317600	161	40S ribosomal protein S11, putative	10	7	3	8	10	13
PF3D7_1409800	514	CUGBP Elav-like family member 2, putative	10	0	3	0	0	0
PF3D7_1104200	1426	chromatin remodeling protein	10	3	2	0	0	0
PF3D7_1106000	475	RuvB-like helicase 2	10	0	2	3	7	3
PF3D7_0401800	560	Plasmodium exported protein (PHISTb), unknown function	10	6	0	0	0	0
PF3D7_1252100	2215	rhoptry neck protein 3	10	0	0	5	20	7
PF3D7_1211700	758	DNA replication licensing factor MCM5, putative	10	0	0	3	6	0
PF3D7_0619500	1392	acyl-CoA synthetase	10	0	0	0	0	0
PF3D7_0507600	652	protein CAF40, putative	9	0	2	0	0	0
PF3D7_0605100	755	RNA-binding protein, putative	9	0	2	0	0	0
PF3D7_0308200	539	T-complex protein 1 subunit eta	9	0	0	0	11	4
PF3D7_1017900	467	26S proteasome regulatory subunit p55, putative	9	0	0	3	9	2
PF3D7_1129200	393	26S proteasome regulatory subunit RPN7, putative	9	0	0	4	9	5
PF3D7_1368100	311	26S proteasome regulatory subunit RPN11, putative	9	0	0	4	9	2
PF3D7_1445900	527	ATP-dependent RNA helicase DDX5, putative	9	0	0	0	2	0
PF3D7_0309500	610	asparagine synthetase [glutamine-hydrolyzing], putative	9	0	0	5	12	2
PF3D7_1361000	724	protein arginine N-methyltransferase 5, putative	9	0	0	0	0	2
PF3D7_1007700	1597	AP2 domain transcription factor AP2-I	9	0	0	0	0	0
PF3D7_0611800	3248	conserved Plasmodium protein, unknown function	9	0	0	0	0	0
PF3D7_0608800	414	ornithine aminotransferase	8	0	7	0	27	9
PF3D7_1232100	718	60 kDa chaperonin	8	21	2	8	12	0
PF3D7_1211400	244	heat shock protein DNAJ homologue Pfj4	8	3	0	10	10	13
PF3D7_1437900	424	HSP40, subfamily A	8	0	0	20	29	44
PF3D7_0708400	745	heat shock protein 90	8	0	0	14	27	39
PF3D7_1357800	529	T-complex protein 1 subunit delta	8	0	0	0	17	13
PF3D7_0515000	848	pre-mRNA-splicing factor CWC2, putative	8	0	0	0	0	3
PF3D7_0810800	706	hydroxymethyldihydropterin pyrophosphokinase-dihydropteroate synthase	8	0	0	4	4	11
PF3D7_0906600	843	zinc finger protein, putative	8	0	0	0	0	0
PF3D7_1402300	666	26S proteasome regulatory subunit RPN6	8	0	0	0	9	5
PF3D7_1338300	411	elongation factor 1-gamma, putative	8	0	0	4	14	6
PF3D7_1359600	2025	conserved Plasmodium protein, unknown function	8	0	0	0	0	0
PF3D7_1015800	335	ribonucleoside-diphosphate reductase small chain, putative	8	0	0	0	2	0
PF3D7_0906500	411	arginase	8	0	0	0	0	3
PF3D7_0511800	604	inositol-3-phosphate synthase	8	0	0	0	16	2
PF3D7_1233600	5439	asparagine and aspartate rich protein 1	8	0	0	0	0	0
PF3D7_1105600	777	translocon component PTEX88	8	0	0	0	0	0
PF3D7_0217900	519	conserved Plasmodium protein, unknown function	8	0	0	0	0	0
PF3D7_1128400	376	bifunctional farnesyl/geranylgeranyl diphosphate synthase	8	0	0	0	0	0
PF3D7_1407800	449	plasmepsin IV	7	46	35	9	5	6
PF3D7_1006200	107	DNA/RNA-binding protein Alba 3	7	18	9	4	10	7
PF3D7_1438900	195	thioredoxin peroxidase 1	7	3	9	4	20	11
PF3D7_0627500	189	protein DJ-1	7	5	4	4	14	4
PF3D7_0505200	565	actin-like protein, putative	7	0	3	0	0	0
PF3D7_0619400	828	cell division cycle protein 48 homologue, putative	7	0	0	4	9	33
PF3D7_1230700	822	protein transport protein SEC13	7	0	0	0	0	2
PF3D7_1306400	393	26S protease regulatory subunit 10B, putative	7	0	0	5	10	11
PF3D7_1030500	393	26S proteasome regulatory subunit RPN9, putative	7	0	0	2	11	4
PF3D7_1008400	448	26S protease regulatory subunit 4, putative	7	0	0	0	3	7
PF3D7_1434100	407	queuine tRNA-ribosyltransferase, putative	7	0	0	0	0	0
PF3D7_1015900	446	enolase	7	0	0	0	21	9
PF3D7_1349200	863	glutamate--tRNA ligase, putative	7	0	0	0	5	3
PF3D7_1402100	879	pseudouridine synthase, putative	7	0	0	0	0	0
PF3D7_0604500	2874	conserved Plasmodium protein, unknown function	7	0	0	0	0	0
PF3D7_0420300	3473	AP2 domain transcription factor, putative	7	0	0	0	0	0
PF3D7_1466800	902	conserved Plasmodium protein, unknown function	7	0	0	0	2	21
PF3D7_0628600	385	DNA methyltransferase 1-associated protein 1, putative	7	0	0	0	0	0
PF3D7_0728000	329	eukaryotic translation initiation factor 2 subunit alpha	7	0	0	0	3	0
PF3D7_0629400	780	polyadenylate-binding protein 3, putative	7	0	0	0	0	0
PF3D7_1239600	302	hydroxyethylthiazole kinase	7	0	0	0	2	0
PF3D7_1033100	1434	S-adenosylmethionine decarboxylase/ornithine decarboxylase	7	0	0	2	3	0
PF3D7_0206700	471	adenylosuccinate lyase	7	0	0	0	0	0
PF3D7_0727900	1923	conserved Plasmodium protein, unknown function	7	0	0	0	0	0
PF3D7_0617900	136	histone H3 variant	7	0	0	3	0	5
PF3D7_1211800	381	polyubiquitin	7	0	0	3	5	4
PF3D7_0517000	165	60S ribosomal protein L12, putative	6	32	20	12	10	5
PF3D7_0610400	136	histone H3	6	7	5	0	0	0
PF3D7_1424100	294	60S ribosomal protein L5, putative	6	3	0	12	10	14
PF3D7_1468700	398	eukaryotic initiation factor 4A	6	0	0	27	21	49
PF3D7_0413600	392	26S protease regulatory subunit 6B, putative	6	0	0	2	5	10
PF3D7_0708800	873	heat shock protein 110	6	0	0	33	41	12
PF3D7_1130400	439	26S protease regulatory subunit 6A, putative	6	0	0	0	3	4
PF3D7_1414400	304	serine/threonine protein phosphatase PP1	6	0	0	0	0	0
PF3D7_1417500	466	H/ACA ribonucleoprotein complex subunit 4, putative	6	0	0	0	3	0
PF3D7_1362700	2039	conserved Plasmodium protein, unknown function	6	0	0	0	0	0
PF3D7_0719300	1032	actin-related protein, putative	6	0	0	0	0	0
PF3D7_0913200	276	elongation factor 1-beta	6	0	0	2	4	0
PF3D7_1442300	402	tRNA import protein tRIP	6	0	0	0	11	0
PF3D7_1229400	116	macrophage migration inhibitory factor	5	9	23	8	6	0
PF3D7_1130200	316	60S ribosomal protein P0	5	25	7	30	17	14
PF3D7_1424400	283	60S ribosomal protein L7-3, putative	5	14	3	9	8	9
PF3D7_1447000	272	40S ribosomal protein S5	5	8	0	18	12	11
PF3D7_1203700	347	nucleosome assembly protein	5	5	0	3	0	2
PF3D7_1108700	540	heat shock protein J2	5	0	0	0	3	17
PF3D7_0608700	543	T-complex protein 1 subunit zeta	5	0	0	5	8	14
PF3D7_0629200	380	DnaJ protein, putative	5	0	0	6	10	26
PF3D7_0214100	1471	protein transport protein SEC31	5	0	0	0	3	4
PF3D7_0823200	286	RNA-binding protein, putative	5	0	0	0	17	7
PF3D7_1145100	1068	coatomer subunit gamma, putative	5	0	0	0	0	0
PF3D7_1338100	503	26S proteasome regulatory subunit RPN3, putative	5	0	0	5	7	7
PF3D7_0306800	533	T-complex protein 1 subunit beta	5	0	0	0	13	17
PF3D7_1408100	451	plasmepsin III	5	0	0	0	0	12
PF3D7_0807800	481	26S proteasome regulatory subunit RPN10, putative	5	0	0	0	0	7
PF3D7_1347500	372	DNA/RNA-binding protein Alba 4	5	0	0	4	14	4
PF3D7_0912900	338	26S proteasome regulatory subunit RPN8, putative	5	0	0	3	7	0
PF3D7_0717700	539	serine--tRNA ligase, putative	5	0	0	0	4	0
PF3D7_0629100	665	nicotinate phosphoribosyltransferase, putative	5	0	0	0	0	0
PF3D7_1330800	596	RNA-binding protein, putative	5	0	0	0	0	0
PF3D7_0219600	904	replication factor C subunit 1, putative	5	0	0	0	0	2
PF3D7_1412400	3218	conserved Plasmodium protein, unknown function	5	0	0	0	0	0
PF3D7_1248700	1989	conserved Plasmodium protein, unknown function	5	0	0	0	0	0
PF3D7_1107800	1828	AP2 domain transcription factor, putative	5	0	0	0	0	0
PF3D7_0216000	1997	DEAD/DEAH box helicase, putative	5	0	0	0	0	0
PF3D7_1110500	1050	vacuolar protein sorting-associated protein 35, putative	5	0	0	0	3	0
PF3D7_1422800	522	actin-related protein, putative	5	0	0	0	0	0
PF3D7_1420600	519	pantothenate kinase 1, putative	5	0	0	0	0	0
PF3D7_1308400	6147	conserved Plasmodium protein, unknown function	5	0	0	0	0	0
PF3D7_0923800	617	thioredoxin reductase	5	0	0	2	0	0
PF3D7_1426700	1148	phosphoenolpyruvate carboxylase	5	0	0	0	3	0
PF3D7_0410800	1298	conserved Plasmodium protein, unknown function	5	0	0	0	0	0
PF3D7_0410300	906	protein phosphatase PPM1, putative	5	0	0	0	0	0
PF3D7_1105000	103	histone H4	4	113	41	7	0	8
PF3D7_1142500	127	60S ribosomal protein L28	4	15	10	11	7	5
PF3D7_0322900	262	40S ribosomal protein S3A, putative	4	5	2	9	15	15
PF3D7_0108300	2221	conserved Plasmodium protein, unknown function	4	0	2	0	0	9
PF3D7_1117700	214	GTP-binding nuclear protein RAN/TC4	4	0	2	11	12	0
PF3D7_0507100	411	60S ribosomal protein L4	4	3	0	8	8	19
PF3D7_0527500	458	Hsc70-interacting protein	4	0	0	0	2	17
PF3D7_0910100	1198	exportin-7, putative	4	0	0	0	0	3
PF3D7_1407900	452	plasmepsin I	4	0	0	0	0	13
PF3D7_0706000	1229	importin-7, putative	4	0	0	0	0	5
PF3D7_1410400	782	rhoptry-associated protein 1	4	0	0	12	20	20
PF3D7_1206800	727	conserved Plasmodium protein, unknown function	4	0	0	3	0	5
PF3D7_0312300	304	26S proteasome regulatory subunit RPN12, putative	4	0	0	0	0	0
PF3D7_0916700	388	RNA-binding protein musashi, putative	4	0	0	0	2	0
PF3D7_0929200	289	RNA-binding protein, putative	4	0	0	0	0	7
PF3D7_1329100	2160	myosin F, putative	4	0	0	14	17	27
PF3D7_1108400	335	casein kinase 2, alpha subunit	4	0	0	2	4	0
PF3D7_0305500	3933	conserved Plasmodium protein, unknown function	4	0	0	0	0	0
PF3D7_0811400	608	conserved protein, unknown function	4	0	0	0	7	0
PF3D7_0826100	8591	HECT-like E3 ubiquitin ligase, putative	4	0	0	0	0	0
PF3D7_1107300	3334	polyadenylate-binding protein-interacting protein 1, putative	4	0	0	0	0	0
PF3D7_1118300	1488	insulinase, putative	4	0	0	0	0	0
PF3D7_0109800	575	phenylalanine--tRNA ligase alpha subunit	4	0	0	0	2	3
PF3D7_1205500	1785	zinc finger protein, putative	4	0	0	0	0	0
PF3D7_0603600	2368	conserved Plasmodium protein, unknown function	4	0	0	0	0	0
PF3D7_1234800	1329	splicing factor 3B subunit 3, putative	4	0	0	0	0	0
PF3D7_0935800	1340	cytoadherence linked asexual protein 9	4	0	0	0	13	4
PF3D7_0212100	1844	conserved Plasmodium protein, unknown function	4	0	0	0	0	0
PF3D7_1417800	971	DNA replication licensing factor MCM2	4	0	0	0	4	0
PF3D7_1213900	1137	conserved Plasmodium protein, unknown function	4	0	0	0	0	0
PF3D7_0820000	2082	Snf2-related CBP activator, putative	4	0	0	0	0	0
PF3D7_1019000	2405	eukaryotic translation initiation factor subunit eIF2A, putative	4	0	0	0	0	0
PF3D7_0804500	6034	conserved Plasmodium membrane protein, unknown function	4	0	0	0	0	0
PF3D7_1325100	437	phosphoribosylpyrophosphate synthetase	4	0	0	2	12	12
PF3D7_0111800	620	eukaryotic translation initiation factor 4E, putative	4	0	0	0	0	0
PF3D7_1226600	264	proliferating cell nuclear antigen 2	4	0	0	0	0	0
PF3D7_0205400	457	PCI domain-containing protein, putative	4	0	0	0	0	0
PF3D7_0626000	1751	conserved Plasmodium protein, unknown function	4	0	0	0	0	0
PF3D7_1342600	818	myosin A	4	0	0	0	0	0
PF3D7_1002700	944	conserved Plasmodium protein, unknown function	4	0	0	0	0	0
PF3D7_1358900	367	GTP-binding protein, putative	4	0	0	0	0	0
PF3D7_0308600	532	pre-mRNA-processing factor 19, putative	4	0	0	0	0	0
PF3D7_0926100	3178	protein kinase, putative	4	0	0	0	0	0
PF3D7_0809600	5800	peptidase family C50, putative	4	0	0	0	0	0
PF3D7_1105100	117	histone H2B	3	230	147	14	9	4
PF3D7_0813300	315	conserved protein, unknown function	3	26	17	4	2	0
PF3D7_1431700	165	60S ribosomal protein L14, putative	3	13	9	9	3	8
PF3D7_0721600	195	40S ribosomal protein S5, putative	3	12	9	5	16	14
PF3D7_1421200	105	40S ribosomal protein S25	3	9	8	2	4	7
PF3D7_1338200	221	60S ribosomal protein L6, putative	3	17	6	19	7	6
PF3D7_1457200	104	thioredoxin 1	3	6	5	0	0	0
PF3D7_1408000	453	plasmepsin II	3	0	4	7	3	16
PF3D7_0814200	248	DNA/RNA-binding protein Alba 1	3	0	2	6	10	9
PF3D7_1119700	352	conserved Plasmodium protein, unknown function	3	0	2	0	0	0
PF3D7_0310200	4550	phd finger protein, putative	3	0	0	0	0	0
PF3D7_1019700	1074	conserved Plasmodium protein, unknown function	3	0	0	0	0	0
PF3D7_1008700	445	tubulin beta chain	3	0	0	11	14	27
PF3D7_1451100	832	elongation factor 2	3	0	0	33	27	23
PF3D7_0903700	453	alpha tubulin 1	3	0	0	7	11	18
PF3D7_1119900	1749	protein transport protein SEC16, putative	3	0	0	0	0	0
PF3D7_0626800	511	pyruvate kinase	3	0	0	7	24	17
PF3D7_0812400	545	karyopherin alpha	3	0	0	7	0	5
PF3D7_0307200	257	60S ribosomal protein L7, putative	3	0	0	5	5	14
PF3D7_1138500	924	protein phosphatase PPM2	3	0	0	0	0	12
PF3D7_1308200	2375	carbamoyl phosphate synthetase	3	0	0	0	2	4
PF3D7_0510100	2535	conserved protein, unknown function	3	0	0	0	0	2
PF3D7_1317800	145	40S ribosomal protein S19	3	0	0	7	3	5
PF3D7_0822600	759	protein transport protein SEC23	3	0	0	0	20	0
PF3D7_1231800	1824	asparagine-rich protein, putative	3	0	0	0	0	0
PF3D7_1311900	611	V-type proton ATPase catalytic subunit A	3	0	0	0	6	5
PF3D7_0520900	479	adenosylhomocysteinase	3	0	0	3	6	4
PF3D7_0405400	3136	pre-mRNA-processing-splicing factor 8, putative	3	0	0	0	0	3
PF3D7_1145400	837	dynamin-like protein	3	0	0	8	16	11
PF3D7_0707700	961	E3 ubiquitin-protein ligase, putative	3	0	0	0	0	0
PF3D7_1427500	811	DNA mismatch repair protein MSH2, putative	3	0	0	0	0	6
PF3D7_1117100	465	ubiquitin carboxyl-terminal hydrolase UCH54	3	0	0	0	0	0
PF3D7_1144500	338	SUMO-activating enzyme subunit 1	3	0	0	0	0	0
PF3D7_1012600	555	GMP synthase [glutamine-hydrolyzing]	3	0	0	0	0	0
PF3D7_0218000	330	replication factor C subunit 2, putative	3	0	0	5	3	3
PF3D7_1475600	729	bromodomain protein, putative	3	0	0	0	0	0
PF3D7_0726500	3183	ubiquitin carboxyl-terminal hydrolase, putative	3	0	0	0	0	0
PF3D7_1461800	2739	conserved Plasmodium protein, unknown function	3	0	0	0	0	0
PF3D7_1146600	1301	oocyst rupture protein 1, putative	3	0	0	0	0	0
PF3D7_1110400	1483	RNA-binding protein, putative	3	0	0	0	0	0
PF3D7_0516700	1332	ubiquitin carboxyl-terminal hydrolase 2, putative	3	0	0	0	0	0
PF3D7_1238100	228	calcyclin binding protein, putative	3	0	0	2	12	0
PF3D7_0512700	281	orotate phosphoribosyltransferase	3	0	0	0	0	0
PF3D7_1013900	1074	translation initiation factor eIF-2B subunit delta, putative	3	0	0	0	0	0
PF3D7_1016200	560	Rab3 GTPase-activating protein non-catalytic subunit, putative	3	0	0	0	0	0
PF3D7_0105700	3063	asparagine-rich antigen Pfa35-2	3	0	0	0	0	0
PF3D7_1415400	1474	conserved Plasmodium protein, unknown function	3	0	0	0	0	0
PF3D7_1308900	1173	mRNA-decapping enzyme 2, putative	3	0	0	0	0	0
PF3D7_0807000	222	YEATS domain-containing protein, putative	3	0	0	0	0	0
PF3D7_0518700	1894	mRNA-binding protein PUF1	3	0	0	0	0	0
PF3D7_1309000	360	conserved protein, unknown function	3	0	0	0	0	0
PF3D7_1109100	1467	conserved Plasmodium protein, unknown function	3	0	0	0	0	0
PF3D7_0422400	170	40S ribosomal protein S19	2	28	16	8	16	7
PF3D7_1126200	156	40S ribosomal protein S18, putative	2	15	11	5	7	8
PF3D7_0516200	151	40S ribosomal protein S11	2	4	7	15	25	9
PF3D7_1019400	108	60S ribosomal protein L30e, putative	2	6	6	6	10	4
PF3D7_1441200	217	60S ribosomal protein L1, putative	2	9	3	17	5	6
PF3D7_1242700	137	40S ribosomal protein S17, putative	2	3	3	8	5	9
PF3D7_1466400	813	AP2 domain transcription factor AP2-EXP	2	0	3	0	0	0
PF3D7_1309100	162	60S ribosomal protein L24, putative	2	4	2	0	0	3
PF3D7_0520000	189	40S ribosomal protein S9, putative	2	2	2	12	9	5
PF3D7_1324900	316	L-lactate dehydrogenase	2	0	2	8	32	3
PF3D7_1341200	184	60S ribosomal protein L18, putative	2	4	0	6	4	8
PF3D7_1130100	87	60S ribosomal protein L38	2	2	0	9	0	4
PF3D7_1364400	3265	conserved Plasmodium protein, unknown function	2	0	0	0	0	0
PF3D7_1010700	223	dolichyl-phosphate-mannose--protein mannosyltransferase, putative	2	0	0	6	2	19
PF3D7_0826700	323	receptor for activated c kinase	2	0	0	5	12	6
PF3D7_0214000	542	T-complex protein 1 subunit theta	2	0	0	0	9	4
PF3D7_1456700	684	conserved Plasmodium protein, unknown function	2	0	0	4	0	0
PF3D7_1006800	246	single-strand telomeric DNA-binding protein GBP2, putative	2	0	0	0	0	2
PF3D7_0606700	1512	coatomer alpha subunit, putative	2	0	0	0	3	3
PF3D7_1124400	147	U6 snRNA-associated Sm-like protein LSm1, putative	2	0	0	0	0	0
PF3D7_1343000	266	phosphoethanolamine N-methyltransferase	2	0	0	4	6	4
PF3D7_1408700	7182	conserved protein, unknown function	2	0	0	0	0	0
PF3D7_1341900	247	V-type proton ATPase subunit D, putative	2	0	0	0	0	5
PF3D7_1103800	3371	CCR4-NOT transcription complex subunit 1, putative	2	0	0	0	0	0
PF3D7_0525100	673	acyl-CoA synthetase	2	0	0	4	33	0
PF3D7_1360900	389	RNA-binding protein, putative	2	0	0	0	0	2
PF3D7_1353900	241	proteasome subunit alpha type-7, putative	2	0	0	0	5	0
PF3D7_0801800	1011	mannose-6-phosphate isomerase, putative	2	0	0	0	0	0
PF3D7_1116700	700	dipeptidyl aminopeptidase 1	2	0	0	0	3	0
PF3D7_1466200	3078	early gametocyte enriched phosphoprotein EGXP	2	0	0	0	0	0
PF3D7_1223100	441	cAMP-dependent protein kinase regulatory subunit	2	0	0	0	4	0
PF3D7_0629800	1129	cullin-like protein, putative	2	0	0	0	0	0
PF3D7_1021900	2290	PHAX domain-containing protein, putative	2	0	0	0	3	2
PF3D7_1434800	252	mitochondrial acidic protein MAM33, putative	2	0	0	3	2	0
PF3D7_1453900	961	conserved Plasmodium protein, unknown function	2	0	0	0	0	0
PF3D7_0703500	2299	erythrocyte membrane-associated antigen	2	0	0	0	2	0
PF3D7_1311800	1085	M1-family alanyl aminopeptidase	2	0	0	0	7	0
PF3D7_1208900	1442	protein phosphatase PPM11, putative	2	0	0	0	0	2
PF3D7_1005500	1579	regulator of nonsense transcripts 1, putative	2	0	0	0	0	0
PF3D7_0810600	941	ATP-dependent RNA helicase DBP1, putative	2	0	0	0	0	0
PF3D7_1439500	1074	oocyst rupture protein 2, putative	2	0	0	0	0	0
PF3D7_0505800	100	small ubiquitin-related modifier	2	0	0	0	0	0
PF3D7_1357700	1218	U3 small nucleolar RNA-associated protein 21, putative	2	0	0	0	0	0
PF3D7_1238500	1812	conserved Plasmodium protein, unknown function	2	0	0	0	0	0
PF3D7_0307500	389	spindle and kinetochore-associated protein 2, putative	2	0	0	0	0	0
PF3D7_1412100	956	mini-chromosome maintenance complex-binding protein, putative	2	0	0	0	2	0
PF3D7_0311300	953	phosphatidylinositol 3- and 4-kinase, putative	2	0	0	0	0	0
PF3D7_1412600	496	deoxyhypusine synthase	2	0	0	0	0	0
PF3D7_1426800	2082	conserved Plasmodium protein, unknown function	2	0	0	0	0	0
PF3D7_0412200	332	conserved Plasmodium protein, unknown function	2	0	0	0	0	0
PF3D7_0102900	626	aspartate--tRNA ligase	2	0	0	0	4	4
PF3D7_1237000	686	SUMO-activating enzyme subunit 2	2	0	0	0	0	0
PF3D7_0526500	1384	conserved Plasmodium protein, unknown function	2	0	0	0	0	0
PF3D7_0708300	229	EKC/KEOPS complex subunit BUD32	2	0	0	0	0	0
PF3D7_1438500	876	cleavage and polyadenylation specificity factor subunit 3, putative	2	0	0	0	0	0
PF3D7_1326400	473	translation initiation factor eIF-2B subunit gamma, putative	2	0	0	0	0	0
PF3D7_1128100	248	prefoldin subunit 5, putative	2	0	0	0	0	0
PF3D7_1228600	743	merozoite surface protein 9	2	0	0	0	0	2
PF3D7_1143100	1604	AP2 domain transcription factor AP2-O, putative	2	0	0	0	0	0
PF3D7_1003300	152	N-terminal acetyltransferase A complex catalytic subunit ARD1, putative	2	0	0	0	0	0
PF3D7_0525300	481	conserved protein, unknown function	2	0	0	0	0	0
PF3D7_0716400	174	transcription initiation factor IIA subunit 1, putative	2	0	0	0	0	0
PF3D7_0105800	832	cyclin-dependent kinases regulatory subunit, putative	2	0	0	0	0	0
PF3D7_1307700	1235	TOM1-like protein, putative	2	0	0	0	0	0
PF3D7_1327400	302	conserved Plasmodium protein, unknown function	2	0	0	0	0	0
PF3D7_1459600	801	conserved Plasmodium protein, unknown function	2	0	0	0	0	0
PF3D7_0705700	54	40S ribosomal protein S29, putative	2	0	0	2	5	0
PF3D7_1470900	195	proteasome subunit beta type-2, putative	2	0	0	0	4	0
PF3D7_1419300	211	glutathione S-transferase	2	0	0	0	3	0
PF3D7_1133800	857	RNA (uracil-5-)methyltransferase, putative	2	0	0	0	3	0
PF3D7_1143300	333	DNA-directed RNA polymerases I and III subunit RPAC1, putative	2	0	0	0	0	0
PF3D7_0816100	185	phosphopantothenoylcysteine decarboxylase, putative	2	0	0	0	0	0
PF3D7_1025500	5767	conserved Plasmodium protein, unknown function	2	0	0	0	0	0
PF3D7_0320900	158	histone H2A.Z	0	181	137	0	2	2
PF3D7_0617800	132	histone H2A	0	86	73	0	0	0
PF3D7_0714000	123	histone H2B variant	0	111	59	8	2	0
PF3D7_0831700	679	heat shock protein 70	0	37	38	0	0	0
PF3D7_0813900	144	40S ribosomal protein S16, putative	0	16	19	8	11	7
PF3D7_1460700	146	60S ribosomal protein L27	0	19	16	11	5	9
PF3D7_0814000	215	60S ribosomal protein L13-2, putative	0	2	9	2	0	11
PF3D7_0309600	112	60S acidic ribosomal protein P2	0	25	8	0	0	0
PF3D7_1103100	118	60S acidic ribosomal protein P1, putative	0	10	7	7	3	2
PF3D7_1351400	203	60S ribosomal protein L17, putative	0	9	7	8	3	4
PF3D7_0307100	141	40S ribosomal protein S12, putative	0	30	6	2	0	0
PF3D7_1358800	151	40S ribosomal protein S15	0	13	5	10	3	10
PF3D7_1109900	112	60S ribosomal protein L36	0	12	5	3	0	4
PF3D7_0312800	126	60S ribosomal protein L26, putative	0	3	5	0	0	7
PF3D7_1323400	190	60S ribosomal protein L23	0	8	4	0	0	3
PF3D7_0618300	148	60S ribosomal protein L27a, putative	0	7	4	6	11	11
PF3D7_1426000	161	60S ribosomal protein L21	0	6	4	4	0	9
PF3D7_1345100	157	thioredoxin 2	0	5	4	0	7	0
PF3D7_1003500	118	40S ribosomal protein S20e, putative	0	2	4	5	10	3
PF3D7_0303600	179	plasmoredoxin	0	2	4	0	0	0
PF3D7_0109500	155	N-acetyltransferase, GNAT family, putative	0	2	4	0	0	0
PF3D7_0903900	131	60S ribosomal protein L32	0	5	3	0	0	6
PF3D7_1142600	140	60S ribosomal protein L35ae, putative	0	4	3	6	5	3
PF3D7_0710600	150	60S ribosomal protein L34	0	2	3	2	3	3
PF3D7_1144000	82	40S ribosomal protein S21	0	0	3	0	6	3
PF3D7_1251500	705	ATP-dependent RNA helicase DRS1, putative	0	0	3	0	0	0
PF3D7_0516900	260	60S ribosomal protein L2	0	11	2	5	3	10
PF3D7_1365900	128	ubiquitin-60S ribosomal protein L40	0	8	2	0	0	0
PF3D7_1408600	218	40S ribosomal protein S8e, putative	0	5	2	6	10	10
PF3D7_1027800	386	60S ribosomal protein L3	0	3	2	9	8	15
PF3D7_0210100	96	60S ribosomal protein L37ae, putative	0	3	2	3	0	3
PF3D7_1461300	67	40S ribosomal protein S28e, putative	0	3	2	0	0	0
PF3D7_1323100	190	60S ribosomal protein L6, putative	0	2	2	8	8	7
PF3D7_1209200	108	U6 snRNA-associated Sm-like protein LSm7, putative	0	2	2	0	2	0
PF3D7_1302800	194	40S ribosomal protein S7, putative	0	0	2	5	28	11
PF3D7_1004000	202	60S ribosomal protein L13, putative	0	0	2	9	0	8
PF3D7_0719700	137	40S ribosomal protein S10, putative	0	0	2	3	16	3
PF3D7_1308300	82	40S ribosomal protein S27	0	0	2	0	0	2
PF3D7_0513600	1113	deoxyribodipyrimidine photo-lyase, putative	0	0	2	0	0	0
PF3D7_1349600	307	conserved Plasmodium protein, unknown function	0	0	2	0	0	0
PF3D7_1407500	125	multifunctional methyltransferase subunit TRM112, putative	0	0	2	0	0	0
PF3D7_1364800	205	DNA-directed RNA polymerases I, II, and III subunit RPABC1, putative	0	0	2	0	3	0
PF3D7_1310700	143	RNA-binding protein, putative	0	0	2	0	0	0
PF3D7_1323200	123	V-type proton ATPase subunit G, putative	0	0	2	0	0	0
PF3D7_1446600	168	centrin-2	0	0	2	0	0	0
PF3D7_1342000	306	40S ribosomal protein S6	0	16	0	6	9	7
PF3D7_1123900	145	13 kDa ribonucleoprotein-associated protein, putative	0	5	0	0	0	0
PF3D7_1124900	124	60S ribosomal protein L35, putative	0	5	0	5	4	3
PF3D7_1331800	139	60S ribosomal protein L23, putative	0	3	0	5	5	6
PF3D7_1134000	663	heat shock protein 70	0	3	0	75	37	44
PF3D7_0306900	145	40S ribosomal protein S23, putative	0	3	0	5	4	3
PF3D7_0519400	133	40S ribosomal protein S24	0	3	0	11	30	5
PF3D7_0617300	139	conserved Plasmodium protein, unknown function	0	3	0	0	0	0
PF3D7_0416800	192	small GTP-binding protein sar1	0	2	0	14	11	23
PF3D7_1027300	393	peroxiredoxin	0	2	0	0	0	0
PF3D7_0519700	192	FoP domain-containing protein, putative	0	2	0	0	0	0
PF3D7_0202000	654	knob-associated histidine-rich protein	0	2	0	0	0	0
PF3D7_1304500	211	small heat shock protein, putative	0	2	0	0	3	0
PF3D7_1460300	67	60S ribosomal protein L29, putative	0	2	0	0	0	0
PF3D7_1434200	149	calmodulin	0	2	0	0	0	0

## Sheet: SAINT analysis PHD1-∆PHD IPs 
S2F Table. SAINT analysis of PHD1-∆PHD-GFP IPs .
R: replicate
Proteins highlighted by yellow are the GCN5 associated core complex. Genes highlighted by green are those used in Fig. 4. Those probabilities above 94% in all three replicates are highlighted by red.
Gene	Product Description	Spectra counts (PHD1-∆PHD-GFP IPs) R1|R2|R3	Spectra Counts (Control GFP IPs) R1|R2|R3	Probabilities R1|R2|R3	FDR
PF3D7_0823300	histone_acetyltransferase_GCN5	110|246|115	0|0|0	1.00|1.00|1.00	0
PF3D7_1014600	transcriptional_coactivator_ADA2	92|309|90	27|0|0	1.00|1.00|1.00	0
PF3D7_1008100	zinc_finger_protein,_putative	556|1021|556	0|0|0	1.00|1.00|1.00	0
PF3D7_1433400	zinc_finger_protein,_putative	27|0|0	0|0|0	0.84|0.00|0.00	0.5278
PF3D7_0802100	AP2_domain_transcription_factor,_putative	0|0|0	0|0|0	0.00|0.00|0.00	1
PF3D7_1019700	conserved_Plasmodium_protein,_unknown_function	3|0|0	0|0|0	0.60|0.00|0.00	0.6124
PF3D7_0919000	nucleosome_assembly_protein	11|2|2	0|2|0	0.92|0.60|0.71	0.0851
PF3D7_1364400	conserved_Plasmodium_protein,_unknown_function	2|0|0	0|0|0	0.13|0.00|0.00	0.699
PF3D7_1402800	conserved_Plasmodium_protein,_unknown_function	79|25|31	0|0|0	1.00|1.00|1.00	0
PF3D7_0818200	14-3-3_protein	20|38|59	10|13|8	0.34|0.98|0.99	0.0479
PF3D7_1451200	conserved_Plasmodium_protein,_unknown_function	0|0|0	0|0|0	0.00|0.00|0.00	1
PF3D7_0310200	phd_finger_protein,_putative	3|0|0	0|0|0	0.13|0.00|0.00	0.7032
PF3D7_1472200	histone_deacetylase,_putative	36|6|2	0|0|0	0.98|0.86|0.22	0.1327
PF3D7_0604100	AP2_domain_transcription_factor	0|0|0	0|0|0	0.00|0.00|0.00	1
PF3D7_0611400	SWIB/MDM2_domain-containing_protein	14|0|0	0|0|0	0.92|0.00|0.00	0.4409
PF3D7_1210600	conserved_Plasmodium_protein,_unknown_function	12|0|0	0|0|0	0.89|0.00|0.00	0.5012
PF3D7_1220900	heterochromatin_protein_1	0|0|0	0|0|0	0.00|0.00|0.00	1
PF3D7_1036900	conserved_Plasmodium_protein,_unknown_function	25|0|6	0|0|0	0.98|0.00|0.92	0.2355
PF3D7_1417200	NOT_family_protein,_putative	21|2|0	0|0|0	0.89|0.20|0.00	0.3638
PF3D7_0726500	ubiquitin_carboxyl-terminal_hydrolase,_putative	3|0|0	0|0|0	0.28|0.00|0.00	0.6768
PF3D7_0206500	conserved_Plasmodium_protein,_unknown_function	0|0|0	0|0|0	0.00|0.00|0.00	1
PF3D7_1225200	conserved_Plasmodium_protein,_unknown_function	12|0|2	0|0|0	0.95|0.00|0.63	0.3194
PF3D7_1441100	conserved_Plasmodium_protein,_unknown_function	0|0|0	0|0|0	0.00|0.00|0.00	1
PF3D7_1407800	plasmepsin_IV	7|46|35	9|5|6	0.00|1.00|1.00	0.1461
PF3D7_1128000	conserved_Plasmodium_protein,_unknown_function	17|0|0	0|0|0	0.94|0.00|0.00	0.4317
PF3D7_0603600	conserved_Plasmodium_protein,_unknown_function	4|0|0	0|0|0	0.41|0.00|0.00	0.6582
PF3D7_1425900	conserved_Plasmodium_protein,_unknown_function	11|0|5	0|0|0	0.95|0.00|0.93	0.245
PF3D7_1033700	bromodomain_protein_1	0|0|0	0|0|0	0.00|0.00|0.00	1
PF3D7_1329500	conserved_protein,_unknown_function	12|0|0	0|0|0	0.90|0.00|0.00	0.4791
PF3D7_1023900	chromodomain-helicase-DNA-binding_protein_1_homolog,_putative	38|3|6	0|0|0	0.94|0.14|0.75	0.262
PF3D7_1475600	bromodomain_protein,_putative	3|0|0	0|0|0	0.64|0.00|0.00	0.5977
PF3D7_1007700	AP2_domain_transcription_factor_AP2-I	9|0|0	0|0|0	0.86|0.00|0.00	0.5201
PF3D7_0420300	AP2_domain_transcription_factor,_putative	7|0|0	0|0|0	0.52|0.00|0.00	0.6355
PF3D7_0610400	histone_H3	6|7|5	0|0|0	1.00|1.00|1.00	0.0007
PF3D7_1457200	thioredoxin_1	3|6|5	0|0|0	0.97|0.99|0.97	0.0046
PF3D7_1104200	chromatin_remodeling_protein	10|3|2	0|0|0	0.99|0.95|0.88	0.0124
PF3D7_0817300	conserved_Plasmodium_protein,_unknown_function	11|2|2	0|0|0	0.97|0.82|0.86	0.0253
PF3D7_1015600	heat_shock_protein_60	20|34|36	9|11|10	0.27|0.99|0.99	0.068
PF3D7_1362200	RuvB-like_helicase_3	15|3|5	5|0|0	0.97|0.26|0.89	0.1024
PF3D7_1105100	histone_H2B	3|230|147	14|9|4	0.00|1.00|0.99	0.2002
PF3D7_0320900	histone_H2A.Z	0|181|137	0|2|2	0.00|1.00|1.00	0.1774
PF3D7_0714000	histone_H2B_variant	0|111|59	8|2|0	0.00|1.00|1.00	0.1682
PF3D7_1105000	histone_H4	4|113|41	7|0|8	0.00|1.00|0.99	0.2002
PF3D7_0813300	conserved_protein,_unknown_function	3|26|17	4|2|0	0.00|1.00|1.00	0.1578
PF3D7_0307100	40S_ribosomal_protein_S12,_putative	0|30|6	2|0|0	0.00|1.00|0.99	0.1858
PF3D7_0831700	heat_shock_protein_70	0|37|38	0|0|0	0.00|0.98|0.98	0.2068
PF3D7_1454400	aminopeptidase_P	36|3|12	0|10|5	1.00|0.00|0.95	0.2131
PF3D7_1473700	nucleoporin_NUP116/NSP116,_putative	22|2|6	0|0|2	0.98|0.12|0.96	0.1187
PF3D7_1309100	60S_ribosomal_protein_L24,_putative	2|4|2	0|0|3	0.55|0.74|0.63	0.2193
PF3D7_0315100	eukaryotic_translation_initiation_factor_4E	11|0|4	0|2|0	0.95|0.00|0.90	0.2495
PF3D7_1409800	CUGBP_Elav-like_family_member_2,_putative	10|0|3	0|0|0	0.96|0.00|0.92	0.2404
PF3D7_0617800	histone_H2A	0|86|73	0|0|0	0.00|0.92|0.90	0.2659
PF3D7_0309600	60S_acidic_ribosomal_protein_P2	0|25|8	0|0|0	0.00|0.92|0.88	0.2798
PF3D7_0500800	mature_parasite-infected_erythrocyte_surface_antigen	24|6|0	0|0|0	0.97|0.88|0.00	0.2539
PF3D7_1021600	deoxyribose-phosphate_aldolase,_putative	14|0|5	0|0|0	0.96|0.00|0.94	0.2251
PF3D7_0517000	60S_ribosomal_protein_L12,_putative	6|32|20	12|10|5	0.04|0.91|0.85	0.2829
PF3D7_0401800	Plasmodium_exported_protein_(PHISTb),_unknown_function	10|6|0	0|0|0	0.97|0.94|0.00	0.2305
PF3D7_1345700	isocitrate_dehydrogenase_[NADP],_mitochondrial	10|3|20	3|9|0	0.85|0.06|0.90	0.2696
PF3D7_1134100	protein_disulfide_isomerase	13|0|8	2|9|0	0.94|0.00|0.86	0.2765
PF3D7_0505200	actin-like_protein,_putative	7|0|3	0|0|0	0.95|0.00|0.90	0.2579
PF3D7_1365900	ubiquitin-60S_ribosomal_protein_L40	0|8|2	0|0|0	0.00|0.92|0.81	0.2929
PF3D7_0303600	plasmoredoxin	0|2|4	0|0|0	0.00|0.83|0.90	0.2864
PF3D7_0109500	N-acetyltransferase,_GNAT_family,_putative	0|2|4	0|0|0	0.00|0.84|0.88	0.2991
PF3D7_1012400	hypoxanthine-guanine_phosphoribosyltransferase	25|0|16	7|16|4	0.93|0.00|0.88	0.2731
PF3D7_0605100	RNA-binding_protein,_putative	9|0|2	0|0|0	0.95|0.00|0.74	0.3076
PF3D7_1460700	60S_ribosomal_protein_L27	0|19|16	11|5|9	0.00|0.87|0.84	0.3048
PF3D7_1323400	60S_ribosomal_protein_L23	0|8|4	0|0|3	0.00|0.89|0.84	0.2897
PF3D7_0507600	protein_CAF40,_putative	9|0|2	0|0|0	0.95|0.00|0.77	0.2991
PF3D7_1109900	60S_ribosomal_protein_L36	0|12|5	3|0|4	0.00|0.96|0.76	0.3019
PF3D7_1119700	conserved_Plasmodium_protein,_unknown_function	3|0|2	0|0|0	0.87|0.00|0.81	0.3103
PF3D7_0813900	40S_ribosomal_protein_S16,_putative	0|16|19	8|11|7	0.00|0.77|0.81	0.3224
PF3D7_1229400	macrophage_migration_inhibitory_factor	5|9|23	8|6|0	0.03|0.67|0.95	0.3132
PF3D7_1006200	DNA/RNA-binding_protein_Alba_3	7|18|9	4|10|7	0.16|0.74|0.66	0.3254
PF3D7_1103100	60S_acidic_ribosomal_protein_P1,_putative	0|10|7	7|3|2	0.00|0.83|0.75	0.3163
PF3D7_1466400	AP2_domain_transcription_factor_AP2-EXP	2|0|3	0|0|0	0.66|0.00|0.84	0.3344
PF3D7_0422400	40S_ribosomal_protein_S19	2|28|16	8|16|7	0.03|0.77|0.71	0.3314
PF3D7_1461300	40S_ribosomal_protein_S28e,_putative	0|3|2	0|0|0	0.00|0.80|0.74	0.3284
PF3D7_1126200	40S_ribosomal_protein_S18,_putative	2|15|11	5|7|8	0.07|0.73|0.61	0.3413
PF3D7_1203700	nucleosome_assembly_protein	5|5|0	3|0|2	0.71|0.70|0.00	0.3379
PF3D7_1421200	40S_ribosomal_protein_S25	3|9|8	2|4|7	0.15|0.66|0.57	0.3446
PF3D7_1224300	polyadenylate-binding_protein_1,_putative	34|5|10	5|7|18	0.90|0.05|0.37	0.3482
PF3D7_1345100	thioredoxin_2	0|5|4	0|7|0	0.00|0.66|0.60	0.352
PF3D7_0903900	60S_ribosomal_protein_L32	0|5|3	0|0|6	0.00|0.71|0.56	0.3557
PF3D7_1209200	U6_snRNA-associated_Sm-like_protein_LSm7,_putative	0|2|2	0|2|0	0.00|0.62|0.60	0.3595
PF3D7_0934800	cAMP-dependent_protein_kinase_catalytic_subunit	14|0|0	0|3|0	0.99|0.00|0.00	0.3934
PF3D7_0312800	60S_ribosomal_protein_L26,_putative	0|3|5	0|0|7	0.00|0.34|0.70	0.3725
PF3D7_1232100	60_kDa_chaperonin	8|21|2	8|12|0	0.15|0.89|0.03	0.3682
PF3D7_1126000	threonine--tRNA_ligase	27|0|0	0|10|6	0.99|0.00|0.00	0.3854
PF3D7_1445900	ATP-dependent_RNA_helicase_DDX5,_putative	9|0|0	0|2|0	0.95|0.00|0.00	0.4285
PF3D7_0802000	glutamate_dehydrogenase,_putative	36|0|0	4|23|11	0.98|0.00|0.00	0.4083
PF3D7_0211800	asparagine--tRNA_ligase	16|0|0	0|16|0	0.96|0.00|0.00	0.4153
PF3D7_1146800	conserved_Plasmodium_protein,_unknown_function	26|0|0	0|0|0	0.92|0.00|0.00	0.4495
PF3D7_0904800	replication_protein_A1,_small_fragment	13|0|0	0|2|0	0.96|0.00|0.00	0.4118
PF3D7_1410200	CTP_synthase	12|0|0	0|3|0	0.96|0.00|0.00	0.4187
PF3D7_0515000	pre-mRNA-splicing_factor_CWC2,_putative	8|0|0	0|0|3	0.91|0.00|0.00	0.4652
PF3D7_0906500	arginase	8|0|0	0|0|3	0.91|0.00|0.00	0.4747
PF3D7_1103600	actin-like_protein,_putative	11|0|0	0|0|0	0.92|0.00|0.00	0.4522
PF3D7_0706500	conserved_Plasmodium_protein,_unknown_function	25|0|0	0|0|17	0.99|0.00|0.00	0.3973
PF3D7_0527000	DNA_replication_licensing_factor_MCM3,_putative	31|0|0	0|8|0	1.00|0.00|0.00	0.3769
PF3D7_1248900	26S_protease_regulatory_subunit_8,_putative	14|0|2	0|9|6	0.81|0.00|0.11	0.4601
PF3D7_1453800	glucose-6-phosphate_dehydrogenase-6-phosphogluconolactonase	15|0|0	0|0|5	0.98|0.00|0.00	0.4047
PF3D7_0906600	zinc_finger_protein,_putative	8|0|0	0|0|0	0.91|0.00|0.00	0.4601
PF3D7_0417200	bifunctional_dihydrofolate_reductase-thymidylate_synthase	17|0|0	0|17|0	0.95|0.00|0.00	0.4253
PF3D7_1445100	histidine--tRNA_ligase,_putative	16|0|0	0|10|2	0.90|0.00|0.00	0.4791
PF3D7_0926700	glutamine-dependent_NAD(+)_synthetase,_putative	27|0|0	0|0|0	0.98|0.00|0.00	0.4047
PF3D7_1444800	fructose-bisphosphate_aldolase	12|0|0	0|5|5	0.92|0.00|0.00	0.4549
PF3D7_1423700	conserved_Plasmodium_protein,_unknown_function	19|0|0	0|2|0	1.00|0.00|0.00	0.3812
PF3D7_0413700	lysine_decarboxylase-like_protein,_putative	12|0|0	0|0|2	0.99|0.00|0.00	0.3934
PF3D7_1015800	ribonucleoside-diphosphate_reductase_small_chain,_putative	8|0|0	0|2|0	0.91|0.00|0.00	0.4652
PF3D7_0728000	eukaryotic_translation_initiation_factor_2_subunit_alpha	7|0|0	0|3|0	0.86|0.00|0.00	0.5168
PF3D7_1239600	hydroxyethylthiazole_kinase	7|0|0	0|2|0	0.87|0.00|0.00	0.5118
PF3D7_1128400	bifunctional_farnesyl/geranylgeranyl_diphosphate_synthase	8|0|0	0|0|0	0.90|0.00|0.00	0.4835
PF3D7_1434100	queuine_tRNA-ribosyltransferase,_putative	7|0|0	0|0|0	0.91|0.00|0.00	0.4676
PF3D7_1402100	pseudouridine_synthase,_putative	7|0|0	0|0|0	0.90|0.00|0.00	0.4876
PF3D7_0629400	polyadenylate-binding_protein_3,_putative	7|0|0	0|0|0	0.89|0.00|0.00	0.4975
PF3D7_0206700	adenylosuccinate_lyase	7|0|0	0|0|0	0.93|0.00|0.00	0.4379
PF3D7_0923800	thioredoxin_reductase	5|0|0	2|0|0	0.89|0.00|0.00	0.4956
PF3D7_1414400	serine/threonine_protein_phosphatase_PP1	6|0|0	0|0|0	0.90|0.00|0.00	0.4856
PF3D7_1414300	60S_ribosomal_protein_L10,_putative	17|0|0	3|11|5	0.88|0.00|0.00	0.5048
PF3D7_1124600	ethanolamine_kinase	12|0|0	2|9|0	0.91|0.00|0.00	0.4724
PF3D7_1211700	DNA_replication_licensing_factor_MCM5,_putative	10|0|0	3|6|0	0.85|0.00|0.00	0.5248
PF3D7_1361900	proliferating_cell_nuclear_antigen_1	11|0|0	0|0|0	0.92|0.00|0.00	0.4438
PF3D7_1361000	protein_arginine_N-methyltransferase_5,_putative	9|0|0	0|0|2	0.95|0.00|0.00	0.4221
PF3D7_1105600	translocon_component_PTEX88	8|0|0	0|0|0	0.91|0.00|0.00	0.4724
PF3D7_0217900	conserved_Plasmodium_protein,_unknown_function	8|0|0	0|0|0	0.92|0.00|0.00	0.4495
PF3D7_0628600	DNA_methyltransferase_1-associated_protein_1,_putative	7|0|0	0|0|0	0.93|0.00|0.00	0.4348
PF3D7_0629100	nicotinate_phosphoribosyltransferase,_putative	5|0|0	0|0|0	0.89|0.00|0.00	0.4936
PF3D7_1330800	RNA-binding_protein,_putative	5|0|0	0|0|0	0.88|0.00|0.00	0.503
PF3D7_0524000	karyopherin_beta	23|2|0	8|11|7	0.84|0.02|0.00	0.5152
PF3D7_0811300	CCR4-associated_factor_1	11|0|0	0|0|0	0.90|0.00|0.00	0.4835
PF3D7_0619500	acyl-CoA_synthetase	10|0|0	0|0|0	0.89|0.00|0.00	0.4917
PF3D7_0219600	replication_factor_C_subunit_1,_putative	5|0|0	0|0|2	0.82|0.00|0.00	0.5365
PF3D7_1422800	actin-related_protein,_putative	5|0|0	0|0|0	0.88|0.00|0.00	0.5084
PF3D7_1226600	proliferating_cell_nuclear_antigen_2	4|0|0	0|0|0	0.87|0.00|0.00	0.5101
PF3D7_0205400	PCI_domain-containing_protein,_putative	4|0|0	0|0|0	0.85|0.00|0.00	0.5263
PF3D7_1420400	glycine--tRNA_ligase	15|0|0	0|11|3	0.84|0.00|0.00	0.5293
PF3D7_0814000	60S_ribosomal_protein_L13-2,_putative	0|2|9	2|0|11	0.00|0.07|0.74	0.5448
PF3D7_1468100	kelch_domain-containing_protein,_putative	17|0|0	0|0|0	0.88|0.00|0.00	0.5066
PF3D7_1205800	high_mobility_group_protein_B3,_putative	11|0|0	0|0|0	0.81|0.00|0.00	0.5421
PF3D7_0111800	eukaryotic_translation_initiation_factor_4E,_putative	4|0|0	0|0|0	0.84|0.00|0.00	0.5308
PF3D7_1358900	GTP-binding_protein,_putative	4|0|0	0|0|0	0.87|0.00|0.00	0.5135
PF3D7_1309000	conserved_protein,_unknown_function	3|0|0	0|0|0	0.79|0.00|0.00	0.5514
PF3D7_1106000	RuvB-like_helicase_2	10|0|2	3|7|3	0.69|0.00|0.12	0.5435
PF3D7_1033100	S-adenosylmethionine_decarboxylase/ornithine_decarboxylase	7|0|0	2|3|0	0.85|0.00|0.00	0.5248
PF3D7_1230700	protein_transport_protein_SEC13	7|0|0	0|0|2	0.89|0.00|0.00	0.5012
PF3D7_1417500	H/ACA_ribonucleoprotein_complex_subunit_4,_putative	6|0|0	0|3|0	0.84|0.00|0.00	0.5337
PF3D7_1359600	conserved_Plasmodium_protein,_unknown_function	8|0|0	0|0|0	0.82|0.00|0.00	0.538
PF3D7_0719300	actin-related_protein,_putative	6|0|0	0|0|0	0.90|0.00|0.00	0.4897
PF3D7_1145100	coatomer_subunit_gamma,_putative	5|0|0	0|0|0	0.80|0.00|0.00	0.5488
PF3D7_1420600	pantothenate_kinase_1,_putative	5|0|0	0|0|0	0.86|0.00|0.00	0.5217
PF3D7_0308600	pre-mRNA-processing_factor_19,_putative	4|0|0	0|0|0	0.84|0.00|0.00	0.5322
PF3D7_1144500	SUMO-activating_enzyme_subunit_1	3|0|0	0|0|0	0.79|0.00|0.00	0.5552
PF3D7_0807000	YEATS_domain-containing_protein,_putative	3|0|0	0|0|0	0.82|0.00|0.00	0.5394
PF3D7_0717700	serine--tRNA_ligase,_putative	5|0|0	0|4|0	0.79|0.00|0.00	0.5552
PF3D7_1110500	vacuolar_protein_sorting-associated_protein_35,_putative	5|0|0	0|3|0	0.79|0.00|0.00	0.5564
PF3D7_1123900	13_kDa_ribonucleoprotein-associated_protein,_putative	0|5|0	0|0|0	0.00|0.83|0.00	0.5351
PF3D7_0312300	26S_proteasome_regulatory_subunit_RPN12,_putative	4|0|0	0|0|0	0.86|0.00|0.00	0.5201
PF3D7_1251500	ATP-dependent_RNA_helicase_DRS1,_putative	0|0|3	0|0|0	0.00|0.00|0.82	0.5407
PF3D7_1124400	U6_snRNA-associated_Sm-like_protein_LSm1,_putative	2|0|0	0|0|0	0.73|0.00|0.00	0.571
PF3D7_1003300	N-terminal_acetyltransferase_A_complex_catalytic_subunit_ARD1,_putative	2|0|0	0|0|0	0.72|0.00|0.00	0.5745
PF3D7_1342000	40S_ribosomal_protein_S6	0|16|0	6|9|7	0.00|0.80|0.00	0.5462
PF3D7_0727900	conserved_Plasmodium_protein,_unknown_function	7|0|0	0|0|0	0.71|0.00|0.00	0.5833
PF3D7_0410300	protein_phosphatase_PPM1,_putative	5|0|0	0|0|0	0.75|0.00|0.00	0.5627
PF3D7_1342600	myosin_A	4|0|0	0|0|0	0.79|0.00|0.00	0.5552
PF3D7_0617300	conserved_Plasmodium_protein,_unknown_function	0|3|0	0|0|0	0.00|0.80|0.00	0.5501
PF3D7_0512700	orotate_phosphoribosyltransferase	3|0|0	0|0|0	0.80|0.00|0.00	0.5488
PF3D7_0505800	small_ubiquitin-related_modifier	2|0|0	0|0|0	0.71|0.00|0.00	0.58
PF3D7_0913200	elongation_factor_1-beta	6|0|0	2|4|0	0.69|0.00|0.00	0.5875
PF3D7_0910100	exportin-7,_putative	4|0|0	0|0|3	0.68|0.00|0.00	0.5926
PF3D7_0916700	RNA-binding_protein_musashi,_putative	4|0|0	0|2|0	0.75|0.00|0.00	0.5614
PF3D7_0410800	conserved_Plasmodium_protein,_unknown_function	5|0|0	0|0|0	0.76|0.00|0.00	0.5577
PF3D7_1117100	ubiquitin_carboxyl-terminal_hydrolase_UCH54	3|0|0	0|0|0	0.76|0.00|0.00	0.5589
PF3D7_1016200	Rab3_GTPase-activating_protein_non-catalytic_subunit,_putative	3|0|0	0|0|0	0.73|0.00|0.00	0.5699
PF3D7_1027300	peroxiredoxin	0|2|0	0|0|0	0.00|0.72|0.00	0.5779
PF3D7_0519700	FoP_domain-containing_protein,_putative	0|2|0	0|0|0	0.00|0.75|0.00	0.5639
PF3D7_1349600	conserved_Plasmodium_protein,_unknown_function	0|0|2	0|0|0	0.00|0.00|0.72	0.5768
PF3D7_1310700	RNA-binding_protein,_putative	0|0|2	0|0|0	0.00|0.00|0.72	0.5745
PF3D7_1434200	calmodulin	0|2|0	0|0|0	0.00|0.74|0.00	0.5663
PF3D7_1128100	prefoldin_subunit_5,_putative	2|0|0	0|0|0	0.72|0.00|0.00	0.5722
PF3D7_0716400	transcription_initiation_factor_IIA_subunit_1,_putative	2|0|0	0|0|0	0.74|0.00|0.00	0.5687
PF3D7_1327400	conserved_Plasmodium_protein,_unknown_function	2|0|0	0|0|0	0.74|0.00|0.00	0.5663
PF3D7_1143300	DNA-directed_RNA_polymerases_I_and_III_subunit_RPAC1,_putative	2|0|0	0|0|0	0.69|0.00|0.00	0.5906
PF3D7_0932300	M18_aspartyl_aminopeptidase	18|0|0	4|20|3	0.69|0.00|0.00	0.5916
PF3D7_0807800	26S_proteasome_regulatory_subunit_RPN10,_putative	5|0|0	0|0|7	0.71|0.00|0.00	0.5811
PF3D7_1426700	phosphoenolpyruvate_carboxylase	5|0|0	0|3|0	0.75|0.00|0.00	0.5614
PF3D7_1213900	conserved_Plasmodium_protein,_unknown_function	4|0|0	0|0|0	0.71|0.00|0.00	0.5822
PF3D7_1002700	conserved_Plasmodium_protein,_unknown_function	4|0|0	0|0|0	0.67|0.00|0.00	0.5946
PF3D7_1012600	GMP_synthase_[glutamine-hydrolyzing]	3|0|0	0|0|0	0.70|0.00|0.00	0.5854
PF3D7_1323200	V-type_proton_ATPase_subunit_G,_putative	0|0|2	0|0|0	0.00|0.00|0.70	0.5854
PF3D7_1446600	centrin-2	0|0|2	0|0|0	0.00|0.00|0.74	0.5675
PF3D7_0708300	EKC/KEOPS_complex_subunit_BUD32	2|0|0	0|0|0	0.72|0.00|0.00	0.579
PF3D7_0816100	phosphopantothenoylcysteine_decarboxylase,_putative	2|0|0	0|0|0	0.72|0.00|0.00	0.5768
PF3D7_0308200	T-complex_protein_1_subunit_eta	9|0|0	0|11|4	0.63|0.00|0.00	0.6017
PF3D7_1426000	60S_ribosomal_protein_L21	0|6|4	4|0|9	0.00|0.38|0.25	0.6047
PF3D7_1349200	glutamate--tRNA_ligase,_putative	7|0|0	0|5|3	0.68|0.00|0.00	0.5936
PF3D7_0611800	conserved_Plasmodium_protein,_unknown_function	9|0|0	0|0|0	0.60|0.00|0.00	0.6115
PF3D7_1362700	conserved_Plasmodium_protein,_unknown_function	6|0|0	0|0|0	0.64|0.00|0.00	0.5967
PF3D7_0626000	conserved_Plasmodium_protein,_unknown_function	4|0|0	0|0|0	0.57|0.00|0.00	0.6225
PF3D7_1407500	multifunctional_methyltransferase_subunit_TRM112,_putative	0|0|2	0|0|0	0.00|0.00|0.69	0.5895
PF3D7_1460300	60S_ribosomal_protein_L29,_putative	0|2|0	0|0|0	0.00|0.70|0.00	0.5864
PF3D7_1412600	deoxyhypusine_synthase	2|0|0	0|0|0	0.62|0.00|0.00	0.6057
PF3D7_1466300	26S_proteasome_regulatory_subunit_RPN2,_putative	15|0|0	3|8|11	0.63|0.00|0.00	0.6037
PF3D7_0604500	conserved_Plasmodium_protein,_unknown_function	7|0|0	0|0|0	0.63|0.00|0.00	0.6007
PF3D7_0202000	knob-associated_histidine-rich_protein	0|2|0	0|0|0	0.00|0.60|0.00	0.6133
PF3D7_0412200	conserved_Plasmodium_protein,_unknown_function	2|0|0	0|0|0	0.69|0.00|0.00	0.5885
PF3D7_1410600	eukaryotic_translation_initiation_factor_2_subunit_gamma,_putative	12|0|0	0|19|0	0.63|0.00|0.00	0.5997
PF3D7_1008400	26S_protease_regulatory_subunit_4,_putative	7|0|0	0|3|7	0.61|0.00|0.00	0.6086
PF3D7_0617900	histone_H3_variant	7|0|0	3|0|5	0.58|0.00|0.00	0.6161
PF3D7_0214100	protein_transport_protein_SEC31	5|0|0	0|3|4	0.53|0.00|0.00	0.633
PF3D7_0706000	importin-7,_putative	4|0|0	0|0|5	0.58|0.00|0.00	0.6198
PF3D7_0109800	phenylalanine--tRNA_ligase_alpha_subunit	4|0|0	0|2|3	0.57|0.00|0.00	0.6234
PF3D7_0216000	DEAD/DEAH_box_helicase,_putative	5|0|0	0|0|0	0.57|0.00|0.00	0.6216
PF3D7_1006800	single-strand_telomeric_DNA-binding_protein_GBP2,_putative	2|0|0	0|0|2	0.59|0.00|0.00	0.6152
PF3D7_1308300	40S_ribosomal_protein_S27	0|0|2	0|0|2	0.00|0.00|0.58	0.618
PF3D7_0212100	conserved_Plasmodium_protein,_unknown_function	4|0|0	0|0|0	0.56|0.00|0.00	0.6251
PF3D7_0707700	E3_ubiquitin-protein_ligase,_putative	3|0|0	0|0|0	0.60|0.00|0.00	0.6105
PF3D7_0307500	spindle_and_kinetochore-associated_protein_2,_putative	2|0|0	0|0|0	0.65|0.00|0.00	0.5956
PF3D7_1326400	translation_initiation_factor_eIF-2B_subunit_gamma,_putative	2|0|0	0|0|0	0.63|0.00|0.00	0.6037
PF3D7_1417800	DNA_replication_licensing_factor_MCM2	4|0|0	0|4|0	0.64|0.00|0.00	0.5987
PF3D7_1360900	RNA-binding_protein,_putative	2|0|0	0|0|2	0.57|0.00|0.00	0.6243
PF3D7_1118300	insulinase,_putative	4|0|0	0|0|0	0.62|0.00|0.00	0.6066
PF3D7_1234800	splicing_factor_3B_subunit_3,_putative	4|0|0	0|0|0	0.59|0.00|0.00	0.6152
PF3D7_1013900	translation_initiation_factor_eIF-2B_subunit_delta,_putative	3|0|0	0|0|0	0.60|0.00|0.00	0.6105
PF3D7_1415400	conserved_Plasmodium_protein,_unknown_function	3|0|0	0|0|0	0.54|0.00|0.00	0.6321
PF3D7_1109100	conserved_Plasmodium_protein,_unknown_function	3|0|0	0|0|0	0.51|0.00|0.00	0.6364
PF3D7_0525300	conserved_protein,_unknown_function	2|0|0	0|0|0	0.57|0.00|0.00	0.6207
PF3D7_0510100	conserved_protein,_unknown_function	3|0|0	0|0|2	0.54|0.00|0.00	0.6304
PF3D7_1304500	small_heat_shock_protein,_putative	0|2|0	0|3|0	0.00|0.50|0.00	0.6372
PF3D7_1248700	conserved_Plasmodium_protein,_unknown_function	5|0|0	0|0|0	0.58|0.00|0.00	0.618
PF3D7_1107800	AP2_domain_transcription_factor,_putative	5|0|0	0|0|0	0.62|0.00|0.00	0.6076
PF3D7_1205500	zinc_finger_protein,_putative	4|0|0	0|0|0	0.52|0.00|0.00	0.6347
PF3D7_1146600	oocyst_rupture_protein_1,_putative	3|0|0	0|0|0	0.54|0.00|0.00	0.6287
PF3D7_1308900	mRNA-decapping_enzyme_2,_putative	3|0|0	0|0|0	0.58|0.00|0.00	0.6189
PF3D7_0513600	deoxyribodipyrimidine_photo-lyase,_putative	0|0|2	0|0|0	0.00|0.00|0.55	0.6269
PF3D7_0811400	conserved_protein,_unknown_function	4|0|0	0|7|0	0.49|0.00|0.00	0.6398
PF3D7_0820000	Snf2-related_CBP_activator,_putative	4|0|0	0|0|0	0.55|0.00|0.00	0.626
PF3D7_1412100	mini-chromosome_maintenance_complex-binding_protein,_putative	2|0|0	0|2|0	0.49|0.00|0.00	0.6407
PF3D7_1228600	merozoite_surface_protein_9	2|0|0	0|0|2	0.54|0.00|0.00	0.6313
PF3D7_0516700	ubiquitin_carboxyl-terminal_hydrolase_2,_putative	3|0|0	0|0|0	0.49|0.00|0.00	0.6415
PF3D7_1130400	26S_protease_regulatory_subunit_6A,_putative	6|0|0	0|3|4	0.55|0.00|0.00	0.6278
PF3D7_1233600	asparagine_and_aspartate_rich_protein_1	8|0|0	0|0|0	0.54|0.00|0.00	0.6295
PF3D7_1364800	DNA-directed_RNA_polymerases_I,_II,_and_III_subunit_RPABC1,_putative	0|0|2	0|3|0	0.00|0.00|0.53	0.6338
PF3D7_1110400	RNA-binding_protein,_putative	3|0|0	0|0|0	0.47|0.00|0.00	0.6432
PF3D7_1459600	conserved_Plasmodium_protein,_unknown_function	2|0|0	0|0|0	0.49|0.00|0.00	0.639
PF3D7_1442300	tRNA_import_protein_tRIP	6|0|0	0|11|0	0.44|0.00|0.00	0.6516
PF3D7_1116700	dipeptidyl_aminopeptidase_1	2|0|0	0|3|0	0.42|0.00|0.00	0.6558
PF3D7_1208900	protein_phosphatase_PPM11,_putative	2|0|0	0|0|2	0.47|0.00|0.00	0.6449
PF3D7_1019000	eukaryotic_translation_initiation_factor_subunit_eIF2A,_putative	4|0|0	0|0|0	0.44|0.00|0.00	0.65
PF3D7_1119900	protein_transport_protein_SEC16,_putative	3|0|0	0|0|0	0.47|0.00|0.00	0.644
PF3D7_1231800	asparagine-rich_protein,_putative	3|0|0	0|0|0	0.44|0.00|0.00	0.6483
PF3D7_1237000	SUMO-activating_enzyme_subunit_2	2|0|0	0|0|0	0.50|0.00|0.00	0.6381
PF3D7_0105800	cyclin-dependent_kinases_regulatory_subunit,_putative	2|0|0	0|0|0	0.45|0.00|0.00	0.6466
PF3D7_0912900	26S_proteasome_regulatory_subunit_RPN8,_putative	5|0|0	3|7|0	0.45|0.00|0.00	0.6474
PF3D7_0929200	RNA-binding_protein,_putative	4|0|0	0|0|7	0.44|0.00|0.00	0.6508
PF3D7_0405400	pre-mRNA-processing-splicing_factor_8,_putative	3|0|0	0|0|3	0.42|0.00|0.00	0.655
PF3D7_1419300	glutathione_S-transferase	2|0|0	0|3|0	0.44|0.00|0.00	0.65
PF3D7_0629800	cullin-like_protein,_putative	2|0|0	0|0|0	0.43|0.00|0.00	0.6541
PF3D7_1453900	conserved_Plasmodium_protein,_unknown_function	2|0|0	0|0|0	0.46|0.00|0.00	0.6457
PF3D7_0810600	ATP-dependent_RNA_helicase_DBP1,_putative	2|0|0	0|0|0	0.49|0.00|0.00	0.6423
PF3D7_1438500	cleavage_and_polyadenylation_specificity_factor_subunit_3,_putative	2|0|0	0|0|0	0.42|0.00|0.00	0.6574
PF3D7_1427500	DNA_mismatch_repair_protein_MSH2,_putative	3|0|0	0|0|6	0.34|0.00|0.00	0.6649
PF3D7_1412400	conserved_Plasmodium_protein,_unknown_function	5|0|0	0|0|0	0.42|0.00|0.00	0.6566
PF3D7_1133800	RNA_(uracil-5-)methyltransferase,_putative	2|0|0	0|3|0	0.37|0.00|0.00	0.6615
PF3D7_0518700	mRNA-binding_protein_PUF1	3|0|0	0|0|0	0.39|0.00|0.00	0.6599
PF3D7_0801800	mannose-6-phosphate_isomerase,_putative	2|0|0	0|0|0	0.40|0.00|0.00	0.6591
PF3D7_1439500	oocyst_rupture_protein_2,_putative	2|0|0	0|0|0	0.43|0.00|0.00	0.6525
PF3D7_0311300	phosphatidylinositol_3-_and_4-kinase,_putative	2|0|0	0|0|0	0.43|0.00|0.00	0.6541
PF3D7_1307700	TOM1-like_protein,_putative	2|0|0	0|0|0	0.39|0.00|0.00	0.6607
PF3D7_0108300	conserved_Plasmodium_protein,_unknown_function	4|0|2	0|0|9	0.17|0.00|0.17	0.6649
PF3D7_1353900	proteasome_subunit_alpha_type-7,_putative	2|0|0	0|5|0	0.32|0.00|0.00	0.6708
PF3D7_1223100	cAMP-dependent_protein_kinase_regulatory_subunit	2|0|0	0|4|0	0.34|0.00|0.00	0.6658
PF3D7_1470900	proteasome_subunit_beta_type-2,_putative	2|0|0	0|4|0	0.37|0.00|0.00	0.6624
PF3D7_1357700	U3_small_nucleolar_RNA-associated_protein_21,_putative	2|0|0	0|0|0	0.36|0.00|0.00	0.6632
PF3D7_1017900	26S_proteasome_regulatory_subunit_p55,_putative	9|0|0	3|9|2	0.29|0.00|0.00	0.6734
PF3D7_0511500	RNA_pseudouridylate_synthase,_putative	12|0|0	0|0|0	0.30|0.00|0.00	0.6717
PF3D7_1107300	polyadenylate-binding_protein-interacting_protein_1,_putative	4|0|0	0|0|0	0.32|0.00|0.00	0.67
PF3D7_0703500	erythrocyte_membrane-associated_antigen	2|0|0	0|2|0	0.33|0.00|0.00	0.6675
PF3D7_1461800	conserved_Plasmodium_protein,_unknown_function	3|0|0	0|0|0	0.33|0.00|0.00	0.6675
PF3D7_0205900	26S_proteasome_regulatory_subunit_RPN1,_putative	17|0|0	5|11|13	0.28|0.00|0.00	0.6742
PF3D7_1108400	casein_kinase_2,_alpha_subunit	4|0|0	2|4|0	0.27|0.00|0.00	0.6776
PF3D7_0926100	protein_kinase,_putative	4|0|0	0|0|0	0.32|0.00|0.00	0.6683
PF3D7_0526500	conserved_Plasmodium_protein,_unknown_function	2|0|0	0|0|0	0.28|0.00|0.00	0.6768
PF3D7_1143100	AP2_domain_transcription_factor_AP2-O,_putative	2|0|0	0|0|0	0.29|0.00|0.00	0.6725
PF3D7_0511800	inositol-3-phosphate_synthase	8|0|0	0|16|2	0.26|0.00|0.00	0.6793
PF3D7_1341900	V-type_proton_ATPase_subunit_D,_putative	2|0|0	0|0|5	0.27|0.00|0.00	0.6785
PF3D7_0305500	conserved_Plasmodium_protein,_unknown_function	4|0|0	0|0|0	0.32|0.00|0.00	0.67
PF3D7_1005500	regulator_of_nonsense_transcripts_1,_putative	2|0|0	0|0|0	0.28|0.00|0.00	0.6751
PF3D7_1431700	60S_ribosomal_protein_L14,_putative	3|13|9	9|3|8	0.02|0.12|0.10	0.6835
PF3D7_1351400	60S_ribosomal_protein_L17,_putative	0|9|7	8|3|4	0.00|0.12|0.09	0.6869
PF3D7_1408100	plasmepsin_III	5|0|0	0|0|12	0.25|0.00|0.00	0.6802
PF3D7_1308400	conserved_Plasmodium_protein,_unknown_function	5|0|0	0|0|0	0.25|0.00|0.00	0.6827
PF3D7_0105700	asparagine-rich_antigen_Pfa35-2	3|0|0	0|0|0	0.25|0.00|0.00	0.6827
PF3D7_1238500	conserved_Plasmodium_protein,_unknown_function	2|0|0	0|0|0	0.25|0.00|0.00	0.6827
PF3D7_0309500	asparagine_synthetase_[glutamine-hydrolyzing],_putative	9|0|0	5|12|2	0.17|0.00|0.00	0.6904
PF3D7_1402300	26S_proteasome_regulatory_subunit_RPN6	8|0|0	0|9|5	0.21|0.00|0.00	0.6861
PF3D7_1211800	polyubiquitin	7|0|0	3|5|4	0.23|0.00|0.00	0.6844
PF3D7_0804500	conserved_Plasmodium_membrane_protein,_unknown_function	4|0|0	0|0|0	0.20|0.00|0.00	0.6878
PF3D7_1426800	conserved_Plasmodium_protein,_unknown_function	2|0|0	0|0|0	0.23|0.00|0.00	0.6852
PF3D7_1129200	26S_proteasome_regulatory_subunit_RPN7,_putative	9|0|0	4|9|5	0.14|0.00|0.00	0.6972
PF3D7_1434800	mitochondrial_acidic_protein_MAM33,_putative	2|0|0	3|2|0	0.17|0.00|0.00	0.6912
PF3D7_1456700	conserved_Plasmodium_protein,_unknown_function	2|0|0	4|0|0	0.19|0.00|0.00	0.6886
PF3D7_0809600	peptidase_family_C50,_putative	4|0|0	0|0|0	0.19|0.00|0.00	0.6895
PF3D7_1368100	26S_proteasome_regulatory_subunit_RPN11,_putative	9|0|0	4|9|2	0.15|0.00|0.00	0.6955
PF3D7_1130100	60S_ribosomal_protein_L38	2|2|0	9|0|4	0.06|0.10|0.00	0.6938
PF3D7_1238100	calcyclin_binding_protein,_putative	3|0|0	2|12|0	0.13|0.00|0.00	0.7007
PF3D7_0710600	60S_ribosomal_protein_L34	0|2|3	2|3|3	0.00|0.08|0.08	0.6947
PF3D7_1206800	conserved_Plasmodium_protein,_unknown_function	4|0|0	3|0|5	0.17|0.00|0.00	0.6921
PF3D7_0210100	60S_ribosomal_protein_L37ae,_putative	0|3|2	3|0|3	0.00|0.08|0.05	0.6981
PF3D7_1311800	M1-family_alanyl_aminopeptidase	2|0|0	0|7|0	0.13|0.00|0.00	0.6998
PF3D7_0705700	40S_ribosomal_protein_S29,_putative	2|0|0	2|5|0	0.17|0.00|0.00	0.6929
PF3D7_1466200	early_gametocyte_enriched_phosphoprotein_EGXP	2|0|0	0|0|0	0.14|0.00|0.00	0.6964
PF3D7_0915400	ATP-dependent_6-phosphofructokinase	38|0|9	16|24|38	0.11|0.00|0.01	0.7081
PF3D7_0619400	cell_division_cycle_protein_48_homologue,_putative	7|0|0	4|9|33	0.08|0.00|0.00	0.7114
PF3D7_1142500	60S_ribosomal_protein_L28	4|15|10	11|7|5	0.02|0.06|0.04	0.7073
PF3D7_1104000	phenylalanine--tRNA_ligase_beta_subunit	15|0|0	7|15|9	0.13|0.00|0.00	0.7032
PF3D7_1311500	26S_protease_regulatory_subunit_7,_putative	14|0|0	7|13|6	0.11|0.00|0.00	0.709
PF3D7_0810800	hydroxymethyldihydropterin_pyrophosphokinase-dihydropteroate_synthase	8|0|0	4|4|11	0.11|0.00|0.00	0.7065
PF3D7_1030500	26S_proteasome_regulatory_subunit_RPN9,_putative	7|0|0	2|11|4	0.10|0.00|0.00	0.7098
PF3D7_0413600	26S_protease_regulatory_subunit_6B,_putative	6|0|0	2|5|10	0.12|0.00|0.00	0.7057
PF3D7_0935800	cytoadherence_linked_asexual_protein_9	4|0|0	0|13|4	0.12|0.00|0.00	0.704
PF3D7_0214000	T-complex_protein_1_subunit_theta	2|0|0	0|9|4	0.13|0.00|0.00	0.7032
PF3D7_1103800	CCR4-NOT_transcription_complex_subunit_1,_putative	2|0|0	0|0|0	0.12|0.00|0.00	0.7048
PF3D7_1424400	60S_ribosomal_protein_L7-3,_putative	5|14|3	9|8|9	0.01|0.07|0.00	0.7147
PF3D7_1358800	40S_ribosomal_protein_S15	0|13|5	10|3|10	0.00|0.08|0.01	0.7123
PF3D7_0627500	protein_DJ-1	7|5|4	4|14|4	0.03|0.02|0.02	0.7226
PF3D7_0516900	60S_ribosomal_protein_L2	0|11|2	5|3|10	0.00|0.08|0.01	0.7106
PF3D7_0823200	RNA-binding_protein,_putative	5|0|0	0|17|7	0.08|0.00|0.00	0.7147
PF3D7_1108700	heat_shock_protein_J2	5|0|0	0|3|17	0.08|0.00|0.00	0.7171
PF3D7_1138500	protein_phosphatase_PPM2	3|0|0	0|0|12	0.08|0.00|0.00	0.7179
PF3D7_1311900	V-type_proton_ATPase_catalytic_subunit_A	3|0|0	0|6|5	0.08|0.00|0.00	0.7171
PF3D7_1229500	T-complex_protein_1_subunit_gamma	16|0|0	2|26|17	0.03|0.00|0.00	0.7424
PF3D7_0721600	40S_ribosomal_protein_S5,_putative	3|12|9	5|16|14	0.00|0.02|0.01	0.741
PF3D7_1338200	60S_ribosomal_protein_L6,_putative	3|17|6	19|7|6	0.00|0.06|0.01	0.7218
PF3D7_0608800	ornithine_aminotransferase	8|0|7	0|27|9	0.01|0.00|0.04	0.7302
PF3D7_0627800	acetyl-CoA_synthetase,_putative	12|0|0	11|14|12	0.06|0.00|0.00	0.7264
PF3D7_0320300	T-complex_protein_1_subunit_epsilon	13|0|0	4|13|14	0.07|0.00|0.00	0.7195
PF3D7_1441200	60S_ribosomal_protein_L1,_putative	2|9|3	17|5|6	0.01|0.02|0.01	0.7396
PF3D7_1252100	rhoptry_neck_protein_3	10|0|0	5|20|7	0.05|0.00|0.00	0.7346
PF3D7_1357800	T-complex_protein_1_subunit_delta	8|0|0	0|17|13	0.05|0.00|0.00	0.7331
PF3D7_1015900	enolase	7|0|0	0|21|9	0.06|0.00|0.00	0.7241
PF3D7_1019400	60S_ribosomal_protein_L30e,_putative	2|6|6	6|10|4	0.01|0.03|0.02	0.7264
PF3D7_1338300	elongation_factor_1-gamma,_putative	8|0|0	4|14|6	0.06|0.00|0.00	0.7249
PF3D7_1325100	phosphoribosylpyrophosphate_synthetase	4|0|0	2|12|12	0.04|0.00|0.00	0.7368
PF3D7_1347500	DNA/RNA-binding_protein_Alba_4	5|0|0	4|14|4	0.05|0.00|0.00	0.728
PF3D7_1338100	26S_proteasome_regulatory_subunit_RPN3,_putative	5|0|0	5|7|7	0.05|0.00|0.00	0.7331
PF3D7_1407900	plasmepsin_I	4|0|0	0|0|13	0.08|0.00|0.00	0.7147
PF3D7_1124900	60S_ribosomal_protein_L35,_putative	0|5|0	5|4|3	0.00|0.05|0.00	0.7331
PF3D7_0520900	adenosylhomocysteinase	3|0|0	3|6|4	0.07|0.00|0.00	0.7195
PF3D7_0812400	karyopherin_alpha	3|0|0	7|0|5	0.07|0.00|0.00	0.7234
PF3D7_0218000	replication_factor_C_subunit_2,_putative	3|0|0	5|3|3	0.07|0.00|0.00	0.7211
PF3D7_1144000	40S_ribosomal_protein_S21	0|0|3	0|6|3	0.00|0.00|0.05	0.7302
PF3D7_0102900	aspartate--tRNA_ligase	2|0|0	0|4|4	0.07|0.00|0.00	0.7211
PF3D7_1308200	carbamoyl_phosphate_synthetase	3|0|0	0|2|4	0.06|0.00|0.00	0.7272
PF3D7_0606700	coatomer_alpha_subunit,_putative	2|0|0	0|3|3	0.05|0.00|0.00	0.7302
PF3D7_0826100	HECT-like_E3_ubiquitin_ligase,_putative	4|0|0	0|0|0	0.08|0.00|0.00	0.7171
PF3D7_1462800	glyceraldehyde-3-phosphate_dehydrogenase	14|9|8	23|39|34	0.01|0.01|0.00	0.7612
PF3D7_1130200	60S_ribosomal_protein_P0	5|25|7	30|17|14	0.00|0.02|0.00	0.7465
PF3D7_1412500	actin_II	10|7|3	11|10|25	0.01|0.01|0.01	0.7524
PF3D7_0516200	40S_ribosomal_protein_S11	2|4|7	15|25|9	0.01|0.01|0.00	0.7556
PF3D7_1329100	myosin_F,_putative	4|0|0	14|17|27	0.04|0.00|0.00	0.7389
PF3D7_1129100	parasitophorous_vacuolar_protein_1	14|8|0	11|12|14	0.04|0.01|0.00	0.7339
PF3D7_0621200	pyridoxine_biosynthesis_protein_PDX1	14|0|2	6|22|12	0.02|0.00|0.00	0.7511
PF3D7_1438900	thioredoxin_peroxidase_1	7|3|9	4|20|11	0.00|0.01|0.02	0.7458
PF3D7_0317600	40S_ribosomal_protein_S11,_putative	10|7|3	8|10|13	0.02|0.01|0.00	0.7524
PF3D7_1324900	L-lactate_dehydrogenase	2|0|2	8|32|3	0.01|0.00|0.02	0.7478
PF3D7_0507100	60S_ribosomal_protein_L4	4|3|0	8|8|19	0.01|0.00|0.00	0.763
PF3D7_0903700	alpha_tubulin_1	3|0|0	7|11|18	0.02|0.00|0.00	0.7569
PF3D7_0618300	60S_ribosomal_protein_L27a,_putative	0|7|4	6|11|11	0.00|0.01|0.00	0.7606
PF3D7_1145400	dynamin-like_protein	3|0|0	8|16|11	0.03|0.00|0.00	0.7458
PF3D7_0306800	T-complex_protein_1_subunit_beta	5|0|0	0|13|17	0.04|0.00|0.00	0.7375
PF3D7_1408000	plasmepsin_II	3|0|4	7|3|16	0.02|0.00|0.01	0.741
PF3D7_1306400	26S_protease_regulatory_subunit_10B,_putative	7|0|0	5|10|11	0.04|0.00|0.00	0.7368
PF3D7_0608700	T-complex_protein_1_subunit_zeta	5|0|0	5|8|14	0.02|0.00|0.00	0.7505
PF3D7_0520000	40S_ribosomal_protein_S9,_putative	2|2|2	12|9|5	0.01|0.01|0.00	0.7588
PF3D7_1242700	40S_ribosomal_protein_S17,_putative	2|3|3	8|5|9	0.01|0.01|0.01	0.7544
PF3D7_1466800	conserved_Plasmodium_protein,_unknown_function	7|0|0	0|2|21	0.02|0.00|0.00	0.7544
PF3D7_1010700	dolichyl-phosphate-mannose--protein_mannosyltransferase,_putative	2|0|0	6|2|19	0.03|0.00|0.00	0.7445
PF3D7_1117700	GTP-binding_nuclear_protein_RAN/TC4	4|0|2	11|12|0	0.01|0.00|0.00	0.7569
PF3D7_1341200	60S_ribosomal_protein_L18,_putative	2|4|0	6|4|8	0.01|0.01|0.00	0.7505
PF3D7_0719700	40S_ribosomal_protein_S10,_putative	0|0|2	3|16|3	0.00|0.00|0.02	0.7505
PF3D7_1003500	40S_ribosomal_protein_S20e,_putative	0|2|4	5|10|3	0.00|0.01|0.01	0.7478
PF3D7_0527500	Hsc70-interacting_protein	4|0|0	0|2|17	0.03|0.00|0.00	0.7431
PF3D7_1142600	60S_ribosomal_protein_L35ae,_putative	0|4|3	6|5|3	0.00|0.02|0.02	0.7382
PF3D7_1331800	60S_ribosomal_protein_L23,_putative	0|3|0	5|5|6	0.00|0.01|0.00	0.7606
PF3D7_1317800	40S_ribosomal_protein_S19	3|0|0	7|3|5	0.02|0.00|0.00	0.7544
PF3D7_1343000	phosphoethanolamine_N-methyltransferase	2|0|0	4|6|4	0.03|0.00|0.00	0.7424
PF3D7_0306900	40S_ribosomal_protein_S23,_putative	0|3|0	5|4|3	0.00|0.03|0.00	0.7445
PF3D7_1021900	PHAX_domain-containing_protein,_putative	2|0|0	0|3|2	0.04|0.00|0.00	0.7353
PF3D7_1408700	conserved_protein,_unknown_function	2|0|0	0|0|0	0.02|0.00|0.00	0.7505
PF3D7_1025500	conserved_Plasmodium_protein,_unknown_function	2|0|0	0|0|0	0.05|0.00|0.00	0.7331
PF3D7_0818900	heat_shock_protein_70	84|180|194	242|202|135	0.00|0.00|0.00	0.7712
PF3D7_0917900	heat_shock_protein_70	61|81|105	147|126|64	0.00|0.00|0.00	0.7773
PF3D7_1246200	actin_I	11|47|38	44|42|114	0.00|0.00|0.00	0.9149
PF3D7_1357000	elongation_factor_1-alpha	14|7|4	72|95|79	0.00|0.00|0.00	0.9149
PF3D7_1134000	heat_shock_protein_70	0|3|0	75|37|44	0.00|0.00|0.00	0.7773
PF3D7_0929400	high_molecular_weight_rhoptry_protein_2	12|0|0	24|59|9	0.00|0.00|0.00	0.7773
PF3D7_1468700	eukaryotic_initiation_factor_4A	6|0|0	27|21|49	0.00|0.00|0.00	0.7773
PF3D7_1437900	HSP40,_subfamily_A	8|0|0	20|29|44	0.01|0.00|0.00	0.7624
PF3D7_0922200	S-adenosylmethionine_synthetase	16|3|8	24|20|26	0.00|0.00|0.00	0.7683
PF3D7_0708800	heat_shock_protein_110	6|0|0	33|41|12	0.00|0.00|0.00	0.9149
PF3D7_0708400	heat_shock_protein_90	8|0|0	14|27|39	0.00|0.00|0.00	0.9149
PF3D7_1451100	elongation_factor_2	3|0|0	33|27|23	0.00|0.00|0.00	0.7718
PF3D7_1219100	clathrin_heavy_chain,_putative	11|0|0	71|0|0	0.00|0.00|0.00	0.9149
PF3D7_1026800	40S_ribosomal_protein_S2	12|2|2	22|29|9	0.01|0.01|0.01	0.7588
PF3D7_1465900	40S_ribosomal_protein_S3	10|3|7	17|27|9	0.00|0.00|0.00	0.7701
PF3D7_1410400	rhoptry-associated_protein_1	4|0|0	12|20|20	0.01|0.00|0.00	0.7648
PF3D7_1008700	tubulin_beta_chain	3|0|0	11|14|27	0.01|0.00|0.00	0.7683
PF3D7_1132200	T-complex_protein_1_subunit_alpha	12|0|0	4|20|18	0.02|0.00|0.00	0.7556
PF3D7_1447000	40S_ribosomal_protein_S5	5|8|0	18|12|11	0.00|0.01|0.00	0.7672
PF3D7_0626800	pyruvate_kinase	3|0|0	7|24|17	0.00|0.00|0.00	0.7773
PF3D7_0322900	40S_ribosomal_protein_S3A,_putative	4|5|2	9|15|15	0.00|0.00|0.00	0.7701
PF3D7_0416800	small_GTP-binding_protein_sar1	0|2|0	14|11|23	0.00|0.00|0.00	0.7734
PF3D7_0519400	40S_ribosomal_protein_S24	0|3|0	11|30|5	0.00|0.00|0.00	0.7734
PF3D7_0629200	DnaJ_protein,_putative	5|0|0	6|10|26	0.01|0.00|0.00	0.7672
PF3D7_1302800	40S_ribosomal_protein_S7,_putative	0|0|2	5|28|11	0.00|0.00|0.00	0.7773
PF3D7_1424100	60S_ribosomal_protein_L5,_putative	6|3|0	12|10|14	0.00|0.00|0.00	0.7712
PF3D7_1211400	heat_shock_protein_DNAJ_homologue_Pfj4	8|3|0	10|10|13	0.01|0.00|0.00	0.7575
PF3D7_0525100	acyl-CoA_synthetase	2|0|0	4|33|0	0.00|0.00|0.00	0.7773
PF3D7_1027800	60S_ribosomal_protein_L3	0|3|2	9|8|15	0.00|0.00|0.00	0.7734
PF3D7_1408600	40S_ribosomal_protein_S8e,_putative	0|5|2	6|10|10	0.00|0.01|0.00	0.7648
PF3D7_0814200	DNA/RNA-binding_protein_Alba_1	3|0|2	6|10|9	0.01|0.00|0.01	0.7618
PF3D7_0307200	60S_ribosomal_protein_L7,_putative	3|0|0	5|5|14	0.01|0.00|0.00	0.7606
PF3D7_1323100	60S_ribosomal_protein_L6,_putative	0|2|2	8|8|7	0.00|0.00|0.00	0.7701
PF3D7_0826700	receptor_for_activated_c_kinase	2|0|0	5|12|6	0.01|0.00|0.00	0.7648
PF3D7_0822600	protein_transport_protein_SEC23	3|0|0	0|20|0	0.01|0.00|0.00	0.766
PF3D7_1004000	60S_ribosomal_protein_L13,_putative	0|0|2	9|0|8	0.00|0.00|0.01	0.766
