# Supplementary material for: A unique GCN5 histone acetyltransferase complex controls erythrocyte invasion and virulence in the malaria parasite Plasmodium falciparum
Source: PLoS Pathog. 2021 Aug 17;17(8):e1009351. doi: 10.1371/journal.ppat.1009351 (PMC8396726; doi:10.1371/journal.ppat.1009351)
Supplement: S3 Table — Deseq2 and TPM analysis of three replicates of RNAseq data at ring (A), early trophozoite (B), late trophozoite (C) and schizont (D) stages. (XLSX) [file ppat.1009351.s015.xlsx]

## Sheet: GCN5-∆BrD RING
S3A Table. RNAseq from Ring stage
R: replicate
Gene ID	Product Description	Gene Name or Symbol	3D7 R1	3D7 R2	3D7 R3	GCN5-∆BrD R1	GCN5-∆BrD R2	GCN5-∆BrD R3	baseMean	baseMean 3D7	baseMean GCN5-∆BrD	foldChange	log2FoldChange	pval	padj	TPM FC.∆BrD/wt R1	TPM FC.∆BrD/wt R2	TPM FC.∆BrD/wt R3
PF3D7_1149500	ring-infected erythrocyte surface antigen 2, pseudogene	RESA2	18.0749	39.3729	28.3873	679.553	565.453	578.628	318.245	28.6117	607.878	21.2458	4.40911	4.80232e-93	2.66481e-89	44.7129	15.3388	27.2836
PF3D7_1236200	conserved Plasmodium protein, unknown function	N/A	350.201	286.032	274.41	2633.27	2369.56	2277.42	1365.15	303.548	2426.75	7.99462	2.99903	3.86904e-79	1.07347e-75	9.44987	9.44292	11.9818
PF3D7_1302100	gamete antigen 27/25	G27/25	477.855	433.102	421.078	12261.4	10453.1	9408.89	5575.91	444.012	10707.8	24.1161	4.59192	3.34694e-73	6.19072e-70	33.5458	29.5126	36.2725
PF3D7_1477700	Plasmodium exported protein (PHISTa), unknown function	Pfg14-748	41.7982	56.7433	66.237	831.78	728.366	669.297	399.037	54.9261	743.148	13.5299	3.75808	1.31002e-72	1.81732e-69	30.007	20.0211	13.5961
PF3D7_0712900	erythrocyte membrane protein 1, PfEMP1	VAR	3121.31	2578.92	2482.7	194.278	165.499	156.609	1449.89	2727.65	172.129	0.0631052	-3.9861	1.72461e-68	1.91398e-65	0.10518	0.080665	0.0768015
PF3D7_1477300	Plasmodium exported protein (PHIST), unknown function	Pfg14-744	45.1872	41.6889	34.3013	470.137	476.67	414.601	247.098	40.3925	453.803	11.2348	3.48991	3.22123e-64	2.9791e-61	13.0754	13.0332	17.4502
PF3D7_1219400	erythrocyte membrane protein 1 (PfEMP1), pseudogene	VAR	1344.32	1257.62	1244.31	217.827	189.634	178.864	738.762	1282.08	195.442	0.152441	-2.71368	8.80874e-63	6.98281e-60	0.278658	0.227416	0.239481
PF3D7_0712300	erythrocyte membrane protein 1, PfEMP1	VAR	1622.22	1429	1359.04	276.699	217.217	226.671	855.142	1470.09	240.196	0.163389	-2.61362	2.27748e-60	1.57972e-57	0.257199	0.23709	0.224418
PF3D7_0832200	Plasmodium exported protein (PHISTa-like), unknown function	N/A	2409.61	1999.91	2144.42	459.203	376.682	413.777	1300.6	2184.65	416.554	0.190673	-2.39083	1.49289e-54	9.20448e-52	0.297187	0.237266	0.348343
PF3D7_0200100	erythrocyte membrane protein 1, PfEMP1	VAR	2968.8	2245.41	2181.09	83.2621	53.4422	44.5099	1262.75	2465.1	60.4047	0.024504	-5.35084	3.98948e-51	2.21376e-48	0.0337459	0.0523976	0.0269579
PF3D7_0302300	erythrocyte membrane protein 1 (PfEMP1), pseudogene	N/A	6220.02	5628	5333.26	1437.32	1196.42	1112.75	3487.96	5727.1	1248.83	0.218056	-2.19723	2.8254e-50	1.42529e-47	0.263351	0.287332	0.324385
PF3D7_1478600	EMP1-trafficking protein	PTP3	3705.35	3075.72	3239.7	841.032	785.256	642.921	2048.33	3340.26	756.403	0.226451	-2.14273	7.62746e-47	3.52706e-44	0.379117	0.385944	0.314365
PF3D7_0532400	lysine-rich membrane-associated PHISTb protein	LyMP	6322.83	5584	5446.81	1529	1310.2	1210.83	3567.28	5784.54	1350.01	0.233382	-2.09923	2.07443e-46	8.85464e-44	0.310876	0.313834	0.353268
PF3D7_0202400	translation-enhancing factor	PTEF	6325.09	5533.05	5827.67	1473.49	1380.02	1308.92	3641.37	5895.27	1387.47	0.235354	-2.0871	6.29638e-46	2.49562e-43	0.299483	0.333602	0.356927
PF3D7_0423700	early transcribed membrane protein 4	ETRAMP4	181.879	188.758	154.947	3507.94	2645.39	2728.29	1567.87	175.195	2960.54	16.8986	4.07883	3.23924e-44	1.1983e-41	24.2918	23.6871	23.6407
PF3D7_1476600	Plasmodium exported protein, unknown function	N/A	134.432	128.541	131.291	740.108	682.682	623.138	406.699	131.421	681.976	5.18923	2.37552	7.64801e-43	2.65242e-40	8.16333	6.04626	6.51851
PF3D7_1150300	rifin	RIF	3.38904	0	1.1828	112.698	92.231	109.626	53.1879	1.52395	104.852	68.8027	6.10439	1.47703e-41	4.82121e-39	41.7915	Inf	133.808
PF3D7_1474000	probable protein, unknown function	N/A	250.789	202.654	198.711	1806.54	1518.79	1407.01	897.415	217.385	1577.45	7.25646	2.85927	2.94877e-41	9.09042e-39	10.8872	11.1147	8.61011
PF3D7_1016900	early transcribed membrane protein 10.3	ETRAMP10.3	881.151	870.835	924.952	3708.95	3421.17	3144.54	2158.6	892.313	3424.89	3.83821	1.94043	4.27466e-39	1.24842e-36	4.14537	5.57207	4.74831
PF3D7_0315600	zinc finger protein, putative	N/A	36.1498	42.8469	43.7637	309.5	276.693	265.411	162.394	40.9202	283.868	6.93711	2.79434	7.00631e-39	1.9439e-36	8.43173	9.15918	8.47043
PF3D7_1201100	RESA-like protein with PHIST and DnaJ domains	N/A	551.284	538.482	563.014	145.498	97.4028	119.517	335.867	550.927	120.806	0.219278	-2.18917	1.75627e-36	4.64073e-34	0.58093	0.223707	0.269714
PF3D7_0424000	Plasmodium exported protein (PHISTc), unknown function	N/A	350.201	362.462	314.626	56.3491	68.9577	67.5891	203.364	342.43	64.2986	0.187772	-2.41295	3.90975e-36	9.86145e-34	0.191901	0.317828	0.34687
PF3D7_0501200	parasite-infected erythrocyte surface protein	PIESP2	2898.76	2490.91	2433.03	822.529	701.645	641.272	1664.69	2607.57	721.815	0.276816	-1.853	1.15292e-35	2.78154e-33	0.357378	0.476086	0.353875
PF3D7_1035800	probable protein, unknown function	M712	2586.97	2219.93	2366.79	739.267	639.583	613.247	1527.63	2391.23	664.032	0.277695	-1.84843	3.24181e-35	7.49533e-33	0.340814	0.481315	0.418369
PF3D7_1372100	Plasmodium exported protein (PHISTb), unknown function	GEXP04	51.9653	45.163	46.1293	301.93	302.552	257.168	167.485	47.7526	287.217	6.01469	2.58849	4.01178e-35	8.90454e-33	8.23929	8.75979	7.28142
PF3D7_1200500	rifin	RIF	15.8155	26.6346	18.9249	195.119	184.462	157.433	99.7316	20.4583	179.005	8.74973	3.12924	9.15697e-35	1.95431e-32	17.9542	10.6381	10.6936
PF3D7_1362700	conserved Plasmodium protein, unknown function	N/A	335.515	284.874	283.873	1344.81	1101.6	1124.29	745.826	301.421	1190.23	3.94874	1.98139	7.63768e-34	1.55492e-31	3.51148	6.65141	6.38015
PF3D7_1436000	glucose-6-phosphate isomerase	GPI	3572.05	3427.76	3440.77	1068.95	995.577	971.799	2246.15	3480.19	1012.11	0.29082	-1.7818	7.84603e-34	1.55492e-31	0.376903	0.490899	0.379205
PF3D7_0201600	PHISTb domain-containing RESA-like protein 1	RLP1	3010.6	2709.78	2677.87	887.288	793.876	755.844	1805.88	2799.42	812.336	0.290181	-1.78498	1.59761e-33	3.05695e-31	0.287472	0.47708	0.347543
PF3D7_1373500	erythrocyte membrane protein 1, PfEMP1	VAR	626.973	544.272	527.53	153.068	138.777	115.396	351.003	566.258	135.747	0.239726	-2.06054	1.67714e-33	3.10214e-31	0.277884	0.327852	0.312519
PF3D7_0817300	conserved Plasmodium protein, unknown function	N/A	1884.31	2177.09	2236.68	555.081	650.789	595.114	1349.84	2099.36	600.328	0.285958	-1.80613	2.4628e-33	4.40841e-31	0.258075	0.51417	0.428621
PF3D7_0707300	rhoptry-associated membrane antigen	RAMA	79.0777	83.3778	74.5166	455.839	386.163	356.903	239.313	78.9907	399.635	5.05927	2.33893	1.01035e-32	1.75201e-30	5.05009	7.96642	7.7157
PF3D7_0830900	Plasmodium exported protein, unknown function	N/A	812.241	672.813	671.832	212.781	156.879	167.324	448.978	718.962	178.995	0.248963	-2.006	1.63627e-32	2.75142e-30	0.354015	0.339393	0.408626
PF3D7_0304600	circumsporozoite (CS) protein	CSP	42.9279	31.2667	26.0217	253.992	227.561	194.525	129.382	33.4054	225.359	6.74618	2.75407	2.00056e-32	3.26503e-30	9.88258	11.0021	11.8419
PF3D7_0220600	Plasmodium exported protein (hyp9), unknown function	N/A	590.823	577.855	585.488	148.022	148.259	140.124	365.095	584.722	145.468	0.248782	-2.00705	2.81345e-32	4.46052e-30	0.423363	0.322502	0.291388
PF3D7_0102600	serine/threonine protein kinase, FIKK family	FIKK1	517.394	442.366	434.089	124.473	113.78	89.844	286.991	464.616	109.366	0.235389	-2.08688	3.01097e-32	4.64107e-30	0.286737	0.225377	0.380258
PF3D7_0501000	Plasmodium exported protein, unknown function	N/A	4200.15	4084.36	4105.51	1243.04	1274.86	1262.76	2695.11	4130.01	1260.22	0.305138	-1.71247	8.46137e-32	1.25068e-29	0.316031	0.391145	0.391644
PF3D7_0930300	merozoite surface protein 1	MSP1	204.472	207.287	228.281	1082.41	905.07	857.227	580.791	213.347	948.235	4.44457	2.15205	8.56473e-32	1.25068e-29	6.31341	7.2943	6.06331
PF3D7_0904900	copper-transporting ATPase	CuTP	116.357	116.961	85.1618	449.111	463.741	424.492	275.971	106.16	445.781	4.19915	2.0701	3.62558e-30	5.15855e-28	4.71879	6.02578	5.19417
PF3D7_0223500	erythrocyte membrane protein 1, PfEMP1	VAR	660.864	551.22	489.681	105.129	62.9239	69.2376	323.176	567.255	79.0968	0.139438	-2.84231	4.31991e-29	5.99279e-27	0.24043	0.169296	0.171935
PF3D7_0532300	Plasmodium exported protein (PHISTb), unknown function	N/A	20345.6	17607.8	17977.4	6915.8	5976.05	5763.21	12431	18643.6	6218.35	0.333538	-1.58408	9.49499e-29	1.28507e-26	0.425885	0.404597	0.300044
PF3D7_1477400	Plasmodium exported protein (PHIST), unknown function	N/A	41.7982	34.7408	24.8389	221.191	188.772	186.282	116.271	33.7926	198.748	5.88142	2.55616	1.61861e-28	2.13849e-26	5.16173	8.84851	9.23431
PF3D7_0918000	glideosome-associated protein 50	GAP50	119.746	134.331	107.635	516.393	469.775	426.141	295.67	120.571	470.77	3.90451	1.96514	2.32919e-28	3.00574e-26	5.40304	4.16894	3.7055
PF3D7_1228600	merozoite surface protein 9	MSP9	63.2621	68.3235	79.2478	329.684	306	300.854	191.229	70.2778	312.179	4.44207	2.15123	5.14148e-28	6.48411e-26	8.03568	5.34245	6.77431
PF3D7_1035200	S-antigen	N/A	59.8731	33.5827	31.9357	244.74	221.527	196.997	131.443	41.7972	221.088	5.28955	2.40314	1.07143e-27	1.32119e-25	4.71121	10.7448	10.1615
PF3D7_1476500	probable protein, unknown function	N/A	75.6886	49.7951	91.0759	363.326	287.037	341.242	201.361	72.1865	330.535	4.5789	2.195	1.4405e-27	1.73768e-25	5.70888	6.1566	5.01517
PF3D7_1301400	Plasmodium exported protein (hyp12), unknown function	HYP12	5685.69	5381.34	5377.02	1954.56	1883.41	1772.98	3675.83	5481.35	1870.31	0.341214	-1.55125	5.42819e-27	6.40873e-25	0.301167	0.602	0.531176
PF3D7_0215000	acyl-CoA synthetase	ACS9	233.844	238.553	218.819	891.493	744.743	716.279	507.289	230.405	784.172	3.40345	1.767	6.16163e-27	7.1231e-25	4.34474	4.21966	5.08927
PF3D7_1246200	actin I	ACT1	697.013	686.709	703.768	2352.37	2104.93	1875.18	1403.33	695.83	2110.83	3.03354	1.601	7.9562e-27	9.00999e-25	4.01374	3.27383	3.56648
PF3D7_1417800	DNA replication licensing factor MCM2	MCM2	100.542	86.8519	87.5274	416.311	342.203	337.945	228.563	91.6403	365.486	3.98827	1.99576	1.45448e-26	1.61419e-24	4.77233	6.4179	6.36029
PF3D7_1478900	unspecified product	N/A	1058.51	984.322	991.189	3225.36	2868.64	2814.01	1990.34	1011.34	2969.34	2.93604	1.55387	3.84529e-26	4.18383e-24	4.11771	4.24201	4.65799
PF3D7_1340600	RNA lariat debranching enzyme, putative	DBR1	1570.26	1340.99	1359.04	538.26	438.744	431.086	946.397	1423.43	469.363	0.329741	-1.60059	5.35487e-26	5.71427e-24	0.419075	0.497235	0.330539
PF3D7_0613800	AP2 domain transcription factor, putative	ApiAP2	162.674	134.331	163.227	608.907	504.253	501.148	345.757	153.411	538.103	3.5076	1.81048	5.94825e-26	6.22771e-24	5.68759	3.66217	5.34037
PF3D7_0733000	erythrocyte membrane protein 1, PfEMP1	VAR	506.097	414.573	393.873	116.062	93.9549	102.208	271.128	438.181	104.075	0.237516	-2.0739	1.50573e-25	1.54728e-23	0.340042	0.258005	0.356391
PF3D7_0301700	Plasmodium exported protein, unknown function	N/A	1087.88	860.413	972.264	340.618	260.315	257.168	629.777	973.52	286.034	0.293814	-1.76703	3.30607e-25	3.33553e-23	0.394343	0.511352	0.35513
PF3D7_1361900	proliferating cell nuclear antigen 1	PCNA1	54.2247	50.9531	49.6777	235.489	233.594	235.738	143.279	51.6185	234.94	4.55147	2.18633	4.16639e-25	4.12844e-23	5.86877	6.67304	7.78566
PF3D7_1132800	aquaglyceroporin	AQP	91.5042	96.1161	79.2478	379.305	333.583	319.812	216.595	88.956	344.233	3.8697	1.95222	4.4077e-25	4.29093e-23	6.03252	5.33103	5.18762
PF3D7_0614300	major facilitator superfamily-related transporter, putative	MFR1	4676.88	4114.46	3961.21	1621.51	1458.46	1444.1	2879.44	4250.85	1508.02	0.354757	-1.4951	4.65361e-25	4.45222e-23	0.46853	0.515956	0.598133
PF3D7_1467600	conserved Plasmodium protein, unknown function	N/A	759.146	763.139	664.735	2184.16	2204.06	1934.53	1418.3	729.007	2107.58	2.89104	1.53159	9.16807e-25	8.62265e-23	6.33286	3.5719	3.69759
PF3D7_1317200	AP2 domain transcription factor, putative	ApiAP2	1009.94	771.245	891.834	262.402	206.873	230.792	562.18	891.005	233.356	0.261902	-1.9329	4.78005e-24	4.42075e-22	0.392691	0.397803	0.314682
PF3D7_0713300	erythrocyte membrane protein 1 (PfEMP1), pseudogene	VAR	508.357	376.358	425.809	100.924	67.2338	78.3044	259.498	436.841	82.154	0.188064	-2.41071	5.17752e-24	4.70985e-22	0.341418	0.269426	0.306372
PF3D7_0632800	erythrocyte membrane protein 1, PfEMP1	VAR	1213.28	913.682	890.651	149.704	140.501	107.978	569.299	1005.87	132.728	0.131953	-2.9219	7.01577e-24	6.27912e-22	0.147157	0.256896	0.195754
PF3D7_1449200	conserved Plasmodium protein, unknown function	N/A	9.03745	10.4222	22.4733	132.883	104.299	101.384	63.4164	13.9776	112.855	8.07397	3.01328	1.12943e-23	9.94793e-22	18.4223	11.9297	4.22231
PF3D7_0919900	regulator of chromosome condensation, putative	N/A	158.155	133.173	143.119	507.983	478.394	465.705	314.422	144.816	484.028	3.34237	1.74087	1.44745e-23	1.25499e-21	5.22945	4.14105	5.66144
PF3D7_1026000	conserved Plasmodium protein, unknown function	N/A	1503.61	1483.43	1571.95	514.711	557.696	541.537	1028.82	1519.66	537.981	0.354014	-1.49812	2.83381e-23	2.4192e-21	0.408001	0.329423	0.632934
PF3D7_0302100	serine/threonine protein kinase	SRPK1	2697.68	2347.32	2407	977.279	910.242	830.027	1694.92	2484	905.849	0.364674	-1.45532	3.4578e-23	2.90717e-21	0.317373	0.667003	0.555511
PF3D7_1133200	conserved Plasmodium protein, unknown function	N/A	137.821	112.328	127.743	426.403	434.434	419.547	276.379	125.964	426.795	3.38822	1.76053	4.70342e-23	3.89541e-21	5.22817	4.86142	3.99873
PF3D7_0113000	glutamic acid-rich protein	GARP	20707.1	19211.6	18612.6	8283.32	7391.41	6563.56	13461.6	19510.4	7412.76	0.379938	-1.39616	6.07167e-23	4.95466e-21	0.593146	0.437998	0.484319
PF3D7_0410000	erythrocyte vesicle protein 1	EVP1	2319.24	1937.38	1899.58	820.006	697.335	723.698	1399.54	2052.06	747.013	0.36403	-1.45787	7.40946e-23	5.95871e-21	0.575656	0.414923	0.662847
PF3D7_0503400	actin-depolymerizing factor 1	ADF1	63.2621	92.642	67.4198	291.838	277.555	276.95	178.278	74.4413	282.114	3.78976	1.9221	1.29714e-22	1.02826e-20	6.71349	4.60198	5.2805
PF3D7_0412700	erythrocyte membrane protein 1, PfEMP1	VAR	2086.52	1616.6	1556.57	377.623	289.622	243.98	1028.49	1753.23	303.742	0.173247	-2.5291	1.41753e-22	1.10787e-20	0.193261	0.224507	0.199583
PF3D7_0522400	conserved Plasmodium protein, unknown function	N/A	83.5964	104.222	92.2587	340.618	332.721	320.636	212.342	93.3591	331.325	3.54893	1.82738	2.33863e-22	1.80237e-20	5.50622	4.64678	5.70208
PF3D7_1469600	biotin carboxylase subunit of acetyl CoA carboxylase, putative	ACC	101.671	86.8519	79.2478	332.207	320.653	309.096	204.955	89.257	320.652	3.59246	1.84497	2.55174e-22	1.93967e-20	5.01803	4.44317	9.17178
PF3D7_0206800	merozoite surface protein 2	MSP2	19.2046	31.2667	27.2045	174.935	136.192	134.354	87.1926	25.8919	148.493	5.73512	2.51982	3.09137e-22	2.31811e-20	12.3096	6.34016	8.10286
PF3D7_0402200	surface-associated interspersed protein 4.1 (SURFIN 4.1), pseudogene	SURF4.1	29.3717	45.163	50.8605	203.53	193.944	166.5	114.895	41.7984	187.991	4.49756	2.16914	3.29729e-22	2.43955e-20	8.33783	9.45399	4.32451
PF3D7_1116700	dipeptidyl aminopeptidase 1	DPAP1	11938.5	10210.3	10058.6	4745.1	3965.93	3700.09	7436.41	10735.8	4137.04	0.385351	-1.37576	3.4389e-22	2.51085e-20	0.348208	0.668112	0.59259
PF3D7_0214300	conserved Plasmodium protein, unknown function	N/A	178.49	173.704	173.872	697.215	560.282	553.076	389.44	175.355	603.524	3.44173	1.78313	3.7721e-22	2.71836e-20	4.44613	4.14736	4.54453
PF3D7_0920200	CS domain protein, putative	N/A	40.6685	26.6346	29.5701	180.822	156.017	143.421	96.1888	32.2911	160.086	4.95761	2.30964	5.30311e-22	3.77269e-20	6.93368	7.37898	8.7561
PF3D7_0201500	Plasmodium exported protein (hyp9), unknown function	N/A	492.541	419.205	425.809	164.001	134.468	123.639	293.277	445.852	140.702	0.315581	-1.66392	5.44495e-22	3.82456e-20	0.418459	0.365632	0.419198
PF3D7_0905400	high molecular weight rhoptry protein 3	RhopH3	109.579	119.277	96.9899	365.849	384.439	353.606	238.29	108.615	367.965	3.38778	1.76034	7.05937e-22	4.89655e-20	3.80492	4.3564	5.66827
PF3D7_1303800	conserved Plasmodium protein, unknown function	N/A	145.729	128.541	125.377	455.839	392.197	441.802	281.581	133.216	429.946	3.22744	1.69039	1.14534e-21	7.84627e-20	6.88505	3.77348	4.47714
PF3D7_1039000	serine/threonine protein kinase, FIKK family	FIKK10.2	2450.28	2194.46	2365.61	931.863	835.25	878.658	1609.35	2336.78	881.924	0.37741	-1.4058	1.18394e-21	8.01181e-20	0.438324	0.619981	0.61186
PF3D7_0217100	ATP synthase F1, alpha subunit	N/A	98.2823	92.642	87.5274	360.803	316.344	292.611	208.035	92.8173	323.252	3.48268	1.8002	1.40884e-21	9.41889e-20	5.57815	3.33133	5.81492
PF3D7_1360900	RNA-binding protein, putative	N/A	152.507	141.279	147.85	577.789	503.391	440.153	327.162	147.212	507.111	3.44476	1.78441	1.52431e-21	1.00695e-19	5.51353	5.47308	3.82686
PF3D7_0903700	alpha tubulin 1	N/A	222.547	238.553	223.55	894.858	782.67	679.188	506.894	228.217	785.572	3.44222	1.78334	2.19328e-21	1.43182e-19	5.16922	4.38836	4.82811
PF3D7_0726200	serine/threonine protein kinase, FIKK family	FIKK7.1	1778.12	1388.47	1457.21	509.665	381.853	406.359	986.947	1541.27	432.626	0.280695	-1.83293	2.22624e-21	1.43644e-19	0.44197	0.328056	0.497603
PF3D7_0314700	RING finger protein RNF1	RNF1	453.002	414.573	371.4	2026.04	1662.74	1513.34	1073.52	412.992	1734.04	4.19873	2.06995	3.75185e-21	2.39299e-19	6.50878	6.16067	5.23786
PF3D7_0621200	pyridoxine biosynthesis protein PDX1	PDX1	4789.85	4803.49	4907.45	1957.92	1926.51	1781.22	3361.07	4833.6	1888.55	0.390713	-1.35582	4.08903e-21	2.57842e-19	0.682754	0.606279	0.574967
PF3D7_1461800	conserved Plasmodium protein, unknown function	N/A	387.481	358.988	373.766	1032.79	985.234	1074.83	702.181	373.411	1030.95	2.7609	1.46514	4.64905e-21	2.8986e-19	3.03761	3.7095	4.47093
PF3D7_1016400	serine/threonine protein kinase, FIKK family	FIKK10.1	2642.32	2207.2	2340.77	1026.9	874.039	861.349	1658.76	2396.76	920.762	0.384169	-1.38019	4.74525e-21	2.92571e-19	0.65673	0.497759	0.448021
PF3D7_0414500	RNA-binding protein, putative	N/A	136.691	152.859	146.668	482.752	460.293	414.601	298.977	145.406	452.549	3.11231	1.63799	6.03572e-21	3.68046e-19	4.43845	3.43238	4.0811
PF3D7_0220300	Plasmodium exported protein, unknown function	N/A	284.68	222.341	211.722	52.144	49.1324	38.7401	143.126	239.581	46.6721	0.194808	-2.35988	8.27506e-21	4.99112e-19	0.298301	0.340799	0.233136
PF3D7_1308200	carbamoyl phosphate synthetase	cpsSII	6861.68	5617.58	5973.16	2641.68	2243.71	2428.26	4294.35	6150.81	2437.88	0.396352	-1.33515	9.89894e-21	5.90637e-19	0.484885	0.675063	0.545815
PF3D7_0718100	exported serine/threonine protein kinase	EST	86.9855	60.2173	83.979	303.612	252.558	266.235	175.598	77.0606	274.135	3.5574	1.83082	1.00222e-20	5.91632e-19	3.97782	5.66885	4.92891
PF3D7_0513600	deoxyribodipyrimidine photo-lyase, putative	N/A	446.224	394.887	404.519	1169.03	1110.22	1102.03	771.152	415.21	1127.09	2.71452	1.4407	1.04095e-20	6.08025e-19	3.29247	3.20472	3.93311
PF3D7_1222700	glideosome-associated protein 45	GAP45	45.1872	40.5309	46.1293	204.371	177.566	174.742	114.754	43.9492	185.56	4.22215	2.07798	1.08168e-20	6.25231e-19	7.64272	5.50685	4.61211
PF3D7_0422300	alpha tubulin 2	N/A	1183.91	1119.81	1204.09	3269.09	3042.76	2653.28	2078.82	1169.27	2988.38	2.55576	1.35375	1.68337e-20	9.62992e-19	4.01847	4.17375	2.83259
PF3D7_0702500	Plasmodium exported protein, unknown function	N/A	6993.86	5849.19	5691.65	2560.1	2026.5	1827.38	4158.11	6178.23	2137.99	0.346052	-1.53094	4.16876e-20	2.36046e-18	0.805715	0.428478	0.407926
PF3D7_1227600	conserved Plasmodium protein, unknown function	N/A	91.5042	76.4297	73.3338	317.91	247.386	267.884	179.074	80.4226	277.726	3.45334	1.78799	4.53466e-20	2.5417e-18	4.14353	5.40736	5.89828
PF3D7_0811400	conserved protein, unknown function	N/A	3341.6	2825.58	3006.69	1417.98	1133.49	1128.41	2142.29	3057.96	1226.63	0.401126	-1.31787	1.07351e-19	5.95692e-18	0.413905	0.653255	0.462108
PF3D7_1201000	Plasmodium exported protein (PHISTb), unknown function	N/A	1608.67	1408.16	1571.95	583.676	574.935	628.084	1062.58	1529.59	595.565	0.389362	-1.36081	1.09727e-19	6.02844e-18	0.551317	0.398321	0.694988
PF3D7_0316600	formate-nitrite transporter	FNT	4205.8	3588.72	3768.41	1656.83	1501.55	1528.17	2708.25	3854.31	1562.19	0.405309	-1.30291	1.5928e-19	8.66517e-18	0.585983	0.412141	0.614352
PF3D7_1317100	DNA replication licensing factor MCM4	MCM4	133.302	76.4297	88.7102	335.572	340.479	288.49	210.497	99.4808	321.513	3.23192	1.69239	1.85813e-19	1.00104e-17	3.11275	5.29901	3.70998
PF3D7_0411900	DNA polymerase alpha catalytic subunit A	N/A	106.19	90.326	92.2587	354.915	296.518	286.017	204.371	96.2582	312.484	3.24631	1.6988	1.87988e-19	1.00302e-17	5.64789	4.12637	3.77453
PF3D7_0114000	exported protein family 1	EPF1	510.616	459.736	486.132	1848.59	1502.42	1425.14	1038.77	485.495	1592.05	3.27923	1.71336	2.27125e-19	1.2003e-17	4.47655	3.88731	3.3444
PF3D7_1403100	condensin complex subunit 1, putative	CND1	141.21	132.015	130.108	510.506	387.025	431.911	288.796	134.444	443.147	3.29614	1.72078	3.34206e-19	1.74954e-17	6.21723	4.4215	5.53052
PF3D7_1219300	erythrocyte membrane protein 1, PfEMP1	VAR	542.247	441.208	482.584	206.894	143.949	164.851	330.289	488.679	171.898	0.351761	-1.50733	4.00275e-19	2.07582e-17	0.637296	0.493203	0.54113
PF3D7_1107800	AP2 domain transcription factor, putative	ApiAP2	6477.59	4971.4	5057.67	1657.67	1304.16	1281.72	3458.37	5502.22	1414.52	0.257081	-1.9597	5.0936e-19	2.61707e-17	0.416767	0.404578	0.322892
PF3D7_1252300	conserved Plasmodium protein, unknown function	N/A	3839.79	3291.11	3182.92	1611.42	1352.43	1167.15	2407.47	3437.94	1377	0.40053	-1.32002	5.24537e-19	2.67033e-17	0.483682	0.669365	0.604052
PF3D7_0810800	hydroxymethyldihydropterin pyrophosphokinase-dihydropteroate synthase	PPPK-DHPS	799.814	788.615	793.661	293.52	303.414	301.678	546.784	794.03	299.537	0.377237	-1.40646	5.39561e-19	2.72184e-17	0.479782	0.470459	0.617036
PF3D7_0821700	60S ribosomal protein L22, putative	N/A	2477.39	2238.46	2409.37	1063.9	896.45	933.883	1669.91	2375.07	964.746	0.406196	-1.29975	6.98399e-19	3.49137e-17	0.659524	0.481962	0.911457
PF3D7_0705400	DNA replication licensing factor MCM7	MCM7	86.9855	84.5359	65.0542	300.248	239.628	249.75	171.034	78.8585	263.209	3.33773	1.73887	8.86895e-19	4.39409e-17	4.89475	3.70658	5.01425
PF3D7_1424400	60S ribosomal protein L7-3, putative	N/A	10693.6	9722.78	9567.7	4605.49	4155.57	3826.2	7095.22	9994.68	4195.75	0.419798	-1.25223	9.93029e-19	4.87639e-17	0.947969	0.528589	0.508103
PF3D7_1405600	ribonucleoside-diphosphate reductase small chain, putative	RNR	45.1872	49.7951	59.1402	173.252	190.496	212.658	121.755	51.3742	192.136	3.73992	1.90301	1.25552e-18	6.11129e-17	5.79484	5.67356	4.37255
PF3D7_1109400	essential nuclear protein 1, putative	ENP1	2406.22	2089.08	2097.11	974.756	873.177	847.336	1547.95	2197.47	898.423	0.408844	-1.29038	1.3525e-18	6.52613e-17	0.483134	0.698265	0.652407
PF3D7_0220200	Plasmodium exported protein, unknown function	N/A	2455.93	1908.43	2047.43	793.093	749.053	724.522	1446.41	2137.26	755.556	0.353516	-1.50015	1.48842e-18	7.12002e-17	0.469958	0.602894	0.454886
PF3D7_0919400	protein disulfide isomerase	PDI9	31.6311	40.5309	34.3013	132.883	163.775	154.96	93.0135	35.4878	150.539	4.24201	2.08475	1.65458e-18	7.84296e-17	5.05487	8.89576	5.96779
PF3D7_1216900	DNA-binding chaperone, putative	N/A	6987.08	5719.49	5927.03	2915.02	2498.86	2346.66	4399.02	6211.2	2586.84	0.416481	-1.26368	1.66781e-18	7.84296e-17	0.620584	0.430356	0.599813
PF3D7_1236100	clustered-asparagine-rich protein	CARP	3620.63	3133.62	3231.42	1557.59	1276.58	1322.11	2356.99	3328.55	1385.43	0.416225	-1.26457	2.17159e-18	1.01262e-16	0.575303	0.606093	0.43047
PF3D7_1406800	glideosome associated protein with multiple membrane spans 3	GAPM3	106.19	88.0099	88.7102	328.002	290.484	274.478	195.979	94.3034	297.655	3.15635	1.65826	2.31014e-18	1.06825e-16	3.04197	4.68133	4.3215
PF3D7_0601900	conserved Plasmodium protein, unknown function	N/A	3827.36	3299.21	3185.29	1646.74	1401.57	1268.53	2438.12	3437.29	1438.95	0.418628	-1.25626	2.91936e-18	1.3388e-16	0.575378	0.632033	0.419007
PF3D7_1338300	elongation factor 1-gamma, putative	EF-1gamma	6329.6	6039.1	5892.73	2749.33	2519.54	2462.06	4332.06	6087.14	2576.98	0.423347	-1.24009	3.53499e-18	1.60784e-16	0.517704	0.365572	0.767626
PF3D7_1445400	protein serine/threonine kinase-1	CLK1	5186.37	4145.73	4177.66	1769.53	1456.73	1407.01	3023.84	4503.25	1544.42	0.342957	-1.5439	3.56888e-18	1.61006e-16	0.49653	0.539737	0.432936
PF3D7_1466800	conserved Plasmodium protein, unknown function	N/A	1258.46	1005.17	1139.04	3369.17	2757.45	2747.25	2046.09	1134.22	2957.96	2.60791	1.3829	3.67646e-18	1.64521e-16	4.03695	4.2788	3.2453
PF3D7_0307100	40S ribosomal protein S12, putative	RPS12	3996.81	3604.93	3517.66	1768.69	1535.17	1373.21	2632.75	3706.47	1559.02	0.420623	-1.2494	3.92003e-18	1.74018e-16	0.547186	0.506555	0.445348
PF3D7_0511000	translationally-controlled tumor protein homolog	TCTP	1719.37	1610.81	1707.97	738.426	663.718	657.757	1183.01	1679.39	686.634	0.40886	-1.29032	3.98972e-18	1.75706e-16	0.552114	0.551122	0.611994
PF3D7_1223100	cAMP-dependent protein kinase regulatory subunit	PKAr	66.6512	53.2692	67.4198	250.627	206.873	192.052	139.482	62.4467	216.517	3.46724	1.79379	4.84175e-18	2.1155e-16	6.46669	5.85708	4.74579
PF3D7_0936200	Plasmodium exported protein (hyp11), unknown function	N/A	323.089	276.768	251.937	105.97	86.1972	85.7227	188.281	283.931	92.63	0.326241	-1.61599	5.84331e-18	2.53316e-16	0.554251	0.391477	0.414269
PF3D7_1448500	conserved Plasmodium protein, unknown function	N/A	122.006	110.012	114.732	375.941	332.721	324.757	230.028	115.583	344.473	2.9803	1.57546	6.12862e-18	2.63626e-16	3.00556	4.92505	3.4853
PF3D7_1342000	40S ribosomal protein S6	N/A	10166	8942.27	8860.38	4470.92	3940.93	3606.95	6664.58	9322.88	4006.27	0.429724	-1.21852	7.79832e-18	3.32868e-16	0.588132	0.655674	0.428308
PF3D7_1235700	ATP synthase subunit beta, mitochondrial	N/A	109.579	85.6939	89.8931	326.32	296.518	260.465	194.745	95.0553	294.435	3.09751	1.63111	8.4258e-18	3.56907e-16	3.89324	4.2311	4.70355
PF3D7_1326600	conserved Plasmodium protein, unknown function	N/A	48.5763	55.5852	80.4306	238.012	197.391	199.47	136.578	61.5307	211.625	3.43933	1.78213	8.91607e-18	3.74813e-16	7.28836	3.49795	3.75716
PF3D7_0614400	pre-mRNA-splicing factor CWF7, putative	CWF7	960.229	853.465	901.296	351.551	364.614	361.849	632.167	904.997	359.338	0.39706	-1.33257	9.69319e-18	4.04417e-16	0.421961	0.695884	0.661354
PF3D7_1120600	conserved Plasmodium protein, unknown function	N/A	66.6512	42.8469	59.1402	232.125	174.118	210.186	130.844	56.2128	205.476	3.65533	1.87	1.39708e-17	5.78538e-16	5.67028	4.68452	6.1835
PF3D7_1435700	ataxin-2 like protein, putative	N/A	212.38	173.704	176.238	552.558	486.152	487.96	348.165	187.441	508.89	2.71494	1.44092	1.53084e-17	6.29232e-16	2.99863	4.55881	4.561
PF3D7_1011700	DNA repair protein RAD23, putative	RAD23	1170.35	1044.54	1031.4	498.732	429.262	389.874	760.693	1082.1	439.289	0.405961	-1.30059	1.61859e-17	6.6041e-16	0.569874	0.611413	0.397707
PF3D7_1147300	conserved Plasmodium protein, unknown function	N/A	105.06	69.4815	65.0542	301.089	239.628	252.223	172.089	79.8654	264.313	3.30949	1.72661	2.32348e-17	9.34276e-16	4.17068	5.29751	4.9839
PF3D7_1358800	40S ribosomal protein S15	RPS15	4009.24	3596.83	3792.07	1872.98	1559.31	1462.23	2715.44	3799.38	1631.51	0.429414	-1.21956	2.30936e-17	9.34276e-16	0.562115	0.954409	0.509382
PF3D7_0519400	40S ribosomal protein S24	RPS24	4280.36	4131.84	4222.61	1912.51	1826.52	1697.15	3011.83	4211.6	1812.06	0.430253	-1.21674	2.34741e-17	9.37106e-16	0.537622	0.973203	0.530936
PF3D7_1109900	60S ribosomal protein L36	RPL36	3253.48	3045.61	2960.56	1377.61	1289.51	1303.97	2205.12	3086.55	1323.7	0.42886	-1.22142	3.12074e-17	1.22815e-15	0.503574	0.452211	0.589551
PF3D7_1323400	60S ribosomal protein L23	RPL23	6981.43	5841.08	5843.05	3081.54	2644.53	2395.29	4464.49	6221.85	2707.12	0.435099	-1.20059	3.1094e-17	1.22815e-15	0.654483	0.515424	0.563012
PF3D7_0719700	40S ribosomal protein S10, putative	RPS10	5818.99	4927.4	4795.08	2555.05	2137.69	2054.05	3714.71	5180.49	2248.93	0.434115	-1.20385	3.25618e-17	1.27243e-15	0.622658	0.567288	0.559488
PF3D7_1127500	protein disulfide-isomerase, putative	N/A	126.524	120.435	110.001	367.531	362.028	304.151	231.778	118.987	344.57	2.89587	1.534	3.72951e-17	1.44721e-15	2.54485	5.17052	4.45422
PF3D7_0931000	elongation factor Tu, putative	N/A	155.896	136.647	151.399	39.5285	33.6169	44.5099	93.5995	147.981	39.2184	0.265024	-1.9158	4.90567e-17	1.89039e-15	0.395409	0.309905	0.530744
PF3D7_1410400	rhoptry-associated protein 1	RAP1	31.6311	41.6889	42.5809	158.114	145.673	146.718	94.401	38.6336	150.168	3.88698	1.95865	5.57105e-17	2.13198e-15	4.92287	4.95607	4.81248
PF3D7_0713900	conserved Plasmodium protein, unknown function	N/A	2870.52	2345	2627.01	1255.66	1043.85	1075.66	1869.62	2614.18	1125.05	0.430367	-1.21636	6.10204e-17	2.31919e-15	0.550936	0.752352	0.549751
PF3D7_0931100	nucleolar protein Nop52, putative	N/A	1996.15	1907.27	1925.6	834.303	812.839	835.797	1385.33	1943.01	827.646	0.425962	-1.2312	6.38584e-17	2.41055e-15	0.54642	0.521128	0.704589
PF3D7_0903300	conserved Plasmodium membrane protein, unknown function	N/A	79.0777	60.2173	78.065	216.145	242.214	238.21	152.322	72.4533	232.19	3.20468	1.68018	6.8625e-17	2.57297e-15	3.87604	5.25962	3.98548
PF3D7_1207000	conserved Plasmodium protein, unknown function	N/A	76.8183	71.7976	73.3338	236.33	234.456	236.562	154.883	73.9832	235.783	3.18697	1.67219	6.92074e-17	2.5774e-15	3.66678	2.86138	5.92663
PF3D7_1008700	tubulin beta chain	N/A	988.471	890.522	943.877	3708.95	3074.65	2734.88	2056.89	940.957	3172.83	3.37192	1.75357	7.10134e-17	2.62702e-15	5.32088	4.51469	3.78442
PF3D7_0827600	conserved Plasmodium protein, unknown function	N/A	81.337	79.9038	82.7962	266.607	243.076	248.926	167.108	81.3457	252.87	3.10858	1.63626	7.32008e-17	2.67344e-15	3.73088	3.91155	4.29529
PF3D7_1402800	conserved Plasmodium protein, unknown function	N/A	1598.5	1387.31	1433.56	735.903	569.763	558.022	1047.18	1473.12	621.229	0.421709	-1.24568	7.32318e-17	2.67344e-15	0.699526	0.400669	0.677069
PF3D7_1446200	M17 leucyl aminopeptidase	LAP	7163.31	6471.05	6304.34	3196.76	2873.81	2721.7	4788.49	6646.23	2930.76	0.440965	-1.18126	9.47893e-17	3.43781e-15	0.767464	0.669787	0.719246
PF3D7_0207600	serine repeat antigen 5	SERA5	177.36	145.911	117.098	516.393	424.09	408.007	298.143	146.79	449.497	3.06219	1.61456	1.02e-16	3.67533e-15	2.55074	4.99934	5.61304
PF3D7_1318400	structural maintenance of chromosomes protein 2, putative	SMC2	99.4119	90.326	91.0759	310.341	278.417	253.047	187.103	93.6046	280.601	2.99773	1.58387	1.0445e-16	3.73932e-15	3.07442	4.37181	3.8806
PF3D7_1439400	cytochrome b-c1 complex subunit Rieske, putative	N/A	65.5215	53.2692	60.323	222.873	203.425	174.742	130.026	59.7046	200.347	3.35564	1.74659	1.13972e-16	4.05406e-15	3.63231	4.78553	3.68853
PF3D7_1302800	40S ribosomal protein S7, putative	N/A	3640.96	3280.69	3302.39	1641.69	1442.94	1397.94	2451.1	3408.01	1494.19	0.438435	-1.18957	1.517e-16	5.36167e-15	0.557536	0.523179	0.48292
PF3D7_0723800	conserved Plasmodium protein, unknown function	N/A	150.248	120.435	144.302	422.198	355.994	364.322	259.583	138.328	380.838	2.75315	1.46108	1.77456e-16	6.23231e-15	4.74847	3.71553	3.07391
PF3D7_1127100	deoxyuridine 5'-triphosphate nucleotidohydrolase	dUTPase	15.8155	8.10618	17.742	86.6262	92.231	68.4133	48.1557	13.8879	82.4235	5.93491	2.56923	2.04569e-16	7.13933e-15	6.8985	19.2304	5.17716
PF3D7_0108300	conserved Plasmodium protein, unknown function	ARP	11333	9608.14	10118.9	5140.38	4429.67	4311.69	7490.29	10353.3	4627.25	0.446933	-1.16187	2.08732e-16	7.19412e-15	0.484352	0.577741	0.542565
PF3D7_1372000	Plasmodium exported protein (PHISTa), unknown function	N/A	544.506	481.739	493.229	223.714	193.082	173.094	351.561	506.491	196.63	0.38822	-1.36505	2.08517e-16	7.19412e-15	0.61953	0.625147	0.472203
PF3D7_0831300	Plasmodium exported protein, unknown function	GEXP13	309.533	287.19	301.615	823.37	693.887	708.861	520.743	299.446	742.039	2.47804	1.3092	2.18142e-16	7.47203e-15	3.35026	4.08363	3.15546
PF3D7_0626000	conserved Plasmodium protein, unknown function	N/A	508.357	506.057	578.391	221.191	197.391	203.591	369.163	530.935	207.391	0.390616	-1.35618	2.48841e-16	8.47127e-15	0.495874	0.527211	0.547262
PF3D7_0603600	conserved Plasmodium protein, unknown function	N/A	128.784	106.538	96.9899	326.32	321.515	300.03	213.363	110.771	315.955	2.85234	1.51214	3.12548e-16	1.05752e-14	3.42419	4.39267	5.07535
PF3D7_1130200	60S ribosomal protein P0	PfP0	15074.5	13343.9	13116.1	7106.72	6005.36	5592.58	10039.9	13844.8	6234.89	0.45034	-1.15091	3.22624e-16	1.08499e-14	0.46429	0.638312	0.595537
PF3D7_1347200	nucleoside transporter 1	NT1	4051.04	3601.46	3844.11	1799.81	1634.3	1669.12	2766.64	3832.2	1701.08	0.44389	-1.17173	3.56961e-16	1.19324e-14	0.437545	0.643622	0.606447
PF3D7_1354500	adenylosuccinate synthetase	ADSS	1445.99	1213.61	1182.8	630.774	503.391	509.391	914.327	1280.8	547.852	0.427741	-1.22519	3.78856e-16	1.25885e-14	0.589497	0.603752	0.706589
PF3D7_0317600	40S ribosomal protein S11, putative	RPS11	4810.18	4549.88	4433.15	2370.03	1994.6	1794.41	3325.37	4597.74	2053.01	0.446527	-1.16318	4.0852e-16	1.34631e-14	0.658899	0.652219	0.425871
PF3D7_1328500	alpha/beta-hydrolase, putative	N/A	831.445	682.077	639.897	283.428	233.594	239.859	485.05	717.806	252.294	0.351479	-1.50849	4.10031e-16	1.34631e-14	0.427098	0.408264	0.350828
PF3D7_1124900	60S ribosomal protein L35, putative	RPL35	2606.17	2137.72	2301.74	1121.1	984.372	991.581	1690.45	2348.54	1032.35	0.43957	-1.18583	4.13162e-16	1.34861e-14	0.512708	0.40349	0.791481
PF3D7_0507800	conserved Plasmodium protein, unknown function	N/A	3549.46	2994.65	3258.62	1537.41	1393.81	1416.9	2358.47	3267.58	1449.37	0.443561	-1.1728	4.28618e-16	1.38279e-14	0.723464	0.703583	0.688788
PF3D7_1108700	heat shock protein J2	Pfj2	1729.54	1544.81	1683.13	803.185	674.062	671.77	1184.42	1652.49	716.339	0.43349	-1.20593	4.27742e-16	1.38279e-14	0.627565	0.635123	0.654834
PF3D7_0306900	40S ribosomal protein S23, putative	N/A	6561.19	5985.83	6214.45	3106.77	2823.82	2499.97	4532.01	6253.82	2810.19	0.449355	-1.15407	4.81743e-16	1.5452e-14	0.595079	0.537732	0.580782
PF3D7_1426100	transcription factor BTF3, putative	BTF3	1939.66	1814.63	1900.76	903.268	795.6	773.977	1354.65	1885.02	824.282	0.437281	-1.19337	5.41419e-16	1.72663e-14	0.690503	0.499134	0.559241
PF3D7_1445200	ATP-dependent RNA helicase MAK5, putative	MAK5	2475.13	2092.55	2101.84	1057.18	967.994	914.101	1601.47	2223.18	979.757	0.440702	-1.18213	5.48095e-16	1.73793e-14	0.644052	0.721522	0.585181
PF3D7_0717400	queuine tRNA-ribosyltransferase, putative	N/A	2024.39	1639.76	1665.39	832.621	677.51	685.782	1254.24	1776.51	731.971	0.412027	-1.27919	6.69639e-16	2.11126e-14	0.468147	0.531262	0.588308
PF3D7_1338600	conserved Plasmodium protein, unknown function	N/A	61.0028	60.2173	56.7746	210.258	181.014	189.579	126.474	59.3316	193.617	3.26331	1.70633	7.24401e-16	2.27102e-14	3.36192	4.89512	4.11152
PF3D7_1338200	60S ribosomal protein L6-2, putative	N/A	3922.25	3762.42	3934	1838.49	1731.7	1641.92	2805.13	3872.89	1737.37	0.448598	-1.15651	8.20998e-16	2.55939e-14	0.722761	0.549028	0.744756
PF3D7_1477500	Plasmodium exported protein (PHISTb), unknown function	N/A	4419.31	3344.38	3572.07	1386.02	1136.08	1181.16	2506.5	3778.59	1234.42	0.326688	-1.61401	8.26727e-16	2.56285e-14	0.387804	0.404073	0.377228
PF3D7_1229600	conserved Plasmodium protein, unknown function	N/A	66.6512	70.6396	47.3121	209.417	197.391	188.755	130.028	61.5343	198.521	3.22619	1.68983	8.88353e-16	2.73859e-14	5.11695	4.30953	5.08323
PF3D7_0618300	60S ribosomal protein L27a, putative	N/A	4342.49	4266.17	4239.17	2116.04	1931.68	1735.89	3105.24	4282.61	1927.87	0.450162	-1.15149	8.9574e-16	2.74611e-14	0.613724	0.765286	0.549787
PF3D7_1001600	exported lipase 2	XL2	30.5014	26.6346	24.8389	114.38	115.504	117.045	71.484	27.3249	115.643	4.23214	2.08139	9.76427e-16	2.97703e-14	5.45736	6.66125	6.05731
PF3D7_0902800	serine repeat antigen 9	SERA9	25.9827	38.2148	37.8497	135.406	136.192	124.463	83.0179	34.0157	132.02	3.88115	1.95648	9.86238e-16	2.99051e-14	6.54941	4.0623	4.74742
PF3D7_1476200	Plasmodium exported protein (PHISTb), unknown function	N/A	2458.19	1913.06	1835.71	669.461	552.524	508.567	1322.92	2068.99	576.851	0.278808	-1.84265	1.01124e-15	3.04966e-14	0.405103	0.28449	0.419707
PF3D7_1333400	conserved protein, unknown function	N/A	907.134	766.613	791.295	349.028	337.031	348.661	583.294	821.681	344.907	0.419757	-1.25237	1.02755e-15	3.08209e-14	0.470391	0.668145	0.459151
PF3D7_0617200	conserved Plasmodium protein, unknown function	N/A	4270.2	3569.03	3795.62	1853.63	1728.25	1659.23	2812.66	3878.28	1747.04	0.450467	-1.15051	1.0413e-15	3.10653e-14	0.558045	0.647688	0.694682
PF3D7_1357900	pyrroline-5-carboxylate reductase, putative	N/A	1165.83	975.058	1097.64	529.85	476.67	384.104	771.526	1079.51	463.541	0.4294	-1.21961	1.09182e-15	3.23984e-14	0.759116	0.739004	0.554331
PF3D7_0507100	60S ribosomal protein L4	RPL4	16485.4	14771.8	15026.3	7867.01	6938.87	6370.68	11243.4	15427.8	7058.85	0.45754	-1.12803	1.15717e-15	3.41549e-14	0.69448	0.721539	0.544997
PF3D7_0309600	60S acidic ribosomal protein P2	PfP2	4212.58	3952.34	4012.07	2073.14	1808.42	1616.37	2945.82	4059	1832.64	0.451501	-1.1472	1.19859e-15	3.51904e-14	0.801257	0.527454	0.700948
PF3D7_1206700	eukaryotic translation initiation factor 5, putative	EIF5	2497.73	2223.41	2313.56	1096.71	1009.37	1027.02	1694.63	2344.9	1044.37	0.445378	-1.1669	1.2067e-15	3.52421e-14	0.574037	0.555114	0.720612
PF3D7_1115700	cysteine proteinase falcipain 2a	FP2A	2272.92	1918.85	1780.12	890.652	687.853	719.576	1378.33	1990.63	766.027	0.384817	-1.37776	1.21831e-15	3.53199e-14	0.673885	0.54064	0.67345
PF3D7_1311800	M1-family alanyl aminopeptidase	M1AAP	14227.2	12650.3	13240.3	6427.16	5878.65	6032.74	9742.72	13372.6	6112.85	0.457118	-1.12936	1.2221e-15	3.53199e-14	0.552293	0.706244	0.474796
PF3D7_0201800	knob associated heat shock protein 40	KAHsp40	3348.38	3000.44	2881.31	1550.86	1330.02	1267.71	2229.79	3076.71	1382.86	0.449462	-1.15373	1.26719e-15	3.64335e-14	0.70003	0.657401	0.535012
PF3D7_0903900	60S ribosomal protein L32	RPL32	3019.64	2876.54	3048.08	1413.77	1348.99	1252.87	2159.98	2981.42	1338.54	0.448962	-1.15534	1.36401e-15	3.88148e-14	0.711411	0.457513	0.714951
PF3D7_1344900	conserved Plasmodium protein, unknown function	N/A	1744.23	1481.11	1700.87	782.159	693.887	691.552	1182.3	1642.07	722.533	0.440013	-1.18438	1.36172e-15	3.88148e-14	0.533307	0.500369	0.544225
PF3D7_1355100	DNA replication licensing factor MCM6	MCM6	133.302	130.857	141.936	411.264	341.341	336.297	249.166	135.365	362.967	2.68139	1.42298	1.46289e-15	4.14161e-14	3.77184	3.96432	2.46899
PF3D7_0516900	60S ribosomal protein L2	RPL2	8768.59	8211.56	8097.47	4370.84	3690.1	3399.24	6089.63	8359.21	3820.06	0.456988	-1.12977	1.48014e-15	4.16918e-14	0.768606	0.536046	0.749081
PF3D7_0517000	60S ribosomal protein L12, putative	N/A	5389.71	4627.47	4495.84	2548.33	2109.24	1942.77	3518.89	4837.67	2200.11	0.454788	-1.13673	1.55227e-15	4.35028e-14	0.563535	0.399399	0.793925
PF3D7_1142500	60S ribosomal protein L28	RPL28	1801.84	1602.71	1615.71	864.58	713.712	640.448	1206.5	1673.42	739.58	0.441957	-1.17802	1.61078e-15	4.49157e-14	0.627312	0.544528	0.643461
PF3D7_0702200	lysophospholipase, putative	N/A	1150.02	970.425	1062.16	476.024	453.397	441.802	758.97	1060.87	457.074	0.43085	-1.21474	1.63069e-15	4.52434e-14	0.53213	0.624922	0.660998
PF3D7_0416800	small GTP-binding protein sar1	SAR1	2171.25	1867.9	1817.97	970.55	853.352	783.044	1410.68	1952.37	868.982	0.445091	-1.16783	1.6464e-15	4.54521e-14	0.53311	0.763217	0.695479
PF3D7_1346100	protein transport protein SEC61 subunit alpha	SEC61	3037.71	2672.72	2567.87	1482.74	1143.84	1109.45	2002.39	2759.43	1245.34	0.451303	-1.14783	2.15286e-15	5.91397e-14	0.736019	0.667518	0.581341
PF3D7_0312400	glycogen synthase kinase 3	GSK3	333.256	312.667	322.905	806.549	771.465	736.062	547.151	322.943	771.358	2.38853	1.25612	2.17904e-15	5.95641e-14	2.75474	3.17255	3.25666
PF3D7_1026800	40S ribosomal protein S2	RPS2	13930.1	12262.3	12001.9	6815.72	5631.26	5164.79	9301.02	12731.4	5870.59	0.46111	-1.11682	2.25845e-15	6.14321e-14	0.693832	0.600495	0.562055
PF3D7_1034400	flavoprotein subunit of succinate dehydrogenase	SDHA	41.7982	47.479	30.7529	166.524	143.949	124.463	92.4944	40.01	144.979	3.62356	1.85741	2.38983e-15	6.46886e-14	5.12168	4.05524	6.43155
PF3D7_0509100	structural maintenance of chromosomes protein 4, putative	SMC4	59.8731	57.9013	59.1402	200.166	171.532	194.525	123.856	58.9715	188.741	3.20054	1.67832	2.62194e-15	7.06269e-14	3.81004	4.00418	5.11386
PF3D7_1341200	60S ribosomal protein L18, putative	N/A	6295.71	5175.22	5147.56	2688.78	2142.86	2101.03	3925.19	5539.5	2310.89	0.417166	-1.26131	2.66408e-15	7.14155e-14	0.695346	0.477316	0.710142
PF3D7_1333300	transmembrane protein Tmp21 homologue, putative	N/A	309.533	320.773	302.798	114.38	100.851	129.408	212.957	311.034	114.88	0.369347	-1.43695	2.68633e-15	7.16657e-14	0.465408	0.531383	0.573805
PF3D7_0415900	60S ribosomal protein L15, putative	N/A	9281.46	7802.78	7994.57	4459.15	3694.41	3407.48	6106.64	8359.6	3853.68	0.460988	-1.1172	2.80573e-15	7.44927e-14	0.826223	0.714083	0.710094
PF3D7_1139100	RNA-binding protein, putative	N/A	1719.37	1576.07	1641.73	730.856	729.228	738.534	1189.3	1645.73	732.873	0.445319	-1.16709	3.30747e-15	8.73447e-14	0.655435	0.55192	0.802723
PF3D7_1241700	replication factor C subunit 4, putative	RFC4	40.6685	35.8988	48.4949	142.975	162.913	137.651	94.7669	41.6874	147.846	3.54655	1.82641	3.32127e-15	8.73447e-14	4.00158	5.83511	4.05524
PF3D7_1227500	protein SOC2, putative	SOC2	56.4841	42.8469	49.6777	169.888	145.673	183.809	108.063	49.6696	166.457	3.35129	1.74471	3.42807e-15	8.97282e-14	3.61903	7.48484	4.88775
PF3D7_1129900	major facilitator superfamily-related transporter, putative	MFR5	448.483	398.361	380.863	176.617	162.913	144.245	285.247	409.236	161.258	0.394047	-1.34356	4.30064e-15	1.12039e-13	0.866815	0.505775	0.481198
PF3D7_0802000	glutamate dehydrogenase, putative	GDH3	6354.46	5069.84	5207.88	2560.94	2046.32	2046.63	3881.01	5544.06	2217.96	0.400061	-1.32171	4.95275e-15	1.27827e-13	0.396902	0.572477	0.548882
PF3D7_0831000	Plasmodium exported protein (PHISTb), unknown function	GEXP09	103.931	94.9581	126.56	21.8668	31.031	28.849	67.8659	108.483	27.2489	0.251182	-1.9932	4.9389e-15	1.27827e-13	0.242494	0.532295	0.375499
PF3D7_1441200	60S ribosomal protein L1, putative	N/A	1893.35	1515.86	1580.23	804.026	696.473	662.703	1192.1	1663.14	721.067	0.433557	-1.20571	5.01632e-15	1.28868e-13	0.533689	0.523721	0.605452
PF3D7_0813900	40S ribosomal protein S16, putative	RPS16	5241.72	4403.97	4352.72	2445.72	2062.7	1872.71	3396.59	4666.14	2127.04	0.455847	-1.13338	5.46953e-15	1.39864e-13	0.759667	0.539923	0.748556
PF3D7_1235600	serine hydroxymethyltransferase	SHMT	102.801	82.2198	95.8071	435.654	316.344	337.945	228.462	93.6093	363.314	3.88118	1.9565	6.6415e-15	1.69054e-13	6.6087	4.84678	6.36796
PF3D7_0703500	erythrocyte membrane-associated antigen	N/A	13055.7	10648	11078.1	6035.24	4851.18	4891.14	8426.58	11594	5259.19	0.453614	-1.14046	7.52587e-15	1.9069e-13	0.556222	1.003	0.58324
PF3D7_0813400	conserved Plasmodium protein, unknown function	N/A	8000.4	7153.12	7221.01	3761.93	3384.1	3282.19	5467.13	7458.18	3476.08	0.466076	-1.10136	7.67634e-15	1.93618e-13	0.565788	1.04153	0.60044
PF3D7_0217700	E2F-associated phosphoprotein, putative	N/A	414.593	401.835	413.981	140.452	183.6	165.676	286.689	410.136	163.243	0.39802	-1.32909	8.51879e-15	2.12931e-13	0.39045	0.744242	0.659254
PF3D7_1366300	conserved Plasmodium protein, unknown function	N/A	3533.64	2830.21	2908.51	1475.17	1268.82	1287.49	2217.31	3090.79	1343.83	0.434784	-1.20163	8.49542e-15	2.12931e-13	0.36573	0.771125	0.7131
PF3D7_0709100	Cg1 protein	N/A	94.8932	88.0099	107.635	291.838	262.901	253.871	183.191	96.8461	269.537	2.78315	1.47672	8.66774e-15	2.15683e-13	3.85324	3.56101	2.20753
PF3D7_1457100	conserved Plasmodium protein, unknown function	N/A	591.953	503.741	554.735	231.284	212.045	243.156	389.486	550.143	228.828	0.415943	-1.26554	1.0437e-14	2.58548e-13	0.384787	0.597034	0.61221
PF3D7_0207100	conserved Plasmodium protein, unknown function	N/A	48.5763	52.1111	47.3121	184.186	156.879	146.718	105.964	49.3332	162.594	3.29584	1.72064	1.10632e-14	2.72842e-13	4.31579	3.87087	4.43041
PF3D7_1012400	hypoxanthine-guanine phosphoribosyltransferase	HGPRT	6979.17	7131.12	6752.62	3553.36	3191.02	3032.44	5106.62	6954.31	3258.94	0.468622	-1.0935	1.29751e-14	3.18578e-13	0.740945	0.687346	0.577272
PF3D7_1139300	AP2 domain transcription factor, putative	ApiAP2	6192.91	4977.19	5342.72	2858.67	2353.18	2378.81	4017.25	5504.28	2530.22	0.459682	-1.12129	1.30731e-14	3.19571e-13	0.6173	0.703409	0.468452
PF3D7_1202200	mitochondrial phosphate carrier protein	MPC	44.0576	48.6371	46.1293	171.57	141.363	151.663	100.57	46.2747	154.866	3.34666	1.74272	1.33746e-14	3.25506e-13	4.6444	4.85559	5.30869
PF3D7_1344200	heat shock protein 110, putative	HSP110	2514.67	2319.53	2605.72	1088.29	1162.8	1171.27	1810.38	2479.97	1140.79	0.460001	-1.12029	1.34481e-14	3.25866e-13	0.529097	0.761874	0.468404
PF3D7_0210200	conserved Plasmodium protein, unknown function	N/A	120.876	97.2741	106.452	320.433	273.245	284.369	200.442	108.201	292.682	2.70499	1.43562	1.41468e-14	3.41307e-13	4.55889	4.23651	4.45045
PF3D7_1302000	EMP1-trafficking protein	PTP6	2867.13	2493.23	2657.76	1325.47	1269.68	1115.22	1954.75	2672.71	1236.79	0.462748	-1.1117	1.5655e-14	3.76059e-13	0.720929	0.641512	0.757524
PF3D7_1421200	40S ribosomal protein S25	RPS25	3805.9	3589.88	3645.4	1871.3	1767.04	1507.57	2697.85	3680.39	1715.3	0.466065	-1.1014	1.5902e-14	3.80345e-13	0.664446	0.716472	0.678515
PF3D7_0706500	conserved Plasmodium protein, unknown function	N/A	4178.69	3498.4	3763.68	1951.19	1721.36	1666.65	2796.66	3813.59	1779.73	0.466682	-1.09949	1.69238e-14	4.03049e-13	0.631007	0.7162	0.72654
PF3D7_0831900	Plasmodium exported protein (PHIST), unknown function, pseudogene	N/A	819.019	653.126	753.446	338.095	324.101	302.502	531.715	741.864	321.566	0.433457	-1.20604	1.74953e-14	4.13112e-13	0.672102	0.572037	0.698539
PF3D7_0926500	conserved Plasmodium protein, unknown function	N/A	132.173	108.854	113.549	349.869	296.518	294.26	215.871	118.192	313.549	2.65288	1.40756	1.74433e-14	4.13112e-13	3.23619	4.13983	2.70046
PF3D7_1111100	replication factor C subunit 5, putative	RFC5	35.0201	31.2667	52.0433	134.565	138.777	140.948	88.7701	39.4434	138.097	3.50114	1.80782	1.76538e-14	4.13338e-13	5.7941	6.92293	3.64409
PF3D7_1144000	40S ribosomal protein S21	RPS21	2748.51	2529.13	2608.08	1387.7	1230.9	1034.44	1923.13	2628.57	1217.68	0.463247	-1.11015	1.76113e-14	4.13338e-13	0.853186	0.611758	0.482907
PF3D7_0719600	60S ribosomal protein L11a, putative	N/A	4926.54	4193.21	4029.81	2296.86	1880.82	1725.17	3175.4	4383.19	1967.62	0.448901	-1.15553	1.78977e-14	4.17286e-13	0.703013	0.699607	0.576027
PF3D7_1149400	Plasmodium exported protein, unknown function	N/A	399.907	325.405	334.733	144.657	137.915	134.354	246.162	353.349	138.976	0.39331	-1.34626	1.83338e-14	4.25667e-13	0.588942	0.488573	0.698337
PF3D7_0320500	nicotinamidase, putative	Nico	161.544	188.758	234.195	30.2771	40.5127	52.7525	118.007	194.833	41.1808	0.211365	-2.24219	1.95273e-14	4.51487e-13	0.222899	0.229232	0.301502
PF3D7_1021800	schizont egress antigen-1	SEA1	265.475	232.763	267.314	823.37	640.445	647.042	479.401	255.184	703.619	2.7573	1.46326	1.97276e-14	4.54227e-13	3.68856	2.93872	3.23994
PF3D7_1414300	60S ribosomal protein L10, putative	N/A	5285.78	5457.77	5117.99	2801.48	2435.07	2218.9	3886.16	5287.18	2485.15	0.470033	-1.08917	2.05304e-14	4.70756e-13	0.565961	0.559109	0.552046
PF3D7_1126500	conserved Plasmodium protein, unknown function	N/A	900.356	809.46	836.242	420.516	342.203	356.079	610.809	848.686	372.933	0.439423	-1.18632	2.16745e-14	4.94947e-13	0.803211	0.637589	0.709401
PF3D7_0829900	unspecified product	N/A	550.155	406.467	477.853	2603.83	1923.06	1863.65	1304.17	478.158	2130.18	4.45497	2.15542	2.38283e-14	5.41899e-13	6.88778	7.26727	5.01337
PF3D7_0830700	Plasmodium exported protein (hyp9), unknown function	N/A	302.755	299.929	300.432	128.678	121.538	95.6138	208.157	301.038	115.277	0.38293	-1.38485	2.53863e-14	5.74973e-13	0.730928	0.611149	0.530215
PF3D7_0210100	60S ribosomal protein L37ae, putative	N/A	3782.17	3525.03	3650.13	1905.78	1679.98	1549.6	2682.12	3652.44	1711.79	0.468669	-1.09336	2.5639e-14	5.78337e-13	0.841631	0.720446	0.672502
mal_rna_14	unspecified product	LSUA	124.265	110.012	151.399	480.229	379.268	363.497	268.112	128.559	407.665	3.17104	1.66496	2.60857e-14	5.86031e-13	3.38565	5.9299	3.86773
PF3D7_0508300	triose phosphate transporter	TPT	350.201	276.768	344.196	137.088	114.642	125.287	224.697	323.722	125.672	0.388211	-1.36509	2.62198e-14	5.86668e-13	0.418014	0.519074	0.463487
PF3D7_0630300	DNA polymerase epsilon catalytic subunit A, putative	N/A	53.095	57.9013	52.0433	158.955	169.808	185.458	112.877	54.3465	171.407	3.15396	1.65717	2.63749e-14	5.87769e-13	3.56822	2.56977	6.54708
PF3D7_1121700	protein GCN20	GCN20	1727.28	1398.89	1471.41	756.087	651.651	695.673	1116.83	1532.53	701.137	0.457503	-1.12815	2.8561e-14	6.3394e-13	0.54126	0.554111	0.539371
PF3D7_0821800	protein transport protein SEC61 subunit beta, putative	SEC61B	1591.72	1514.7	1550.66	784.682	706.817	642.096	1131.78	1552.36	711.198	0.458141	-1.12614	3.11029e-14	6.8761e-13	0.760143	0.556635	0.738894
PF3D7_0319700	ABC transporter I family member 1, putative	ABCI3	1825.56	1533.23	1517.54	850.283	659.408	733.589	1186.6	1625.44	747.76	0.460035	-1.12019	3.56778e-14	7.8562e-13	0.586618	0.726901	0.649034
PF3D7_1312600	2-oxoisovalerate dehydrogenase subunit alpha, mitochondrial, putative	BCKDHA	58.7434	47.479	47.3121	179.981	157.741	153.312	107.428	51.1782	163.678	3.19819	1.67726	3.61421e-14	7.92698e-13	4.54299	3.78226	4.45043
PF3D7_0915400	ATP-dependent 6-phosphofructokinase	PFK9	12383.6	10523	10736.3	6089.07	5107.18	4859.82	8283.15	11214.3	5352.02	0.477251	-1.06718	3.63823e-14	7.94824e-13	0.525066	0.608196	0.576372
PF3D7_1445500	conserved Plasmodium protein, unknown function	N/A	260.956	203.812	236.561	84.9442	82.7493	86.547	159.262	233.777	84.7468	0.362512	-1.4639	3.66628e-14	7.97811e-13	0.530119	0.626157	0.466148
PF3D7_0509400	RNA polymerase I	RNAPI	4279.23	3421.97	3724.65	1956.24	1471.39	1543.01	2732.75	3808.62	1656.88	0.435034	-1.2008	3.84633e-14	8.33722e-13	0.677846	0.489509	0.568961
PF3D7_0728100	conserved Plasmodium membrane protein, unknown function	N/A	46.3169	50.9531	42.5809	163.16	140.501	154.96	99.7455	46.617	152.874	3.27936	1.71341	3.91663e-14	8.45657e-13	4.76045	4.01367	5.97082
PF3D7_0424700	serine/threonine protein kinase, FIKK family	FIKK4.2	12636.6	10505.6	10418.1	5845.17	4861.52	4446.04	8118.85	11186.8	5050.91	0.451507	-1.14718	4.25718e-14	9.15623e-13	0.721336	0.582937	0.770434
PF3D7_1239200	AP2 domain transcription factor, putative	ApiAP2	85.8558	98.4322	69.7854	377.623	277.555	290.138	199.898	84.6911	315.106	3.72064	1.89555	4.41031e-14	9.44895e-13	6.85899	3.55208	7.50572
PF3D7_0622200	radical SAM protein, putative	N/A	1331.89	1302.78	1355.49	615.635	587.003	621.49	969.049	1330.06	608.043	0.457156	-1.12924	4.94276e-14	1.0549e-12	0.404944	0.775019	0.738609
PF3D7_0304400	60S ribosomal protein L44	RPL44	3115.66	2795.47	2903.78	1546.66	1305.89	1299.85	2161.22	2938.31	1384.13	0.471065	-1.086	5.33195e-14	1.1336e-12	0.754292	0.455739	0.778623
PF3D7_0418000	conserved Plasmodium protein, unknown function	N/A	99.4119	134.331	125.377	321.274	320.653	290.138	215.198	119.707	310.689	2.59542	1.37597	5.47831e-14	1.16027e-12	4.3218	3.55138	2.43476
PF3D7_1410200	cytidine triphosphate synthetase	N/A	2668.31	2166.67	2306.47	1285.1	1032.64	1017.13	1746.05	2380.48	1111.62	0.466975	-1.09858	5.6193e-14	1.18561e-12	0.804434	0.720472	0.698574
PF3D7_1102500	Plasmodium exported protein (PHISTb), unknown function	GEXP02	394.259	362.462	399.788	909.996	870.591	822.609	626.617	385.503	867.732	2.25091	1.17051	5.76658e-14	1.21207e-12	2.63045	3.24644	3.19905
PF3D7_1222600	AP2 domain transcription factor AP2-G	AP2-G	47.4466	26.6346	35.4841	158.955	118.952	126.936	85.7347	36.5218	134.948	3.69499	1.88557	6.03495e-14	1.26369e-12	4.30687	5.97359	5.68475
PF3D7_0932200	profilin	PFN	64.3918	83.3778	74.5166	216.986	226.699	193.7	143.279	74.0954	212.462	2.86741	1.51975	6.12781e-14	1.27832e-12	4.90402	4.1764	3.34148
PF3D7_1148700	Plasmodium exported protein (PHISTc), unknown function	GEXP12	5361.47	5040.89	5157.02	2546.64	2486.79	2383.75	3829.43	5186.46	2472.39	0.476702	-1.06884	6.15894e-14	1.28e-12	0.598238	0.833794	0.620606
PF3D7_1472900	dihydroorotase, putative	N/A	250.789	215.393	171.506	558.445	500.806	463.232	360.029	212.563	507.494	2.3875	1.2555	6.34891e-14	1.31456e-12	3.30177	2.64696	3.70952
PF3D7_0936900	Plasmodium exported protein (PHISTb), unknown function, pseudogene	N/A	4.51872	11.5803	2.36561	61.3953	44.8225	46.9827	28.6108	6.15486	51.0668	8.29699	3.05259	6.47838e-14	1.33638e-12	15.6595	6.30474	32.7167
PF3D7_1216500	male development gene 1	MDV1	1216.67	1123.28	1134.31	2680.37	2394.56	2329.35	1813.09	1158.09	2468.09	2.13118	1.09165	6.67454e-14	1.37174e-12	2.69335	3.23976	2.13991
PF3D7_1242700	40S ribosomal protein S17, putative	N/A	4411.41	4236.06	3991.96	2283.4	2032.53	1707.04	3110.4	4213.14	2007.66	0.476522	-1.06938	6.8173e-14	1.39591e-12	0.767504	0.546242	0.587294
PF3D7_0419900	phosphatidylinositol 4-kinase, putative	N/A	2897.63	2709.78	2883.67	1240.52	1379.15	1388.05	2083.14	2830.36	1335.91	0.471992	-1.08317	6.87575e-14	1.4027e-12	0.457162	0.637793	0.612909
PF3D7_0705700	40S ribosomal protein S29, putative	N/A	2143.01	2076.34	2150.34	1093.34	968.856	923.168	1559.17	2123.23	995.122	0.468684	-1.09331	7.23773e-14	1.47114e-12	0.639222	0.556254	0.401811
PF3D7_1108500	succinyl-CoA synthetase alpha subunit, putative	N/A	77.948	88.0099	94.6243	260.72	235.318	220.901	162.92	86.8607	238.98	2.7513	1.46011	7.80574e-14	1.58081e-12	5.75215	4.03252	3.88931
PF3D7_1113100	protein tyrosine phosphatase	PRL	1737.45	1517.01	1499.79	796.457	720.608	693.2	1160.75	1584.75	736.755	0.464902	-1.105	7.86278e-14	1.58657e-12	0.401598	0.817058	0.744568
PF3D7_0417200	bifunctional dihydrofolate reductase-thymidylate synthase	DHFR-TS	15.8155	15.0543	14.1936	84.9442	68.9577	73.3589	45.3874	15.0212	75.7536	5.04312	2.33432	8.6577e-14	1.74064e-12	8.74461	5.28034	8.99234
PF3D7_0406200	sexual stage-specific protein precursor	Pfs16	9307.44	8125.87	7692.95	23774.3	20062.4	18193.8	14526.1	8375.42	20676.8	2.46875	1.30378	9.52339e-14	1.90091e-12	2.91105	3.3371	3.67695
PF3D7_1033100	S-adenosylmethionine decarboxylase/ornithine decarboxylase	AdoMetDC/ODC	11694.5	10550.8	11075.8	5730.79	5220.96	5135.12	8234.65	11107	5362.29	0.482785	-1.05055	9.51943e-14	1.90091e-12	0.752587	0.595528	1.09024
PF3D7_0322900	40S ribosomal protein S3A, putative	RPS3A	7214.14	5958.04	5987.35	3410.38	2914.33	2690.38	4695.77	6386.51	3005.03	0.470527	-1.08765	9.63426e-14	1.91615e-12	0.63884	0.711979	0.737236
PF3D7_1366800	phosphatidylserine synthase, putative	N/A	276.772	291.822	286.238	111.016	124.986	95.6138	197.741	284.944	110.539	0.387931	-1.36613	9.82198e-14	1.94651e-12	0.594757	0.487587	0.458767
PF3D7_0422400	40S ribosomal protein S19	RPS19	6443.7	5435.77	5238.64	2978.93	2304.91	2215.6	4102.93	5706.04	2499.82	0.4381	-1.19067	9.98727e-14	1.97222e-12	0.752893	0.653947	0.538875
PF3D7_0936100	early transcribed membrane protein	ETRAMP9	22.5936	18.5284	30.7529	104.288	97.4028	91.4925	60.843	23.9583	97.7277	4.07908	2.02824	1.03156e-13	2.02883e-12	5.93391	7.03141	4.72783
PF3D7_1017000	DNA polymerase delta catalytic subunit	N/A	41.7982	40.5309	37.8497	142.134	128.434	136.002	87.7916	40.0596	135.524	3.38305	1.75832	1.0347e-13	2.02883e-12	4.59532	4.61238	5.89539
PF3D7_0311300	phosphatidylinositol 3- and 4-kinase, putative	N/A	123.135	115.803	108.818	335.572	283.589	281.072	207.998	115.919	300.077	2.58869	1.37222	1.06377e-13	2.07847e-12	3.41446	2.91933	2.41749
PF3D7_1429400	rRNA (adenosine-2'-O-)-methyltransferase, putative	N/A	872.114	654.284	730.972	309.5	268.935	290.138	520.991	752.457	289.524	0.384772	-1.37792	1.07317e-13	2.08948e-12	0.404444	0.555567	0.617108
PF3D7_1221000	histone-lysine N-methyltransferase, H3 lysine-4 specific	SET10	88.1151	48.6371	59.1402	204.371	170.67	200.294	128.538	65.2975	191.779	2.937	1.55434	1.08288e-13	2.10102e-12	3.43909	3.99485	4.65142
PF3D7_1000500	rifin	RIF	2.25936	1.15803	0	28.5951	29.307	37.9158	16.5392	1.13913	31.9393	28.0384	4.80933	1.09642e-13	2.11988e-12	16.5463	30.946	Inf
PF3D7_0903400	ATP-dependent RNA helicase DDX60, putative	DDX60	3192.48	2852.22	3240.88	1528.15	1359.33	1528.17	2283.54	3095.19	1471.89	0.475539	-1.07236	1.1029e-13	2.125e-12	0.69661	0.732059	0.606136
PF3D7_0829800	unspecified product	N/A	730.904	544.272	579.574	3448.23	2448.86	2510.69	1710.42	618.25	2802.59	4.53311	2.1805	1.10683e-13	2.12519e-12	6.6901	5.88335	5.65796
PF3D7_0201900	erythrocyte membrane protein 3	EMP3	47382.2	36122.3	33964.2	12261.4	9289.47	8242.57	24543.7	39156.2	9931.15	0.253629	-1.97921	1.1346e-13	2.16354e-12	0.390208	0.401115	0.32654
PF3D7_0309500	asparagine synthetase [glutamine-hydrolyzing], putative	AS	5002.23	4400.5	4511.21	2555.89	2128.21	1997.17	3432.54	4637.98	2227.09	0.480186	-1.05833	1.13161e-13	2.16354e-12	0.582306	0.653684	0.688303
PF3D7_0203000	repetitive organellar protein, putative	ROPE	25.9827	25.4766	33.1185	112.698	114.642	95.6138	67.922	28.1926	107.651	3.81843	1.93298	1.19757e-13	2.27579e-12	4.27165	6.38237	4.03229
PF3D7_0414000	structural maintenance of chromosomes protein 3, putative	SMC3	146.859	143.595	162.044	361.644	382.715	372.564	261.57	150.833	372.308	2.46835	1.30355	1.22417e-13	2.31052e-12	3.21941	3.25902	3.73224
PF3D7_0632500	erythrocyte membrane protein 1, PfEMP1	VAR	881.151	781.667	827.962	2397.78	1898.06	1883.43	1445.01	830.26	2059.76	2.48086	1.31084	1.2228e-13	2.31052e-12	3.42727	4.10407	3.05417
PF3D7_1446500	conserved Plasmodium protein, unknown function	N/A	3041.1	2621.77	2656.58	1556.75	1224.86	1181.98	2047.17	2773.15	1321.2	0.476425	-1.06968	1.27849e-13	2.40486e-12	0.589993	0.760995	0.732932
PF3D7_0301600	Plasmodium exported protein (hyp1), unknown function	GEXP21	1741.97	1699.98	1802.59	798.98	848.18	815.19	1284.48	1748.18	820.783	0.469507	-1.09078	1.3539e-13	2.5381e-12	0.522064	0.641532	0.646093
PF3D7_0207900	serine repeat antigen 2	SERA2	7.90777	1.15803	3.54841	40.3695	49.9944	41.2129	24.0318	4.20473	43.8589	10.4308	3.38278	1.41171e-13	2.63756e-12	8.31171	49.7672	20.2075
PF3D7_1357700	U3 small nucleolar RNA-associated protein 21, putative	UTP21	1100.31	907.892	1034.95	445.747	483.566	464.881	739.558	1014.38	464.731	0.458141	-1.12614	1.49935e-13	2.79191e-12	0.615558	0.519622	0.781301
PF3D7_0721600	40S ribosomal protein S5, putative	N/A	7370.04	6449.04	6266.49	3747.64	3077.24	2907.15	4969.6	6695.19	3244.01	0.484528	-1.04535	1.53643e-13	2.8514e-12	0.445481	0.820746	0.747345
PF3D7_0717300	transcription initiation factor IIE subunit alpha, putative	N/A	1112.74	1097.81	1073.99	513.87	480.98	515.985	799.227	1094.84	503.612	0.459985	-1.12034	1.54884e-13	2.86324e-12	0.49314	0.549037	0.611753
PF3D7_1425900	conserved Plasmodium protein, unknown function	N/A	816.76	739.978	799.575	345.664	373.234	341.242	569.409	785.438	353.38	0.449915	-1.15228	1.55314e-13	2.86324e-12	0.68905	0.581437	0.742536
PF3D7_1341300	60S ribosomal protein L18-2, putative	N/A	4728.85	4387.76	4358.63	2454.97	2055.8	1987.28	3328.88	4491.74	2166.02	0.482222	-1.05223	1.65316e-13	3.03754e-12	0.617414	0.500413	0.610289
PF3D7_1351400	60S ribosomal protein L17, putative	N/A	7608.4	6428.2	6219.18	3576.91	2777.27	2590.64	4866.77	6751.93	2981.61	0.441593	-1.17921	1.82367e-13	3.33979e-12	0.574757	0.656608	0.434075
PF3D7_0532100	early transcribed membrane protein 5	ETRAMP5	18256.8	18507.6	17858	9731.58	9046.39	7894.73	13549.2	18207.4	8890.9	0.488312	-1.03413	1.83042e-13	3.34112e-12	0.775729	0.75081	0.568285
PF3D7_0918500	telomerase RNA	TR	124.265	129.699	118.28	329.684	323.239	290.963	219.355	124.081	314.629	2.53567	1.34236	1.84524e-13	3.35713e-12	4.4314	3.76745	3.89678
PF3D7_0712600	erythrocyte membrane protein 1, PfEMP1	VAR	398.777	382.148	366.669	170.729	164.637	140.948	270.651	382.532	158.771	0.415054	-1.26863	1.87023e-13	3.39148e-12	0.697245	0.664422	0.489777
PF3D7_0721300	ATP-dependent RNA helicase DBP7, putative	DBP7	1290.1	1110.55	1185.17	615.635	527.527	520.93	874.984	1195.27	554.697	0.464077	-1.10756	1.87947e-13	3.39713e-12	0.583406	0.721913	0.458026
PF3D7_1148000	serine/threonine protein kinase, putative	N/A	49.706	28.9506	48.4949	142.134	140.501	135.178	90.8276	42.3838	139.271	3.28595	1.71631	1.91323e-13	3.44692e-12	4.77619	7.33638	4.41562
PF3D7_0412000	LITAF-like zinc finger protein, putative	N/A	56.4841	53.2692	50.8605	185.868	169.808	136.827	108.853	53.5379	164.168	3.06638	1.61654	1.94345e-13	3.49004e-12	5.00005	3.10992	4.67936
PF3D7_1423700	conserved Plasmodium protein, unknown function	N/A	6233.58	5064.05	5556.81	2948.66	2647.98	2576.63	4171.28	5618.15	2724.42	0.484932	-1.04414	1.952e-13	3.49408e-12	0.670785	0.683743	0.605623
PF3D7_0831500	Plasmodium exported protein (PHIST), unknown function	N/A	572.748	591.751	717.962	232.966	269.797	304.151	448.229	627.487	268.971	0.428648	-1.22213	1.96195e-13	3.49471e-12	0.489421	1.00374	0.559618
PF3D7_1323100	60S ribosomal protein L6, putative	N/A	3880.46	4241.85	3941.1	1983.99	1991.15	1842.21	2980.13	4021.13	1939.12	0.482232	-1.0522	1.96494e-13	3.49471e-12	0.582679	0.634462	0.726741
PF3D7_1457300	conserved Plasmodium protein, unknown function	N/A	1159.05	939.159	1087	534.896	467.189	467.354	775.774	1061.74	489.813	0.461332	-1.11612	2.02326e-13	3.58692e-12	0.531894	0.810294	0.708259
PF3D7_0316400	conserved Plasmodium protein, unknown function	N/A	59.8731	40.5309	40.2153	201.007	168.084	144.245	108.993	46.8731	171.112	3.65054	1.86811	2.05025e-13	3.6232e-12	4.00393	6.92809	5.79153
PF3D7_0708800	heat shock protein 110	HSP110c	7405.06	6764.03	6835.42	3548.31	3440.13	3231.91	5204.14	7001.5	3406.78	0.486579	-1.03925	2.13899e-13	3.76802e-12	0.722545	0.793272	0.636195
PF3D7_1344800	aspartate carbamoyltransferase	ATCase	636.011	641.546	596.133	282.587	263.763	282.72	450.46	624.563	276.357	0.44248	-1.17632	2.14627e-13	3.76887e-12	0.723399	0.473944	0.82514
PF3D7_0528200	eukaryotic translation initiation factor 3 subunit E, putative	EIF3E	1729.54	1492.69	1562.48	828.416	730.952	701.443	1174.26	1594.91	753.604	0.472506	-1.08159	2.499e-13	4.37444e-12	0.592263	0.582485	0.512144
PF3D7_0316900	E3 ubiquitin-protein ligase, putative	N/A	345.682	297.613	357.207	115.221	136.192	155.785	234.617	333.501	135.732	0.406993	-1.29692	2.77957e-13	4.85026e-12	0.396407	0.488753	0.583755
PF3D7_1004000	60S ribosomal protein L13, putative	N/A	4788.72	4642.52	4551.43	2506.27	2206.65	2082.07	3462.94	4660.89	2265	0.485958	-1.0411	2.83367e-13	4.92884e-12	0.81617	0.598756	0.825848
PF3D7_1105400	40S ribosomal protein S4, putative	RPS4	8518.93	7138.07	7008.11	4041.16	3344.45	2956.61	5501.22	7555.04	3447.41	0.456306	-1.13193	2.85125e-13	4.92884e-12	0.539944	0.602446	0.602736
PF3D7_1130700	structural maintenance of chromosomes protein 1, putative	SMC1	127.654	86.8519	115.915	319.592	246.524	286.841	197.23	110.14	284.319	2.58143	1.36817	2.84464e-13	4.92884e-12	3.06077	4.31377	2.57866
PF3D7_1408100	plasmepsin III	HAP	5768.15	5011.93	5277.67	2888.94	2488.51	2445.57	3980.13	5352.59	2607.68	0.487181	-1.03747	2.94663e-13	5.07791e-12	0.595645	0.530304	0.620245
PF3D7_1354300	large subunit rRNA methyltransferase, putative	N/A	2440.11	2394.8	2364.42	1144.64	1153.32	1158.08	1775.9	2399.78	1152.01	0.480051	-1.05874	3.1385e-13	5.39181e-12	0.806719	0.726329	0.816002
PF3D7_1200600	erythrocyte membrane protein 1, PfEMP1	VAR2CSA	3289.63	2693.57	2651.84	14736.6	10810.8	10468.9	7441.89	2878.35	12005.4	4.17094	2.06037	3.20906e-13	5.49602e-12	7.29552	6.18987	5.02998
PF3D7_1477000	Plasmodium exported protein (hyp17), unknown function, pseudogene	N/A	405.556	355.514	298.066	132.883	112.056	140.948	240.837	353.045	128.629	0.364342	-1.45664	3.49636e-13	5.96963e-12	0.505228	0.375984	0.843806
PF3D7_0208100	conserved Plasmodium protein, unknown function	N/A	93.7635	98.4322	99.3555	286.792	244.8	233.265	176.068	97.1837	254.952	2.6234	1.39144	3.58692e-13	6.10547e-12	4.53532	2.83129	3.22446
PF3D7_0937200	lysophospholipase, putative	N/A	7.90777	8.10618	2.36561	53.826	48.2704	44.5099	27.4976	6.12652	48.8688	7.9766	2.99577	3.81411e-13	6.46295e-12	8.5729	10.0645	25.262
PF3D7_1357000	elongation factor 1-alpha	N/A	11273.1	10660.8	10570.7	5968.8	5326.12	4700.74	8083.37	10834.9	5331.89	0.492105	-1.02296	3.82024e-13	6.46295e-12	0.798391	0.779247	0.598353
PF3D7_0607000	translation initiation factor IF-2, putative	N/A	5889.03	5566.63	5615.95	2915.86	2793.65	2643.39	4237.42	5690.54	2784.3	0.489286	-1.03125	3.87838e-13	6.54137e-12	0.851499	0.75689	0.78418
PF3D7_1372500	stevor, pseudogene	N/A	15.8155	23.1605	20.1077	84.1032	81.0253	89.0198	52.2053	19.6946	84.7161	4.30149	2.10484	4.16182e-13	6.99816e-12	6.8363	4.67931	7.03536
PF3D7_1027800	60S ribosomal protein L3	RPL3	14025	12141.9	11920.3	7379.21	6017.42	5402.18	9481	12695.7	6266.27	0.493573	-1.01866	4.20677e-13	7.05238e-12	0.518167	0.702914	0.63297
PF3D7_0621800	nascent polypeptide-associated complex subunit alpha, putative	N/A	4967.21	4421.34	4288.84	2463.38	2234.23	1995.53	3395.09	4559.13	2231.05	0.489358	-1.03104	4.38977e-13	7.337e-12	0.62461	0.854084	0.6247
PF3D7_1431700	60S ribosomal protein L14, putative	N/A	3481.68	2947.18	3011.42	1683.75	1523.97	1383.1	2338.51	3146.76	1530.27	0.486301	-1.04008	4.43326e-13	7.38744e-12	0.807753	0.781679	0.727554
PF3D7_1019700	conserved Plasmodium protein, unknown function	N/A	49.706	55.5852	62.6886	173.252	175.842	150.839	111.319	55.9933	166.645	2.97615	1.57345	4.5388e-13	7.54066e-12	5.67647	4.87881	3.06577
PF3D7_1457700	large ribosomal subunit nuclear export factor, putative	N/A	1048.34	907.892	883.554	502.937	408.575	406.359	692.943	946.597	439.29	0.464073	-1.10758	4.59832e-13	7.61674e-12	0.586515	0.683934	0.479256
PF3D7_1110400	RNA-binding protein, putative	N/A	12341.8	9977.55	10646.4	6088.23	5107.18	4859	8170.02	10988.6	5351.47	0.487003	-1.038	5.24814e-13	8.66724e-12	0.760644	0.610586	0.814405
PF3D7_0504600	2-oxoisovalerate dehydrogenase subunit beta, mitochondrial, putative	BCKDHB	73.4293	64.8494	60.323	195.96	192.22	177.215	127.333	66.2006	188.465	2.84688	1.50938	5.32153e-13	8.76236e-12	3.0758	4.82815	4.83941
PF3D7_0814000	60S ribosomal protein L13-2, putative	N/A	9333.43	7897.73	7591.23	4476.81	3867.67	3421.49	6098.06	8274.13	3921.99	0.474006	-1.07702	5.34817e-13	8.78017e-12	0.570444	0.523042	0.603293
PF3D7_0310600	eukaryotic translation initiation factor 3 subunit K, putative, unspecified product	EIF3K	205.602	250.134	218.819	70.6466	97.4028	87.3712	154.996	224.851	85.1402	0.378651	-1.40106	5.4211e-13	8.8216e-12	0.335157	0.63412	0.491643
PF3D7_1325900	conserved Plasmodium protein, unknown function	N/A	68.9106	63.6914	60.323	202.689	193.082	157.433	124.355	64.3083	184.401	2.86745	1.51977	5.41966e-13	8.8216e-12	3.14089	3.79893	3.32315
PF3D7_1372600	rifin	RIF	3.38904	5.79013	4.73121	45.4157	42.2366	42.8614	24.0707	4.63679	43.5046	9.38246	3.22997	5.41757e-13	8.8216e-12	22.6451	9.16918	11.0299
PF3D7_1226100	haloacid dehalogenase-like hydrolase, putative	HAD3	33.8904	17.3704	23.6561	113.539	82.7493	94.7896	60.9992	24.9723	97.026	3.88535	1.95804	5.74712e-13	9.32479e-12	4.19748	5.67894	3.7503
PF3D7_0920000	long chain fatty acid elongation enzyme, putative	ELO3	35.0201	38.2148	41.3981	120.268	131.882	128.584	82.5611	38.211	126.911	3.32132	1.73176	6.00892e-13	9.72114e-12	4.08429	3.68589	4.1575
mal_mito_2	cytochrome c oxidase subunit 1	COX1	321.959	309.193	324.088	781.318	636.997	691.552	510.851	318.413	703.289	2.20873	1.14322	6.05351e-13	9.76481e-12	4.17339	3.10714	3.555
PF3D7_0608800	ornithine aminotransferase	OAT	3810.41	3518.08	3471.53	2017.63	1686.88	1585.05	2681.6	3600.01	1763.19	0.489773	-1.02982	6.5146e-13	1.04781e-11	0.816467	0.571962	0.814739
PF3D7_1429200	AP2 domain transcription factor AP2-O3, putative	AP2-O3	61.0028	30.1087	53.2261	168.206	133.606	144.245	98.3991	48.1125	148.686	3.09037	1.62778	6.58099e-13	1.05543e-11	2.41565	7.63267	4.36569
PF3D7_0516200	40S ribosomal protein S11	RPS11	5262.06	4823.18	4868.42	2889.78	2346.29	2127.41	3719.52	4984.55	2454.49	0.49242	-1.02204	6.70955e-13	1.07083e-11	0.625867	0.657512	0.679391
PF3D7_0533100	erythrocyte membrane protein 1 (PfEMP1), pseudogene	VAR1CSA	448.483	421.521	458.928	221.191	183.6	170.621	317.391	442.977	191.804	0.432989	-1.2076	6.71557e-13	1.07083e-11	0.666493	0.633994	0.609982
PF3D7_1141200	conserved Apicomplexan protein, unknown function	N/A	15.8155	15.0543	9.46243	79.057	54.3042	71.7104	40.9006	13.4441	68.3572	5.08455	2.34612	6.83554e-13	1.08683e-11	5.33783	4.52036	9.64976
PF3D7_1107300	polyadenylate-binding protein-interacting protein 1, putative	PAIP1	11439.2	9331.37	10262	5661.82	4895.14	4851.58	7740.18	10344.2	5136.18	0.496529	-1.01005	7.64025e-13	1.21131e-11	0.612012	0.624003	0.539344
PF3D7_0519600	zinc finger protein, putative	N/A	630.362	701.763	683.66	306.977	312.034	297.557	488.725	671.929	305.522	0.454695	-1.13703	7.95177e-13	1.25353e-11	0.426635	0.764811	0.701144
PF3D7_1438400	metacaspase-like protein	MCA2	402.167	416.889	438.82	146.339	191.358	203.591	299.861	419.292	180.43	0.43032	-1.21652	7.94227e-13	1.25353e-11	0.455906	0.54719	0.434231
PF3D7_0922800	conserved Plasmodium protein, unknown function	N/A	92.6339	105.38	123.012	283.428	264.625	266.235	189.219	107.009	271.429	2.53652	1.34285	7.99192e-13	1.25629e-11	3.85356	4.24423	2.90585
PF3D7_0905300	dynein heavy chain, putative	N/A	47.4466	40.5309	50.8605	142.975	131.02	156.609	94.907	46.2793	143.535	3.10148	1.63296	9.02408e-13	1.41454e-11	4.48241	3.18416	4.66486
PF3D7_1125400	mitochondrial import inner membrane translocase subunit TIM44, putative	TIM44	968.137	878.941	773.553	439.018	398.231	387.401	640.88	873.544	408.217	0.467311	-1.09754	9.97161e-13	1.55866e-11	0.685368	0.671942	0.608982
PF3D7_0624000	hexokinase	HK	2977.84	3012.02	2894.32	1567.68	1447.25	1344.36	2207.25	2961.39	1453.1	0.490681	-1.02714	1.01088e-12	1.57566e-11	0.766139	0.738055	0.597078
PF3D7_1244200	RNA polymerase II transcription factor B subunit 2, putative	TFB2	607.768	494.477	596.133	290.156	237.904	234.913	410.225	566.126	254.324	0.449236	-1.15445	1.02128e-12	1.58742e-11	0.598153	0.573546	0.368818
PF3D7_0612200	leucine-rich repeat protein	LRR6	176.23	169.072	171.506	422.198	399.093	389.049	287.858	172.269	403.447	2.34195	1.22771	1.12912e-12	1.75014e-11	3.13206	2.88639	3.68236
PF3D7_1211700	DNA replication licensing factor MCM5, putative	MCM5	68.9106	50.9531	59.1402	253.15	189.634	187.106	134.816	59.6679	209.964	3.51887	1.81511	1.17057e-12	1.80933e-11	4.72265	4.97799	5.02768
PF3D7_0219200	40S ribosomal protein S30	N/A	2065.06	1765.99	1750.55	1054.65	870.591	790.463	1382.88	1860.53	905.236	0.486547	-1.03935	1.2115e-12	1.86739e-11	0.784332	0.593284	1.06183
PF3D7_1136600	conserved Plasmodium protein, unknown function	N/A	1683.23	1336.36	1464.31	798.98	685.267	678.364	1107.75	1494.63	720.87	0.482306	-1.05198	1.21797e-12	1.87216e-11	0.594721	0.611292	0.433588
PF3D7_1008100	zinc finger protein, putative	N/A	3903.05	3263.32	3482.17	1910.82	1693.77	1668.3	2653.57	3549.51	1757.63	0.495175	-1.01399	1.44663e-12	2.2175e-11	0.654703	0.772206	0.504071
PF3D7_0401600	rifin	RIF	1462.94	1215.93	1168.61	661.892	550.8	492.081	925.374	1282.49	568.258	0.443089	-1.17433	1.48511e-12	2.27022e-11	0.611414	0.659354	0.690869
PF3D7_1134700	DNA-directed RNA polymerase I subunit RPA2, putative	RPA2	1965.65	1667.56	1718.61	991.576	800.772	816.014	1326.7	1783.94	869.454	0.487379	-1.03688	1.60702e-12	2.44983e-11	0.750372	0.473012	0.719321
PF3D7_0610400	histone H3	H3	512.875	391.413	428.175	3313.66	2327.32	2188.4	1526.98	444.154	2609.8	5.87588	2.5548	1.63898e-12	2.4917e-11	10.7916	8.98837	8.09632
PF3D7_1036900	conserved Plasmodium protein, unknown function	N/A	8142.74	7242.29	7426.82	3925.09	3732.34	3767.68	5706.16	7603.95	3808.37	0.500841	-0.997576	1.713e-12	2.59711e-11	0.74029	0.620213	1.19294
PF3D7_1445700	conserved Plasmodium protein, unknown function	N/A	1870.75	1694.19	1712.7	936.909	801.634	834.148	1308.39	1759.21	857.564	0.48747	-1.03662	1.75173e-12	2.64859e-11	0.643834	0.632882	0.773969
PF3D7_0408500	flap endonuclease 1	FEN1	37.2795	20.8445	40.2153	119.426	109.47	107.978	72.5356	32.7798	112.292	3.42564	1.77637	1.79317e-12	2.70389e-11	7.05134	6.49509	3.41141
PF3D7_1451100	elongation factor 2	eEF2	29615.7	28439.9	28277.3	16049.4	14158.7	13329.9	21645.2	28777.7	14512.7	0.504304	-0.987635	1.8292e-12	2.75074e-11	0.882322	0.5739	0.820168
PF3D7_1475400	cysteine repeat modular protein 4	CRMP4	35.0201	34.7408	30.7529	165.683	113.78	129.408	84.8976	33.5046	136.291	4.06782	2.02426	1.85189e-12	2.77734e-11	5.4528	5.33478	6.93188
PF3D7_1358100	Sas10 domain-containing protein, putative	N/A	1600.76	1367.63	1452.48	785.523	709.403	649.515	1094.22	1473.62	714.814	0.485072	-1.04373	1.85998e-12	2.78194e-11	0.483277	0.735704	0.624567
PF3D7_1460300	60S ribosomal protein L29, putative	N/A	1183.91	1144.13	1121.3	572.742	552.524	527.525	850.354	1149.78	550.93	0.479162	-1.06141	1.8763e-12	2.79882e-11	0.735086	0.471131	0.818312
PF3D7_1371600	erythrocyte binding like protein 1, pseudogene	EBL1	28.242	26.6346	23.6561	113.539	78.4394	99.7351	61.7077	26.1776	97.2379	3.71455	1.89319	1.8887e-12	2.80976e-11	5.0524	3.35693	6.08675
PF3D7_0603800	centrosomal protein CEP76, putative	CEP76	72.2996	90.326	87.5274	219.509	214.631	223.374	151.278	83.3843	219.171	2.62845	1.39421	1.97564e-12	2.93123e-11	3.24209	2.9777	3.24956
PF3D7_0813300	conserved Plasmodium protein, unknown function	N/A	3334.82	3336.27	3231.42	1807.38	1631.71	1479.54	2470.19	3300.84	1639.54	0.496705	-1.00954	2.02553e-12	2.99725e-11	0.662592	0.743292	0.477117
PF3D7_1212700	eukaryotic translation initiation factor 3 subunit A, putative	EIF3A	16450.4	14319	15110.3	8544.88	7375.89	7220.49	11503.5	15293.2	7713.75	0.50439	-0.987389	2.09961e-12	3.0986e-11	0.591231	0.662333	0.682695
PF3D7_1206600	DNA-directed RNA polymerase III subunit RPC2, putative	RPC2	2654.75	2305.63	2498.08	1340.6	1203.31	1141.6	1857.33	2486.15	1228.5	0.494139	-1.01701	2.15043e-12	3.16519e-11	0.787496	0.657446	0.825007
PF3D7_1014300	SPRY domain-containing protein, putative	N/A	98.2823	91.484	132.474	294.361	250.834	257.168	187.434	107.413	267.454	2.48995	1.31612	2.29518e-12	3.3693e-11	4.45513	2.70075	2.94096
PF3D7_1444800	fructose-bisphosphate aldolase	FBPA	14388.7	13987.8	13427.2	7710.58	7039.72	6370.68	10487.5	13934.6	7040.33	0.505242	-0.984955	2.39086e-12	3.50049e-11	0.67346	0.573667	0.684985
PF3D7_0113600	surface-associated interspersed protein 1.2 (SURFIN 1.2), pseudogene	SURF1.2	40.6685	35.8988	44.9465	121.95	126.71	136.827	84.5	40.5046	128.495	3.17236	1.66556	2.40892e-12	3.51766e-11	3.57399	3.09281	5.59297
PF3D7_1103100	60S acidic ribosomal protein P1, putative	RPP1	5572.72	4676.11	4695.73	2890.63	2374.73	2237.86	3741.29	4981.52	2501.07	0.50207	-0.994039	2.5566e-12	3.72351e-11	0.796612	0.611176	1.12067
PF3D7_0220500	Plasmodium exported protein (hyp2), unknown function	N/A	169.452	134.331	134.84	46.2567	56.0282	48.6312	98.2565	146.208	50.3054	0.344068	-1.53923	2.57388e-12	3.73886e-11	0.35093	0.557878	0.573138
PF3D7_0207000	merozoite surface protein 4	MSP4	48.5763	26.6346	39.0325	133.724	119.814	116.22	80.667	38.0811	123.253	3.23658	1.69447	2.71997e-12	3.94077e-11	2.93964	5.63719	3.79134
PF3D7_0821600	polyribonucleotide 5'-hydroxyl-kinase Clp1, putative	CLP1	791.907	680.919	772.371	353.233	349.099	351.134	549.777	748.399	351.155	0.469209	-1.0917	3.0461e-12	4.39205e-11	0.583153	0.626908	0.737987
PF3D7_1317000	U4/U6.U5 tri-snRNP-associated protein 2, putative	USP39	976.045	827.988	819.683	438.177	376.682	431.086	644.943	874.572	415.315	0.474878	-1.07437	3.04729e-12	4.39205e-11	0.43789	0.740837	0.647566
PF3D7_1025500	conserved Plasmodium protein, unknown function	N/A	97.1526	125.067	73.3338	238.012	262.039	247.277	173.814	98.5177	249.109	2.52858	1.33832	3.11324e-12	4.47548e-11	3.63262	2.38525	4.63104
PF3D7_1316900	conserved Plasmodium protein, unknown function	N/A	606.639	563.958	607.961	250.627	269.797	296.733	432.619	592.853	272.386	0.459449	-1.12202	3.1528e-12	4.52065e-11	0.519214	0.54531	0.704644
PF3D7_1312900	eukaryotic translation initation factor 4 gamma	EIF4G	2566.64	2229.2	2451.95	1233.79	1205.9	1159.73	1807.87	2415.93	1199.81	0.496624	-1.00978	3.23406e-12	4.62521e-11	0.738245	0.651025	1.11222
PF3D7_0417500	memo-like protein	N/A	68.9106	101.906	92.2587	217.827	225.837	234.089	156.805	87.6918	225.918	2.57627	1.36528	3.2708e-12	4.66572e-11	4.92944	2.79167	4.58063
PF3D7_1028300	rRNA-processing protein EBP2, putative	EBP2	360.368	327.721	370.217	141.293	148.259	166.5	252.393	352.769	152.017	0.430926	-1.21449	3.66497e-12	5.21459e-11	0.493815	0.764617	0.603825
PF3D7_1309100	60S ribosomal protein L24, putative	N/A	5194.27	4999.2	4811.64	2796.43	2529.02	2245.28	3762.64	5001.7	2523.58	0.504543	-0.98695	3.74678e-12	5.31737e-11	0.798278	0.575921	0.640878
PF3D7_1356800	serine/threonine protein kinase, putative	ARK3	50.8357	62.5334	68.6026	146.339	177.566	185.458	115.223	60.6572	169.788	2.79914	1.48498	3.79821e-12	5.3766e-11	3.55951	3.37765	3.08404
PF3D7_0527000	DNA replication licensing factor MCM3, putative	MCM3	306.144	255.924	241.292	793.934	659.408	595.938	475.44	267.786	683.093	2.55089	1.351	3.83886e-12	5.42032e-11	2.9555	3.48257	3.83986
PF3D7_1108000	IWS1-like protein, putative	N/A	1598.5	1381.52	1435.92	744.313	727.504	695.673	1097.24	1471.98	722.497	0.490832	-1.0267	4.14885e-12	5.84314e-11	0.598599	0.704346	0.769902
PF3D7_1339300	conserved Plasmodium protein, unknown function	N/A	4058.94	3373.33	3350.88	2028.57	1766.18	1635.33	2702.2	3594.38	1810.02	0.50357	-0.989736	4.28918e-12	6.02548e-11	0.626175	0.62415	0.456766
PF3D7_1015800	ribonucleoside-diphosphate reductase small chain, putative	N/A	66.6512	47.479	59.1402	175.776	174.118	141.772	110.823	57.7568	163.889	2.83757	1.50465	4.50497e-12	6.31265e-11	3.97669	5.71999	3.22555
PF3D7_0503800	60S ribosomal protein L31	RPL31	2557.6	2137.72	2049.8	1190.9	983.51	861.349	1630.15	2248.37	1011.92	0.450068	-1.15179	4.52242e-12	6.32114e-11	0.598599	0.615372	0.667774
PF3D7_1437700	succinyl-CoA ligase, putative	N/A	51.9653	37.0568	50.8605	164.842	122.4	132.705	93.305	46.6276	139.983	3.00214	1.58599	4.70061e-12	6.55369e-11	3.09414	5.3788	3.21272
PF3D7_1351000	phosphatidylinositol transfer protein, putative	N/A	1566.87	1344.47	1566.03	772.908	712.851	714.631	1112.96	1492.46	733.463	0.491447	-1.02489	4.74573e-12	6.60001e-11	0.568531	0.863649	0.751719
PF3D7_1357100	elongation factor 1-alpha	N/A	6896.7	6594.96	6561.01	3809.03	3310.83	3062.94	5039.25	6684.22	3394.27	0.507803	-0.977659	4.92024e-12	6.82561e-11	0.783195	0.65645	0.609739
PF3D7_0605100	RNA-binding protein, putative	N/A	1661.76	1493.85	1529.36	858.693	766.293	686.606	1166.1	1561.66	770.531	0.493405	-1.01916	4.99725e-12	6.91515e-11	0.675561	0.627247	0.728784
PF3D7_0804000	cactin homolog, putative	N/A	1529.59	1180.03	1289.26	663.574	596.484	608.302	977.872	1332.96	622.787	0.467222	-1.09782	5.03994e-12	6.95687e-11	0.580152	0.752045	0.496419
PF3D7_1438000	eukaryotic translation initiation factor eIF2A, putative	N/A	1409.84	1203.19	1377.97	661.892	637.859	655.284	991.005	1330.33	651.678	0.489861	-1.02955	5.25952e-12	7.24195e-11	0.707926	0.826883	0.639863
PF3D7_0209800	ATP-dependent RNA helicase UAP56	UAP56	4824.87	4300.91	4299.49	2491.14	2260.09	2054.05	3371.76	4475.09	2268.42	0.5069	-0.980226	5.62399e-12	7.71507e-11	0.872483	0.660534	0.581664
PF3D7_1121600	exported protein 1	EXP1	11685.4	10961.9	10576.6	6143.74	5705.39	5126.88	8366.65	11074.6	5658.67	0.510957	-0.968725	5.63093e-12	7.71507e-11	0.512829	0.847565	0.596858
PF3D7_1468100	conserved Plasmodium protein, unknown function	N/A	12304.5	10895.9	11279.2	6381.75	5644.19	5591.76	8682.88	11493.2	5872.57	0.510961	-0.968716	5.83163e-12	7.97038e-11	0.597771	0.84378	0.816665
PF3D7_1022400	serine/arginine-rich splicing factor 4	SRSF4	5316.28	4372.7	4317.23	2510.48	1979.09	1853.75	3391.59	4668.74	2114.44	0.452893	-1.14276	5.92761e-12	8.08165e-11	0.562833	0.396587	0.788887
PF3D7_1104800	metabolite/drug transporter, putative	N/A	467.688	382.148	440.003	199.324	183.6	196.173	311.489	429.946	193.033	0.448969	-1.15531	6.65327e-12	9.04878e-11	0.711861	0.726273	0.706262
PF3D7_0616200	kinetochore protein NDC80, putative	NDC80	47.4466	79.9038	65.0542	167.365	180.152	178.04	119.66	64.1349	175.186	2.73152	1.4497	6.75314e-12	9.16214e-11	4.71724	3.35435	2.87945
PF3D7_1463200	replication factor C subunit 3, putative	RFC3	37.2795	30.1087	42.5809	126.996	111.194	114.572	77.1218	36.6564	117.587	3.20783	1.6816	6.87411e-12	9.30352e-11	5.13678	5.76029	3.62041
PF3D7_1445600	RNA-binding protein, putative	N/A	2039.07	1730.09	1801.41	995.781	917.138	867.943	1391.91	1856.86	926.954	0.499206	-1.00229	7.21845e-12	9.74579e-11	0.611857	0.631944	0.450948
PF3D7_1209400	cytosolic iron-sulfur protein assembly protein 1, putative	CIA1	37.2795	28.9506	48.4949	126.155	128.434	107.978	79.5485	38.2417	120.855	3.16031	1.66006	7.41462e-12	9.98635e-11	4.07182	9.76661	2.94131
PF3D7_1129100	parasitophorous vacuolar protein 1	PV1	8170.98	7361.57	7536.82	4244.69	3771.99	3780.04	5811.02	7689.79	3932.24	0.511358	-0.967594	7.46325e-12	1.00275e-10	0.785143	0.7599	0.609878
PF3D7_1240200	erythrocyte membrane protein 1 (PfEMP1), pseudogene	N/A	88.1151	67.1655	62.6886	13.4565	23.2732	17.3094	45.3347	72.6564	18.013	0.247921	-2.01205	7.63609e-12	1.02349e-10	0.230278	0.54046	0.371526
PF3D7_0618200	conserved Plasmodium protein, unknown function	N/A	977.174	860.413	889.468	500.414	411.16	407.183	674.302	909.018	439.586	0.483583	-1.04816	8.10935e-12	1.08431e-10	0.582889	0.614439	0.654023
PF3D7_1426200	protein arginine N-methyltransferase 1	PRMT1	1361.27	1142.97	1207.64	590.404	638.721	598.411	923.236	1237.29	609.179	0.492348	-1.02225	8.19784e-12	1.0935e-10	0.67636	0.703958	0.894566
PF3D7_1439800	vesicle-associated membrane protein, putative	N/A	544.506	532.692	641.079	234.648	295.656	269.532	419.686	572.759	266.612	0.465487	-1.10319	8.50615e-12	1.13191e-10	0.518523	1.22189	0.555395
PF3D7_0614500	60S ribosomal protein L19	RPL19	5135.53	4143.42	4119.7	2312.84	1819.62	1758.96	3215.01	4466.22	1963.81	0.439703	-1.1854	8.81249e-12	1.16987e-10	0.480915	0.55033	0.543661
PF3D7_0504400	ATP-dependent helicase, putative	N/A	39.5388	56.7433	42.5809	126.996	125.848	159.082	91.798	46.2877	137.308	2.96641	1.56872	8.89944e-12	1.17859e-10	3.16321	3.14565	5.21802
PF3D7_0807600	conserved Plasmodium protein, unknown function	N/A	3543.81	3213.52	3246.8	1902.41	1601.54	1574.33	2513.74	3334.71	1692.76	0.507619	-0.978181	8.96865e-12	1.18493e-10	0.717897	0.741472	0.510164
PF3D7_1019500	conserved Plasmodium membrane protein, unknown function	N/A	119.746	158.649	150.216	311.182	355.132	328.879	237.301	142.871	331.731	2.3219	1.2153	9.23174e-12	1.21679e-10	3.6851	2.92704	2.85953
PF3D7_0820700	2-oxoglutarate dehydrogenase E1 component	KDH	221.418	187.6	160.861	486.116	414.608	382.455	308.843	189.96	427.727	2.25167	1.171	9.42e-12	1.23866e-10	2.6417	4.8655	3.14075
PF3D7_1355700	NLI interacting factor-like phosphatase, putative	NIF3	1323.99	1168.45	1284.52	634.138	593.036	634.678	939.802	1258.99	620.617	0.49295	-1.02049	9.46426e-12	1.24154e-10	0.779814	0.585076	0.859656
PF3D7_0217800	40S ribosomal protein S26	RPS26	2499.98	2097.18	1953.99	1135.39	875.763	894.319	1576.11	2183.72	968.492	0.443505	-1.17298	9.54288e-12	1.2489e-10	0.484973	0.5233	0.582783
PF3D7_1401600	Plasmodium exported protein (PHISTb), unknown function	N/A	2215.3	1996.44	1993.02	1119.41	1036.95	965.205	1554.39	2068.25	1040.52	0.503092	-0.991105	9.82593e-12	1.28292e-10	0.675747	0.772752	0.509537
PF3D7_1143300	DNA-directed RNA polymerases I and III subunit RPAC1, putative	RPC40	957.97	836.094	949.791	473.501	446.501	413.777	679.606	914.618	444.593	0.486097	-1.04068	1.11719e-11	1.45523e-10	0.747045	0.791998	0.529752
PF3D7_0631500	exported protein family 3	EPF3	18.0749	20.8445	21.2905	0.841032	0	0	10.1751	20.0699	0.280344	0.0139683	-6.1617	1.12964e-11	1.46693e-10	0.0786288	0	0
PF3D7_1011800	PRE-binding protein	PREBP	11697.8	10183.7	10338.9	6011.69	5452.83	5159.85	8140.8	10740.1	5541.46	0.515958	-0.954675	1.13146e-11	1.46693e-10	0.645861	0.610339	0.720516
PF3D7_0821500	ribosomal RNA small subunit methyltransferase NEP1, putative	NEP1	167.193	157.491	159.678	53.826	67.2338	57.698	110.52	161.454	59.5859	0.369058	-1.43808	1.1728e-11	1.51698e-10	0.502049	0.537776	0.652328
PF3D7_1404800	conserved Plasmodium protein, unknown function	N/A	3535.9	3081.51	3296.47	1829.24	1656.71	1569.39	2494.87	3304.63	1685.11	0.509925	-0.971642	1.22337e-11	1.57872e-10	0.676342	0.657408	0.772827
PF3D7_1465900	40S ribosomal protein S3	N/A	7252.55	5990.47	6024.02	3625.69	2863.47	2644.22	4733.4	6422.35	3044.46	0.474041	-1.07692	1.27324e-11	1.63926e-10	0.653573	0.584498	0.712546
PF3D7_1357800	T-complex protein 1 subunit delta	CCT4	3560.76	3237.84	3113.14	1945.31	1556.72	1556.2	2494.99	3303.91	1686.07	0.510327	-0.970506	1.27672e-11	1.63993e-10	1.2025	0.594613	0.635123
PF3D7_1431300	large subunit GTPase 1, putative	LSG1	604.379	580.171	673.015	292.679	287.899	296.733	455.813	619.188	292.437	0.47229	-1.08225	1.32197e-11	1.69414e-10	0.622551	0.663732	0.700651
PF3D7_1311400	AP-1 complex subunit mu-1	AP1M1	864.206	832.62	833.876	425.562	399.093	402.237	626.266	843.568	408.964	0.484803	-1.04453	1.34244e-11	1.71246e-10	0.56755	0.780757	0.794612
PF3D7_1478000	Plasmodium exported protein (PHISTa), unknown function	GEXP17	161.544	148.227	163.227	44.5747	62.9239	65.9406	107.74	157.666	57.8131	0.36668	-1.44741	1.34132e-11	1.71246e-10	0.44937	0.654693	0.514725
PF3D7_0926100	protein kinase, putative	N/A	5014.65	4071.62	4570.35	2525.62	2167	2314.51	3443.96	4552.21	2335.71	0.513094	-0.962706	1.38385e-11	1.76124e-10	0.580478	0.866923	0.834228
PF3D7_0621900	signal recognition particle subunit SRP68, putative	SRP68	990.73	785.141	822.048	435.654	432.71	397.292	643.929	865.973	421.885	0.487181	-1.03747	1.42189e-11	1.80551e-10	0.537596	0.83758	0.50362
PF3D7_1473700	nucleoporin NUP116/NSP116, putative	NUP116	1000.9	907.892	932.049	2036.14	1916.16	1701.27	1415.73	946.946	1884.52	1.9901	0.992844	1.42941e-11	1.81091e-10	1.98428	3.43693	2.2475
PF3D7_1436600	cGMP-dependent protein kinase	PKG	58.7434	66.0075	73.3338	176.617	186.186	167.324	121.369	66.0282	176.709	2.67626	1.42022	1.45334e-11	1.83703e-10	3.42645	3.8125	3.54741
PF3D7_1321500	3',5'-cyclic nucleotide phosphodiesterase, putative	PDEbeta	35.0201	20.8445	28.3873	109.334	87.9211	94.7896	62.7161	28.084	97.3483	3.46633	1.79341	1.48618e-11	1.87428e-10	5.27574	5.30191	4.06551
PF3D7_1420700	surface protein P113	P113	19015.9	15735.3	15562.1	9459.92	7768.09	7281.49	12470.5	16771.1	8169.83	0.487137	-1.0376	1.5342e-11	1.93045e-10	0.840651	0.62054	0.569677
PF3D7_1221900	conserved Plasmodium membrane protein, unknown function	N/A	2448.02	2226.88	2247.33	1268.28	1105.91	1139.12	1739.26	2307.41	1171.1	0.50754	-0.978406	1.53776e-11	1.93055e-10	0.640614	0.59073	0.578255
PF3D7_0218400	ATP-dependent RNA helicase DDX47, putative	DDX47	1055.12	865.045	865.812	480.229	458.569	426.965	691.957	928.66	455.254	0.490227	-1.02848	1.59354e-11	1.99607e-10	0.398738	0.91182	0.794413
PF3D7_0919800	TLD domain-containing protein	N/A	120.876	135.489	134.84	301.93	324.963	286.841	217.49	130.401	304.578	2.3357	1.22385	1.59885e-11	1.9982e-10	2.84668	3.2418	3.30736
PF3D7_1023100	dynein heavy chain, putative	N/A	31.6311	28.9506	30.7529	109.334	108.608	89.0198	66.3828	30.4449	102.321	3.36085	1.74883	1.65542e-11	2.05962e-10	4.90161	4.90548	3.78074
PF3D7_1456800	V-type H(+)-translocating pyrophosphatase, putative	VP1	6669.64	5651.16	5612.4	3560.09	2779.86	2608.77	4480.32	5977.73	2982.91	0.499003	-1.00288	1.65238e-11	2.05962e-10	1.1749	0.608364	0.590581
PF3D7_0308600	pre-mRNA-processing factor 19, putative	PRPF19	1089.01	1001.69	943.877	533.214	499.944	464.057	755.299	1011.53	499.071	0.493384	-1.01922	1.80619e-11	2.2322e-10	0.564323	0.812973	0.809897
PF3D7_1000200	rifin	RIF	2.25936	2.31605	0	29.4361	27.5831	28.849	15.0739	1.52514	28.6227	18.7673	4.23015	1.80542e-11	2.2322e-10	15.4946	12.7199	Inf
PF3D7_1447000	40S ribosomal protein S5	N/A	8927.87	9088.18	8701.88	5069.74	4669.3	4115.52	6762.08	8905.98	4618.18	0.518549	-0.947448	1.79904e-11	2.2322e-10	0.68327	1.13109	0.624762
PF3D7_0710700	conserved Plasmodium protein, unknown function	N/A	450.743	428.469	441.186	187.55	205.149	212.658	320.959	440.133	201.786	0.458466	-1.12511	1.82582e-11	2.25144e-10	0.364527	0.823556	0.776495
PF3D7_0207800	serine repeat antigen 3	SERA3	11.2968	13.8963	18.9249	72.3287	62.062	63.4678	40.3294	14.706	65.9528	4.48476	2.16503	1.90658e-11	2.34582e-10	7.29671	6.03645	5.21408
PF3D7_0913200	elongation factor 1-beta	EF-1beta	1623.35	1613.13	1697.32	777.954	881.797	827.554	1236.85	1644.6	829.102	0.504135	-0.988117	1.98955e-11	2.44247e-10	0.735976	0.657863	1.14651
PF3D7_1204300	eukaryotic translation initiation factor 5A	EIF5A	5363.73	4857.92	4804.55	2846.89	2587.64	2337.59	3799.72	5008.73	2590.71	0.517238	-0.951099	2.04771e-11	2.50833e-10	0.665003	0.634989	0.45537
PF3D7_1368200	ABC transporter E family member 1, putative	ABCE1	1831.21	1517.01	1496.25	909.155	709.403	687.43	1191.74	1614.82	768.663	0.476004	-1.07095	2.16776e-11	2.64954e-10	0.80855	0.721196	0.585382
PF3D7_1124600	ethanolamine kinase	EK	108.449	98.4322	79.2478	336.413	264.625	245.629	188.799	95.3765	282.222	2.95903	1.56513	2.21625e-11	2.70144e-10	4.05546	3.28735	5.03145
PF3D7_1444100	conserved Plasmodium protein, unknown function	N/A	46.3169	57.9013	61.5058	132.042	157.741	169.797	104.217	55.2413	153.193	2.77316	1.47153	2.21996e-11	2.70144e-10	4.22715	3.10146	3.79152
PF3D7_1104000	phenylalanine--tRNA ligase beta subunit	N/A	652.956	667.023	651.725	312.864	335.307	298.381	486.376	657.234	315.517	0.480068	-1.05869	2.25732e-11	2.73491e-10	0.679467	0.657322	0.597975
PF3D7_1236900	conserved Plasmodium protein, unknown function	N/A	53.095	61.3754	61.5058	170.729	158.603	151.663	109.495	58.6587	160.332	2.7333	1.45064	2.25493e-11	2.73491e-10	5.23675	3.98535	3.1418
PF3D7_1124800	ribosome biogenesis regulatory protein, putative	RRS1	1374.82	1536.7	1461.94	672.825	768.879	756.668	1095.31	1457.82	732.791	0.502661	-0.992342	2.2725e-11	2.7473e-10	0.754612	0.59684	0.923573
PF3D7_0418100	protein SOC1, putative	SOC1	537.728	496.793	545.272	249.786	243.076	249.75	387.068	526.598	247.537	0.470069	-1.08906	2.38536e-11	2.87747e-10	0.583786	0.557725	0.66126
PF3D7_1359000	conserved Plasmodium protein, unknown function	N/A	457.521	353.198	428.175	182.504	180.152	203.591	300.857	412.964	188.749	0.457059	-1.12955	2.41813e-11	2.91067e-10	0.349464	0.877333	0.765978
PF3D7_1019400	60S ribosomal protein L30e, putative	N/A	2076.35	2135.4	1924.42	1104.27	1051.61	971.799	1543.98	2045.39	1042.56	0.509712	-0.972247	2.43393e-11	2.92335e-10	0.801949	0.768116	0.679473
PF3D7_0803400	DNA repair and recombination protein RAD54, putative	RAD54	267.734	246.659	217.636	569.378	518.907	481.366	383.614	244.01	523.217	2.14425	1.10047	2.46017e-11	2.94849e-10	3.15335	2.39498	3.0377
PF3D7_0418600	regulator of chromosome condensation, putative	N/A	10.1671	11.5803	21.2905	69.8056	62.062	61.8193	39.4541	14.3459	64.5623	4.50038	2.17005	2.52536e-11	3.02009e-10	9.73618	7.00783	3.79241
PF3D7_0207400	serine repeat antigen 7	SERA7	29.3717	38.2148	30.7529	111.016	107.746	99.7351	69.4729	32.7798	106.166	3.23876	1.69544	2.67742e-11	3.19505e-10	4.54791	6.20717	4.28416
PF3D7_0809600	peptidase family C50, putative	N/A	55.3544	60.2173	53.2261	170.729	137.915	155.785	105.538	56.266	154.81	2.75139	1.46016	2.81672e-11	3.35407e-10	3.51063	2.94487	4.18151
PF3D7_1222400	AP2 domain transcription factor	ApiAP2	72.2996	75.2717	92.2587	197.642	196.53	211.834	140.973	79.9433	202.002	2.52682	1.33732	2.86117e-11	3.39971e-10	4.45197	4.02667	2.92552
PF3D7_1477900	acyl-CoA synthetase, pseudogene	ACS1b	5.64841	2.31605	4.73121	40.3695	31.8929	40.3886	20.8911	4.23189	37.5504	8.87319	3.14945	2.88331e-11	3.41869e-10	10.4011	21.1519	10.9735
PF3D7_0511500	RNA pseudouridylate synthase, putative	N/A	9215.94	8022.8	8442.85	4722.39	4318.48	4366.09	6514.76	8560.53	4468.99	0.522046	-0.937752	2.93738e-11	3.47538e-10	0.881219	0.811816	0.861551
PF3D7_1035700	duffy binding-like merozoite surface protein	DBLMSP	14.6859	15.0543	14.1936	68.1236	56.8901	70.0619	39.8349	14.6446	65.0252	4.44021	2.15063	3.25973e-11	3.84856e-10	5.58152	8.31951	6.52066
PF3D7_1224300	polyadenylate-binding protein, putative	PABP	37921.1	31895.5	31725.2	20415.2	17260.1	15747.4	25827.4	33847.3	17807.6	0.526116	-0.926547	3.38025e-11	3.96398e-10	0.613542	0.731425	0.771726
PF3D7_1313800	conserved Plasmodium membrane protein, unknown function	N/A	1107.09	993.586	1094.09	513.87	524.941	554.725	798.05	1064.92	531.179	0.498796	-1.00348	3.39321e-11	3.96398e-10	0.658216	0.690846	0.662216
PF3D7_1315900	exportin-T, putative	N/A	816.76	801.354	897.748	377.623	428.4	430.262	625.358	838.62	412.095	0.491396	-1.02504	3.36629e-11	3.96398e-10	0.52691	0.722571	0.745137
PF3D7_1323500	plasmepsin V	PMV	488.022	394.887	412.798	214.463	187.048	198.646	315.977	431.902	200.052	0.463189	-1.11033	3.39167e-11	3.96398e-10	0.685305	0.596693	0.868747
PF3D7_1352700	intron-binding protein aquarius, putative	AQR	1041.57	876.625	927.318	518.916	418.056	473.948	709.405	948.503	470.307	0.495841	-1.01205	3.38854e-11	3.96398e-10	0.593802	0.417873	0.939009
PF3D7_1340500	conserved Plasmodium protein, unknown function	N/A	100.542	130.857	150.216	38.6875	37.0648	32.9703	81.7228	127.205	36.2408	0.284901	-1.81147	3.40515e-11	3.96958e-10	0.484634	0.478731	0.294687
PF3D7_1408000	plasmepsin II	N/A	1570.26	1551.75	1513.99	852.806	767.155	734.413	1165.06	1545.33	784.791	0.507846	-0.977537	3.5702e-11	4.15325e-10	0.88424	0.569903	0.843979
PF3D7_1329100	myosin F, putative	MyoF	1317.21	1073.49	1111.84	657.687	565.453	538.24	877.319	1167.51	587.127	0.502887	-0.991693	3.70043e-11	4.29575e-10	0.85867	0.794423	0.806516
PF3D7_1233200	conserved Plasmodium protein, unknown function	N/A	267.734	252.45	257.851	594.609	517.183	532.47	403.716	259.345	548.087	2.11335	1.07953	3.72748e-11	4.31811e-10	3.61689	3.15951	2.63112
PF3D7_1464600	serine/threonine protein phosphatase UIS2, putative	UIS2	3777.65	3174.15	3374.54	1995.77	1694.64	1670.77	2614.59	3442.11	1787.06	0.519175	-0.945708	3.86443e-11	4.46744e-10	0.564153	0.669037	0.630434
PF3D7_0310300	phosphoglycerate mutase, putative	N/A	1452.77	1228.67	1413.45	748.518	664.58	659.406	1027.9	1364.96	690.835	0.50612	-0.982448	3.95869e-11	4.56689e-10	0.614096	0.473955	0.857117
PF3D7_1009000	diphthine methyl ester synthase, putative	DPH5	269.994	211.919	218.819	81.5801	111.194	101.384	165.815	233.577	98.0527	0.419787	-1.25227	3.99519e-11	4.59391e-10	0.378573	0.625498	0.433642
PF3D7_1334200	chaperone binding protein, putative	N/A	386.351	438.892	469.573	155.591	209.459	234.089	315.659	431.605	199.713	0.462721	-1.11178	3.99866e-11	4.59391e-10	0.597141	0.543315	0.684663
PF3D7_1314200	telomerase reverse transcriptase	TERT	11.2968	12.7383	22.4733	57.1901	74.9915	67.5891	41.0465	15.5028	66.5903	4.29537	2.10278	4.07072e-11	4.66702e-10	6.50816	7.87427	4.77939
PF3D7_1411200	rhomboid protease ROM8	ROM8	1252.82	1155.71	1223.02	610.589	595.622	623.138	910.149	1210.51	609.783	0.503739	-0.989252	4.19226e-11	4.79646e-10	0.581258	0.860983	0.822688
PF3D7_0503300	serine/arginine-rich splicing factor 12	SRSF12	2245.81	1879.48	1830.98	1153.05	992.129	909.156	1501.77	1985.42	1018.11	0.512795	-0.963547	4.2117e-11	4.80879e-10	0.728072	0.690253	0.648531
PF3D7_1033400	haloacid dehalogenase-like hydrolase	HAD1	2720.27	2063.6	2171.63	1089.98	892.141	853.106	1631.79	2318.5	945.075	0.407623	-1.29469	4.22761e-11	4.81704e-10	0.535837	0.643198	0.41332
PF3D7_1220300	cell cycle associated protein, putative	N/A	28.242	33.5827	37.8497	100.083	112.918	104.681	69.5594	33.2248	105.894	3.18719	1.67229	4.29302e-11	4.88156e-10	4.2264	5.61721	4.46568
PF3D7_0520000	40S ribosomal protein S9, putative	RPS9	8216.17	6583.38	6544.45	3721.56	2982.42	2865.12	5152.18	7114.67	3189.7	0.448328	-1.15737	4.32195e-11	4.9044e-10	0.538693	0.48385	0.585996
PF3D7_1405800	ribosome biogenesis protein BOP1, putative	BOP1	2263.88	1945.48	2061.63	1113.53	1060.23	1052.58	1582.89	2090.33	1075.44	0.514484	-0.958801	4.34245e-11	4.9176e-10	0.697499	0.712602	0.666837
PF3D7_1134600	zinc finger protein, putative	N/A	129.913	134.331	138.388	291.838	304.276	323.109	220.309	134.211	306.408	2.28303	1.19095	4.4218e-11	4.99726e-10	1.96802	3.89614	3.76121
PF3D7_1150400	erythrocyte membrane protein 1, PfEMP1	VAR	162.674	94.9581	94.6243	17014.9	8224.07	7979.63	5595.14	117.419	11072.9	94.3024	6.55922	4.52302e-11	5.10127e-10	102.022	141.035	103.835
PF3D7_0519500	carbon catabolite repressor protein 4, putative	CCR4	1974.68	1747.46	1810.87	989.053	954.203	896.792	1395.51	1844.34	946.682	0.513291	-0.962151	4.63457e-11	5.21647e-10	0.597352	0.912233	0.799628
PF3D7_0934400	AP2 domain transcription factor, putative	ApiAP2	31.6311	20.8445	23.6561	111.857	101.713	75.8316	60.9222	25.3772	96.4672	3.80133	1.92651	4.72531e-11	5.30784e-10	4.20567	5.21164	4.29075
PF3D7_1031600	conserved Plasmodium protein, unknown function	GEXP15	990.73	983.164	1000.65	526.486	481.842	478.069	743.49	991.515	495.466	0.499706	-1.00085	4.78793e-11	5.36732e-10	0.612477	0.798304	0.787013
PF3D7_0612100	eukaryotic translation initiation factor 3 subunit L, putative	EIF3L	820.149	685.551	740.435	363.326	364.614	375.861	558.323	748.712	367.934	0.491422	-1.02496	4.8821e-11	5.46185e-10	0.690836	0.669984	0.916415
PF3D7_0501100	heat shock protein 40, type II	HSP40	2061.67	1913.06	1877.11	1106.8	1041.26	866.294	1477.7	1950.61	1004.78	0.515112	-0.957041	4.98398e-11	5.56461e-10	0.611051	0.699852	0.65934
PF3D7_0715600	GTP-binding translation elongation factor tu family protein, putative	N/A	32.7608	20.8445	31.9357	151.386	118.09	100.559	75.9293	28.5136	123.345	4.32583	2.11298	5.11175e-11	5.68751e-10	4.50729	9.22561	3.87714
PF3D7_1309200	protein phosphatase PPM6, putative	PPM6	963.618	874.309	946.243	490.321	462.879	435.208	695.43	928.057	462.803	0.498679	-1.00382	5.11456e-11	5.68751e-10	0.665229	0.647371	0.746614
PF3D7_0512700	orotate phosphoribosyltransferase	OPRT	224.807	209.603	224.733	96.7186	81.8873	94.7896	155.423	219.714	91.1318	0.414775	-1.2696	5.2367e-11	5.81169e-10	0.700474	0.450361	0.733852
PF3D7_1332200	conserved Plasmodium protein, unknown function	N/A	20.3343	31.2667	24.8389	101.765	82.7493	81.6014	57.0926	25.4799	88.7052	3.48137	1.79966	5.51519e-11	6.10854e-10	6.43372	3.5399	5.22069
PF3D7_0612900	nucleolar GTP-binding protein 1, putative	NOG1	2140.75	1791.47	1957.54	1114.37	974.89	949.544	1488.09	1963.25	1012.93	0.515947	-0.954705	5.81378e-11	6.41366e-10	0.643666	0.647313	0.553375
PF3D7_1321800	protein transport protein SFT2, putative	N/A	607.768	522.27	540.541	251.468	273.245	278.599	412.315	556.86	267.771	0.480859	-1.05632	5.8065e-11	6.41366e-10	0.691092	0.790891	0.816455
PF3D7_1467900	rab GTPase activator, putative	N/A	224.807	221.183	264.948	523.963	502.529	476.421	368.975	236.979	500.971	2.11399	1.07997	5.90367e-11	6.49989e-10	2.29538	3.22247	2.51149
PF3D7_1302700	ATP-dependent RNA helicase DHR1, putative	N/A	1720.5	1445.22	1418.18	897.381	741.296	711.334	1155.65	1527.97	783.337	0.512666	-0.963909	6.07638e-11	6.6768e-10	0.508751	0.835278	0.6176
PF3D7_0218700	pre-mRNA-processing protein 45, putative	PRP45	636.011	581.329	567.746	284.269	270.659	309.096	441.518	595.028	288.008	0.484024	-1.04685	6.24073e-11	6.84384e-10	0.727705	0.536712	0.947227
PF3D7_1464900	ATP-dependent zinc metalloprotease FTSH, putative	N/A	1658.37	1490.38	1510.44	941.955	756.811	695.673	1175.61	1553.06	798.146	0.513917	-0.960391	7.15685e-11	7.83302e-10	0.694414	0.771735	0.479946
PF3D7_0306500	conserved Plasmodium protein, unknown function	N/A	33.8904	35.8988	39.0325	128.678	104.299	99.7351	73.5889	36.2739	110.904	3.0574	1.6123	7.93773e-11	8.67056e-10	5.83108	3.49651	6.00854
PF3D7_0702000	Plasmodium exported protein (hyp12), unknown function	N/A	366.017	346.25	357.207	201.848	146.535	141.772	259.938	356.491	163.385	0.458314	-1.12559	8.0374e-11	8.76219e-10	0.898111	0.652683	0.505691
PF3D7_1028000	methyltransferase, putative	N/A	848.391	770.087	798.392	405.377	412.884	386.577	603.618	805.623	401.613	0.498512	-1.0043	8.32912e-11	9.0624e-10	0.550709	0.873329	0.797616
PF3D7_1303400	LisH domain-containing protein, putative	LisH	1233.61	1043.38	1217.1	611.43	588.727	577.804	878.676	1164.7	592.654	0.508847	-0.974696	8.57244e-11	9.3089e-10	0.620994	0.672641	0.444325
PF3D7_0513800	ras-related protein Rab-1A	RAB1a	22.5936	34.7408	29.5701	95.0366	88.7831	101.384	62.018	28.9682	95.0678	3.2818	1.71449	9.07616e-11	9.83664e-10	5.20118	3.03989	3.91138
PF3D7_1228300	NIMA related kinase 1	NEK1	83.5964	66.0075	82.7962	249.786	187.91	191.228	143.554	77.4667	209.641	2.70621	1.43627	9.30864e-11	1.00493e-09	4.65964	3.58614	4.16957
PF3D7_1414100	conserved Plasmodium protein, unknown function	N/A	848.391	643.862	715.596	373.418	318.068	337.121	539.409	735.95	342.869	0.465886	-1.10195	9.29212e-11	1.00493e-09	0.594803	0.719049	0.772941
PF3D7_0220100	DnaJ protein, putative	N/A	1880.92	1605.02	1702.05	915.883	885.245	886.076	1312.53	1729.33	895.735	0.517966	-0.949071	9.54362e-11	1.0283e-09	0.690505	0.721205	0.679945
PF3D7_0218600	conserved Plasmodium protein, unknown function	N/A	1595.11	1328.26	1382.7	870.468	711.127	637.151	1087.47	1435.35	739.582	0.515261	-0.956625	9.69344e-11	1.0404e-09	0.621919	0.723637	0.716427
PF3D7_0408600	sporozoite invasion-associated protein 1	SIAP1	13.5562	11.5803	5.91402	71.4877	46.5465	54.401	33.9143	10.3501	57.4784	5.55339	2.47337	9.68856e-11	1.0404e-09	8.80815	6.07614	14.5715
PF3D7_1424100	60S ribosomal protein L5, putative	RPL5	12576.7	10106.1	10174.5	5944.41	4631.37	4347.13	7963.37	10952.4	4974.31	0.454173	-1.13868	9.81205e-11	1.0511e-09	0.607622	0.612965	0.678973
PF3D7_0316200	conserved Plasmodium protein, unknown function	N/A	29.3717	37.0568	26.0217	105.97	89.645	101.384	64.9081	30.8167	98.9995	3.21253	1.68371	9.85563e-11	1.05374e-09	4.41086	3.67651	4.05998
PF3D7_1332400	nucleotidyltransferase, putative	N/A	309.533	272.136	363.121	128.678	134.468	155.785	227.287	314.93	139.643	0.443411	-1.17328	9.92775e-11	1.05941e-09	0.631674	0.482056	0.746226
PF3D7_0723400	conserved Plasmodium protein, unknown function	N/A	2602.79	2373.95	2468.51	1388.54	1272.27	1238.03	1890.68	2481.75	1299.62	0.523669	-0.933272	1.05902e-10	1.12793e-09	0.776375	0.823211	0.644701
PF3D7_0526600	conserved Plasmodium protein, unknown function	N/A	227.066	140.121	173.872	765.339	559.42	554.725	403.424	180.353	626.494	3.47371	1.79648	1.11845e-10	1.18895e-09	4.05561	8.78935	4.21455
PF3D7_1430200	plasmepsin IX	N/A	151.377	184.126	160.861	416.311	335.307	330.527	263.085	165.455	360.715	2.18014	1.12442	1.14997e-10	1.22011e-09	3.27784	1.5957	3.77506
PF3D7_1229100	multidrug resistance-associated protein 2	MRP2	16989.3	13167.9	14141.6	7909.06	6550.12	6448.16	10867.7	14766.3	6969.12	0.471962	-1.08326	1.18526e-10	1.25515e-09	0.575635	0.591697	0.520179
PF3D7_0203400	conserved Plasmodium protein, unknown function	N/A	41.7982	27.7926	34.3013	132.883	92.231	112.099	73.5175	34.6307	112.404	3.2458	1.69857	1.19456e-10	1.2626e-09	3.6186	4.26699	4.66901
PF3D7_1457000	signal peptide peptidase	SPP	1923.85	1794.94	1841.62	996.622	971.442	930.586	1409.84	1853.47	966.217	0.521301	-0.93981	1.27626e-10	1.34639e-09	0.890885	0.816244	0.841847
PF3D7_0307600	conserved Plasmodium protein, unknown function	N/A	35.0201	38.2148	40.2153	116.903	115.504	106.329	75.3645	37.8168	112.912	2.98577	1.5781	1.30502e-10	1.3724e-09	5.43647	4.66139	3.3688
PF3D7_1125500	small nuclear ribonucleoprotein Sm D1, putative	SNRPD1	477.855	444.682	421.078	235.489	187.91	216.78	330.632	447.872	213.393	0.47646	-1.06957	1.30587e-10	1.3724e-09	0.743097	0.659103	0.69271
PF3D7_1138400	guanylyl cyclase	GCalpha	80.2074	67.1655	65.0542	191.755	177.566	168.148	124.983	70.809	179.157	2.53014	1.33922	1.31449e-10	1.37884e-09	2.72461	3.5733	4.0186
PF3D7_0724800	kelch domain-containing protein, putative	N/A	31.6311	26.6346	37.8497	116.062	97.4028	89.0198	66.4334	32.0385	100.828	3.1471	1.65402	1.34246e-10	1.40553e-09	4.62133	6.18091	3.15775
PF3D7_1135400	conserved Plasmodium protein, unknown function	N/A	382.962	296.455	326.454	180.822	139.639	134.354	243.448	335.29	151.605	0.452161	-1.14509	1.35611e-10	1.41715e-09	0.725133	0.566873	0.967778
PF3D7_0519700	FoP domain-containing protein, putative	N/A	2463.83	2416.8	2615.18	1277.53	1334.33	1325.41	1905.51	2498.6	1312.42	0.525262	-0.928891	1.37218e-10	1.43124e-09	0.771283	0.543835	0.767804
PF3D7_0613900	myosin E, putative	myoE	29.3717	25.4766	34.3013	107.652	93.9549	85.7227	62.7465	29.7165	95.7766	3.22301	1.68841	1.46144e-10	1.52149e-09	8.06741	4.56097	3.17524
PF3D7_0409800	zinc finger protein, putative	N/A	497.06	504.899	631.617	224.555	268.073	270.356	399.427	544.525	254.328	0.467064	-1.09831	1.47143e-10	1.52617e-09	0.672002	0.522989	0.648464
PF3D7_1445900	ATP-dependent RNA helicase DDX5, putative	DDX5	5168.29	4258.06	4345.62	2747.65	2210.96	2055.7	3464.38	4590.66	2338.1	0.509317	-0.973363	1.46929e-10	1.52617e-09	0.807812	0.506565	0.822819
PF3D7_0322000	peptidyl-prolyl cis-trans isomerase	CYP19A	4601.19	3912.97	3800.35	2445.72	2161.82	1944.42	3144.41	4104.84	2183.99	0.532053	-0.910359	1.49661e-10	1.54938e-09	0.865653	0.852048	0.6519
PF3D7_0514100	ATP-dependent DNA helicase UvrD	UvrD	73.4293	62.5334	60.323	201.848	155.155	152.488	117.629	65.4285	169.83	2.59566	1.3761	1.50771e-10	1.55796e-09	3.89808	3.24437	3.30163
PF3D7_1427100	lipase, putative	N/A	1858.33	1636.29	1768.29	983.166	857.662	904.21	1334.66	1754.3	915.013	0.521582	-0.939034	1.51742e-10	1.56509e-09	0.799618	0.777343	0.621799
PF3D7_1317400	zinc finger protein, putative	N/A	185.268	157.491	160.861	67.2825	74.1296	59.3465	117.397	167.873	66.9195	0.398631	-1.32688	1.54168e-10	1.58715e-09	0.51499	0.615476	0.481859
PF3D7_0628300	choline/ethanolaminephosphotransferase, putative	CEPT	132.173	121.593	137.205	325.479	269.797	281.896	211.357	130.324	292.391	2.24358	1.1658	1.54758e-10	1.59028e-09	4.2349	3.34644	3.42291
PF3D7_0516300	tRNA pseudouridine synthase, putative	N/A	1563.48	1215.93	1282.16	719.923	630.101	597.586	1001.53	1353.85	649.204	0.479522	-1.06033	1.59952e-10	1.64062e-09	0.749695	0.59737	0.81091
PF3D7_1108600	endoplasmic reticulum-resident calcium binding protein	ERC	2947.34	2786.21	2869.48	1498.72	1500.69	1547.95	2191.73	2867.68	1515.79	0.528577	-0.919814	1.65515e-10	1.69454e-09	0.500786	0.763935	0.753453
PF3D7_1027700	centrin-3	CEN3	49.706	57.9013	62.6886	162.319	154.293	134.354	103.544	56.7653	150.322	2.64813	1.40498	1.67075e-10	1.70737e-09	5.61594	4.01893	3.57059
PF3D7_0214200	mitochondrial ribosomal protein L13 precursor, putative	N/A	48.5763	37.0568	39.0325	192.596	155.155	126.936	99.8921	41.5552	158.229	3.80768	1.92891	1.81201e-10	1.84832e-09	4.23382	5.24684	4.14089
PF3D7_0316300	inorganic pyrophosphatase, inorganic pyrophosphatase, putative	PPase	108.449	126.225	102.904	272.494	243.938	257.168	185.196	112.526	257.867	2.29162	1.19637	1.82444e-10	1.85758e-09	3.02332	4.25459	3.30133
PF3D7_1408600	40S ribosomal protein S8e, putative	N/A	9070.21	7190.18	7203.27	4091.62	3179.81	2957.43	5615.42	7821.22	3409.62	0.435945	-1.19778	1.87235e-10	1.90287e-09	0.695578	0.527535	0.732626
PF3D7_1110600	mitochondrial ribosomal protein L11 precursor, putative	N/A	36.1498	27.7926	34.3013	102.606	103.437	98.9108	67.1995	32.7479	101.651	3.10405	1.63415	1.88791e-10	1.91518e-09	3.79572	5.53709	3.03391
PF3D7_0312100	E3 ubiquitin-protein ligase	N/A	23.7233	18.5284	15.3764	77.3749	69.8197	70.8861	45.9515	19.2094	72.6936	3.78427	1.92002	1.92601e-10	1.95026e-09	4.40757	5.48494	7.56369
PF3D7_0107500	lipid/sterol:H+ symporter	N/A	5665.35	4747.9	5069.49	3009.21	2613.5	2663.17	3961.44	5160.92	2761.96	0.535169	-0.901934	2.01619e-10	2.03786e-09	0.807089	0.537015	0.913759
PF3D7_1203400	major facilitator superfamily domain-containing protein, putative	MFS4	16.9452	25.4766	29.5701	101.765	87.9211	69.2376	55.1526	23.9973	86.3078	3.59657	1.84662	2.12134e-10	2.14024e-09	8.03115	5.1344	2.46353
PF3D7_1126000	threonine--tRNA ligase	ThrRS	2897.63	2399.43	2434.21	1564.32	1255.03	1285.02	1972.61	2577.09	1368.12	0.530879	-0.913546	2.28323e-10	2.29939e-09	0.694025	0.699609	0.838905
PF3D7_1406200	conserved Plasmodium protein, unknown function	N/A	2376.85	2053.18	2360.88	1281.73	1155.04	1153.96	1730.27	2263.63	1196.91	0.528756	-0.919325	2.32353e-10	2.33574e-09	0.693248	0.752454	0.776746
PF3D7_0925500	thioredoxin-like protein 2	TLP2	18.0749	33.5827	28.3873	81.5801	87.9211	94.7896	57.3893	26.6816	88.0969	3.30178	1.72324	2.39372e-10	2.40195e-09	6.8581	2.55413	5.80809
PF3D7_1116100	serine esterase, putative	N/A	55.3544	46.321	52.0433	144.657	152.569	118.693	94.9397	51.2396	138.64	2.70572	1.43601	2.41112e-10	2.41504e-09	2.7906	4.12752	2.904
PF3D7_0921900	conserved Plasmodium protein, unknown function	N/A	1086.75	972.741	942.694	534.896	522.355	487.96	757.9	1000.73	515.07	0.514695	-0.958211	2.46656e-10	2.46612e-09	0.747884	0.523883	0.900348
PF3D7_1123400	translation elongation factor EF-1, subunit alpha, putative	N/A	3159.72	2690.09	2602.17	1728.32	1454.15	1322.11	2159.43	2817.33	1501.52	0.532961	-0.907898	2.47273e-10	2.46784e-09	0.622593	0.695049	0.725881
PF3D7_1234900	conserved Plasmodium protein, unknown function	N/A	131.043	115.803	102.904	301.089	240.49	250.574	190.317	116.583	264.051	2.26492	1.17946	2.70464e-10	2.69444e-09	2.74024	3.46938	3.93177
PF3D7_0311800	conserved protein, unknown function	N/A	50.8357	39.3729	53.2261	140.452	126.71	126.111	89.4513	47.8116	131.091	2.74183	1.45514	2.82345e-10	2.80776e-09	4.61478	4.86488	3.75328
PF3D7_0728600	RING zinc finger protein, putative	N/A	192.046	202.654	193.98	410.423	405.989	420.371	304.244	196.227	412.261	2.10094	1.07104	2.93365e-10	2.91213e-09	2.61275	3.04463	2.25823
PF3D7_0910900	DNA primase large subunit, putative	N/A	15.8155	15.0543	7.09682	68.1236	46.5465	56.0495	34.781	12.6556	56.9065	4.49656	2.16882	2.9491e-10	2.92224e-09	7.27878	3.88647	9.61581
PF3D7_1035300	glutamate-rich protein GLURP	GLURP	24.853	34.7408	11.828	89.1493	79.3014	77.4802	52.8921	23.8073	81.977	3.44336	1.78382	2.97719e-10	2.94482e-09	3.83044	2.8605	8.34094
PF3D7_0214900	rhoptry neck protein 6	RON6	48.5763	62.5334	53.2261	144.657	148.259	140.948	99.7001	54.7786	144.621	2.64011	1.4006	3.04948e-10	3.01096e-09	4.42967	2.33536	4.01178
PF3D7_0722500	pre-mRNA-splicing factor CWC15, putative	CWC15	891.318	802.512	822.048	460.044	412.884	412.953	633.627	838.626	428.627	0.511106	-0.968305	3.1422e-10	3.09699e-09	0.795857	0.613714	0.896396
PF3D7_1247900	U3 small nucleolar RNA-associated protein 11, putative	UTP11	469.947	419.205	384.411	233.807	198.253	182.985	314.768	424.521	205.015	0.482932	-1.05011	3.30257e-10	3.24928e-09	0.639589	0.632562	0.756452
PF3D7_0314500	conserved Plasmodium protein, unknown function	N/A	161.544	143.595	182.152	65.6005	57.7521	71.7104	113.726	162.43	65.021	0.4003	-1.32084	3.33625e-10	3.27403e-09	0.612331	0.627308	0.529717
PF3D7_1318300	conserved Plasmodium protein, unknown function	N/A	582.916	537.324	576.025	292.679	262.039	286.841	422.971	565.422	280.52	0.496125	-1.01122	3.33952e-10	3.27403e-09	0.86347	0.735501	0.829618
PF3D7_1123500	conserved Plasmodium protein, unknown function	N/A	1102.57	911.366	1014.85	609.748	503.391	454.166	766.014	1009.59	522.435	0.517471	-0.950451	3.37377e-10	3.30177e-09	0.696521	0.933555	0.600854
PF3D7_0424400	surface-associated interspersed protein 4.2 (SURFIN 4.2)	SURF4.2	24.853	27.7926	29.5701	86.6262	101.713	79.1287	58.2805	27.4052	89.1559	3.25324	1.70188	3.40064e-10	3.32221e-09	5.67494	4.21877	4.65581
PF3D7_1435400	ER membrane protein complex subunit 4, putative	EMC4	147.988	140.121	176.238	55.5081	65.5098	62.6435	108.001	154.782	61.2205	0.395526	-1.33815	3.43897e-10	3.35375e-09	0.645046	0.705109	0.592182
PF3D7_1015900	enolase	ENO	18648.8	18017.7	18059	10846.8	9802.34	9129.47	14084	18241.8	9926.2	0.544144	-0.877938	3.70601e-10	3.60783e-09	0.824797	0.711388	0.660278
PF3D7_0630900	ATP-dependent RNA helicase HAS1	HAS1	620.195	588.277	665.918	325.479	283.589	329.703	468.86	624.797	312.924	0.500841	-0.997577	3.75287e-10	3.64705e-09	0.791346	0.7519	0.666189
PF3D7_1120000	conserved Plasmodium protein, unknown function	N/A	1937.4	1962.85	1967	987.371	1067.98	1059.17	1496.96	1955.75	1038.17	0.530831	-0.913675	3.77706e-10	3.66414e-09	0.62306	0.826901	0.561115
PF3D7_1010200	DNA2/NAM7 helicase, putative	N/A	1802.97	1512.38	1538.83	949.525	814.563	802.826	1236.85	1618.06	855.638	0.528805	-0.919192	3.80718e-10	3.68692e-09	0.663295	0.910312	0.700464
PF3D7_0610800	transketolase	TK	3932.42	3287.63	3376.9	2143.79	1786.87	1774.63	2717.04	3532.32	1901.76	0.538389	-0.89328	3.89822e-10	3.76465e-09	0.62832	0.885315	0.86569
PF3D7_0936800	Plasmodium exported protein (PHISTc), unknown function	N/A	27981.1	25650.3	25457.5	15685.2	14295.8	13156.8	20371.1	26362.9	14379.3	0.545435	-0.87452	3.90101e-10	3.76465e-09	0.757532	0.811239	0.847936
PF3D7_1336800	nuclear movement protein, putative	NUDC	648.437	638.072	641.079	327.161	314.62	328.054	482.904	642.529	323.278	0.503134	-0.990986	3.92706e-10	3.78321e-09	0.574278	0.634002	0.731085
PF3D7_0903600	conserved Plasmodium protein, unknown function, unspecified product	N/A	56.4841	75.2717	69.7854	158.114	177.566	167.324	117.424	67.1804	167.668	2.49579	1.3195	4.11482e-10	3.95721e-09	3.50722	2.81217	2.2441
PF3D7_1430100	serine/threonine protein phosphatase 2A activator	PTPA	31.6311	37.0568	39.0325	110.175	96.5408	111.275	70.9518	35.9068	105.997	2.952	1.56169	4.12941e-10	3.96438e-09	5.37079	3.10765	5.08706
PF3D7_0611300	conserved Apicomplexan protein, unknown function	N/A	41.7982	47.479	40.2153	137.088	110.332	114.572	81.9141	43.1642	120.664	2.79547	1.48309	4.3517e-10	4.17057e-09	3.94636	5.11592	3.76348
PF3D7_1027100	U3 small nucleolar ribonucleoprotein protein MPP10, putative	MPP10	1189.55	1024.85	1117.75	645.912	516.321	575.331	844.953	1110.72	579.188	0.521454	-0.939389	4.40333e-10	4.21278e-09	0.680313	0.60058	0.48175
PF3D7_1428500	protein kinase, putative	N/A	72.2996	76.4297	69.7854	164.001	174.98	196.173	125.612	72.8382	178.385	2.44906	1.29223	4.4119e-10	4.2137e-09	2.61439	3.7292	4.63073
PF3D7_1417200	NOT family protein, putative	N/A	3189.09	2571.97	2949.91	1685.43	1446.39	1548.78	2231.93	2903.66	1560.2	0.537321	-0.896143	4.52668e-10	4.3159e-09	0.803043	0.548636	0.913224
PF3D7_0318200	DNA-directed RNA polymerase II subunit RPB1	RPB1	8064.79	6725.81	6937.14	4549.14	3466.85	3375.33	5519.85	7242.58	3797.11	0.524275	-0.931603	4.59001e-10	4.36878e-09	0.799894	0.674011	0.635495
PF3D7_1317800	40S ribosomal protein S19	RPS19	7255.94	5864.24	5856.06	3551.68	2816.92	2578.28	4653.85	6325.41	2982.29	0.471478	-1.08474	4.64046e-10	4.40923e-09	0.629263	0.642499	0.699658
PF3D7_1345400	conserved Plasmodium protein, unknown function	N/A	146.859	148.227	115.915	291.838	311.172	295.908	218.32	137	299.639	2.18715	1.12905	4.74049e-10	4.49657e-09	3.06415	2.50416	4.55528
PF3D7_0529800	conserved Plasmodium protein, unknown function	N/A	73.4293	84.5359	89.8931	193.437	206.011	190.403	139.618	82.6194	196.617	2.3798	1.25084	4.83485e-10	4.57826e-09	2.81306	3.05387	2.69703
PF3D7_0830400	CRA domain-containing protein, putative	N/A	1861.71	1559.86	1595.6	1032.79	836.112	800.354	1281.07	1672.39	889.751	0.532023	-0.91044	5.13601e-10	4.85514e-09	0.842933	0.522932	0.872478
PF3D7_1131100	serpentine receptor, putative	SR1	189.786	170.23	175.055	81.5801	74.9915	66.7648	126.401	178.357	74.4455	0.417396	-1.26051	5.35641e-10	5.05489e-09	0.639402	0.433931	0.577798
PF3D7_0730500	conserved Plasmodium protein, unknown function	N/A	39.5388	50.9531	50.8605	121.95	128.434	132.705	87.4069	47.1175	127.696	2.71017	1.43838	5.41167e-10	5.09836e-09	4.6508	3.93153	3.51078
PF3D7_1012900	autophagy-related protein 18, putative	ATG18	866.465	765.455	832.694	454.998	428.4	387.401	622.569	821.538	423.6	0.515618	-0.955626	5.51454e-10	5.18647e-09	0.79791	0.546004	0.809231
PF3D7_1308300	40S ribosomal protein S27	RPS27	2643.45	2190.98	2131.41	1354.06	1073.15	1003.12	1732.7	2321.95	1143.45	0.49245	-1.02195	5.62923e-10	5.28538e-09	0.626233	0.74439	0.49043
PF3D7_0203700	protein MAK16, putative	MAK16	1396.29	1242.56	1299.9	777.954	674.062	628.084	1003.14	1312.92	693.367	0.528112	-0.921084	5.69686e-10	5.33984e-09	0.6704	1.19428	0.63828
PF3D7_1013600	conserved Plasmodium protein, unknown function	N/A	36.1498	37.0568	46.1293	119.426	96.5408	121.99	76.2155	39.7786	112.652	2.83198	1.50181	6.25813e-10	5.85605e-09	3.5278	3.2647	3.36732
PF3D7_1476000	conserved Plasmodium protein, unknown function	N/A	264.345	235.079	223.55	107.652	103.437	112.923	174.498	240.991	108.004	0.448165	-1.1579	6.3103e-10	5.89493e-09	0.485689	0.735076	0.815629
PF3D7_1022800	4-hydroxy-3-methylbut-2-en-1-yl diphosphate synthase (ferredoxin), putative	ISPG	13.5562	18.5284	21.2905	68.9646	64.6479	67.5891	42.4294	17.7917	67.0672	3.76958	1.9144	6.34407e-10	5.91651e-09	6.29052	4.15033	3.62165
PF3D7_1016700	Plasmodium exported protein (PHISTc), unknown function	N/A	647.307	554.694	583.122	299.407	301.69	300.854	447.846	595.041	300.65	0.50526	-0.984903	6.51395e-10	6.06475e-09	0.772578	0.822179	0.817293
PF3D7_0316800	40S ribosomal protein S15A, putative	N/A	5700.37	4753.69	4605.84	2972.21	2482.48	2231.26	3790.97	5019.97	2561.98	0.510358	-0.970417	7.04518e-10	6.5391e-09	0.848919	0.601998	0.842862
PF3D7_1140500	myosin K, putative	MyoK	22.5936	32.4247	23.6561	79.898	88.7831	86.547	55.6504	26.2248	85.076	3.24411	1.69782	7.04701e-10	6.5391e-09	5.37336	2.67129	6.36365
PF3D7_1146600	oocyst rupture protein 1, putative	ORP1	63.2621	60.2173	56.7746	158.114	152.569	146.718	106.276	60.0847	152.467	2.53753	1.34343	7.12684e-10	6.60215e-09	3.34236	3.76948	2.71893
PF3D7_0204200	conserved Plasmodium protein, unknown function	N/A	835.964	788.615	745.166	458.362	386.163	379.983	599.042	789.915	408.169	0.516726	-0.95253	7.14262e-10	6.60573e-09	0.892713	0.564477	0.887206
PF3D7_0913000	conserved protein, unknown function	N/A	1064.16	815.25	949.791	527.327	460.293	422.844	706.611	943.067	470.154	0.498538	-1.00423	7.22542e-10	6.67119e-09	0.77276	0.711237	0.803718
PF3D7_1205000	conserved Plasmodium protein, unknown function	N/A	53.095	48.6371	60.323	153.068	136.192	131.881	97.1992	54.0184	140.38	2.59875	1.37782	7.43862e-10	6.85663e-09	4.95783	4.22314	3.64232
PF3D7_1331800	60S ribosomal protein L23, putative	N/A	4548.1	3621.15	3706.91	2230.42	1796.35	1638.62	2923.59	3958.72	1888.46	0.477039	-1.06782	7.8079e-10	7.18508e-09	0.695429	0.648666	0.577356
PF3D7_0100100	erythrocyte membrane protein 1, PfEMP1	VAR	840.483	631.124	597.316	274.176	173.256	207.713	454.011	689.641	218.382	0.31666	-1.65899	7.91003e-10	7.26701e-09	0.419367	0.367184	0.552613
PF3D7_0604700	glyoxalase I	GILP	36.1498	44.005	23.6561	103.447	87.9211	114.572	68.2918	34.6036	101.98	2.94709	1.55929	8.13829e-10	7.46435e-09	4.6591	2.3032	8.42653
PF3D7_1414700	ubiquitin carboxyl-terminal hydrolase, putative	N/A	324.219	341.618	361.938	143.816	152.569	192.876	252.839	342.591	163.087	0.47604	-1.07085	8.29128e-10	7.59213e-09	0.533734	0.983215	0.70396
PF3D7_0516800	AP2 domain transcription factor AP2-O2, putative	AP2-O2	334.386	289.506	328.819	716.559	549.938	610.774	471.664	317.57	625.757	1.97045	0.978526	8.51165e-10	7.78108e-09	3.29099	2.28608	4.36788
PF3D7_1124700	GrpE protein homolog, mitochondrial, putative	MGE1	719.607	640.388	576.025	328.843	357.718	304.975	487.926	645.34	330.512	0.512152	-0.965356	8.52815e-10	7.78334e-09	0.701804	0.672255	1.245
PF3D7_0528800	nucleolar preribosomal GTPase, putative	N/A	222.547	268.662	263.765	121.109	110.332	111.275	182.948	251.658	114.239	0.453943	-1.13942	8.81222e-10	8.02939e-09	0.681823	0.489564	0.394845
PF3D7_0422000	steroid dehydrogenase, putative	N/A	149.118	120.435	136.022	316.228	286.175	274.478	213.742	135.192	292.293	2.16207	1.11241	9.29746e-10	8.45764e-09	3.20515	3.524	2.45375
PF3D7_0618500	malate dehydrogenase	MDH	63.2621	56.7433	62.6886	170.729	152.569	136.002	106.999	60.898	153.1	2.51404	1.33001	9.38976e-10	8.52762e-09	3.24727	5.91936	2.8659
PF3D7_1333600	U3 small nucleolar RNA-associated protein 4, putative	UTP4	1128.55	873.151	907.21	514.711	425.814	386.577	706.002	969.638	442.367	0.456219	-1.1322	9.85351e-10	8.93417e-09	0.543939	0.814709	0.688037
PF3D7_0208000	serine repeat antigen 1	SERA1	22.5936	20.8445	14.1936	63.9184	74.9915	70.0619	44.4339	19.2106	69.6573	3.62599	1.85837	1.01664e-09	9.20285e-09	3.36454	3.84248	6.60714
PF3D7_1458600	conserved Plasmodium protein, unknown function	N/A	428.149	420.363	470.756	204.371	218.941	228.319	328.483	439.756	217.21	0.493933	-1.01761	1.03105e-09	9.31806e-09	0.74438	0.656104	0.875585
PF3D7_1323700	glideosome associated protein with multiple membrane spans 1	GAPM1	64.3918	69.4815	59.1402	195.96	153.431	142.596	114.167	64.3378	163.996	2.54898	1.34992	1.04514e-09	9.43006e-09	4.67369	2.65754	5.66988
PF3D7_0827000	ATP-dependent RNA helicase DBP10, putative	DBP10	2097.82	1740.51	1728.08	1055.49	1011.95	940.477	1429.06	1855.47	1002.64	0.540371	-0.887977	1.05542e-09	9.50733e-09	0.840386	0.878907	0.862119
PF3D7_1315400	zinc finger (CCCH type) protein, putative	N/A	2220.95	1841.26	1854.64	1147.17	1030.06	1023.73	1519.63	1972.28	1066.98	0.540989	-0.886329	1.06108e-09	9.54284e-09	0.631476	0.850204	0.575197
PF3D7_1223400	phospholipid-transporting ATPase, putative	N/A	4418.18	3956.97	4009.7	2423.01	2273.88	2094.44	3196.03	4128.29	2263.78	0.548357	-0.866811	1.08064e-09	9.70302e-09	0.632078	0.936039	0.860458
PF3D7_1205600	tetratricopeptide repeat protein, putative	N/A	263.216	272.136	208.173	548.353	481.842	463.232	372.825	247.842	497.809	2.00858	1.00617	1.08318e-09	9.71016e-09	2.62384	2.99258	2.98764
PF3D7_1017600	conserved Plasmodium protein, unknown function	N/A	1474.23	1314.36	1538.83	719.082	809.391	787.99	1107.31	1442.47	772.154	0.535299	-0.901584	1.11202e-09	9.95262e-09	0.586903	1.35571	0.676448
PF3D7_0707700	E3 ubiquitin-protein ligase, putative	N/A	2049.24	1777.57	1790.76	1170.72	982.648	884.428	1442.56	1872.53	1012.6	0.540766	-0.886925	1.11743e-09	9.98494e-09	0.679428	0.590421	0.661073
PF3D7_1123000	conserved Plasmodium protein, unknown function	N/A	2185.93	1989.49	2134.96	1209.4	1102.46	1105.33	1621.26	2103.46	1139.06	0.541519	-0.884915	1.12246e-09	9.99946e-09	0.544875	0.78596	0.723108
PF3D7_1217400	conserved Plasmodium protein, unknown function	N/A	448.483	413.415	363.121	220.35	180.152	201.943	304.577	408.34	200.815	0.491784	-1.0239	1.12266e-09	9.99946e-09	0.766194	0.548939	1.00399
PF3D7_0722400	Obg-like ATPase 1, putative	OLA1	1516.03	1344.47	1489.15	871.309	718.022	740.183	1113.19	1449.88	776.505	0.535564	-0.90087	1.12709e-09	1.00228e-08	0.882645	0.642723	1.16882
PF3D7_0715900	cation diffusion facilitator family protein, putative	CDF	31.6311	18.5284	17.742	92.5135	77.5774	64.2921	50.3807	22.6338	78.1277	3.45181	1.78735	1.19348e-09	1.05962e-08	4.41024	6.53056	4.87584
PF3D7_1340300	nucleolar complex protein 2, putative	N/A	1386.12	1334.05	1227.75	732.538	713.712	666.824	1010.16	1315.97	704.358	0.535238	-0.901747	1.22153e-09	1.08279e-08	0.564337	0.67043	0.691574
PF3D7_0417400	conserved Plasmodium protein, unknown function	N/A	3567.53	2986.55	2961.74	1867.09	1693.77	1653.46	2455.02	3171.94	1738.11	0.547964	-0.867848	1.26384e-09	1.1185e-08	0.776019	0.645648	0.766736
PF3D7_0524000	karyopherin beta	KASbeta	11767.9	10529.9	10807.3	6658.45	5907.95	5768.98	8573.41	11035	6111.79	0.553854	-0.852423	1.27602e-09	1.12749e-08	0.868954	0.675224	1.25525
PF3D7_0915700	conserved Plasmodium protein, unknown function	N/A	27.1123	38.2148	24.8389	91.6724	88.7831	93.9653	60.7645	30.0554	91.4736	3.0435	1.60573	1.39708e-09	1.23249e-08	4.13372	3.53082	3.94209
PF3D7_1126700	autophagy-related protein 23, putative	ATG23	122.006	121.593	140.754	268.289	265.487	295.084	202.202	128.117	276.287	2.15651	1.1087	1.41052e-09	1.2404e-08	2.97165	3.17811	3.43965
PF3D7_1323200	V-type proton ATPase subunit G, putative	N/A	1068.68	830.304	839.79	470.137	381.853	322.285	652.175	912.924	391.425	0.428759	-1.22176	1.4096e-09	1.2404e-08	0.716255	0.530151	0.667702
PF3D7_0418200	eukaryotic translation initiation factor 3 subunit M, putative	EIF3M	1190.68	1020.22	1069.25	626.568	577.521	542.361	837.768	1093.39	582.15	0.532429	-0.90934	1.41721e-09	1.24432e-08	0.513283	0.92182	0.624558
PF3D7_1001000	Plasmodium exported protein (hyp12), unknown function	PfJ13	175.101	184.126	274.41	21.8668	49.9944	40.3886	124.314	211.212	37.4166	0.177152	-2.49694	1.47751e-09	1.29522e-08	0.156944	0.309499	0.21249
PF3D7_0823800	DnaJ protein, putative	N/A	275.642	230.447	266.131	151.386	96.5408	108.802	188.158	257.407	118.909	0.461952	-1.11419	1.50735e-09	1.31929e-08	0.632992	0.682384	0.673466
PF3D7_1008800	nucleolar protein 5, putative	NOP5	2856.96	2446.91	2416.47	1590.39	1336.06	1299.85	1991.11	2573.45	1408.77	0.547424	-0.869269	1.5131e-09	1.32224e-08	0.810121	0.838708	0.691471
PF3D7_1330800	RNA-binding protein, putative	N/A	3332.56	3410.39	3279.91	1883.91	1921.33	1702.92	2588.5	3340.95	1836.05	0.54956	-0.863652	1.53038e-09	1.33523e-08	0.739056	0.688892	0.842816
PF3D7_0115700	erythrocyte membrane protein 1, PfEMP1	VAR	224.807	151.701	140.754	39.5285	26.7211	26.3762	101.648	172.421	30.8753	0.17907	-2.48141	1.59708e-09	1.39124e-08	0.214967	0.267696	0.195274
PF3D7_1410600	eukaryotic translation initiation factor 2 subunit gamma, putative	eIF2gamma	5596.44	4751.38	4702.83	3165.64	2641.94	2526.35	3897.43	5016.88	2777.98	0.553726	-0.852756	1.67745e-09	1.45896e-08	0.651942	0.905718	0.884929
PF3D7_0501800	chromosome assembly factor 1	CAF1	100.542	81.0618	75.6994	220.35	176.704	196.997	141.892	85.7676	198.017	2.30877	1.20712	1.68452e-09	1.46281e-08	2.4977	2.94636	4.04599
PF3D7_1118500	nucleolar protein 56, putative	NOP56	2462.71	2173.61	2138.51	1339.76	1218.83	1147.37	1746.8	2258.28	1235.32	0.547019	-0.870338	1.70954e-09	1.48222e-08	0.791711	0.861318	0.689686
PF3D7_1130100	60S ribosomal protein L38	RPL38	727.515	814.092	991.189	241.376	345.651	389.874	584.949	844.265	325.633	0.3857	-1.37445	1.72301e-09	1.49158e-08	0.570577	0.640349	0.655307
PF3D7_1205900	conserved protein, unknown function	N/A	1223.44	1060.75	1034.95	681.236	534.422	558.846	848.942	1106.38	591.501	0.534626	-0.903397	1.76142e-09	1.52245e-08	0.66408	0.841673	0.871878
PF3D7_0716800	eukaryotic translation initiation factor 3 subunit I, putative	EIF3I	3026.42	2605.56	2451.95	1686.27	1371.4	1289.96	2071.93	2694.64	1449.21	0.537811	-0.894828	1.79713e-09	1.5509e-08	0.930655	0.795649	0.833387
PF3D7_0724100	conserved Plasmodium protein, unknown function	N/A	1003.16	957.687	1084.63	534.896	568.901	516.809	777.68	1015.16	540.202	0.532136	-0.910133	1.82826e-09	1.57531e-08	0.890618	0.897992	0.754796
PF3D7_1136000	conserved Plasmodium protein, unknown function	N/A	22.5936	34.7408	30.7529	89.9904	90.507	87.3712	59.326	29.3624	89.2895	3.04095	1.60452	1.86663e-09	1.60588e-08	4.92501	3.09892	3.24114
PF3D7_1008000	histone deacetylase 2	HDA2	1496.83	1513.54	1491.51	793.934	812.839	828.378	1156.17	1500.63	811.717	0.540919	-0.886517	1.89779e-09	1.63016e-08	0.632184	0.470581	1.0204
PF3D7_0622800	leucine--tRNA ligase, putative	N/A	3681.63	2910.12	3032.71	1864.57	1469.66	1543.01	2416.95	3208.15	1625.75	0.506755	-0.980641	1.98181e-09	1.6997e-08	0.789785	0.636177	0.918522
PF3D7_1360800	falcilysin	FLN	3350.63	2840.64	3055.18	1909.14	1604.99	1585.05	2390.94	3082.15	1699.73	0.551474	-0.858635	2.03713e-09	1.74264e-08	0.807993	0.738811	0.677612
PF3D7_1428700	conserved protein, unknown function	N/A	144.599	132.015	113.549	56.3491	43.0986	54.401	90.6686	130.054	51.2829	0.394319	-1.34257	2.03816e-09	1.74264e-08	0.443557	0.419773	0.684473
PF3D7_1320800	dihydrolipoyllysine-residue succinyltransferase component of 2-oxoglutarate dehydrogenase complex	N/A	49.706	44.005	65.0542	145.498	131.02	128.584	93.9779	52.9217	135.034	2.55158	1.35139	2.06738e-09	1.7649e-08	4.42413	4.41562	2.40351
PF3D7_0812500	RNA-binding protein, putative	N/A	2436.72	2003.38	2113.67	1290.98	1163.66	1139.12	1691.26	2184.59	1197.92	0.548351	-0.866829	2.08971e-09	1.78123e-08	0.884923	0.878055	0.853719
PF3D7_1007200	rho GTPase-activating protein, putative	N/A	32.7608	30.1087	30.7529	98.4007	88.7831	91.4925	62.0498	31.2074	92.8921	2.9766	1.57367	2.09766e-09	1.78527e-08	3.42307	3.98561	4.62548
PF3D7_1120100	phosphoglycerate mutase, putative	PGM1	9332.3	8445.48	8233.49	5489.41	4713.26	4318.28	6755.37	8670.42	4840.32	0.558256	-0.841	2.16444e-09	1.83927e-08	0.70777	1.22863	0.692836
PF3D7_0902200	serine/threonine protein kinase, FIKK family	FIKK9.3	440.576	387.939	390.325	224.555	190.496	192.052	304.324	406.28	202.368	0.498099	-1.00549	2.19591e-09	1.86087e-08	0.79483	0.618576	0.888267
PF3D7_0917600	pre-mRNA-splicing factor ATP-dependent RNA helicase PRP43, putative	PRP43	1710.34	1484.59	1500.98	964.663	818.011	771.505	1208.35	1565.3	851.393	0.543916	-0.878543	2.19656e-09	1.86087e-08	0.850482	0.859421	0.691608
PF3D7_1439600	conserved Plasmodium protein, unknown function	N/A	22.5936	18.5284	26.0217	74.0108	72.4056	77.4802	48.5067	22.3812	74.6322	3.33459	1.73751	2.21953e-09	1.87746e-08	4.12571	6.60482	3.99769
PF3D7_0825500	protein KRI1, putative	KRI1	772.702	729.556	775.919	375.941	393.921	427.789	579.305	759.392	399.217	0.525706	-0.927672	2.35057e-09	1.98528e-08	0.579881	0.473123	1.01293
PF3D7_1016500	Plasmodium exported protein (PHISTc), unknown function	N/A	46.3169	61.3754	62.6886	137.929	150.845	136.827	99.3303	56.7936	141.867	2.49794	1.32074	2.48729e-09	2.09756e-08	4.52493	2.39775	3.79646
PF3D7_0400200	erythrocyte membrane protein 1 (PfEMP1), exon 2, pseudogene	N/A	230.455	186.442	220.001	471.819	429.262	377.51	319.248	212.299	426.197	2.00753	1.00542	2.50913e-09	2.11277e-08	2.53155	2.7387	1.95757
PF3D7_0610900	transcription elongation factor SPT5, putative	SPT5	1319.47	1149.92	1276.24	714.877	656.822	651.987	961.553	1248.54	674.562	0.540279	-0.888223	2.53162e-09	2.12848e-08	0.57855	0.715783	0.650493
PF3D7_1240900	erythrocyte membrane protein 1, PfEMP1	VAR	6806.33	4112.15	3955.29	710.672	474.946	422.844	2747.04	4957.92	536.154	0.108141	-3.20902	2.56456e-09	2.15291e-08	0.158654	0.112679	0.185951
PF3D7_1325400	conserved Plasmodium protein, unknown function	N/A	86.9855	86.8519	82.7962	194.278	189.634	202.767	140.552	85.5445	195.56	2.28606	1.19286	2.60362e-09	2.1824e-08	3.73051	3.30062	3.87944
PF3D7_0107000	centrin-1	CEN1	59.8731	75.2717	69.7854	178.299	156.017	155.785	115.838	68.3101	163.367	2.39155	1.25794	2.62043e-09	2.19131e-08	4.33378	3.18379	2.8696
PF3D7_0820200	phosphatidylglycerophosphate synthase	PGPS	354.72	368.252	363.121	164.842	166.361	202.767	270.01	362.031	177.99	0.491643	-1.02432	2.62215e-09	2.19131e-08	0.535602	0.735858	0.919859
PF3D7_1438700	DNA primase small subunit	N/A	57.6137	86.8519	72.151	174.935	162.913	173.094	121.26	72.2056	170.314	2.35873	1.23801	2.75553e-09	2.29931e-08	4.61366	1.82996	4.17289
PF3D7_0910300	conserved Plasmodium protein, unknown function	N/A	312.922	318.457	312.26	155.591	156.017	145.069	233.386	314.546	152.226	0.483953	-1.04706	2.77579e-09	2.31274e-08	0.749756	0.764141	0.625107
PF3D7_0608700	T-complex protein 1 subunit zeta	CCT6	2427.68	2074.02	2138.51	1379.29	1135.22	1144.07	1716.47	2213.41	1219.53	0.550973	-0.859948	2.79289e-09	2.3235e-08	0.872541	0.65872	1.25802
PF3D7_0109800	phenylalanine--tRNA ligase alpha subunit	cPheRS	538.858	448.156	451.831	267.448	230.146	235.738	362.029	479.615	244.444	0.509667	-0.972373	2.80784e-09	2.33244e-08	0.765303	0.612582	0.931
PF3D7_0219800	Plasmodium exported protein (PHISTc), unknown function	N/A	225.936	207.287	212.905	109.334	102.575	81.6014	156.606	215.376	97.8367	0.454261	-1.13841	2.84006e-09	2.35568e-08	0.598366	0.588621	0.437248
PF3D7_1239800	conserved Plasmodium protein, unknown function	N/A	50.8357	62.5334	82.7962	135.406	180.152	161.554	112.213	65.3884	159.038	2.4322	1.28226	2.88893e-09	2.39264e-08	3.34748	3.28383	2.81701
PF3D7_0606000	conserved Plasmodium protein, unknown function	N/A	1580.42	1360.68	1502.16	903.268	747.329	770.68	1144.09	1481.09	807.093	0.544932	-0.875851	2.92883e-09	2.42207e-08	0.861816	0.856661	0.690325
PF3D7_0319400	kinesin-8, putative	N/A	90.3745	110.012	100.538	237.171	209.459	219.252	161.135	100.308	221.961	2.21278	1.14586	2.93339e-09	2.42223e-08	3.02465	3.10132	3.59242
PF3D7_0319600	elongation factor 1-delta, putative	EF-1delta	1485.53	1248.35	1243.13	819.165	695.611	648.69	1023.41	1325.67	721.155	0.543993	-0.878339	2.98469e-09	2.46093e-08	0.62765	0.71648	0.745514
PF3D7_0729600	conserved Plasmodium protein, unknown function	N/A	11.2968	16.2124	16.5592	58.8722	62.9239	51.1039	36.1614	14.6895	57.6334	3.92345	1.97212	2.99406e-09	2.46499e-08	6.81317	4.74593	5.00975
PF3D7_1215000	thioredoxin peroxidase 2	Trx-Px2	15.8155	13.8963	11.828	84.9442	70.6817	51.1039	41.3783	13.8466	68.9099	4.97666	2.31518	3.00595e-09	2.47111e-08	7.81629	7.81288	5.55396
PF3D7_0110000	conserved Plasmodium protein, unknown function	N/A	321.959	298.771	286.238	761.975	593.036	583.574	474.259	302.323	646.195	2.13743	1.09588	3.13524e-09	2.57359e-08	2.97432	2.26254	2.94339
PF3D7_1430700	NADP-specific glutamate dehydrogenase	GDH2	16.9452	9.2642	14.1936	74.0108	67.2338	46.1584	37.9677	13.4677	62.4677	4.63834	2.21361	3.20072e-09	2.62346e-08	6.60124	10.7631	3.9545
PF3D7_1020700	histone acetyltransferase, putative	N/A	904.875	771.245	853.984	469.296	415.47	463.232	646.35	843.368	449.333	0.532784	-0.908378	3.38269e-09	2.76852e-08	0.597747	0.877479	0.89356
PF3D7_1040300	rifin	RIF	13.5562	27.7926	23.6561	0	2.58591	0	11.2651	21.6683	0.861972	0.0397803	-4.6518	3.40609e-09	2.78356e-08	0	0.0993745	0
PF3D7_0506800	transcription factor 25, putative	TCF25	1002.03	919.472	978.178	566.855	490.462	499.5	742.749	966.559	518.939	0.536893	-0.897293	3.4271e-09	2.79661e-08	0.855008	0.791085	0.620943
PF3D7_0719400	conserved Plasmodium protein, unknown function	N/A	206.732	192.232	165.592	412.105	357.718	371.74	284.353	188.185	380.521	2.02205	1.01582	3.4819e-09	2.83716e-08	2.4649	2.21351	2.56102
PF3D7_1012300	cytochrome b-c1 complex subunit 7, putative	QCR7	59.8731	48.6371	39.0325	149.704	116.366	114.572	88.0307	49.1809	126.881	2.57987	1.3673	3.52487e-09	2.86797e-08	3.54566	3.1285	3.83378
PF3D7_1332500	SAM-dependent RNA methyltransferase, putative	N/A	589.694	658.917	709.682	321.274	365.476	339.594	497.439	652.764	342.115	0.524102	-0.932082	3.59211e-09	2.91839e-08	1.1992	0.685973	0.607978
PF3D7_1033600	pre-mRNA-splicing factor CEF1, putative	CEF1	1726.15	1632.82	1626.35	989.894	918.862	830.851	1287.49	1661.77	913.202	0.549534	-0.863718	3.68451e-09	2.98637e-08	0.559364	0.9164	0.629033
PF3D7_1233300	pentatricopeptide repeat domain-containing protein, putative	N/A	33.8904	34.7408	35.4841	143.816	107.746	96.4381	75.3527	34.7051	116	3.34246	1.74091	3.68654e-09	2.98637e-08	5.3168	3.69723	2.54368
PF3D7_0703700	conserved Plasmodium protein, unknown function	N/A	406.685	339.301	333.551	200.166	168.084	168.148	269.323	359.846	178.799	0.496878	-1.00904	3.8095e-09	3.08147e-08	0.431194	0.852089	0.812099
PF3D7_1472800	conserved Plasmodium protein, unknown function	N/A	109.579	97.2741	85.1618	217.827	235.318	195.349	156.752	97.3384	216.165	2.22076	1.15105	3.85793e-09	3.11611e-08	2.36412	2.58374	3.07038
PF3D7_1213800	proline--tRNA ligase	PRS	1953.22	1719.67	1663.02	1121.94	952.479	868.767	1379.85	1778.64	981.061	0.55158	-0.858357	3.88922e-09	3.13682e-08	0.895754	0.697721	0.943098
PF3D7_0925900	conserved Plasmodium protein, unknown function	N/A	3541.55	3311.95	3440.77	1898.21	1892.03	1953.49	2673	3431.43	1914.58	0.557953	-0.841784	3.93076e-09	3.16571e-08	0.527853	0.810255	0.792969
PF3D7_0819100	BRIX domain, putative	N/A	166.063	167.914	192.797	65.6005	90.507	74.1831	126.177	175.591	76.7635	0.437172	-1.19373	4.09758e-09	3.29528e-08	0.57489	0.827942	0.494613
PF3D7_0611700	60S ribosomal protein L39	RPL39	1413.23	1186.98	1150.87	771.226	583.555	558.846	944.117	1250.36	637.876	0.510154	-0.970994	4.16487e-09	3.34456e-08	0.621928	0.6645	0.75496
PF3D7_0716200	PDCD2 domain-containing protein, putative	N/A	1964.52	1508.91	1707.97	1002.51	887.831	917.398	1331.52	1727.13	935.913	0.541889	-0.883931	4.2524e-09	3.40991e-08	0.831076	0.907439	0.684372
PF3D7_0722600	U3 small nucleolar RNA-associated protein 7, putative	UTP7	954.581	801.354	856.35	518.075	425.814	457.463	668.939	870.761	467.117	0.536447	-0.898492	4.299e-09	3.4423e-08	0.646862	0.465607	0.981459
PF3D7_0405900	apical sushi protein	ASP	23.7233	23.1605	15.3764	82.4211	56.8901	70.8861	45.4096	20.7534	70.0658	3.37611	1.75536	4.33466e-09	3.46446e-08	4.14353	4.10356	7.4437
PF3D7_0712400	erythrocyte membrane protein 1, PfEMP1	VAR	231.585	166.756	132.474	39.5285	24.1352	18.1337	102.102	176.938	27.2658	0.154098	-2.69808	4.33916e-09	3.46446e-08	0.242046	0.189255	0.178785
PF3D7_0826700	receptor for activated c kinase	RACK1	11183.8	9886.06	9704.9	6700.5	5520.93	5171.39	8027.94	10258.3	5797.61	0.565164	-0.823258	4.35886e-09	3.47519e-08	1.01242	0.70197	0.648775
PF3D7_1105800	conserved Apicomplexan protein, unknown function	N/A	1049.47	926.42	882.371	568.537	500.806	473.948	733.593	952.755	514.43	0.53994	-0.88913	4.40436e-09	3.50643e-08	0.646093	0.903095	0.867287
PF3D7_0527400	conserved Plasmodium protein, unknown function	N/A	337.775	292.98	295.701	149.704	165.499	137.651	229.885	308.819	150.951	0.488802	-1.03268	4.49535e-09	3.57374e-08	0.691157	0.711584	0.840385
PF3D7_1322300	conserved Plasmodium protein, unknown function	N/A	41.7982	42.8469	42.5809	114.38	103.437	120.342	77.5641	42.4087	112.719	2.65793	1.4103	4.64001e-09	3.68346e-08	2.92215	3.02521	3.59863
PF3D7_0936300	ring-exported protein 3	REX3	10751.2	9662.57	9532.21	6290.92	5567.47	5084.84	7814.86	9981.98	5647.74	0.565794	-0.821652	4.70716e-09	3.73143e-08	0.889106	0.562124	0.927856
PF3D7_1117100	deubiquinating/deneddylating enzyme	UCH54	33.8904	11.5803	17.742	75.6928	72.4056	64.2921	45.9339	21.0709	70.7968	3.35993	1.74843	4.8433e-09	3.83387e-08	2.65621	6.67797	4.85042
PF3D7_1314700	pinin/SDK/MemA domain-containing protein, putative	N/A	81.337	84.5359	75.6994	197.642	191.358	163.203	132.296	80.5241	184.068	2.28587	1.19274	4.88677e-09	3.86277e-08	4.17882	3.41396	3.59181
PF3D7_0413100	erythrocyte membrane protein 1, PfEMP1	VAR	40.6685	57.9013	39.0325	10.0924	11.2056	10.7153	28.2693	45.8674	10.6711	0.232651	-2.10376	5.08162e-09	4.01108e-08	0.2986	0.42606	0.362646
PF3D7_0307700	conserved Plasmodium protein, unknown function	N/A	265.475	208.445	206.991	550.876	484.428	412.953	354.861	226.97	482.752	2.12694	1.08878	5.31856e-09	4.19215e-08	2.59985	2.77046	1.86723
PF3D7_1019000	eukaryotic translation initiation factor subunit eIF2A, putative	N/A	5973.75	4828.97	5139.28	3381.79	2693.66	2625.26	4107.12	5314	2900.24	0.545773	-0.873628	5.34016e-09	4.2032e-08	0.711454	0.635832	0.73748
PF3D7_1335100	merozoite surface protein 7	MSP7	15.8155	19.6864	15.3764	75.6928	48.2704	69.2376	40.6799	16.9595	64.4003	3.7973	1.92498	5.35142e-09	4.20609e-08	5.91791	2.91663	5.1369
PF3D7_1108400	casein kinase 2, alpha subunit	CK2alpha	1728.41	1594.6	1545.92	991.576	877.487	824.257	1260.38	1622.98	897.773	0.553164	-0.854221	5.5367e-09	4.34557e-08	0.95823	0.831855	0.84461
PF3D7_0508400	conserved protein, unknown function	N/A	162.674	110.012	133.657	52.144	47.4084	49.4554	92.5585	135.448	49.6693	0.366704	-1.44731	5.56619e-09	4.36254e-08	0.36485	0.5541	0.528636
PF3D7_1322200	conserved Plasmodium protein, unknown function	N/A	346.812	270.978	314.626	666.097	561.144	555.549	452.534	310.805	594.263	1.91201	0.935091	5.59632e-09	4.3738e-08	2.21362	3.3731	2.90873
PF3D7_1475600	bromodomain protein, putative	N/A	597.601	518.795	482.584	312.023	244.8	276.95	405.459	532.994	277.924	0.52144	-0.939426	5.59337e-09	4.3738e-08	0.594296	0.606722	0.819904
PF3D7_1206200	eukaryotic translation initiation factor 3 subunit C, putative	EIF3C	3682.76	3239	3551.96	2056.32	1986.84	1842.21	2726.52	3491.24	1961.79	0.561919	-0.831566	5.64273e-09	4.40387e-08	0.636341	0.829104	0.806361
PF3D7_0730800	Plasmodium exported protein, unknown function, unspecified product	N/A	5908.23	5610.63	5672.72	3472.62	3276.35	2973.1	4485.61	5730.53	3240.69	0.565513	-0.822368	5.92842e-09	4.62034e-08	0.95721	0.900593	0.667776
PF3D7_0204100	conserved Plasmodium protein, unknown function	N/A	137.821	106.538	130.108	354.915	272.383	265.411	211.196	124.823	297.57	2.38394	1.25335	5.97535e-09	4.65038e-08	2.93482	3.45565	3.17154
PF3D7_0729400	ribosome biogenesis protein BRX1, putative	N/A	735.422	599.857	656.456	379.305	374.958	304.975	508.496	663.912	353.079	0.531817	-0.910999	5.99951e-09	4.66264e-08	0.764763	0.711613	0.638055
PF3D7_0706400	60S ribosomal protein L37	RPL37	2555.34	2047.39	1988.29	1221.18	978.338	881.955	1612.08	2197.01	1027.16	0.467526	-1.09688	6.08597e-09	4.72323e-08	0.470644	0.677746	0.619537
mal_mito_3	cytochrome b	CYTB	79.0777	76.4297	99.3555	192.596	185.324	193.7	137.747	84.9543	190.54	2.24286	1.16534	6.31412e-09	4.89344e-08	2.39859	3.43912	2.72295
PF3D7_1367700	alanine--tRNA ligase	AlaRS	1639.17	1351.42	1464.31	875.514	797.324	791.287	1153.17	1484.96	821.375	0.553128	-0.854316	6.52796e-09	5.05211e-08	0.660446	0.701799	0.616475
PF3D7_1337300	exoribonuclease, putative	N/A	569.359	536.166	542.907	317.069	263.763	282.72	418.664	549.477	287.851	0.523863	-0.932739	6.62149e-09	5.11736e-08	0.487876	0.846171	0.838898
PF3D7_0927300	fumarate hydratase, putative	FH	20.3343	18.5284	14.1936	70.6466	53.4422	64.2921	40.2395	17.6854	62.7936	3.55058	1.82806	6.68238e-09	5.15723e-08	5.15156	3.28365	6.22103
PF3D7_1461900	valine--tRNA ligase, putative	N/A	1654.98	1482.27	1491.51	936.909	797.324	829.203	1198.7	1542.92	854.478	0.553805	-0.85255	6.71267e-09	5.17342e-08	0.921711	0.620079	0.967268
PF3D7_0401700	Plasmodium exported protein, unknown function, pseudogene	N/A	14.6859	18.5284	15.3764	63.0774	66.3718	49.4554	37.9159	16.1969	59.6349	3.68187	1.88044	6.74515e-09	5.19124e-08	4.95032	5.83492	5.29825
PF3D7_1420400	glycine--tRNA ligase	GlyRS	1830.08	1602.71	1673.67	1030.26	881.797	923.992	1323.75	1702.15	945.351	0.555386	-0.848438	6.76067e-09	5.19598e-08	0.916822	0.848524	0.703418
PF3D7_1129200	26S proteasome regulatory subunit RPN7, putative	RPN7	1208.76	1059.59	1071.62	669.461	587.865	572.034	861.555	1113.32	609.787	0.547717	-0.868497	6.78279e-09	5.20577e-08	0.835136	0.865348	0.718252
PF3D7_0619300	conserved Plasmodium protein, unknown function	N/A	72.2996	68.3235	70.9682	138.77	169.808	183.809	117.33	70.5304	164.129	2.32707	1.21852	6.93887e-09	5.3182e-08	2.99317	3.13083	4.67579
PF3D7_0306400	FAD-dependent glycerol-3-phosphate dehydrogenase, putative	N/A	46.3169	42.8469	55.5918	142.134	109.47	116.22	85.4301	48.2519	122.608	2.54101	1.3454	6.96401e-09	5.32277e-08	4.01194	3.12412	3.3937
PF3D7_1353400	Ran-binding protein, putative	N/A	620.195	516.479	521.616	294.361	269.797	306.624	421.512	552.764	290.261	0.525108	-0.929314	6.95693e-09	5.32277e-08	0.673052	0.683063	0.767769
PF3D7_0903500	conserved Plasmodium protein, unknown function	N/A	1416.62	1278.46	1356.68	786.364	743.881	705.564	1047.93	1350.59	745.27	0.551813	-0.85775	6.99095e-09	5.33601e-08	0.90402	0.897359	0.662635
PF3D7_1223900	50S ribosomal protein L24, putative	N/A	15.8155	8.10618	18.9249	65.6005	46.5465	53.5767	34.7617	14.2822	55.2412	3.86784	1.95153	7.04658e-09	5.37108e-08	4.99088	12.6413	3.73979
PF3D7_0401800	Plasmodium exported protein (PHISTb), unknown function	PfD80	646.178	588.277	652.907	330.525	347.375	323.109	481.395	629.121	333.67	0.530375	-0.914917	7.0868e-09	5.39433e-08	0.546213	0.739975	0.630136
PF3D7_0526900	transmembrane emp24 domain-containing protein, putative	N/A	1272.02	1149.92	1187.53	728.333	628.377	627.26	932.241	1203.16	661.323	0.549656	-0.863399	7.18734e-09	5.46336e-08	0.851709	0.538266	0.80021
PF3D7_1202700	conserved Plasmodium protein, unknown function	N/A	530.95	420.363	509.788	298.566	224.975	234.089	369.789	487.034	252.543	0.518533	-0.947492	7.3643e-09	5.59022e-08	0.668763	0.571609	0.614634
PF3D7_0415200	conserved Plasmodium protein, unknown function	N/A	38.4092	23.1605	30.7529	102.606	73.2676	91.4925	59.9481	30.7742	89.122	2.896	1.53406	7.43146e-09	5.63242e-08	4.35056	4.87881	3.79065
PF3D7_1448000	U3 small nucleolar RNA-associated protein 12, putative	UTP12	849.52	742.294	806.672	471.819	397.369	423.668	615.224	799.496	430.952	0.53903	-0.891563	7.4402e-09	5.63242e-08	0.85295	0.644249	1.23503
PF3D7_0715200	conserved Plasmodium protein, unknown function	N/A	330.997	224.657	293.335	678.712	552.524	541.537	436.96	282.996	590.924	2.0881	1.06219	7.50935e-09	5.67703e-08	3.16177	2.93373	3.29428
PF3D7_1136400	signal recognition particle subunit SRP72, putative	SRP72	320.829	347.408	400.97	142.975	189.634	203.591	267.568	356.402	178.734	0.501494	-0.995697	7.7308e-09	5.83649e-08	0.648541	0.838456	0.652692
PF3D7_1354400	V-type proton ATPase 21 kDa proteolipid subunit, putative	N/A	646.178	558.168	533.444	364.167	300.828	254.695	442.913	579.263	306.563	0.52923	-0.918034	7.75963e-09	5.8503e-08	0.555023	0.764419	0.666858
PF3D7_0716100	protein SDA1, putative	SDA1	738.812	676.287	772.371	416.311	402.541	355.255	560.263	729.156	391.369	0.536742	-0.8977	7.85173e-09	5.9117e-08	0.820039	0.914287	0.591255
PF3D7_1316600	choline-phosphate cytidylyltransferase	CCT	1125.16	982.006	1023.12	672.825	520.631	520.106	807.309	1043.43	571.187	0.547413	-0.869299	7.87927e-09	5.9244e-08	0.922052	0.632419	0.907111
PF3D7_1003300	N-terminal acetyltransferase A complex catalytic subunit ARD1, putative	ARD1	155.896	140.121	113.549	63.9184	54.3042	52.7525	96.7569	136.522	56.9917	0.417454	-1.26031	7.90849e-09	5.92791e-08	0.488988	0.647444	0.750141
PF3D7_1142600	60S ribosomal protein L35ae, putative	N/A	4532.28	3730	3601.64	2338.07	1827.38	1648.51	2946.31	3954.64	1937.99	0.490054	-1.02899	7.91599e-09	5.92791e-08	0.79225	0.589598	1.07632
PF3D7_1342400	casein kinase II beta chain	CK2beta2	1404.19	1192.77	1318.83	793.934	705.093	664.351	1013.19	1305.26	721.126	0.552476	-0.856016	7.90426e-09	5.92791e-08	0.854545	0.876693	0.612555
PF3D7_1147700	ATP synthase subunit delta, mitochondrial, putative	N/A	21.4639	22.0025	16.5592	59.7132	71.5436	70.8861	43.6948	20.0086	67.381	3.36761	1.75172	7.95375e-09	5.94816e-08	4.70118	4.08723	5.21193
PF3D7_1208100	conserved Plasmodium protein, unknown function	N/A	456.391	437.734	486.132	249.786	219.803	243.98	348.971	460.086	237.856	0.516983	-0.951812	8.11663e-09	6.0618e-08	0.703598	0.671633	0.797557
PF3D7_0936600	gametocyte exported protein 5	GEXP5	2684.12	2731.78	2809.16	1492.83	1594.65	1543.01	2142.59	2741.69	1543.5	0.562973	-0.828863	8.36268e-09	6.23717e-08	0.956467	0.880383	0.915103
PF3D7_0417300	LETM1-like protein, putative	N/A	881.151	705.238	748.714	453.316	424.09	384.928	599.573	778.368	420.778	0.54059	-0.887393	8.40888e-09	6.2632e-08	0.611837	0.642263	0.688159
PF3D7_1460400	ubiquitin carboxyl-terminal hydrolase isozyme L3	UCHL3	356.979	355.514	335.916	189.232	173.256	164.851	262.625	349.47	175.78	0.50299	-0.991397	8.48521e-09	6.31159e-08	1.16679	0.602714	0.623524
PF3D7_0926300	protein kinase, putative	N/A	68.9106	103.064	95.8071	201.007	187.048	202.767	143.101	89.2606	196.941	2.20635	1.14166	8.50528e-09	6.31804e-08	3.32011	2.33356	3.02367
PF3D7_1355600	conserved Plasmodium protein, unknown function	N/A	28.242	31.2667	31.9357	74.0108	92.231	98.0866	59.2955	30.4815	88.1094	2.89059	1.53136	8.53719e-09	6.33327e-08	2.98656	3.98704	4.77519
PF3D7_0423500	glideosome associated protein with multiple membrane spans 2	GAPM2	79.0777	91.484	111.184	353.233	272.383	238.21	190.929	93.9151	287.942	3.06598	1.61635	8.61811e-09	6.38477e-08	4.76998	3.73109	2.72808
PF3D7_0722200	rhoptry-associated leucine zipper-like protein 1	RALP1	20.3343	35.8988	22.4733	75.6928	77.5774	85.7227	52.9499	26.2354	79.6643	3.03652	1.60242	8.68882e-09	6.42857e-08	5.80494	2.72224	6.88623
PF3D7_0515700	glideosome-associated protein 40, putative	GAP40	146.859	111.17	121.829	543.306	422.366	348.661	282.365	126.619	438.111	3.46007	1.7908	8.82216e-09	6.51853e-08	4.52288	5.774	2.98225
PF3D7_1419700	conserved Plasmodium protein, unknown function	N/A	1063.03	1206.66	1186.35	646.753	652.513	602.532	892.974	1152.01	633.933	0.550282	-0.861758	8.99487e-09	6.6373e-08	0.764612	0.616391	0.733241
PF3D7_1241800	ATP-dependent RNA helicase DBP9, putative	DBP9	1452.77	1228.67	1296.35	875.514	674.924	655.284	1030.58	1325.93	735.241	0.55451	-0.850715	9.29123e-09	6.84689e-08	0.759024	0.928428	0.678674
PF3D7_0932100	protein MAM3, putative	N/A	77.948	81.0618	78.065	174.935	188.772	172.27	128.842	79.0249	178.659	2.26079	1.17683	9.3262e-09	6.86354e-08	3.18249	3.04507	2.88223
PF3D7_0529000	conserved Plasmodium protein, unknown function	N/A	669.901	579.013	652.907	338.095	330.997	345.364	486.046	633.94	338.152	0.533413	-0.906676	9.46319e-09	6.95513e-08	0.852851	0.718564	0.644026
PF3D7_0100300	erythrocyte membrane protein 1, PfEMP1	VAR	13.5562	15.0543	20.1077	211.94	131.882	118.693	85.2055	16.2394	154.172	9.49368	3.24697	9.50182e-09	6.97428e-08	23.7559	8.54652	10.2674
PF3D7_1123700	mitochondrial ribosomal protein L37, putative	N/A	27.1123	25.4766	30.7529	90.8314	85.3352	71.7104	55.2031	27.7806	82.6257	2.97422	1.57251	9.61777e-09	7.05007e-08	4.0311	7.37412	3.08035
PF3D7_1474100	mitochondrial ribosomal protein L20 precursor, putative	N/A	9.03745	19.6864	15.3764	55.5081	56.8901	54.401	35.1499	14.7001	55.5997	3.78227	1.91925	9.65128e-09	7.0653e-08	9.26151	4.50737	4.76043
PF3D7_0105800	conserved Plasmodium protein, unknown function	N/A	76.8183	55.5852	68.6026	132.883	174.98	162.379	111.875	67.002	156.747	2.33944	1.22616	9.6864e-09	7.08167e-08	2.69759	3.96552	4.27307
PF3D7_0801000	Plasmodium exported protein (PHISTc), unknown function	N/A	5830.28	4796.54	4688.63	3128.64	2397.14	2452.99	3882.37	5105.15	2659.59	0.520962	-0.94075	9.81242e-09	7.16436e-08	0.760961	0.653495	0.683322
PF3D7_0615100	enoyl-acyl carrier reductase	ENR	29.3717	32.4247	24.8389	93.3545	82.7493	78.3044	56.8406	28.8784	84.8027	2.93654	1.55412	9.90405e-09	7.22176e-08	2.7845	4.38966	5.07846
PF3D7_1022900	CDGSH iron-sulfur domain-containing protein, putative	N/A	27.1123	34.7408	23.6561	79.057	99.1267	74.1831	56.3127	28.5031	84.1223	2.95134	1.56137	1.01005e-08	7.34573e-08	4.40708	4.23163	3.81327
PF3D7_1304500	small heat shock protein, putative	N/A	58.7434	81.0618	65.0542	178.299	149.983	147.542	113.447	68.2865	158.608	2.32268	1.21579	1.00906e-08	7.34573e-08	3.45475	2.37903	3.24022
PF3D7_1433500	DNA topoisomerase 2	TOP2	4136.89	3625.78	3693.89	2379.28	2085.97	2046.63	2994.74	3818.86	2170.63	0.568397	-0.815029	1.0162e-08	7.38075e-08	0.75191	0.703491	0.899408
PF3D7_0933300	conserved Plasmodium protein, unknown function	N/A	2.25936	9.2642	10.6452	39.5285	31.031	45.3341	23.0104	7.3896	38.6312	5.22778	2.3862	1.02517e-08	7.43615e-08	20.1643	5.45603	7.01528
PF3D7_1345600	inner membrane complex protein	N/A	96.0229	69.4815	75.6994	219.509	181.014	161.554	133.88	80.4013	187.359	2.3303	1.22052	1.03441e-08	7.49339e-08	3.05707	3.87596	2.24541
PF3D7_1468700	eukaryotic initiation factor 4A	eIF4A	15041.7	13115.8	13099.5	9040.25	7635.34	7015.25	10824.6	13752.3	7896.95	0.574225	-0.800311	1.05181e-08	7.6095e-08	0.716788	0.972537	0.864711
PF3D7_1365900	ubiquitin-60S ribosomal protein L40	N/A	3931.29	3606.09	3443.14	2306.95	2072.18	1867.77	2871.24	3660.17	2082.3	0.568907	-0.813735	1.06372e-08	7.68567e-08	0.739081	0.97122	0.72832
PF3D7_1320000	golgi protein 1	GP1	861.947	724.924	890.651	422.198	426.676	497.027	637.237	825.841	448.634	0.543245	-0.880326	1.0988e-08	7.92881e-08	0.640369	0.719709	0.905888
PF3D7_1413200	conserved Plasmodium protein, unknown function	N/A	76.8183	47.479	60.323	122.791	161.189	154.96	103.927	61.5401	146.313	2.37753	1.24946	1.12653e-08	8.11836e-08	2.6032	5.23579	3.27304
PF3D7_1325100	phosphoribosylpyrophosphate synthetase	N/A	3521.22	2884.64	2889.59	1926.8	1580.86	1419.37	2370.41	3098.48	1642.34	0.530048	-0.915806	1.13829e-08	8.18186e-08	0.924677	0.688858	0.598051
PF3D7_1328000	conserved Plasmodium protein, unknown function	N/A	31.6311	33.5827	28.3873	99.2417	84.4732	83.25	60.0943	31.2004	88.9883	2.85216	1.51205	1.13829e-08	8.18186e-08	4.74196	3.73044	3.56611
PF3D7_1211900	non-SERCA-type Ca2+ -transporting P-ATPase	ATP4	2635.55	2373.95	2362.06	1516.38	1363.64	1290.79	1923.73	2457.19	1390.27	0.565797	-0.821643	1.14819e-08	8.24232e-08	0.874245	0.560394	0.950519
PF3D7_0215400	conserved Plasmodium protein, unknown function	N/A	1195.2	1124.44	1130.76	647.594	640.445	621.49	893.322	1150.14	636.51	0.553422	-0.853549	1.15284e-08	8.26499e-08	0.844953	0.717489	0.992236
PF3D7_0307900	conserved Plasmodium protein, unknown function	N/A	50.8357	45.163	57.9574	126.155	134.468	120.342	89.1533	51.3187	126.988	2.4745	1.30714	1.16587e-08	8.34763e-08	4.19354	3.74252	2.52805
PF3D7_0517700	eukaryotic translation initiation factor 3 subunit B, putative	EIF3B	3653.39	3264.47	3263.35	2136.22	1910.13	1748.25	2662.64	3393.74	1931.53	0.569146	-0.813129	1.17324e-08	8.38955e-08	0.829176	0.765114	0.699705
PF3D7_0621400	Pf77 protein	ALV7	530.95	485.213	467.207	290.997	256.006	233.265	377.273	494.457	260.089	0.52601	-0.926838	1.17476e-08	8.38964e-08	0.740643	0.767979	0.819159
PF3D7_1245400	50S ribosomal protein L3, mitochondrial, putative	N/A	32.7608	30.1087	26.0217	97.5597	81.0253	79.1287	57.7675	29.6304	85.9046	2.89921	1.53566	1.18085e-08	8.42226e-08	3.75064	4.54837	4.08275
PF3D7_1006200	DNA/RNA-binding protein Alba 3	ALBA3	3594.65	3314.27	3245.61	2228.73	1898.92	1653.46	2655.94	3384.84	1927.04	0.569314	-0.812703	1.18669e-08	8.44226e-08	0.837869	0.833973	0.835844
PF3D7_1117900	conserved Plasmodium protein, unknown function	N/A	151.377	97.2741	115.915	313.705	262.039	241.507	196.97	121.522	272.417	2.24171	1.1646	1.1863e-08	8.44226e-08	2.6044	3.0706	3.00796
PF3D7_0711500	regulator of chromosome condensation, putative	N/A	1139.85	971.583	1092.91	661.892	588.727	519.282	829.04	1068.11	589.967	0.552344	-0.85636	1.19508e-08	8.49105e-08	0.891789	0.729239	1.11729
PF3D7_0829400	prolyl 4-hydroxylase subunit alpha, putative	N/A	13.5562	3.47408	18.9249	52.985	42.2366	62.6435	32.3034	11.985	52.6217	4.39062	2.13442	1.20224e-08	8.53096e-08	3.81242	19.798	4.07576
PF3D7_1442700	conserved Plasmodium protein, unknown function	N/A	21.4639	24.3185	24.8389	56.3491	83.6112	83.25	48.9719	23.5404	74.4034	3.16066	1.66023	1.20853e-08	8.5647e-08	2.58547	4.87647	4.68116
PF3D7_1004300	E3 ubiquitin-protein ligase, putative	N/A	3508.79	2969.18	3013.78	2110.15	1651.54	1637.8	2481.87	3163.92	1799.83	0.568861	-0.813852	1.21836e-08	8.62017e-08	0.927307	0.663501	0.969718
PF3D7_1037300	ADP/ATP transporter on adenylate translocase	ADT	3805.9	3676.73	3797.98	2248.08	2163.55	2014.48	2951.12	3760.2	2142.04	0.56966	-0.811827	1.21947e-08	8.62017e-08	0.742339	0.670746	0.765758
PF3D7_1369500	conserved Plasmodium protein, unknown function	N/A	397.648	375.2	449.465	209.417	206.873	213.483	308.681	407.438	209.924	0.51523	-0.956711	1.26173e-08	8.90752e-08	0.663288	0.931897	0.637706
PF3D7_0109700	rRNA biogenesis protein RRP36, putative	RRP36	245.141	252.45	266.131	100.083	125.848	143.421	188.845	254.574	123.117	0.483621	-1.04805	1.27216e-08	8.96977e-08	0.626998	0.599939	1.26726
PF3D7_0305100	conserved Plasmodium protein, unknown function	N/A	220.288	162.124	152.582	446.588	344.789	370.916	282.881	178.331	387.431	2.17254	1.11938	1.28663e-08	9.06029e-08	2.16484	2.66506	3.09535
PF3D7_1218400	triose or hexose phosphate/phosphate translocator, putative	N/A	1508.12	1208.98	1263.23	819.165	686.129	715.455	1033.51	1326.78	740.25	0.55793	-0.841844	1.28948e-08	9.06883e-08	0.819041	0.885198	0.762069
PF3D7_1207100	small subunit rRNA processing factor, putative	N/A	1431.31	1391.95	1338.93	755.246	781.808	787.99	1081.21	1387.4	775.015	0.558611	-0.840083	1.33207e-08	9.3565e-08	0.705641	0.835631	0.619199
PF3D7_1230800	pre-mRNA-splicing regulator, putative	N/A	1213.28	964.635	1113.02	653.482	605.104	565.44	852.493	1096.98	608.009	0.554258	-0.851369	1.34624e-08	9.44411e-08	0.613058	0.806569	0.725802
PF3D7_0203900	5'-3' exonuclease, N-terminal resolvase-like domain, putative	N/A	29.3717	27.7926	27.2045	94.1955	81.0253	72.5346	55.354	28.1229	82.5852	2.93658	1.55414	1.36588e-08	9.56977e-08	2.80959	5.01458	4.29519
PF3D7_0218000	replication factor C subunit 2, putative	RFC2	11.2968	20.8445	16.5592	65.6005	59.476	49.4554	37.2054	16.2335	58.1773	3.58378	1.84148	1.49849e-08	1.04856e-07	7.31375	4.82257	4.00985
PF3D7_0624600	SNF2 helicase, putative	ISWI	11114.9	8899.43	9156.08	5974.69	4551.21	4624.91	7386.87	9723.48	5050.27	0.519389	-0.945113	1.5205e-08	1.06263e-07	1.18318	0.632476	0.641778
PF3D7_0603200	mitochondrial chaperone BCS1, putative	BCS1	19.2046	12.7383	13.0108	57.1901	60.338	49.4554	35.3229	14.9846	55.6612	3.71457	1.89319	1.57677e-08	1.10056e-07	6.55477	5.85813	4.82948
PF3D7_0629400	RNA-binding protein, putative	N/A	94.8932	88.0099	110.001	216.986	217.217	194.525	153.605	97.6346	209.576	2.14653	1.10201	1.62669e-08	1.13256e-07	3.40136	2.43112	2.67906
PF3D7_0904000	GTPase-activating protein, putative	N/A	2305.68	1789.15	1803.78	1079.04	749.053	765.735	1415.41	1966.2	864.611	0.439737	-1.18529	1.62597e-08	1.13256e-07	1.0301	0.51778	0.539371
PF3D7_1142700	methyltransferase, putative	N/A	309.533	270.978	282.69	163.16	142.225	124.463	215.508	287.734	143.283	0.49797	-1.00587	1.70232e-08	1.18373e-07	0.812785	0.626083	0.785645
PF3D7_0814300	AAA family ATPase, putative	N/A	463.169	383.306	444.734	237.171	224.975	212.658	327.669	430.403	224.935	0.522614	-0.936183	1.70457e-08	1.18381e-07	0.669448	0.717693	0.776218
PF3D7_0730000	conserved Plasmodium protein, unknown function	N/A	15.8155	16.2124	18.9249	65.6005	54.3042	58.5223	38.2299	16.9842	59.4756	3.50181	1.8081	1.72238e-08	1.19468e-07	5.5469	4.98338	3.25355
PF3D7_1224500	histone chaperone ASF1, putative	ASF1	20.3343	23.1605	20.1077	68.1236	68.0958	68.4133	44.7058	21.2008	68.2109	3.21737	1.68588	1.7392e-08	1.20485e-07	3.98432	3.14024	4.55412
PF3D7_1402300	26S proteasome regulatory subunit RPN6	RPN6	625.843	572.065	596.133	338.095	298.242	328.054	459.739	598.014	321.464	0.537553	-0.895522	1.76242e-08	1.21941e-07	0.786183	0.800807	0.707397
PF3D7_0323100	conserved Plasmodium protein, unknown function	N/A	528.691	469	486.132	275.017	268.935	243.156	378.489	494.608	262.369	0.53046	-0.914685	1.7992e-08	1.24331e-07	0.555478	0.71858	0.636895
PF3D7_1317900	nucleolar complex protein 4, putative	NOC4	333.256	297.613	311.077	156.432	167.222	151.663	236.211	313.982	158.439	0.504613	-0.986752	1.80488e-08	1.24568e-07	0.793218	0.706274	0.593595
PF3D7_0617100	AP-2 complex subunit alpha, putative	N/A	1028.01	944.949	926.135	544.147	493.91	567.089	750.707	966.365	535.049	0.553672	-0.852897	1.84298e-08	1.27039e-07	0.663191	0.623092	0.573093
PF3D7_0807200	conserved Plasmodium membrane protein, unknown function	N/A	646.178	467.842	488.498	250.627	184.462	194.525	372.022	534.173	209.871	0.39289	-1.3478	1.88802e-08	1.299e-07	0.507074	0.482124	0.646419
PF3D7_1366900	conserved Plasmodium protein, unknown function	N/A	4419.31	3528.5	3564.97	2317.88	1843.76	1815.01	2914.91	3837.6	1992.22	0.519132	-0.945827	1.88915e-08	1.299e-07	0.817915	0.65824	0.919128
PF3D7_0707400	AAA family ATPase, putative	N/A	616.806	588.277	625.703	316.228	349.96	321.46	469.739	610.262	329.216	0.539467	-0.890393	1.89307e-08	1.30008e-07	0.762618	0.585978	0.778327
PF3D7_0909400	exoribonuclease, putative	N/A	1622.22	1207.82	1447.75	795.616	730.952	665.175	1078.26	1425.93	730.581	0.512354	-0.964788	1.97084e-08	1.35181e-07	0.641192	0.74001	0.745838
PF3D7_1248700	conserved Plasmodium protein, unknown function	N/A	11715.9	9265.36	9806.62	6276.62	5262.34	4663.65	7831.75	10262.6	5400.87	0.526265	-0.926138	1.97507e-08	1.35304e-07	0.617459	0.925136	0.783395
PF3D7_1426000	60S ribosomal protein L21	RPL21	6103.67	4438.71	4439.06	2228.73	1605.85	1711.98	3421.33	4993.81	1848.86	0.370229	-1.43351	1.98969e-08	1.36138e-07	0.434263	0.386402	0.516218
PF3D7_0914500	conserved Plasmodium protein, unknown function	N/A	138.951	135.489	143.119	275.858	274.969	294.26	210.441	139.186	281.696	2.02387	1.01712	2.02007e-08	1.38046e-07	2.55222	2.71449	3.26734
PF3D7_1004400	RNA-binding protein, putative	N/A	2075.22	1650.19	1686.68	1069.79	780.946	733.589	1332.74	1804.03	861.442	0.47751	-1.0664	2.03127e-08	1.38641e-07	0.61442	0.414679	0.799077
PF3D7_0104400	4-hydroxy-3-methylbut-2-enyl diphosphate reductase	LytB	140.08	116.961	117.098	272.494	223.251	273.653	190.589	124.713	256.466	2.05645	1.04016	2.03799e-08	1.38929e-07	2.62878	2.77834	3.83426
PF3D7_1323900	protein BCP1, putative	N/A	335.515	317.299	358.389	158.955	192.22	164.851	254.538	337.068	172.009	0.510309	-0.970558	2.05475e-08	1.39899e-07	0.564667	0.530826	0.845095
PF3D7_1104400	thioredoxin, putative	N/A	1851.55	1453.32	1493.88	937.75	722.332	687.43	1191.04	1599.58	782.504	0.489193	-1.03153	2.06921e-08	1.40711e-07	0.651096	0.664789	0.731264
PF3D7_0210000	secretory complex protein 61 gamma subunit	Sec61-gamma	1020.1	1434.79	1204.09	492.844	577.521	568.737	883.015	1219.66	546.368	0.447966	-1.15854	2.08709e-08	1.41754e-07	1.06343	0.497803	0.600127
PF3D7_0725300	conserved Plasmodium protein, unknown function	N/A	663.123	554.694	631.617	367.531	323.239	309.921	475.021	616.478	333.564	0.541079	-0.886088	2.0924e-08	1.41767e-07	0.824433	0.574004	0.743361
PF3D7_0929400	high molecular weight rhoptry protein 2	RhopH2	163.804	230.447	197.528	353.233	407.713	386.577	289.884	197.26	382.507	1.93911	0.955392	2.09041e-08	1.41767e-07	3.70851	2.66831	3.2605
PF3D7_1407900	plasmepsin I	PMI	2490.95	2244.25	2356.14	1422.18	1323.99	1303.15	1856.78	2363.78	1349.77	0.571023	-0.808378	2.10842e-08	1.42678e-07	0.650674	0.797385	0.859903
PF3D7_1113000	conserved Plasmodium protein, unknown function	N/A	38.4092	27.7926	22.4733	89.9904	75.8535	87.3712	56.9817	29.5583	84.405	2.85554	1.51376	2.21511e-08	1.49715e-07	2.79427	4.55951	6.27749
PF3D7_1242800	rab specific GDP dissociation inhibitor	rabGDI	2532.75	2163.19	2276.9	1480.22	1298.99	1208.36	1826.73	2324.28	1329.19	0.571872	-0.806236	2.23e-08	1.50539e-07	0.911391	0.756453	0.958087
PF3D7_0420000	zinc finger protein, putative	N/A	2609.56	2441.12	2553.67	1497.88	1384.33	1468	1992.43	2534.78	1450.07	0.572068	-0.805742	2.2726e-08	1.53228e-07	0.653336	0.729162	0.821287
PF3D7_0312200	tetratricopeptide repeat protein, putative	N/A	51.9653	46.321	37.8497	121.95	105.161	115.396	79.7737	45.3787	114.169	2.51591	1.33108	2.28484e-08	1.53867e-07	2.70474	3.69797	5.0223
PF3D7_1213600	dynein light chain 1, putative	DLC8	23.7233	23.1605	16.5592	75.6928	66.3718	60.995	44.4171	21.1477	67.6866	3.20066	1.67837	2.31494e-08	1.55705e-07	3.79459	3.06074	4.93037
PF3D7_1460700	60S ribosomal protein L27	RPL27	3890.62	3182.25	3045.72	2002.5	1562.75	1460.58	2524.07	3372.86	1675.28	0.496693	-1.00957	2.3458e-08	1.57589e-07	0.506892	0.696521	0.669789
PF3D7_1431600	succinyl-CoA ligase [ADP-forming] subunit beta, putative	N/A	57.6137	42.8469	39.0325	123.632	120.676	104.681	81.4136	46.4977	116.329	2.50183	1.32298	2.4005e-08	1.61068e-07	4.72329	3.48321	3.40747
PF3D7_1476900	Plasmodium exported protein, unknown function, pseudogene	N/A	5.64841	6.94815	7.09682	36.1644	39.6507	31.3218	21.1384	6.56446	35.7123	5.44025	2.44367	2.40809e-08	1.61383e-07	9.8328	6.8678	10.3784
PF3D7_1116800	heat shock protein 101	HSP101	14465.6	11056.8	11593.8	6920.85	4873.59	5126.88	9006.26	12372.1	5640.44	0.455901	-1.13321	2.43962e-08	1.63299e-07	0.711671	0.434172	0.669929
PF3D7_0826100	HECT-like E3 ubiquitin ligase, putative	HEUL	6320.57	5374.4	5736.6	3664.37	3164.3	3269	4588.21	5810.52	3365.89	0.579276	-0.787678	2.46046e-08	1.64495e-07	0.874209	0.918334	0.766755
PF3D7_0424900	Plasmodium exported protein (PHISTa), unknown function	N/A	223.677	178.336	186.883	100.924	93.0929	83.25	144.36	196.299	92.4222	0.470825	-1.08674	2.49095e-08	1.66333e-07	0.692938	0.628223	1.04752
PF3D7_0730900	EMP1-trafficking protein	PTP4	16806.3	11543.2	11941.6	5293.45	3549.6	3498.97	8772.18	13430.3	4114.01	0.306322	-1.70688	2.49775e-08	1.66587e-07	0.394627	0.366577	0.274237
PF3D7_1012600	GMP synthase [glutamine-hydrolyzing]	GMPS	1162.44	1072.33	1133.13	658.528	598.208	630.557	875.865	1122.63	629.098	0.560377	-0.835531	2.50533e-08	1.66892e-07	0.709777	0.665022	0.520828
PF3D7_0409300	conserved Plasmodium protein, unknown function	N/A	250.789	281.4	292.152	118.585	135.33	155.785	205.674	274.781	136.567	0.497002	-1.00868	2.51868e-08	1.6758e-07	0.595541	0.812821	0.715928
PF3D7_0707200	conserved Plasmodium protein, unknown function	N/A	23.7233	12.7383	23.6561	79.057	62.062	54.401	42.6063	20.0392	65.1733	3.25229	1.70145	2.53232e-08	1.68286e-07	3.97441	8.1393	3.7132
PF3D7_0205100	conserved Plasmodium protein, unknown function	N/A	48.5763	40.5309	41.3981	128.678	99.9887	102.208	76.8966	43.5018	110.291	2.53533	1.34218	2.57183e-08	1.70707e-07	3.3291	2.81202	3.56438
PF3D7_1216700	perforin-like protein 2	PLP2	23.7233	30.1087	27.2045	78.2159	68.9577	89.0198	52.8716	27.0121	78.7311	2.91466	1.54333	2.59615e-08	1.72115e-07	3.93213	3.82617	5.2836
PF3D7_0802100	AP2 domain transcription factor, putative	ApiAP2	151.377	104.222	137.205	415.47	297.38	315.69	236.891	130.935	342.847	2.61845	1.38871	2.63836e-08	1.74705e-07	3.70896	4.15321	3.77502
PF3D7_0920800	inosine-5'-monophosphate dehydrogenase	IMPDH	2690.9	2179.4	2307.65	1543.29	1225.72	1116.04	1843.84	2392.65	1295.02	0.541249	-0.885636	2.71992e-08	1.79891e-07	0.720773	0.641074	0.698219
PF3D7_1452400	conserved Plasmodium protein, unknown function	N/A	692.495	596.383	637.531	386.033	304.276	360.2	496.153	642.136	350.17	0.54532	-0.874824	2.83518e-08	1.87291e-07	0.840582	0.795784	0.760219
PF3D7_0922100	ubiquitin-like protein, putative	N/A	3800.25	3288.79	3593.36	2143.79	2022.19	2007.89	2809.38	3560.8	2057.95	0.577948	-0.79099	2.88945e-08	1.90649e-07	0.942239	0.929488	0.885159
PF3D7_1035400	merozoite surface protein 3	MSP3	24.853	13.8963	8.27962	62.2363	59.476	46.9827	35.954	15.6763	56.2317	3.58705	1.8428	2.94127e-08	1.93837e-07	2.85032	5.50322	8.10701
PF3D7_1450400	zinc finger protein, putative	N/A	1100.31	921.788	909.576	593.768	533.56	514.336	762.223	977.225	547.222	0.559975	-0.836565	2.94567e-08	1.93897e-07	0.67966	0.978316	0.759211
PF3D7_0524900	S-adenosyl-L-methionine-dependent tRNA 4-demethylwyosine synthase, putative	TYW1	1145.5	979.69	1078.72	650.117	608.552	541.537	834.018	1067.97	600.069	0.561879	-0.831668	2.98371e-08	1.95898e-07	0.804812	0.812242	0.655687
PF3D7_1319400	conserved Plasmodium protein, unknown function	N/A	212.38	198.022	202.259	413.788	368.062	394.819	298.222	204.221	392.223	1.92058	0.941545	2.98666e-08	1.95898e-07	2.89814	1.83084	2.95728
PF3D7_1423800	vacuolar protein sorting-associated protein 3, putative	VPS3	1143.24	888.206	924.952	564.332	466.327	534.943	753.666	985.465	521.867	0.529564	-0.917122	2.98247e-08	1.95898e-07	0.718372	0.806456	0.743445
PF3D7_1015300	methionine aminopeptidase 1b, putative	METAP1b	922.95	775.877	824.414	507.142	449.087	445.923	654.232	841.08	467.384	0.555695	-0.847635	3.02966e-08	1.98484e-07	0.734817	0.861142	0.569093
PF3D7_0301300	epoxide hydrolase 1	EH1	212.38	226.973	223.55	100.083	110.332	109.626	163.824	220.968	106.68	0.482788	-1.05054	3.08772e-08	2.02049e-07	0.636824	0.707556	0.804579
PF3D7_0303500	spindle pole body protein, putative	N/A	42.9279	22.0025	39.0325	92.5135	90.507	96.4381	63.9036	34.6543	93.1529	2.68806	1.42657	3.1483e-08	2.05771e-07	2.66479	4.89303	2.81862
PF3D7_1413500	FeS assembly ATPase SufC	SufC	10.1671	3.47408	1.1828	36.1644	24.1352	33.7945	18.153	4.94134	31.3647	6.34741	2.66617	3.15852e-08	2.06196e-07	6.01074	8.73255	34.7866
PF3D7_1321100	conserved Plasmodium protein, unknown function	N/A	35.0201	53.2692	42.5809	111.857	121.538	95.6138	76.6465	43.6234	109.67	2.51401	1.32999	3.38869e-08	2.20961e-07	4.64833	3.50461	2.88647
PF3D7_1433800	conserved Plasmodium protein, unknown function	N/A	18.0749	20.8445	21.2905	61.3953	63.7859	68.4133	42.3007	20.0699	64.5315	3.21533	1.68497	3.40388e-08	2.21692e-07	4.04846	2.68137	5.90369
PF3D7_1115200	histone-lysine N-methyltransferase SET7	SET7	1593.98	1468.38	1538.83	959.617	857.662	806.948	1204.24	1533.73	874.742	0.570337	-0.810113	3.49484e-08	2.27349e-07	0.773941	0.781246	0.83333
PF3D7_1239500	DNA gyrase subunit B	GyrB	29.3717	15.0543	18.9249	74.0108	69.8197	56.8737	44.0092	21.117	66.9014	3.16814	1.66363	3.52885e-08	2.29292e-07	3.88538	5.5323	5.36261
PF3D7_1350100	lysine--tRNA ligase	KRS1	2640.07	2143.51	2195.28	1498.72	1270.55	1160.55	1818.11	2326.28	1309.94	0.563104	-0.828527	3.54946e-08	2.30362e-07	0.711254	0.706608	0.494792
PF3D7_0631200	erythrocyte membrane protein 1 (PfEMP1), pseudogene	VAR	18.0749	16.2124	15.3764	0.841032	0.861972	0.824257	8.69849	16.5546	0.84242	0.0508875	-4.29655	3.58603e-08	2.32463e-07	0.0757782	0.0819967	0.0683
PF3D7_0718000	dynein heavy chain, putative	N/A	41.7982	63.6914	66.237	154.75	117.228	129.408	95.5188	57.2422	133.795	2.33736	1.22488	3.6621e-08	2.36841e-07	5.50716	1.81299	2.95982
PF3D7_1331200	conserved Plasmodium protein, unknown function	N/A	218.028	243.185	254.303	103.447	123.262	124.463	177.781	238.506	117.057	0.490795	-1.02681	3.65907e-08	2.36841e-07	0.6345	0.754099	0.514941
PF3D7_0523000	multidrug resistance protein 1	MDR1	4132.37	3489.13	3932.82	2435.63	2146.31	2131.53	3044.63	3851.44	2237.82	0.581035	-0.783304	3.71612e-08	2.40055e-07	0.709195	1.35425	0.715963
PF3D7_0520900	adenosylhomocysteinase	SAHH	2461.58	2165.51	2177.54	1423.87	1285.2	1216.6	1788.38	2268.21	1308.56	0.576912	-0.793577	3.7373e-08	2.41143e-07	0.56421	0.966458	0.687936
PF3D7_0516600	sporozoite surface antigen MB2	MB2	666.512	502.583	596.133	346.505	307.724	287.666	451.187	588.409	313.965	0.533582	-0.906217	3.78891e-08	2.44189e-07	0.810724	0.771302	0.871157
PF3D7_1428300	proliferation-associated protein 2g4, putative	N/A	1603.02	1301.62	1333.02	913.36	718.022	717.928	1097.83	1412.55	783.103	0.554389	-0.85103	3.83529e-08	2.46891e-07	0.561134	0.782405	0.752221
mal_rna_17	unspecified product	LSUE	1037.05	1114.02	1359.04	2109.31	2136.83	1852.11	1601.39	1170.04	2032.75	1.73734	0.796877	3.89657e-08	2.50545e-07	3.12366	2.30841	3.20465
PF3D7_1234600	protein TOC75, putative	TOC75	18.0749	17.3704	13.0108	58.0312	56.0282	55.2252	36.2901	16.152	56.4282	3.49356	1.8047	3.94474e-08	2.53349e-07	4.04366	5.4516	5.69884
PF3D7_0524400	ribosome-interacting GTPase 1, putative	RBG1	1640.3	1445.22	1426.46	998.304	760.259	820.136	1181.78	1503.99	859.566	0.571524	-0.807115	4.01586e-08	2.57619e-07	0.764872	0.599629	0.830054
PF3D7_1237500	conserved Plasmodium protein, unknown function	N/A	916.171	682.077	837.425	457.521	423.228	419.547	622.662	811.891	433.432	0.533855	-0.90548	4.13846e-08	2.65177e-07	0.834114	0.937994	0.793626
PF3D7_0802200	1-cys peroxiredoxin	1-CysPxn	219.158	272.136	247.206	481.911	475.808	426.141	353.727	246.167	461.287	1.87388	0.906028	4.20403e-08	2.69068e-07	2.53436	2.84797	2.83968
PF3D7_0302500	cytoadherence linked asexual protein 3.1	CLAG3.1	79.0777	86.8519	85.1618	197.642	174.98	169.797	132.252	83.6971	180.807	2.16025	1.1112	4.21222e-08	2.69281e-07	2.97243	2.15179	2.66877
PF3D7_0927200	zinc finger protein, putative	N/A	143.47	108.854	125.377	369.213	275.831	271.181	215.654	125.9	305.408	2.42579	1.27846	4.31543e-08	2.75562e-07	3.06057	2.70637	2.89511
PF3D7_0717700	serine--tRNA ligase, putative	N/A	2511.28	2263.94	2191.73	1479.37	1323.13	1231.44	1833.48	2322.32	1344.65	0.579011	-0.788338	4.40758e-08	2.81123e-07	0.708822	1.28665	0.742214
PF3D7_0111000	kinesin-8, putative	N/A	89.2448	62.5334	50.8605	217.827	157.741	171.445	124.942	67.5462	182.338	2.69945	1.43267	4.43184e-08	2.82346e-07	4.12453	3.17075	4.10415
PF3D7_0628100	HECT-domain (ubiquitin-transferase), putative	N/A	189.786	134.331	131.291	414.629	330.135	310.745	251.82	151.803	351.836	2.31772	1.2127	4.50503e-08	2.86679e-07	4.80878	3.03945	3.00719
PF3D7_0923800	thioredoxin reductase	TRXR	92.6339	89.168	60.323	206.894	173.256	156.609	129.814	80.7083	178.92	2.21687	1.14852	4.51932e-08	2.87259e-07	3.48296	2.44766	4.68689
PF3D7_1307100	U3 small nucleolar RNA-associated protein 6, putative	UTP6	401.037	434.26	412.798	223.714	243.938	196.997	318.791	416.032	221.55	0.532532	-0.909061	4.77532e-08	3.03184e-07	0.717138	0.751344	0.758375
PF3D7_1335000	MSP7-like protein	MSRP1	7.90777	4.6321	4.73121	37.0054	33.6169	28.0247	19.3197	5.75703	32.8823	5.71169	2.51392	4.78967e-08	3.03747e-07	4.56453	11.8182	7.29347
PF3D7_0312800	60S ribosomal protein L26, putative	N/A	4042	3082.66	3095.4	1834.29	1456.73	1338.59	2474.95	3406.69	1543.21	0.452993	-1.14244	4.80311e-08	3.04252e-07	0.541227	0.789452	0.698259
PF3D7_0704300	conserved Plasmodium membrane protein, unknown function	N/A	141.21	135.489	143.119	286.792	268.935	277.775	208.887	139.939	277.834	1.98539	0.98942	4.98848e-08	3.15634e-07	3.16718	2.50043	3.50386
PF3D7_1442300	tRNA import protein tRIP	tRIP	1077.72	1071.17	1072.8	656.846	575.797	593.465	841.3	1073.9	608.703	0.566816	-0.819047	5.08143e-08	3.21149e-07	0.926093	0.524416	0.962215
PF3D7_0416300	DNA helicase MCM9, putative	MCM9	50.8357	45.163	48.4949	119.426	125.848	105.505	82.5455	48.1645	116.926	2.42765	1.27956	5.14205e-08	3.2461e-07	2.50866	3.49192	2.77022
PF3D7_0532000	28S ribosomal RNA	N/A	32949.4	32157.2	33571.5	61529	56164.3	49464.5	44306	32892.7	55719.3	1.69397	0.760409	5.15737e-08	3.25208e-07	2.64807	2.2838	1.92442
PF3D7_1034500	conserved Plasmodium protein, unknown function	N/A	31.6311	41.6889	44.9465	105.97	101.713	93.9653	69.9857	39.4222	100.549	2.55058	1.35082	5.20076e-08	3.27571e-07	5.66127	3.06679	2.54536
PF3D7_0315500	mitochondrial ribosomal protein L29/L47 precursor, putative	N/A	20.3343	12.7383	22.4733	58.8722	59.476	63.4678	39.5603	18.5153	60.6053	3.27326	1.71073	5.22909e-08	3.28686e-07	4.97902	7.04181	4.70506
PF3D7_1332900	isoleucine--tRNA ligase, putative	N/A	2054.89	1771.78	1890.12	1203.52	1080.91	1020.43	1503.61	1905.6	1101.62	0.578097	-0.790616	5.23031e-08	3.28686e-07	0.791475	0.888001	0.885773
PF3D7_1122900	dynein heavy chain, putative	N/A	19.2046	16.2124	29.5701	106.811	66.3718	107.153	57.5539	21.6623	93.4454	4.31373	2.10893	5.23707e-08	3.28739e-07	9.56473	6.17434	6.03714
PF3D7_0819000	conserved Plasmodium protein, unknown function	N/A	1252.82	1073.49	1178.07	671.143	639.583	684.133	916.54	1168.13	664.953	0.569248	-0.812871	5.24599e-08	3.28927e-07	0.759669	0.779068	0.758481
PF3D7_0710600	60S ribosomal protein L34	RPL34	4873.44	4022.98	3656.04	2380.12	1896.34	1709.51	3089.74	4184.16	1995.32	0.476876	-1.06832	5.35123e-08	3.35146e-07	0.582466	0.787481	0.754994
PF3D7_1246800	signal recognition particle receptor subunit beta, putative	SRPRB	218.028	216.551	253.12	103.447	110.332	124.463	170.99	229.233	112.747	0.491846	-1.02372	5.39039e-08	3.37219e-07	0.565503	0.446444	0.903402
PF3D7_0504700	centrosomal protein CEP120, putative	CEP120	166.063	159.808	159.678	301.93	304.276	338.77	238.421	161.85	314.992	1.9462	0.96066	5.40763e-08	3.37564e-07	1.94152	2.386	2.70144
PF3D7_1141300	conserved Plasmodium protein, unknown function	N/A	30.5014	52.1111	61.5058	113.539	106.884	126.936	81.9129	48.0394	115.786	2.41024	1.26918	5.40809e-08	3.37564e-07	4.23696	2.63729	2.9485
PF3D7_0313100	ubiquitin-protein ligase, putative	HRD3	730.904	611.437	648.176	383.51	344.789	375.037	515.642	663.506	367.779	0.554296	-0.851271	5.49789e-08	3.42784e-07	0.597983	0.762178	0.899576
PF3D7_0210900	conserved Plasmodium protein, unknown function	N/A	1383.86	1005.17	1064.52	538.26	475.808	542.361	834.996	1151.18	518.81	0.450675	-1.14984	5.60612e-08	3.4914e-07	0.475521	0.719402	0.530914
PF3D7_1206500	Tat binding protein 1(TBP-1)-interacting protein, putative	N/A	31.6311	42.8469	28.3873	76.5339	89.645	106.329	62.5622	34.2884	90.836	2.64917	1.40554	5.82918e-08	3.62625e-07	3.58769	2.38186	5.14432
PF3D7_1439900	triosephosphate isomerase	TIM	2074.09	1964.01	2062.81	1239.68	1163.66	1133.35	1606.27	2033.64	1178.9	0.579699	-0.786624	5.9168e-08	3.67663e-07	0.712835	0.989817	0.887136
PF3D7_1340700	ras-related protein Rab-11B	RAB11b	63.2621	59.0593	66.237	161.478	133.606	132.705	102.725	62.8528	142.596	2.26873	1.18189	6.03428e-08	3.74544e-07	3.07131	4.98034	2.64662
PF3D7_0814200	DNA/RNA-binding protein Alba 1	ALBA1	16992.7	14907.3	16120.4	10876.2	8894.69	8643.98	12739.2	16006.8	9471.63	0.591726	-0.756999	6.28602e-08	3.89734e-07	0.998132	0.751629	0.96803
PF3D7_0934800	cAMP-dependent protein kinase catalytic subunit	PKAc	133.302	118.119	133.657	47.9388	59.476	60.1708	92.1106	128.359	55.8619	0.435199	-1.20025	6.37534e-08	3.9483e-07	0.552295	0.605982	1.05862
PF3D7_1414000	26S proteasome regulatory subunit RPN13, putative	RPN13	146.859	108.854	139.571	286.792	247.386	253.047	197.085	131.761	262.408	1.99154	0.993887	6.4935e-08	4.01699e-07	1.92322	3.22335	2.53226
PF3D7_0605800	DNA repair protein RAD50, putative	RAD50	131.043	113.487	115.915	258.197	240.49	229.143	181.379	120.148	242.61	2.01926	1.01383	6.50281e-08	4.01827e-07	2.43632	2.52069	2.25519
PF3D7_0705300	origin recognition complex subunit 2, putative	ORC2	41.7982	52.1111	44.9465	126.996	102.575	107.978	79.4007	46.2853	112.516	2.43092	1.2815	6.61828e-08	4.08508e-07	4.58145	3.07017	3.23246
PF3D7_1469300	pre-rRNA-processing protein PNO1, putative	PNO1	204.472	178.336	160.861	88.3083	80.1634	89.844	133.664	181.223	86.1052	0.475134	-1.07359	6.78072e-08	4.18069e-07	0.640387	0.511737	0.767073
PF3D7_1105100	histone H2B	H2B	4795.5	4925.08	4853.04	8565.91	8315.44	7785.93	6540.15	4857.87	8222.43	1.6926	0.759239	7.01146e-08	4.31816e-07	2.41387	2.45756	2.63224
PF3D7_1238600	sphingomyelin phosphodiesterase	NSM	16.9452	6.94815	9.46243	57.1901	37.9268	42.0371	28.4183	11.1186	45.718	4.11185	2.03979	7.10701e-08	4.37215e-07	2.95676	9.389	7.15662
PF3D7_1345100	thioredoxin 2	TRX2	414.593	407.625	444.734	241.376	219.803	219.252	324.564	422.317	226.81	0.537062	-0.896841	7.16581e-08	4.39857e-07	0.907912	0.679271	0.890011
PF3D7_1416200	metacaspase-like protein	MCA3	101.671	94.9581	104.087	240.535	181.876	199.47	153.766	100.239	207.294	2.068	1.04824	7.15979e-08	4.39857e-07	2.30762	3.119	2.35965
PF3D7_0919100	DnaJ protein, putative	N/A	910.523	860.413	848.07	540.783	463.741	477.245	683.462	873.002	493.923	0.565775	-0.821699	7.19837e-08	4.41367e-07	0.676022	0.693015	0.803976
PF3D7_1352400	conserved Plasmodium protein, unknown function	N/A	260.956	215.393	268.496	138.77	106.023	129.408	186.508	248.282	124.734	0.502388	-0.993127	7.25177e-08	4.44151e-07	0.695222	0.601892	0.782395
PF3D7_1474400	conserved Plasmodium protein, unknown function	N/A	157.026	195.706	208.173	344.823	389.611	332.176	271.253	186.968	355.537	1.90159	0.927203	7.29711e-08	4.46435e-07	3.57629	3.07027	2.03309
PF3D7_1107700	pescadillo homolog	PES	837.094	687.867	775.919	496.209	386.163	411.304	599.093	766.96	431.225	0.562253	-0.830709	7.40187e-08	4.52345e-07	0.862663	0.862323	0.681409
PF3D7_0424600	Plasmodium exported protein (PHISTb), unknown function	N/A	1595.11	1550.6	1463.13	944.478	859.386	862.173	1212.48	1536.28	888.679	0.578462	-0.789705	7.45877e-08	4.54821e-07	0.877964	0.630956	0.809303
PF3D7_1451900	ribosome biogenesis protein TSR1, putative	TSR1	795.296	626.492	730.972	446.588	317.206	397.292	552.308	717.587	387.028	0.539347	-0.890714	7.45574e-08	4.54821e-07	0.750941	0.75329	0.571844
PF3D7_0303400	palmitoyltransferase DHHC1	DHHC1	21.4639	19.6864	16.5592	61.3953	63.7859	59.3465	40.3729	19.2365	61.5092	3.19752	1.67695	7.55956e-08	4.60461e-07	2.79004	5.2763	4.41286
PF3D7_0523300	conserved Plasmodium protein, unknown function	N/A	25.9827	22.0025	21.2905	79.898	64.6479	62.6435	46.0775	23.0919	69.0631	2.9908	1.58053	7.60767e-08	4.62884e-07	4.57412	2.89419	4.45753
PF3D7_0110400	DNA-directed RNA polymerase II subunit RPB9, putative	RPB9	821.278	735.346	748.714	519.757	418.056	361.025	600.696	768.446	432.946	0.563404	-0.827757	7.6288e-08	4.6366e-07	0.954293	0.886739	0.648808
PF3D7_1335300	reticulocyte binding protein 2 homologue b	RH2b	25.9827	25.4766	27.2045	81.5801	81.0253	62.6435	50.6521	26.2212	75.083	2.86344	1.51775	7.6672e-08	4.65485e-07	4.73447	4.96059	3.09836
PF3D7_1215400	conserved Plasmodium protein, unknown function	N/A	64.3918	41.6889	48.4949	139.611	106.884	118.693	86.6274	51.5252	121.73	2.36252	1.24033	7.85149e-08	4.76152e-07	3.66383	3.22273	2.97994
PF3D7_1414500	atypical protein kinase, ABC-1 family, putative	ABCk2	2562.12	2056.65	2098.29	1427.23	1156.77	1106.15	1734.54	2239.02	1230.05	0.549369	-0.864151	7.86999e-08	4.76753e-07	0.701592	0.950629	0.707788
PF3D7_0516700	ubiquitin carboxyl-terminal hydrolase 2, putative	N/A	1282.19	1029.48	1199.36	706.466	646.479	662.703	921.114	1170.35	671.883	0.574089	-0.800653	8.00131e-08	4.8418e-07	0.720335	0.767866	0.896954
PF3D7_0510100	conserved Plasmodium protein, unknown function	N/A	138.951	132.015	145.485	266.607	262.039	290.138	205.873	138.817	272.928	1.9661	0.975339	8.0503e-08	4.86613e-07	2.41134	2.26254	2.87917
PF3D7_0912800	tRNA (adenine(58)-N(1))-methyltransferase non-catalytic subunit TRM6, putative	GCD10	431.538	318.457	364.303	211.099	173.256	168.973	277.938	371.433	184.443	0.496571	-1.00993	8.11869e-08	4.90213e-07	0.581771	0.58107	0.620839
PF3D7_0613400	50S ribosomal protein L18, apicoplast, putative	N/A	40.6685	57.9013	48.4949	130.36	115.504	104.681	82.9349	49.0216	116.848	2.38361	1.25315	8.19455e-08	4.94256e-07	5.22027	3.07652	2.75032
PF3D7_0604500	conserved Plasmodium protein, unknown function	N/A	6905.74	6416.62	6697.03	4005.83	3823.71	4020.73	5311.61	6673.13	3950.09	0.591939	-0.756479	8.28343e-08	4.98581e-07	0.862855	0.586979	0.909547
PF3D7_1116000	rhoptry neck protein 4	RON4	54.2247	54.4272	42.5809	261.561	180.152	164.027	126.162	50.4109	201.913	4.00535	2.00193	8.28423e-08	4.98581e-07	5.55948	5.39154	6.34564
PF3D7_1022600	kelch protein K10	Kelch10	502.708	460.894	594.95	224.555	278.417	309.921	395.241	519.517	270.964	0.521569	-0.939069	8.54724e-08	5.13853e-07	0.561378	0.68857	0.752056
PF3D7_1033700	bromodomain protein 1	BDP1	978.304	910.208	894.199	560.127	537.008	488.784	728.105	927.57	528.64	0.569919	-0.811171	8.57852e-08	5.15176e-07	0.707962	0.70179	0.623588
PF3D7_0723900	RNA-binding protein, putative	N/A	1278.8	998.218	1038.5	674.507	530.113	548.131	844.712	1105.17	584.25	0.528651	-0.919614	8.63127e-08	5.17783e-07	0.801457	0.518094	0.918067
PF3D7_1216200	glycerol-3-phosphate dehydrogenase [NAD(+)], putative	N/A	1161.31	1152.24	1239.58	774.59	640.445	627.26	932.57	1184.38	680.765	0.574788	-0.798898	8.83263e-08	5.2929e-07	0.712249	0.696532	0.644334
PF3D7_1233800	conserved Plasmodium protein, unknown function	N/A	47.4466	38.2148	43.7637	106.811	112.918	98.9108	74.6776	43.1417	106.213	2.46196	1.29981	8.8769e-08	5.31369e-07	4.95509	3.65436	2.87158
PF3D7_0322700	conserved Plasmodium protein, unknown function	N/A	893.578	744.61	700.22	486.957	385.301	426.141	606.135	779.469	432.8	0.555249	-0.848792	8.98881e-08	5.37488e-07	0.937174	0.780413	1.0139
PF3D7_1406700	vacuolar protein sorting-associated protein 29	VPS29	31.6311	22.0025	17.742	72.3287	78.4394	60.1708	47.0524	23.7919	70.313	2.95534	1.56332	9.02583e-08	5.39121e-07	3.93241	5.3767	5.65014
PF3D7_0908800	mitochondrial carrier protein, putative	N/A	336.645	306.877	288.604	190.073	146.535	150.839	236.596	310.709	162.482	0.522942	-0.935278	9.15781e-08	5.46416e-07	0.839854	0.470351	0.791798
PF3D7_0815300	FAD-dependent monooxygenase, putative	N/A	11.2968	12.7383	8.27962	54.667	35.3408	40.3886	27.1185	10.7716	43.4655	4.0352	2.01264	9.58047e-08	5.71021e-07	7.29695	4.32732	6.56363
PF3D7_0520600	bis(5'-nucleosyl)-tetraphosphatase [asymmetrical]	Ap4AH	780.61	619.544	693.123	450.793	393.059	335.473	545.433	697.759	393.108	0.563387	-0.827802	9.77995e-08	5.82224e-07	0.688294	0.555916	0.889231
PF3D7_1038400	gametocyte-specific protein	Pf11-1	629.232	528.06	445.917	1187.54	972.304	939.653	783.784	534.403	1033.16	1.93331	0.95107	9.78941e-08	5.82224e-07	2.86769	1.79633	3.66531
PF3D7_1008900	adenylate kinase	AK1	944.414	875.467	924.952	564.332	511.149	490.433	718.458	914.944	521.971	0.570495	-0.809713	9.80376e-08	5.82453e-07	0.973151	0.900446	0.675576
PF3D7_0611200	AP2 domain transcription factor, putative	ApiAP2	19.2046	23.1605	11.828	68.9646	55.1662	51.9282	38.3753	18.0644	58.6863	3.24873	1.69988	9.85774e-08	5.85033e-07	4.39027	3.61995	4.5749
PF3D7_0216700	autophagy-related protein 11, putative	ATG11	61.0028	62.5334	43.7637	137.088	123.262	125.287	92.1562	55.7666	128.546	2.30507	1.20481	1.01372e-07	6.00973e-07	3.6598	3.03995	3.64759
PF3D7_0401900	acyl-CoA synthetase	ACS6	31.6311	27.7926	21.2905	84.1032	74.9915	68.4133	51.3704	26.9047	75.836	2.81869	1.49502	1.03564e-07	6.13318e-07	3.0264	3.46942	4.59081
PF3D7_1446900	glutaminyl-peptide cyclotransferase, putative	N/A	782.869	672.813	707.316	468.455	382.715	370.091	564.043	720.999	407.087	0.564615	-0.824661	1.04141e-07	6.16078e-07	0.731557	0.864488	0.545238
PF3D7_1353700	reactive oxygen species modulator 1, putative	ROMO1	219.158	200.338	203.442	117.744	98.2648	91.4925	155.073	207.646	102.501	0.493631	-1.0185	1.06793e-07	6.31091e-07	0.673135	0.584718	0.420913
PF3D7_0111300	P-loop containing nucleoside triphosphate hydrolase, putative	N/A	41.7982	38.2148	42.5809	97.5597	108.608	98.0866	71.1414	40.8647	101.418	2.48181	1.31139	1.08992e-07	6.4272e-07	5.13752	3.51488	2.92675
PF3D7_1125000	conserved Plasmodium protein, unknown function	N/A	70.0402	74.1136	59.1402	135.406	163.775	149.191	108.611	67.7647	149.457	2.20553	1.14113	1.08987e-07	6.4272e-07	2.58534	3.28765	2.65416
PF3D7_1427600	CorA-like Mg2+ transporter protein, putative	MIT3	18.0749	11.5803	15.3764	54.667	53.4422	48.6312	33.6287	15.0105	52.2468	3.48068	1.79937	1.09999e-07	6.47964e-07	3.78939	5.50147	2.9601
PF3D7_1243600	translation initiation factor SUI1, putative	N/A	2666.05	2306.79	2221.3	1592.91	1379.15	1269.36	1905.93	2398.05	1413.81	0.589567	-0.762273	1.11363e-07	6.55304e-07	0.738791	0.711168	0.651914
PF3D7_1353000	tryptophan-rich protein, pseudogene	LysTrpA	3295.28	2873.06	2705.07	1989.88	1647.23	1612.25	2353.79	2957.8	1749.79	0.591582	-0.757349	1.13113e-07	6.64896e-07	0.589005	0.933643	0.733868
PF3D7_1438800	conserved Plasmodium protein, unknown function	N/A	110.709	112.328	106.452	254.833	221.527	189.579	165.905	109.83	221.979	2.02112	1.01516	1.13274e-07	6.65141e-07	5.06657	2.43902	2.2627
PF3D7_0209700	RING zinc finger protein, putative	N/A	1400.8	1028.33	1102.37	621.522	554.248	541.537	874.802	1177.17	572.436	0.486282	-1.04013	1.15406e-07	6.76945e-07	0.57039	0.720911	0.780659
PF3D7_1013100	U3 small nucleolar RNA-associated protein 13, putative	UTP13	753.497	641.546	681.295	415.47	368.924	387.401	541.355	692.113	390.598	0.564356	-0.825322	1.17215e-07	6.8683e-07	0.920976	0.869297	0.900756
PF3D7_0207500	serine repeat antigen 6	SERA6	40.6685	24.3185	34.3013	92.5135	89.645	79.1287	60.0959	33.0961	87.0957	2.6316	1.39594	1.17943e-07	6.90364e-07	2.71303	6.15831	3.72484
PF3D7_1451400	transcriptional regulatory protein sir2b	Sir2B	264.345	251.292	262.582	127.837	127.572	143.421	196.175	259.406	132.943	0.51249	-0.964405	1.19701e-07	6.99918e-07	0.754146	0.639511	0.986048
PF3D7_0802600	adenylyl cyclase beta	ACbeta	74.559	63.6914	63.8714	137.929	146.535	159.906	107.749	67.3739	148.123	2.19853	1.13654	1.24703e-07	7.28396e-07	2.26165	3.49654	2.60885
PF3D7_0406800	ribosomal protein L25, putative	N/A	28.242	31.2667	30.7529	76.5339	90.507	76.6559	55.6597	30.0872	81.2323	2.69989	1.4329	1.25089e-07	7.29882e-07	3.54285	3.53958	4.04633
PF3D7_1415600	conserved Plasmodium protein, unknown function	N/A	309.533	238.553	275.593	157.273	132.744	136.827	208.42	274.56	142.281	0.518215	-0.948376	1.2564e-07	7.32329e-07	0.664267	0.680424	0.805943
PF3D7_0507700	nuclear protein localization protein 4, putative	NPL4	599.861	537.324	512.154	325.479	312.034	281.896	428.125	549.779	306.47	0.557441	-0.843109	1.25829e-07	7.3266e-07	1.1943	0.718198	0.699327
PF3D7_1251600	conserved Plasmodium protein, unknown function	N/A	690.235	551.22	583.122	332.207	350.822	341.242	474.808	608.192	341.424	0.561375	-0.832963	1.26715e-07	7.37045e-07	0.813313	0.800003	0.712495
PF3D7_1318800	translocation protein SEC63, putative	SEC63	1504.74	1276.14	1360.22	957.094	714.574	741.007	1092.3	1380.37	804.225	0.582617	-0.779381	1.28499e-07	7.46641e-07	0.723974	0.719983	0.778298
PF3D7_1104900	calcium/calmodulin-dependent protein kinase, putative	N/A	57.6137	52.1111	57.9574	121.95	140.501	121.166	91.8832	55.8941	127.872	2.28776	1.19394	1.28902e-07	7.48196e-07	3.64012	4.06633	3.48296
PF3D7_1037600	TFIIH basal transcription factor complex helicase XPB subunit, putative	XPB	1105.96	921.788	1052.69	676.189	555.11	544.834	809.429	1026.81	592.044	0.576584	-0.794397	1.29517e-07	7.5098e-07	0.924075	0.893109	0.629356
PF3D7_1230200	vacuolar transporter chaperone, putative, pseudogene	N/A	18.0749	16.2124	15.3764	57.1901	55.1662	52.7525	35.7954	16.5546	55.0363	3.32454	1.73315	1.32438e-07	7.67117e-07	5.28489	5.14382	5.43461
PF3D7_0623900	ribonuclease H2 subunit A, putative	N/A	59.8731	63.6914	41.3981	140.452	118.09	120.342	90.6411	54.9875	126.295	2.29679	1.19962	1.33063e-07	7.69933e-07	3.32655	2.42443	3.79674
PF3D7_0820000	Snf2-related CBP activator, putative	SRCAP	2391.54	1986.01	2000.12	1324.62	1234.34	1204.24	1690.15	2125.89	1254.4	0.59006	-0.761066	1.33768e-07	7.73208e-07	0.54548	0.88152	0.840926
PF3D7_1240600	erythrocyte membrane protein 1, PfEMP1	VAR	7585.81	5854.98	5871.44	3624	2424.73	2233.74	4599.11	6437.41	2760.82	0.428872	-1.22138	1.34706e-07	7.7782e-07	0.598558	0.493685	0.35607
PF3D7_0103900	parasite-infected erythrocyte surface protein	PIESP15	25.9827	16.2124	15.3764	65.6005	57.7521	57.698	39.7703	19.1905	60.3502	3.1448	1.65297	1.3657e-07	7.8776e-07	3.83636	3.47526	6.52682
PF3D7_1128600	CCR4-NOT transcription complex subunit 2, putative	NOT2	42.9279	34.7408	28.3873	93.3545	79.3014	99.7351	63.0745	35.352	90.797	2.56837	1.36085	1.37643e-07	7.93128e-07	2.90819	3.39608	3.69652
PF3D7_1417600	conserved Plasmodium protein, unknown function	N/A	5203.31	4199	4203.68	2920.9	2450.59	2393.64	3561.85	4535.33	2588.38	0.570714	-0.80916	1.39532e-07	8.03175e-07	0.55284	0.827756	0.795299
PF3D7_1466900	conserved Plasmodium protein, unknown function	N/A	482.374	409.941	583.122	219.509	219.803	245.629	360.063	491.812	228.314	0.464229	-1.10709	1.43118e-07	8.22966e-07	0.645306	0.701113	0.550168
malmito_SSUB	unspecified product	SSUB	25.9827	18.5284	40.2153	64.7594	81.8873	84.8985	52.7119	28.2421	77.1817	2.73286	1.45041	1.44332e-07	8.29087e-07	3.08189	5.25709	2.40837
PF3D7_0729900	dynein heavy chain, putative	N/A	85.8558	71.7976	49.6777	182.504	143.949	143.421	112.867	69.1104	156.625	2.2663	1.18034	1.46779e-07	8.42274e-07	2.53357	1.7568	5.30418
PF3D7_1026300	conserved Plasmodium protein, unknown function	N/A	32.7608	24.3185	42.5809	84.9442	85.3352	89.0198	59.8266	33.2201	86.433	2.60183	1.37953	1.4774e-07	8.46911e-07	2.52909	5.7143	2.57417
PF3D7_1404400	mitochondrial ribosomal protein L16 precursor, putative	N/A	6.77809	8.10618	14.1936	52.985	37.9268	33.7945	25.6307	9.69264	41.5688	4.2887	2.10054	1.48512e-07	8.50455e-07	12.7273	5.39349	4.14254
PF3D7_0400100	erythrocyte membrane protein 1, PfEMP1	VAR	634.881	408.783	467.207	178.299	166.361	153.312	334.807	503.624	165.99	0.329592	-1.60125	1.50372e-07	8.60223e-07	0.273931	0.662719	0.404046
PF3D7_1435300	NAD(P)H-dependent glutamate synthase, putative	N/A	141.21	115.803	113.549	302.771	228.422	235.738	189.582	123.521	255.644	2.06964	1.04938	1.51822e-07	8.67623e-07	3.58129	2.98181	3.28872
PF3D7_0306800	T-complex protein 1 subunit beta	CCT2	2791.44	2382.06	2318.29	1661.04	1433.46	1351.78	1989.68	2497.27	1482.09	0.593486	-0.752713	1.53857e-07	8.78347e-07	0.795753	0.895302	0.613489
PF3D7_1456000	AP2 domain transcription factor, putative	ApiAP2	35.0201	34.7408	33.1185	90.8314	89.645	84.8985	61.3757	34.2931	88.4583	2.57948	1.36708	1.57811e-07	8.99994e-07	3.91102	4.02476	3.44925
PF3D7_0413500	phosphoglucomutase-2	PGM2	10.1671	16.2124	16.5592	49.6209	54.3042	46.1584	32.1704	14.3129	50.0278	3.49529	1.80541	1.58757e-07	9.04461e-07	5.56209	4.52734	4.33378
PF3D7_1423500	conserved Plasmodium protein, unknown function	N/A	193.175	233.921	201.077	399.49	376.682	386.577	298.487	209.391	387.583	1.851	0.888304	1.59048e-07	9.05187e-07	3.12559	2.38815	2.33781
PF3D7_0303700	lipoamide acyltransferase component of branched-chain alpha-keto acid dehydrogenase complex	BCKDH-E2	70.0402	71.7976	55.5918	211.099	164.637	142.596	119.294	65.8099	172.777	2.6254	1.39254	1.59704e-07	9.07989e-07	4.54475	3.57659	3.45139
PF3D7_1112600	DNA helicase, putative	N/A	12.4265	8.10618	5.91402	35.3233	42.2366	37.9158	23.6537	8.81556	38.4919	4.36636	2.12643	1.61415e-07	9.16779e-07	3.2355	6.69958	9.1595
PF3D7_0803800	proteasome subunit beta type-4	N/A	903.745	741.136	745.166	514.711	447.363	408.832	626.826	796.682	456.969	0.573589	-0.80191	1.63016e-07	9.24922e-07	0.878185	0.720031	0.979013
PF3D7_0217500	calcium-dependent protein kinase 1	CDPK1	76.8183	104.222	80.4306	176.617	183.6	182.985	134.112	87.1571	181.067	2.07748	1.05484	1.65798e-07	9.39164e-07	2.26428	2.49856	3.17757
PF3D7_1115000	conserved Plasmodium protein, unknown function	N/A	14.6859	10.4222	5.91402	42.8926	39.6507	42.8614	26.0711	10.3407	41.8016	4.04243	2.01522	1.66034e-07	9.39164e-07	4.75654	5.86732	9.23416
PF3D7_1217200	multiple RNA-binding domain-containing protein 1, putative	MRD1	1375.95	1114.02	1181.62	809.913	673.2	660.23	969.156	1223.86	714.448	0.583764	-0.776543	1.65971e-07	9.39164e-07	0.700037	0.645418	0.747898
PF3D7_0908300	conserved protein, unknown function	N/A	47.4466	40.5309	47.3121	96.7186	107.746	118.693	76.408	45.0965	107.719	2.38864	1.25619	1.67603e-07	9.47075e-07	2.5674	4.49307	3.36827
PF3D7_0316500	kinetochore protein NUF2, putative	NUF2	23.7233	12.7383	10.6452	58.8722	47.4084	52.7525	34.3567	15.7023	53.011	3.37601	1.75532	1.69316e-07	9.5578e-07	2.17409	6.40159	7.98298
PF3D7_1021900	PHAX domain-containing protein, putative	N/A	711.699	647.336	765.274	1299.39	1205.9	1142.42	962.004	708.103	1215.9	1.71713	0.779998	1.69488e-07	9.5578e-07	2.70719	2.12076	2.05026
PF3D7_1419100	ATP-dependent rRNA helicase SPB4, putative	SPB4	417.982	407.625	444.734	225.396	237.904	232.44	327.68	423.447	231.914	0.547681	-0.868593	1.69904e-07	9.57156e-07	0.840932	0.735211	0.943546
PF3D7_0729300	60S ribosomal export protein NMD3, putative	NMD3	425.89	430.786	413.981	235.489	222.389	238.21	327.791	423.552	232.029	0.547817	-0.868233	1.70334e-07	9.58602e-07	0.657595	0.551368	0.770203
PF3D7_1134500	alpha/beta hydrolase, putative	N/A	188.657	199.18	234.195	81.5801	108.608	119.517	155.29	207.344	103.235	0.497893	-1.00609	1.72888e-07	9.71993e-07	0.515726	0.910939	0.824018
PF3D7_0904800	replication protein A1, small fragment	RPA1	82.4667	64.8494	78.065	158.114	164.637	158.257	117.732	75.1271	160.336	2.1342	1.09369	1.74978e-07	9.82747e-07	2.4148	4.29089	2.72183
PF3D7_1319800	conserved Plasmodium protein, unknown function	N/A	76.8183	118.119	104.087	218.668	200.839	186.282	150.802	99.6745	201.93	2.02589	1.01856	1.75828e-07	9.86519e-07	4.22081	1.93571	2.45796
PF3D7_0815600	eukaryotic translation initiation factor 3 subunit G, putative	EIF3G	2040.2	1888.74	1865.28	1216.13	1148.15	1064.12	1537.1	1931.41	1142.8	0.591692	-0.757083	1.77443e-07	9.94577e-07	0.970766	0.937508	0.726873
PF3D7_1462700	cytochrome c1 precursor, putative	N/A	110.709	104.222	106.452	309.5	256.868	207.713	182.577	107.128	258.027	2.40859	1.26819	1.79089e-07	1.00279e-06	3.73857	3.66679	2.05294
PF3D7_0716400	transcription initiation factor IIA subunit 1, putative	N/A	145.729	159.808	180.969	332.207	294.794	294.26	234.628	162.168	307.087	1.89363	0.921155	1.83098e-07	1.02351e-06	2.9306	2.46735	2.58398
PF3D7_1033900	ubiquitin-conjugating enzyme E2, putative	N/A	91.5042	91.484	79.2478	210.258	160.327	173.094	134.319	87.412	181.226	2.07324	1.05189	1.83158e-07	1.02351e-06	3.46484	2.73347	2.93894
PF3D7_0418300	conserved Plasmodium protein, unknown function	N/A	10068.8	7963.74	8092.74	5421.29	4296.93	4025.67	6644.87	8708.44	4581.3	0.526075	-0.926659	1.8488e-07	1.03209e-06	0.665764	0.641812	0.567489
PF3D7_0105700	asparagine-rich antigen Pfa35-2	N/A	341.164	266.346	309.894	768.703	577.521	586.871	475.083	305.801	644.365	2.10714	1.07528	1.86603e-07	1.04066e-06	3.34096	2.46849	2.60093
PF3D7_1106600	DEAD/DEAH box helicase, putative	N/A	30.5014	37.0568	36.6669	96.7186	81.8873	87.3712	61.7004	34.7417	88.6591	2.55195	1.3516	1.86906e-07	1.04131e-06	4.14558	2.70209	3.86809
PF3D7_0418900	conserved Plasmodium protein, unknown function	N/A	53.095	56.7433	47.3121	115.221	124.124	121.99	86.4143	52.3835	120.445	2.2993	1.20119	1.8794e-07	1.04407e-06	2.71893	2.60768	2.41324
PF3D7_1407100	rRNA 2'-O-methyltransferase fibrillarin, putative	NOP1	3044.49	2495.55	2572.6	1842.7	1417.08	1453.17	2137.6	2704.21	1570.98	0.580939	-0.783541	1.87631e-07	1.04407e-06	0.646322	0.711591	0.719251
PF3D7_1432700	protein-L-isoaspartate(D-aspartate) O-methyltransferase, putative	N/A	24.853	28.9506	33.1185	82.4211	74.1296	77.4802	53.4922	28.974	78.0103	2.69242	1.4289	1.87966e-07	1.04407e-06	3.95519	4.27765	3.77749
PF3D7_1326500	conserved Plasmodium protein, unknown function	N/A	24.853	15.0543	23.6561	56.3491	62.062	71.7104	42.2808	21.1878	63.3738	2.99105	1.58065	1.91332e-07	1.0617e-06	1.98633	7.09099	4.88334
PF3D7_1251300	thymidylate kinase	TMK	50.8357	66.0075	53.2261	133.724	143.087	107.153	92.339	56.6898	127.988	2.2577	1.17485	1.9318e-07	1.07088e-06	4.28399	3.34316	2.56504
PF3D7_1356400	phosphatase 2A regulatory subunit-related protein, putative	N/A	10.1671	9.2642	13.0108	40.3695	43.0986	43.6856	26.5993	10.8141	42.3846	3.9194	1.97063	1.93905e-07	1.07383e-06	4.73245	4.07641	6.16881
PF3D7_1449100	conserved Plasmodium protein, unknown function	N/A	91.5042	85.6939	100.538	205.212	180.152	182.985	141.014	92.5788	189.45	2.04636	1.03306	1.99467e-07	1.10353e-06	3.65232	3.24219	2.31899
PF3D7_1428400	WD and tetratricopeptide repeats protein 1, putative	WDTC1	96.0229	93.8001	94.6243	189.232	195.668	195.349	144.116	94.8157	193.416	2.03992	1.02851	2.00317e-07	1.10713e-06	2.66314	3.03632	3.38717
PF3D7_0806300	ferlin, putative	N/A	53.095	89.168	61.5058	137.088	149.121	154.96	107.49	67.9229	147.057	2.16505	1.1144	2.01095e-07	1.11032e-06	3.10671	3.68174	3.32819
PF3D7_1442400	conserved Plasmodium protein, unknown function	N/A	391.999	341.618	393.873	198.483	197.391	216.78	290.024	375.83	204.218	0.543379	-0.879969	2.02507e-07	1.11701e-06	1.1145	0.714607	0.699284
PF3D7_0802800	serine/threonine protein phosphatase 2B catalytic subunit A	CNA	72.2996	62.5334	65.0542	192.596	158.603	130.233	113.553	66.6291	160.477	2.40852	1.26815	2.04109e-07	1.12473e-06	3.17702	4.23712	3.23242
PF3D7_0508500	guanidine nucleotide exchange factor	RCC1	202.213	164.44	172.689	365.849	324.963	318.987	258.19	179.781	336.6	1.87228	0.904797	2.1005e-07	1.15632e-06	2.27867	3.34006	2.48006
PF3D7_0917900	heat shock protein 70	HSP70-2	23034.2	19465.3	18905.9	13903.1	10553.1	10478	16056.6	20468.5	11644.7	0.568911	-0.813726	2.10613e-07	1.15827e-06	0.982983	0.836124	0.706143
PF3D7_1119900	conserved Plasmodium protein, unknown function	N/A	791.907	649.652	684.843	444.906	355.994	415.426	557.121	708.801	405.442	0.572011	-0.805885	2.13281e-07	1.17178e-06	0.707593	0.926166	0.814435
PF3D7_1363700	conserved Plasmodium protein, unknown function	N/A	18.0749	13.8963	16.5592	56.3491	56.8901	46.9827	34.7921	16.1768	53.4073	3.30147	1.72311	2.16652e-07	1.18912e-06	3.71571	3.58724	5.21272
PF3D7_0517900	zinc finger protein, putative	N/A	88.1151	79.9038	80.4306	192.596	160.327	164.851	127.704	82.8165	172.591	2.08402	1.05937	2.19475e-07	1.20342e-06	3.55963	3.09449	2.61147
PF3D7_1347900	conserved Plasmodium protein, unknown function	N/A	13.5562	16.2124	22.4733	60.5543	50.8563	55.2252	36.4796	17.4139	55.5453	3.1897	1.67342	2.23966e-07	1.22684e-06	5.3748	6.90592	3.2462
PF3D7_1463400	DNA-directed RNA polymerase III subunit RPC4, putative	N/A	250.789	246.659	214.087	107.652	132.744	126.111	179.674	237.179	122.169	0.515093	-0.957096	2.25363e-07	1.23327e-06	0.624689	0.826646	0.757223
PF3D7_1138800	WD repeat-containing protein, putative	N/A	1272.02	1122.13	1146.14	753.564	657.684	664.351	935.981	1180.09	691.867	0.586281	-0.770337	2.27874e-07	1.24578e-06	0.923841	0.738323	1.04644
PF3D7_1134000	heat shock protein 70	HSP70-3	4275.84	3789.06	3744.76	2651.77	2267.85	2183.46	3152.12	3936.55	2367.69	0.601463	-0.733451	2.33797e-07	1.27691e-06	0.662252	0.750038	0.742435
PF3D7_0406700	conserved Plasmodium protein, unknown function	N/A	59.8731	79.9038	70.9682	138.77	152.569	159.906	110.332	70.2484	150.415	2.14119	1.09841	2.3782e-07	1.29761e-06	3.6144	2.4053	4.06773
PF3D7_1029300	conserved Plasmodium protein, unknown function	N/A	36.1498	32.4247	36.6669	99.2417	84.4732	82.4257	61.897	35.0805	88.7135	2.52886	1.33849	2.45901e-07	1.34038e-06	4.28114	3.28181	4.05826
PF3D7_1041300	erythrocyte membrane protein 1, PfEMP1	VAR	325.348	204.971	188.066	58.0312	36.2028	32.146	140.794	239.461	42.1267	0.175923	-2.50699	2.51406e-07	1.36904e-06	0.220552	0.210096	0.194999
PF3D7_0818400	rRNA-processing protein FCF1, putative	FCF1	646.178	574.381	603.23	366.69	349.96	322.285	477.12	607.929	346.312	0.569658	-0.811833	2.63075e-07	1.43118e-06	0.758882	0.906476	0.562115
PF3D7_1423000	nucleolar GTP-binding protein 2, putative	NOG2	877.762	670.497	741.618	472.66	430.124	390.698	597.226	763.292	431.16	0.564869	-0.824011	2.71139e-07	1.47361e-06	0.641804	0.562109	0.967896
PF3D7_0107400	conserved Apicomplexan protein, unknown function	N/A	13.5562	3.47408	10.6452	44.5747	35.3408	35.4431	23.839	9.22516	38.4529	4.16826	2.05944	2.87628e-07	1.56169e-06	5.55644	12.787	4.05373
PF3D7_0104300	ubiquitin carboxyl-terminal hydrolase 1, putative	UBP1	3232.02	2977.28	3010.23	1934.37	1785.14	1826.55	2460.93	3073.18	1848.69	0.601556	-0.733228	2.89859e-07	1.57227e-06	0.589425	0.850415	0.847488
PF3D7_1359200	high mobility group protein B4, putative	HMGB4	105.06	111.17	101.721	222.873	207.735	201.119	158.28	105.984	210.576	1.98686	0.990493	2.92904e-07	1.58723e-06	2.41764	2.52567	3.07396
PF3D7_0610000	mitochondrial ribosomal protein L19 precursor, putative	N/A	12.4265	17.3704	14.1936	54.667	49.1324	45.3341	32.1873	14.6635	49.7112	3.39013	1.76134	2.95848e-07	1.60162e-06	5.65549	3.78327	5.07567
PF3D7_0106700	small ribosomal subunit assembling AARP2 protein	AARP2	2365.55	1836.63	1955.17	1302.76	1082.64	1126.76	1611.58	2052.45	1170.72	0.5704	-0.809955	3.0694e-07	1.66005e-06	0.832355	0.874215	0.700778
PF3D7_1434500	dynein-related AAA-type ATPase, putative	N/A	2891.98	2202.56	2448.4	1566.84	1182.63	1204.24	1916.11	2514.32	1317.9	0.524159	-0.931923	3.0815e-07	1.66497e-06	0.768291	0.702093	0.642401
PF3D7_0813600	translation initiation factor SUI1, putative	N/A	739.941	654.284	606.778	449.952	363.752	337.945	525.442	667.001	383.883	0.575536	-0.797022	3.10302e-07	1.67497e-06	0.532734	0.956273	0.89721
PF3D7_0727100	conserved Plasmodium protein, unknown function	N/A	39.5388	30.1087	26.0217	95.0366	76.7155	75.8316	57.2088	31.8897	82.5279	2.58791	1.37179	3.12162e-07	1.68337e-06	3.49798	3.91377	3.74607
PF3D7_1453800	glucose-6-phosphate dehydrogenase-6-phosphogluconolactonase	GluPho	738.812	623.018	638.714	416.311	393.059	342.891	525.467	666.848	384.087	0.575974	-0.795925	3.21022e-07	1.72947e-06	0.601717	0.790603	0.683576
PF3D7_0626400	Sec14 domain containing protein	N/A	44.0576	56.7433	50.8605	97.5597	110.332	137.651	82.8674	50.5538	115.181	2.27838	1.18801	3.22204e-07	1.73415e-06	3.4532	2.4494	4.88596
PF3D7_1133100	conserved Plasmodium protein, unknown function	N/A	1338.67	1199.71	1272.7	820.006	732.676	702.267	1011.01	1270.36	751.65	0.591682	-0.757106	3.2265e-07	1.73487e-06	0.787473	0.816851	0.876878
PF3D7_0923300	perforin-like protein 3	PLP3	303.884	267.504	231.829	148.022	153.431	124.463	204.855	267.739	141.972	0.530261	-0.915224	3.24301e-07	1.74037e-06	0.724556	0.564972	0.813343
PF3D7_1025800	conserved Plasmodium protein, unknown function	N/A	4.51872	11.5803	5.91402	40.3695	31.8929	29.6733	20.6581	7.33767	33.9786	4.63071	2.21123	3.24187e-07	1.74037e-06	13.7202	3.31446	11.7986
PF3D7_1408200	AP2 domain transcription factor AP2-G2, putative	AP2-G2	2391.54	2075.18	2260.34	1429.75	1353.3	1254.52	1794.1	2242.35	1345.86	0.600199	-0.736488	3.24628e-07	1.74044e-06	0.886461	0.742414	0.76226
PF3D7_0310800	conserved Plasmodium protein, unknown function	N/A	246.271	191.074	217.636	118.585	103.437	113.747	165.125	218.327	111.923	0.51264	-0.963981	3.25728e-07	1.74466e-06	0.727774	0.80284	0.635544
PF3D7_1205800	high mobility group protein B3, putative	HMGB3	2541.78	2096.03	2287.54	1544.13	1257.62	1356.73	1847.3	2308.45	1386.16	0.600472	-0.735832	3.31993e-07	1.7765e-06	0.730973	1.32091	0.783478
PF3D7_0606100	RNA-binding protein, putative	N/A	1788.29	1586.49	1556.57	1083.25	958.512	901.737	1312.47	1643.78	981.166	0.596895	-0.744451	3.33017e-07	1.78026e-06	0.85899	0.790015	0.756637
PF3D7_1241900	tetratricopeptide repeat protein, putative	N/A	424.76	418.047	467.207	233.807	235.318	260.465	339.934	436.672	243.197	0.556933	-0.844425	3.33466e-07	1.78094e-06	0.672951	0.855475	0.58094
PF3D7_1403700	translocation associated membrane protein, putative	TRAM	27.1123	42.8469	33.1185	88.3083	91.369	79.9529	60.4513	34.3593	86.5434	2.51878	1.33272	3.39716e-07	1.81258e-06	4.10227	3.60417	3.24129
PF3D7_1352200	U3 small nucleolar RNA-associated protein 15, putative	UTP15	519.653	416.889	460.11	254.833	276.693	253.871	363.675	465.551	261.799	0.562342	-0.83048	3.44894e-07	1.83844e-06	0.727137	0.755592	0.757793
PF3D7_0628200	eukaryotic translation initiation factor 2-alpha kinase	PK4	5333.23	4429.45	4394.11	3252.27	2622.98	2604.65	3772.78	4718.93	2826.63	0.598999	-0.739375	3.47869e-07	1.85252e-06	1.01856	0.895168	0.938988
PF3D7_0815200	importin beta, putative	N/A	1609.8	1460.27	1576.68	976.438	916.276	876.185	1235.94	1548.91	922.966	0.595879	-0.746908	3.49747e-07	1.86073e-06	0.916751	0.930572	0.675753
PF3D7_1324300	conserved Plasmodium membrane protein, unknown function	N/A	179.619	148.227	189.249	327.161	327.549	305.799	246.267	172.365	320.17	1.85751	0.893371	3.5103e-07	1.86577e-06	2.2522	2.62854	1.8434
PF3D7_0824800	conserved Plasmodium membrane protein, unknown function	N/A	375.054	379.832	415.164	206.053	202.563	237.386	302.675	390.017	215.334	0.552115	-0.85696	3.66466e-07	1.94595e-06	0.894489	0.614765	0.994831
PF3D7_0315100	eukaryotic translation initiation factor 4E	eIF4E	595.342	554.694	546.455	366.69	296.518	304.975	444.112	565.497	322.728	0.570697	-0.809202	3.68943e-07	1.95723e-06	1.04082	0.671935	0.679498
PF3D7_0110600	phosphatidylinositol-4-phosphate 5-kinase	PIP5K	2764.33	2305.63	2248.51	1630.76	1377.43	1406.18	1955.47	2439.49	1471.46	0.603183	-0.729333	3.74228e-07	1.98337e-06	0.858521	0.917665	0.803911
PF3D7_1227800	elongator complex protein 3, putative	ELP3	1832.34	1624.71	1478.5	1125.3	913.69	915.75	1315.05	1645.19	984.913	0.598664	-0.740182	3.82034e-07	2.02281e-06	0.913518	0.553946	0.938333
PF3D7_0932400	peptide chain release factor 1	RF1	24.853	19.6864	24.8389	66.4415	55.1662	75.0074	44.3322	23.1261	65.5384	2.83396	1.50282	3.83743e-07	2.02993e-06	3.3495	3.34055	2.82631
PF3D7_1305300	conserved Plasmodium protein, unknown function	N/A	1369.17	1066.54	1246.67	802.344	615.448	703.091	967.212	1227.46	706.961	0.575953	-0.795977	3.89376e-07	2.05776e-06	0.954098	0.665203	0.981234
PF3D7_1411400	plastid replication-repair enzyme	PREX	37.2795	26.6346	34.3013	79.898	80.1634	89.844	58.0201	32.7385	83.3018	2.54446	1.34736	3.90584e-07	2.06218e-06	3.18802	2.96465	3.96809
PF3D7_0801800	mannose-6-phosphate isomerase, putative	N/A	3113.4	2708.62	2687.33	1981.47	1655.85	1512.51	2276.53	2836.45	1716.61	0.605196	-0.724525	3.92464e-07	2.07014e-06	1.06302	0.924126	0.891578
PF3D7_1368800	DNA repair endonuclease, putative	ERCC4	40.6685	26.6346	15.3764	79.898	78.4394	109.626	58.4405	27.5599	89.3212	3.24099	1.69643	3.94797e-07	2.08047e-06	3.28147	4.45192	11.2938
PF3D7_0319000	P-type ATPase, putative	ATPase7	93.7635	69.4815	73.3338	177.458	152.569	160.73	121.223	78.8596	163.586	2.07439	1.05269	3.96504e-07	2.08748e-06	3.1612	3.31937	3.47196
PF3D7_1028500	partial CSTF domain-containing protein, putative	N/A	611.158	488.687	503.874	315.387	298.242	300.854	419.7	534.573	304.828	0.570227	-0.810393	4.0055e-07	2.10678e-06	0.620933	1.34357	0.788746
PF3D7_0924600	conserved Plasmodium protein, unknown function	N/A	103.931	104.222	94.6243	206.053	217.217	178.864	150.818	100.926	200.711	1.9887	0.991826	4.11051e-07	2.15997e-06	2.4515	2.47913	2.15643
PF3D7_1331300	signal peptidase 21 kDa subunit	SP21	19.2046	34.7408	15.3764	84.9442	60.338	65.9406	46.7574	23.1073	70.4076	3.04699	1.60738	4.22555e-07	2.21831e-06	5.55875	1.97973	6.19123
PF3D7_1300300	erythrocyte membrane protein 1, PfEMP1	VAR	213.51	176.02	172.689	677.03	451.673	479.718	361.773	187.406	536.14	2.86084	1.51644	4.32333e-07	2.2675e-06	5.29641	3.87902	4.4005
PF3D7_1119100	tRNA m(1)G methyltransferase, putative	N/A	220.288	189.916	220.001	107.652	101.713	113.747	158.886	210.068	107.704	0.512709	-0.963787	4.37088e-07	2.28903e-06	1.07565	0.662357	0.656913
PF3D7_1403600	selenoprotein	Sel1	11.2968	22.0025	33.1185	63.9184	63.7859	61.8193	42.6569	22.1393	63.1745	2.85351	1.51274	4.37263e-07	2.28903e-06	6.44018	3.72758	2.66678
PF3D7_0609000	conserved Plasmodium protein, unknown function	N/A	3041.1	2464.28	2598.62	1830.93	1525.69	1553.72	2169.06	2701.33	1636.78	0.605916	-0.722811	4.44268e-07	2.32351e-06	0.805132	0.921114	0.629072
PF3D7_0317200	cdc2-related protein kinase 4	CRK4	142.34	101.906	91.0759	391.921	284.451	268.708	213.4	111.774	315.026	2.81842	1.49489	4.49947e-07	2.35099e-06	3.5997	3.41317	4.78938
PF3D7_0220700	Plasmodium exported protein (hyp9), unknown function	N/A	626.973	465.526	496.777	305.294	231.008	219.252	390.805	529.759	251.852	0.475408	-1.07276	4.51987e-07	2.35943e-06	0.739888	0.484116	0.767679
PF3D7_1404900	conserved Plasmodium protein, unknown function	N/A	1327.38	1058.44	1169.79	790.57	638.721	684.958	944.975	1185.2	704.749	0.594624	-0.74995	4.60954e-07	2.40398e-06	0.914679	0.726245	1.3769
PF3D7_1221300	conserved Plasmodium protein, unknown function	N/A	56.4841	54.4272	53.2261	127.837	101.713	134.354	88.0068	54.7125	121.301	2.21707	1.14865	4.71044e-07	2.4543e-06	3.47578	2.24903	5.93571
PF3D7_0311700	plasmepsin VI	PM6	187.527	166.756	131.291	327.161	306.862	271.181	231.796	161.858	301.735	1.86419	0.898552	4.71821e-07	2.45604e-06	3.84007	2.27584	2.62431
PF3D7_1029900	conserved Plasmodium protein, unknown function	N/A	59.8731	52.1111	53.2261	133.724	108.608	123.639	88.5302	55.0701	121.99	2.21518	1.14742	4.83168e-07	2.51275e-06	2.80689	2.37567	3.35358
PF3D7_0219400	ribosome associated membrane protein RAMP4, putative, unspecified product	N/A	378.443	450.472	421.078	264.925	223.251	211.834	325	416.664	233.337	0.560011	-0.836473	4.91616e-07	2.54951e-06	0.834359	0.434259	0.924275
PF3D7_0932000	conserved Plasmodium protein, unknown function	N/A	36.1498	33.5827	34.3013	122.791	93.0929	79.1287	66.5077	34.6779	98.3374	2.83573	1.50372	4.90745e-07	2.54951e-06	5.12189	4.32368	3.10398
PF3D7_1405900	RNA-binding protein, putative	N/A	833.705	723.766	785.381	451.634	470.636	449.22	619.057	780.951	457.164	0.585394	-0.772521	4.9153e-07	2.54951e-06	0.788361	0.998829	0.735257
PF3D7_0820300	conserved Plasmodium protein, unknown function	N/A	870.984	656.6	760.543	477.706	357.718	363.497	581.175	762.709	399.64	0.523975	-0.93243	4.99206e-07	2.58404e-06	0.585678	0.682717	0.608576
PF3D7_1010700	dolichyl-phosphate-mannose--protein mannosyltransferase, putative	N/A	1477.62	1222.87	1243.13	911.678	761.983	680.012	1049.55	1314.54	784.558	0.59683	-0.744608	4.98839e-07	2.58404e-06	0.917769	0.613772	0.828713
PF3D7_1142300	conserved Plasmodium membrane protein, unknown function	N/A	149.118	134.331	128.926	333.048	276.693	235.738	209.642	137.458	281.826	2.05027	1.03581	5.00808e-07	2.58992e-06	3.31171	2.34494	2.51124
PF3D7_1107100	nucleic acid binding protein, putative	N/A	67.7809	63.6914	73.3338	144.657	143.087	145.069	106.27	68.2687	144.271	2.11329	1.07949	5.12439e-07	2.6476e-06	2.68214	2.56079	2.85596
PF3D7_0724600	protein kinase, putative	N/A	56.4841	57.9013	68.6026	112.698	144.811	137.651	96.3581	60.996	131.72	2.15949	1.11069	5.30289e-07	2.73728e-06	2.13059	3.13411	2.55491
PF3D7_1349200	glutamate--tRNA ligase, putative	N/A	1625.61	1482.27	1554.2	997.463	889.555	914.101	1243.87	1554.03	933.706	0.600829	-0.734973	5.35515e-07	2.76169e-06	0.820555	0.892856	0.618807
PF3D7_1110200	pre-mRNA-processing factor 6, putative	PRPF6	3200.39	2725.99	2541.84	1899.89	1532.59	1435.86	2222.76	2822.74	1622.78	0.574894	-0.798632	5.3634e-07	2.76337e-06	0.776106	0.687466	0.916988
PF3D7_1450700	conserved Plasmodium protein, unknown function	N/A	1365.78	1374.58	1227.75	851.965	761.121	762.438	1057.27	1322.7	791.841	0.598654	-0.740207	5.407e-07	2.78325e-06	0.743956	0.925033	1.00272
PF3D7_0418400	conserved Plasmodium protein, unknown function	N/A	138.951	90.326	107.635	47.9388	39.6507	38.7401	77.2069	112.304	42.1099	0.374963	-1.41518	5.41965e-07	2.78717e-06	0.521439	0.651021	0.437664
PF3D7_0917500	conserved Plasmodium protein, unknown function	N/A	21.4639	23.1605	30.7529	74.0108	56.8901	74.1831	46.7436	25.1258	68.3613	2.72077	1.44401	5.46972e-07	2.81032e-06	5.2115	3.64289	2.93328
PF3D7_1029800	RAP protein, putative	N/A	21.4639	33.5827	27.2045	79.898	73.2676	65.1163	50.0888	27.4171	72.7606	2.65385	1.40808	5.48532e-07	2.81573e-06	4.97799	3.24588	2.51836
PF3D7_0606700	coatomer alpha subunit, putative	N/A	1908.03	1822.73	1819.15	1179.97	1117.12	1055.05	1483.67	1849.97	1117.38	0.603997	-0.727387	5.52727e-07	2.83464e-06	0.93968	0.597918	1.00879
PF3D7_1129400	rRNA (cytosine-C(5))-methyltransferase, putative	NOP2	969.266	825.672	857.532	612.271	487.876	466.529	703.191	884.157	522.225	0.590648	-0.75963	5.58873e-07	2.86351e-06	0.919287	0.907623	0.699342
PF3D7_1013800	conserved Plasmodium protein, unknown function	N/A	11.2968	18.5284	9.46243	47.9388	45.6845	42.8614	29.2954	13.0959	45.4949	3.47398	1.79659	5.60381e-07	2.86859e-06	5.34467	4.16733	6.0816
PF3D7_0615600	zinc finger protein, putative	N/A	1070.94	1010.96	954.522	636.661	592.174	574.507	806.626	1012.14	601.114	0.593905	-0.751696	5.61821e-07	2.87331e-06	0.881494	0.666848	0.826625
PF3D7_1219100	clathrin heavy chain, putative	N/A	707.18	624.176	751.08	375.941	394.783	441.802	549.16	694.145	404.175	0.582263	-0.780257	5.66551e-07	2.89484e-06	0.807766	0.617046	1.02315
PF3D7_1110300	conserved Plasmodium protein, unknown function	N/A	509.486	453.946	481.401	305.294	278.417	239.859	378.067	481.611	274.523	0.57001	-0.81094	5.68483e-07	2.90204e-06	0.920256	0.738121	1.17164
PF3D7_1036800	acetyl-CoA transporter, putative	ACT	29.3717	48.6371	31.9357	86.6262	90.507	90.6683	62.9577	36.6482	89.2672	2.43579	1.28439	5.72364e-07	2.91916e-06	3.85581	2.27544	4.60873
PF3D7_1325000	U6 snRNA-associated Sm-like protein LSm6, putative	LSM6	241.752	199.18	188.066	129.519	87.9211	78.3044	154.124	209.666	98.5815	0.470183	-1.0887	5.72916e-07	2.91929e-06	0.688741	0.590412	0.661665
PF3D7_1021700	conserved Plasmodium membrane protein, unknown function	N/A	1206.5	939.159	976.996	650.117	613.724	569.562	826.009	1040.88	611.134	0.58713	-0.768249	5.75483e-07	2.92968e-06	0.877315	0.753311	1.01429
PF3D7_1336900	tryptophan--tRNA ligase	cTrpRS	462.04	499.109	495.595	288.474	272.383	268.708	381.051	485.581	276.522	0.569465	-0.81232	5.81348e-07	2.95683e-06	0.786351	0.922383	0.727961
PF3D7_1447100	conserved Plasmodium protein, unknown function	N/A	468.818	363.62	397.422	264.084	202.563	225.022	320.255	409.953	230.556	0.562397	-0.830339	5.8214e-07	2.95814e-06	0.671809	0.930648	0.914234
PF3D7_0419800	60S ribosomal protein L7ae/L30e, putative	N/A	268.864	217.709	274.41	150.545	112.918	140.948	194.232	253.661	134.804	0.531432	-0.912043	5.88682e-07	2.98865e-06	0.645344	0.844846	0.846121
PF3D7_0823600	lipoate-protein ligase B	LipB	102.801	82.2198	96.9899	48.7798	37.0648	34.6188	67.079	94.0036	40.1545	0.427159	-1.22715	5.94e-07	3.01289e-06	0.46731	0.639386	0.498525
PF3D7_0211400	beta-ketoacyl-ACP synthase III	KASIII	14.6859	22.0025	16.5592	51.3029	46.5465	65.1163	36.0355	17.7492	54.3219	3.06053	1.61378	6.16666e-07	3.12448e-06	3.98121	2.85937	6.11373
PF3D7_1329000	DNA-directed RNA polymerase III subunit RPC1, putative	N/A	1920.46	1610.81	1644.1	1125.3	1005.06	999.824	1384.26	1725.12	1043.39	0.604823	-0.725415	6.17127e-07	3.12448e-06	0.978711	0.943204	0.963336
PF3D7_1464700	ATP synthase (C/AC39) subunit, putative	N/A	518.524	408.783	455.379	252.309	250.834	283.544	361.562	460.895	262.229	0.568956	-0.813611	6.3585e-07	3.21635e-06	0.553851	0.788983	0.889573
PF3D7_0923200	nitric oxide synthase, putative	NOS	641.659	574.381	638.714	365.849	362.89	348.661	488.692	618.251	359.133	0.580886	-0.783674	6.43336e-07	3.25125e-06	0.499504	1.08672	0.879376
PF3D7_0105300	cyclase-associated protein	CAP	15.8155	25.4766	27.2045	63.9184	74.1296	53.5767	43.3535	22.8322	63.8749	2.79758	1.48418	6.62497e-07	3.34504e-06	6.0117	2.86612	2.98359
PF3D7_0504800	conserved Plasmodium protein, unknown function	N/A	115.227	67.1655	83.979	387.716	252.558	264.587	195.205	88.7907	301.62	3.39698	1.76425	6.67469e-07	3.36708e-06	3.82988	4.83492	4.50122
PF3D7_1309000	conserved Plasmodium protein, unknown function	N/A	703.791	518.795	536.993	324.638	263.763	256.344	434.054	586.527	281.582	0.480084	-1.05864	6.74862e-07	3.40128e-06	0.548581	0.543011	0.63897
PF3D7_1358700	YOP1-like protein, putative	YOP1L	291.458	356.672	332.368	161.478	187.048	191.228	253.375	326.832	179.918	0.55049	-0.861213	6.76667e-07	3.40728e-06	0.677342	0.797005	0.599546
PF3D7_1004900	conserved Plasmodium protein, unknown function	N/A	42.9279	34.7408	35.4841	111.016	103.437	73.3589	66.8274	37.7176	95.9372	2.54357	1.34685	6.96287e-07	3.5029e-06	3.90863	4.41562	2.51393
PF3D7_0817700	rhoptry neck protein 5	RON5	149.118	215.393	150.216	282.587	343.065	316.515	242.815	171.576	314.055	1.83042	0.872175	7.02891e-07	3.53292e-06	2.25376	1.70112	2.82035
PF3D7_1453900	conserved Plasmodium protein, unknown function	N/A	551.284	466.684	509.788	283.428	275.831	318.163	400.863	509.252	292.474	0.57432	-0.800073	7.07162e-07	3.55117e-06	0.585187	0.759966	0.891649
PF3D7_0805700	serine/threonine protein kinase, FIKK family	FIKK8	18.0749	12.7383	15.3764	55.5081	41.3746	51.9282	32.5001	15.3965	49.6036	3.22174	1.68784	7.13733e-07	3.58093e-06	4.15006	4.72776	5.54084
PF3D7_1234200	helicase, putative, pseudogene	N/A	64.3918	71.7976	105.269	169.888	151.707	167.324	121.73	80.4863	162.973	2.02486	1.01782	7.14665e-07	3.58236e-06	3.56539	3.07559	2.60786
PF3D7_1431200	OST-HTH associated domain protein, putative	N/A	431.538	441.208	529.896	222.032	296.518	281.072	367.044	467.547	266.541	0.570083	-0.810756	7.20071e-07	3.6062e-06	0.644638	0.801163	0.496449
PF3D7_0720000	exosome complex component CSL4, putative	CSL4	219.158	164.44	193.98	105.97	106.023	84.8985	145.745	192.526	98.9637	0.514028	-0.960081	7.22975e-07	3.61748e-06	0.605821	0.768607	0.40963
PF3D7_1421400	DNA-directed RNA polymerase III subunit RPC6, putative	RPC34	344.553	299.929	299.249	205.212	162.913	151.663	243.92	314.577	173.263	0.55078	-0.860453	7.24039e-07	3.61955e-06	0.635997	0.680672	0.645334
PF3D7_1471100	exported protein 2	EXP2	4900.56	3770.53	3703.36	2407.03	1841.17	1786.17	3068.14	4124.82	2011.46	0.487648	-1.03609	7.36112e-07	3.67658e-06	0.746332	0.476385	0.838925
PF3D7_0305600	AP endonuclease (DNA-[apurinic or apyrimidinic site] lyase), putative	N/A	54.2247	48.6371	53.2261	119.426	96.5408	129.408	83.5773	52.0293	115.125	2.2127	1.14581	7.54719e-07	3.76613e-06	2.6267	3.31601	3.92574
PF3D7_1321900	conserved Plasmodium protein, unknown function	N/A	321.959	290.664	277.959	185.868	146.535	154.96	229.658	296.861	162.454	0.547241	-0.869751	7.55667e-07	3.76747e-06	0.992808	0.760331	0.92879
PF3D7_1225200	conserved Plasmodium protein, unknown function	N/A	412.334	355.514	344.196	208.576	208.597	206.889	289.351	370.681	208.02	0.561185	-0.833453	7.64664e-07	3.80891e-06	0.676461	0.872949	0.632411
PF3D7_1119800	alternative splicing factor ASF-1, putative	ASF1	123.135	111.17	106.452	48.7798	49.9944	56.8737	82.7343	113.586	51.8826	0.45677	-1.13046	7.76374e-07	3.86377e-06	0.450906	0.578237	0.763291
PF3D7_0219600	replication factor C subunit 1, putative	RFC1	39.5388	30.1087	30.7529	138.77	85.3352	103.856	71.3937	33.4668	109.321	3.26654	1.70776	7.83169e-07	3.89409e-06	4.41083	3.23065	4.8756
PF3D7_1148200	unspecified product	N/A	47.4466	31.2667	36.6669	108.493	77.5774	89.0198	65.0784	38.4601	91.6968	2.38421	1.25351	8.04743e-07	3.99778e-06	2.25195	3.5191	3.39089
PF3D7_0605200	conserved Plasmodium protein, unknown function	N/A	36.1498	68.3235	42.5809	103.447	112.918	112.923	79.3904	49.0181	109.763	2.23923	1.163	8.17976e-07	4.05852e-06	4.39475	1.98898	6.23613
PF3D7_0617800	histone H2A	H2A	2219.82	1854	1780.12	6859.45	4861.52	4546.6	3686.92	1951.31	5422.53	2.77891	1.47452	8.18432e-07	4.05852e-06	3.04322	3.71913	3.5673
PF3D7_0413700	lysine decarboxylase-like protein, putative	N/A	19.2046	23.1605	27.2045	75.6928	56.0282	60.1708	43.5769	23.1899	63.9639	2.75827	1.46376	8.31044e-07	4.11738e-06	4.68744	2.58374	2.96054
PF3D7_0607600	spindle assembly abnormal protein 6, putative	SAS6	27.1123	23.1605	30.7529	74.0108	71.5436	67.5891	49.0282	27.0086	71.0478	2.63057	1.39537	8.45093e-07	4.18325e-06	3.43809	5.22095	2.95083
PF3D7_0824900	conserved Plasmodium protein, unknown function	N/A	179.619	173.704	195.163	77.3749	104.299	98.0866	138.041	182.829	93.2534	0.510059	-0.971264	8.49588e-07	4.20175e-06	0.51231	0.641297	0.672727
PF3D7_1038000	antigen UB05	N/A	2507.89	2160.88	2333.67	1624.03	1373.98	1288.31	1881.46	2334.15	1428.78	0.612119	-0.708115	8.55635e-07	4.22789e-06	1.05461	0.980621	0.70339
PF3D7_1216300	signal recognition particle subunit SRP19	SRP19	219.158	250.134	254.303	122.791	128.434	134.354	184.862	241.198	128.526	0.532865	-0.908157	8.58754e-07	4.23953e-06	0.637728	0.660209	0.754802
PF3D7_0204900	2-methoxy-6-polyprenyl-1,4-benzoquinol methylase, mitochondrial, putative	COQ5	12.4265	30.1087	26.0217	57.1901	74.9915	57.698	43.0727	22.8523	63.2932	2.76967	1.46971	8.63173e-07	4.25755e-06	5.48534	2.18245	4.07374
PF3D7_1121800	peptidase M16, putative	N/A	15.8155	12.7383	16.5592	43.7336	48.2704	53.5767	31.7823	15.0377	48.5269	3.22702	1.6902	8.66608e-07	4.26691e-06	4.17936	5.61988	3.93432
PF3D7_1428200	major facilitator superfamily domain-containing protein, putative	MFS5	336.645	348.566	361.938	191.755	184.462	207.713	271.846	349.05	194.643	0.557638	-0.842599	8.66099e-07	4.26691e-06	0.979572	0.798133	0.956108
PF3D7_0933200	calcyclin-binding protein, putative	N/A	42.9279	79.9038	57.9574	137.088	129.296	119.517	94.4484	60.263	128.634	2.13454	1.09392	8.79003e-07	4.3241e-06	4.31553	2.35532	3.38338
PF3D7_1415800	dimethyladenosine transferase, putative	N/A	328.737	305.719	354.841	164.001	188.772	196.173	256.374	329.766	182.982	0.554885	-0.849739	8.8152e-07	4.33264e-06	0.769248	0.736553	0.986513
PF3D7_1244100	N-alpha-acetyltransferase 15, NatA auxiliary subunit, putative	N/A	455.262	424.995	438.82	243.899	252.558	257.168	345.45	439.692	251.208	0.571328	-0.80761	9.10302e-07	4.47015e-06	0.872483	0.916487	0.746698
PF3D7_1447200	conserved Plasmodium protein, unknown function	N/A	1295.74	1181.19	1191.08	811.595	738.71	665.175	980.582	1222.67	738.494	0.604	-0.727379	9.15684e-07	4.4926e-06	0.548734	1.07572	0.899646
PF3D7_0623100	nuclear polyadenylated RNA-binding protein NAB2, putative	NAB2	3833.01	3498.4	3477.44	2427.22	2213.54	2026.85	2912.74	3602.95	2222.54	0.616866	-0.696971	9.20646e-07	4.51295e-06	0.976421	0.754759	1.04006
PF3D7_0609800	palmitoyltransferase DHHC2, putative	DHHC2	18.0749	25.4766	26.0217	68.1236	65.5098	57.698	43.4841	23.191	63.7771	2.75008	1.45947	9.38251e-07	4.59519e-06	6.13803	3.96566	2.82514
PF3D7_1230700	protein transport protein SEC13	SEC13	2788.05	2466.59	2628.19	1772.05	1581.72	1490.26	2121.14	2627.61	1614.68	0.614503	-0.702508	9.53714e-07	4.66681e-06	0.67871	0.803585	0.722008
PF3D7_1322500	palmitoyltransferase DHHC5	DHHC5	53.095	68.3235	72.151	132.883	148.259	125.287	99.9998	64.5232	135.476	2.09965	1.07015	9.82386e-07	4.80287e-06	3.15214	3.66757	2.33141
PF3D7_0628900	RAP protein, putative	N/A	44.0576	39.3729	35.4841	97.5597	90.507	91.4925	66.4123	39.6382	93.1864	2.35093	1.23323	9.98587e-07	4.87778e-06	2.78894	3.88519	3.46183
PF3D7_0323000	translation machinery-associated protein 7, putative	TMA7	450.743	334.669	327.637	184.186	184.462	163.203	274.15	371.016	177.284	0.477832	-1.06542	1.0119e-06	4.93412e-06	0.470963	0.897801	0.820559
PF3D7_1458500	spindle assembly abnormal protein 4, putative	SAS4	45.1872	60.2173	56.7746	138.77	116.366	98.0866	85.9003	54.0597	117.741	2.17798	1.12299	1.01168e-06	4.93412e-06	4.55361	2.19996	2.37277
PF3D7_0912900	26S proteasome regulatory subunit RPN8, putative	RPN8	713.959	618.386	648.176	392.762	386.163	388.225	524.612	660.173	389.05	0.589315	-0.762889	1.01329e-06	4.93658e-06	0.815702	0.710921	0.822602
PF3D7_1413400	30S ribosomal protein S9, putative	N/A	30.5014	33.5827	39.0325	75.6928	83.6112	91.4925	58.9855	34.3722	83.5989	2.43216	1.28224	1.02547e-06	4.99154e-06	3.19027	3.3301	3.72495
PF3D7_1244000	glucose inhibited division protein a homologue, putative	N/A	67.7809	107.696	88.7102	174.935	184.462	164.027	131.269	88.0625	174.475	1.98126	0.986417	1.03191e-06	5.01847e-06	3.75594	2.63093	2.37686
PF3D7_1441100	conserved Plasmodium protein, unknown function	N/A	2659.27	2294.05	2503.99	1703.93	1436.91	1444.1	2007.04	2485.77	1528.31	0.614824	-0.701755	1.04157e-06	5.06101e-06	0.856874	0.931886	0.606781
PF3D7_0818800	U3 small nucleolar ribonucleoprotein protein IMP4, putative	IMP4	242.881	202.654	230.647	126.155	115.504	117.869	172.618	225.394	119.843	0.531702	-0.91131	1.05508e-06	5.12217e-06	0.785031	0.845276	0.621421
PF3D7_0312500	major facilitator superfamily-related transporter, putative	MFR3	190.916	177.178	175.055	95.8776	96.5408	86.547	137.019	181.05	92.9885	0.513608	-0.961262	1.07521e-06	5.21533e-06	0.632505	0.920934	0.663792
PF3D7_0927600	RNA-binding protein, putative	N/A	68.9106	78.7457	60.323	144.657	141.363	144.245	106.374	69.3264	143.422	2.06879	1.04879	1.07718e-06	5.22034e-06	3.22387	2.16046	5.62296
PF3D7_0906910	tubulin-specific chaperone, putative	N/A	306.144	279.084	308.712	174.094	151.707	167.324	231.177	297.98	164.375	0.551631	-0.858225	1.08931e-06	5.2745e-06	0.827577	0.834976	0.696733
PF3D7_0212800	multidrug efflux pump, putative	MATE	53.095	59.0593	61.5058	121.95	126.71	122.814	90.8556	57.8867	123.825	2.13909	1.09699	1.13283e-06	5.48043e-06	3.46336	3.34638	2.68676
PF3D7_1103800	CCR4-NOT transcription complex subunit 1, putative	NOT1	364.887	331.195	354.841	613.953	593.898	587.695	474.412	350.308	598.516	1.70854	0.772766	1.14102e-06	5.51525e-06	2.54305	2.65941	2.01397
PF3D7_1012200	rhoptry associated adhesin	RA	7.90777	11.5803	10.6452	35.3233	43.0986	35.4431	23.9997	10.0444	37.955	3.77871	1.9179	1.19762e-06	5.78383e-06	6.73564	5.80494	4.47993
PF3D7_1133800	RNA (uracil-5-)methyltransferase, putative	N/A	441.705	402.993	441.186	247.263	244.8	245.629	337.263	428.628	245.897	0.573685	-0.80167	1.19882e-06	5.78457e-06	0.756486	0.884191	0.913453
PF3D7_0212300	peptide chain release factor subunit 1, putative	N/A	2871.65	2421.43	2190.55	1608.05	1344.68	1223.2	1943.26	2494.54	1391.98	0.558008	-0.841643	1.20619e-06	5.80941e-06	0.748852	0.826195	0.587505
PF3D7_1104700	DNA-directed RNA polymerase III subunit RPC8, putative	RPC25	321.959	316.141	289.787	182.504	175.842	158.257	240.748	309.296	172.201	0.556753	-0.844892	1.20711e-06	5.80941e-06	1.24771	0.687894	0.693868
PF3D7_1145600	conserved protein, unknown function	N/A	12.4265	17.3704	21.2905	41.2105	59.476	54.401	34.3625	17.0291	51.6959	3.03573	1.60205	1.20635e-06	5.80941e-06	3.77948	4.62795	3.97263
PF3D7_1312800	conserved Plasmodium protein, unknown function	N/A	127.654	133.173	119.463	216.145	243.938	252.223	182.099	126.763	237.435	1.87306	0.905396	1.20914e-06	5.81415e-06	2.21364	2.23983	3.4273
PF3D7_0913300	conserved Plasmodium protein, unknown function	N/A	1458.42	1163.82	1122.48	773.749	658.546	562.143	956.526	1248.24	664.813	0.532601	-0.908873	1.22753e-06	5.89745e-06	0.818062	0.674981	0.893646
PF3D7_0931300	conserved Plasmodium protein, unknown function	N/A	140.08	133.173	157.313	70.6466	74.1296	66.7648	107.018	143.522	70.5137	0.491309	-1.0253	1.24177e-06	5.95556e-06	0.777646	0.663995	0.757322
PF3D7_1020900	ADP-ribosylation factor	ARF1	1216.67	1196.24	1186.35	793.093	732.676	659.406	964.072	1199.75	728.391	0.607118	-0.719951	1.24093e-06	5.95556e-06	0.74196	0.787531	0.794096
PF3D7_0800700	surface-associated interspersed protein 8.3 (SURFIN 8.3)	SURF8.3	75.6886	66.0075	59.1402	156.432	135.33	125.287	102.981	66.9454	139.016	2.07656	1.0542	1.26903e-06	6.08105e-06	2.01595	3.33866	2.60849
PF3D7_0724700	conserved Plasmodium protein, unknown function	N/A	1490.05	1158.03	1205.28	831.78	682.682	694.024	1010.31	1284.45	736.162	0.573134	-0.803056	1.2812e-06	6.13406e-06	0.635384	0.758009	0.822663
PF3D7_0709000	chloroquine resistance transporter	CRT	938.765	854.623	844.522	541.624	543.042	501.148	703.954	879.303	528.605	0.601163	-0.734171	1.29162e-06	6.17863e-06	0.839638	0.976029	0.76281
PF3D7_0519800	EELM2 domain-containing protein, putative	N/A	4327.81	3175.31	3195.93	1947.83	1386.05	1341.07	2562.33	3566.35	1558.32	0.43695	-1.19446	1.29912e-06	6.20916e-06	0.512926	0.589996	0.652393
PF3D7_1468900	conserved Plasmodium protein, unknown function	N/A	403.296	301.087	343.013	218.668	177.566	162.379	267.668	349.132	186.204	0.533335	-0.906886	1.31077e-06	6.25943e-06	0.806523	0.580915	0.717169
PF3D7_0707900	ribosomal protein S8e, putative	N/A	838.223	807.144	742.8	508.824	489.6	431.911	636.417	796.056	476.778	0.598926	-0.739551	1.31235e-06	6.2611e-06	0.946628	0.76412	1.04972
PF3D7_1304000	condensin complex subunit 2, putative	N/A	32.7608	30.1087	16.5592	68.9646	73.2676	65.9406	47.9336	26.4762	69.3909	2.62088	1.39005	1.31337e-06	6.2611e-06	3.62021	3.67006	6.63422
PF3D7_1356300	ubiquitin-conjugating enzyme E2, putative	N/A	48.5763	42.8469	63.8714	109.334	114.642	114.572	82.3071	51.7649	112.849	2.18004	1.12435	1.31836e-06	6.27948e-06	3.47056	3.19164	3.20087
PF3D7_1450300	NADPH--cytochrome P450 reductase, putative	CPR	146.859	164.44	170.324	74.8518	73.2676	93.9653	120.618	160.541	80.6949	0.502645	-0.992389	1.32506e-06	6.30595e-06	0.580138	0.572901	0.788181
PF3D7_0215500	conserved Plasmodium protein, unknown function	N/A	275.642	272.136	276.776	144.657	153.431	154.96	212.934	274.851	151.016	0.549447	-0.863948	1.32924e-06	6.32043e-06	0.686104	0.689411	0.908854
PF3D7_1361700	cytochrome c oxidase subunit 2, putative	N/A	39.5388	35.8988	29.5701	106.811	74.1296	78.3044	60.7088	35.0026	86.415	2.46882	1.30382	1.36563e-06	6.4879e-06	4.64573	3.11433	4.41175
PF3D7_0918300	eukaryotic translation initiation factor 3 subunit F, putative	EIF3F	649.567	694.815	646.993	401.172	411.16	369.267	528.829	663.792	393.867	0.593359	-0.753024	1.37615e-06	6.53229e-06	0.938432	0.577309	0.992745
PF3D7_0918200	50S ribosomal protein L3, apicoplast, putative	N/A	67.7809	83.3778	76.8822	164.001	159.465	136.827	114.722	76.0136	153.431	2.01846	1.01326	1.39572e-06	6.61953e-06	4.0887	2.40405	2.16682
PF3D7_0109500	N-acetyltransferase, putative	N/A	364.887	272.136	279.142	177.458	132.744	131.057	226.237	305.388	147.086	0.481636	-1.05398	1.39787e-06	6.62406e-06	0.758416	0.614467	0.847592
PF3D7_1372200	histidine-rich protein III	HRPIII	39780.6	48587.3	51040.3	27524.4	31332.7	28057.7	37720.5	46469.4	28971.6	0.623456	-0.681641	1.41606e-06	6.70454e-06	1.00693	0.990555	0.706642
PF3D7_0902300	serine/threonine protein kinase, FIKK family	FIKK9.4	1473.1	1257.62	1204.09	894.017	765.431	745.953	1056.7	1311.6	801.8	0.611312	-0.710019	1.4352e-06	6.78935e-06	0.793427	0.744234	1.00566
PF3D7_0822900	conserved Plasmodium protein, unknown function	N/A	18.0749	32.4247	29.5701	66.4415	68.0958	72.5346	47.8569	26.6899	69.024	2.58615	1.3708	1.4667e-06	6.93248e-06	4.60556	2.50355	2.29584
PF3D7_0628800	glutamyl-tRNA(Gln) amidotransferase subunit B	GATB	29.3717	25.4766	27.2045	81.5801	62.062	67.5891	48.8806	27.3509	70.4104	2.57433	1.3642	1.47056e-06	6.94482e-06	3.16143	3.13227	3.54952
PF3D7_1440100	conserved Plasmodium protein, unknown function	N/A	23.7233	28.9506	22.4733	67.2825	61.2	70.0619	45.6153	25.0491	66.1815	2.64207	1.40167	1.50388e-06	7.09612e-06	4.21874	2.08227	4.723
PF3D7_1251100	conserved Plasmodium protein, unknown function	N/A	564.841	440.05	477.853	328.843	253.42	238.21	383.869	494.248	273.491	0.553348	-0.85374	1.50733e-06	7.10637e-06	0.825581	0.753035	0.651092
PF3D7_0102900	aspartate--tRNA ligase	N/A	675.549	604.489	693.123	433.131	362.89	375.861	524.174	657.72	390.628	0.593911	-0.751681	1.54686e-06	7.28036e-06	0.625384	0.977594	0.667702
PF3D7_1021600	deoxyribose-phosphate aldolase, putative	DPA	299.366	267.504	248.389	535.737	452.535	421.195	370.788	271.753	469.823	1.72886	0.789821	1.54619e-06	7.28036e-06	2.03949	2.28653	2.63638
PF3D7_0918800	dihydrouridine synthase, putative	N/A	449.613	385.623	389.142	239.694	252.558	213.483	321.685	408.126	235.245	0.576402	-0.794852	1.56379e-06	7.35377e-06	0.720431	0.953302	0.900083
PF3D7_1250200	CSC1-like protein, putative	N/A	1625.61	1395.42	1349.58	1038.67	847.318	798.705	1175.88	1456.87	894.899	0.614261	-0.703076	1.57447e-06	7.39774e-06	0.981262	0.730764	1.39167
PF3D7_0406100	V-type proton ATPase subunit B	N/A	3840.92	2976.13	3056.36	2087.44	1575.68	1486.96	2503.91	3291.14	1716.69	0.521612	-0.938952	1.58881e-06	7.45879e-06	0.808416	0.521509	0.73705
PF3D7_1456900	conserved protein, unknown function	N/A	280.161	242.027	276.776	158.955	147.397	133.53	206.474	266.321	146.627	0.550565	-0.861015	1.61407e-06	7.57098e-06	0.94767	0.920627	0.764242
PF3D7_1409100	aldo-keto reductase, putative	N/A	208.991	208.445	209.356	391.08	366.338	346.188	288.4	208.931	367.869	1.76072	0.816166	1.65872e-06	7.76731e-06	2.31385	2.09054	1.88643
PF3D7_1414200	conserved Plasmodium protein, unknown function	N/A	151.377	128.541	166.775	67.2825	70.6817	84.8985	111.593	148.898	74.2876	0.498916	-1.00313	1.6574e-06	7.76731e-06	0.512272	0.895684	0.838576
PF3D7_1144700	apicoplast import protein Tic20, putative	TIC20	19.2046	34.7408	21.2905	68.1236	72.4056	57.698	45.5772	25.0786	66.0757	2.63474	1.39766	1.67182e-06	7.82205e-06	4.08838	3.39486	4.46427
PF3D7_1212300	WD repeat-containing protein, putative	N/A	38.4092	61.3754	47.3121	92.5135	113.78	116.22	78.2684	49.0322	107.505	2.19253	1.1326	1.67763e-06	7.83599e-06	2.3721	2.62937	3.43092
PF3D7_1347500	DNA/RNA-binding protein Alba 4	ALBA4	12228.8	11107.8	11047.4	8266.5	6889.74	6461.35	9333.59	11461.3	7205.86	0.628711	-0.66953	1.67643e-06	7.83599e-06	0.721849	0.777278	0.744734
PF3D7_0906100	vacuolar protein sorting-associated protein 46, putative	VPS46	24.853	23.1605	22.4733	121.95	81.8873	72.5346	57.8097	23.4956	92.1238	3.9209	1.97118	1.68071e-06	7.8419e-06	7.56606	4.21753	5.75939
PF3D7_1417900	conserved Plasmodium protein, unknown function	N/A	15.8155	20.8445	16.5592	50.4619	56.0282	51.1039	35.1355	17.7397	52.5313	2.96122	1.56619	1.68293e-06	7.8419e-06	3.40713	3.36834	3.92962
PF3D7_1418900	ATP-dependent RNA helicase DBP4, putative	DBP4	664.253	560.484	593.767	356.597	362.028	360.2	482.888	606.168	359.609	0.593249	-0.75329	1.68313e-06	7.8419e-06	0.638455	0.689873	0.811995
PF3D7_0707800	RAP protein, putative	N/A	61.0028	63.6914	47.3121	119.426	117.228	128.584	89.5408	57.3354	121.746	2.1234	1.08638	1.68711e-06	7.85384e-06	2.90286	2.09537	3.73262
PF3D7_0928700	conserved Plasmodium protein, unknown function	N/A	14.6859	18.5284	14.1936	56.3491	42.2366	47.8069	32.3001	15.8026	48.7975	3.08794	1.62664	1.691e-06	7.86302e-06	6.24878	3.51561	4.29152
PF3D7_1332700	ATP-dependent RNA helicase DBP8, putative	DBP8	893.578	774.719	835.059	553.399	477.532	478.069	668.726	834.452	503	0.602791	-0.730271	1.69192e-06	7.86302e-06	1.06504	0.929633	0.953786
PF3D7_1364800	DNA-directed RNA polymerases I, II, and III subunit RPABC1, putative	RPB5	1481.01	1206.66	1269.15	930.181	739.572	672.594	1049.86	1318.94	780.782	0.591977	-0.756388	1.7297e-06	8.03187e-06	0.807424	0.819791	0.842175
PF3D7_0411800	conserved Plasmodium protein, unknown function	N/A	27.1123	35.8988	34.3013	93.3545	71.5436	71.7104	55.6535	32.4375	78.8695	2.43143	1.28181	1.75532e-06	8.14403e-06	4.42651	2.66563	3.32226
PF3D7_0203100	protein kinase, putative	N/A	85.8558	70.6396	69.7854	171.57	145.673	137.651	113.529	75.4269	151.632	2.01031	1.00742	1.83204e-06	8.49288e-06	2.70052	3.00168	3.23626
PF3D7_1426900	cytochrome b-c1 complex subunit 6, putative	QCR6	24.853	31.2667	34.3013	85.7852	75.8535	62.6435	52.4505	30.1403	74.7608	2.48042	1.31059	1.84139e-06	8.52912e-06	3.36681	3.95063	2.2487
PF3D7_1028400	nucleolar preribosomal assembly protein, putative	N/A	645.048	514.163	531.079	345.664	326.687	328.879	448.587	563.43	333.743	0.592342	-0.755498	1.85672e-06	8.59295e-06	0.655137	0.965625	0.645309
PF3D7_1010600	eukaryotic translation initiation factor 2 subunit beta	eIF2beta	2880.69	2250.04	2274.53	1569.36	1267.1	1124.29	1894.34	2468.42	1320.25	0.534856	-0.902777	1.86001e-06	8.60099e-06	0.477276	0.96864	0.796275
PF3D7_1412500	actin II	ACT2	1612.06	1367.63	1288.07	976.438	726.642	692.376	1110.54	1422.59	798.485	0.561292	-0.833178	1.87427e-06	8.65972e-06	0.761224	0.605628	0.776036
PF3D7_1425300	conserved Plasmodium protein, unknown function	N/A	20.3343	37.0568	28.3873	71.4877	80.1634	64.2921	50.2869	28.5928	71.981	2.51745	1.33197	1.89994e-06	8.77101e-06	4.29806	3.28765	2.36007
PF3D7_0921200	conserved Plasmodium membrane protein, unknown function	N/A	489.152	507.215	548.821	280.064	309.448	318.163	408.81	515.063	302.558	0.58742	-0.767535	1.91403e-06	8.82872e-06	0.863344	0.951586	0.780037
PF3D7_1361000	protein arginine N-methyltransferase 5, putative	PRMT5	253.049	262.872	248.389	136.247	131.02	152.488	197.344	254.77	139.918	0.549195	-0.864611	1.93924e-06	8.9376e-06	0.876862	0.768674	0.782198
PF3D7_1346800	6-cysteine protein	P47	28.242	25.4766	14.1936	66.4415	64.6479	53.5767	42.0964	22.6374	61.5554	2.71919	1.44318	1.94902e-06	8.97521e-06	3.5747	2.4756	6.56567
PF3D7_1009500	metalloprotease, putative	N/A	93.7635	97.2741	88.7102	179.981	197.391	164.027	136.858	93.2493	180.466	1.93531	0.952566	1.98896e-06	9.15154e-06	3.20614	3.06754	2.92903
PF3D7_0921800	ribosome production factor 1, putative	RPF1	394.259	296.455	308.712	202.689	161.189	159.082	253.731	333.142	174.32	0.52326	-0.934401	1.99705e-06	9.18112e-06	0.868747	0.683449	0.627401
PF3D7_1445100	histidine--tRNA ligase, putative	N/A	1238.13	859.255	975.813	534.055	428.4	490.433	754.348	1024.4	484.296	0.472761	-1.08082	2.01614e-06	9.26123e-06	0.651924	0.739408	0.61115
PF3D7_0932300	M18 aspartyl aminopeptidase	M18AAP	533.21	486.371	528.713	317.069	294.794	300.03	410.031	516.098	303.964	0.588966	-0.763743	2.02163e-06	9.27875e-06	0.968419	0.934763	0.723033
PF3D7_0519200	V-type proton ATPase 16 kDa proteolipid subunit	N/A	1625.61	1768.31	1631.09	1093.34	1032.64	981.69	1355.45	1675	1035.89	0.618442	-0.693289	2.02862e-06	9.30315e-06	0.847088	0.987005	0.808075
PF3D7_1435600	conserved Plasmodium protein, unknown function	N/A	67.7809	56.7433	74.5166	130.36	137.915	139.299	101.103	66.3469	135.858	2.0477	1.034	2.04028e-06	9.34892e-06	2.59903	3.53778	3.06708
PF3D7_1413800	diphthamide biosynthesis protein 1, putative	DPH1	377.314	323.089	312.26	209.417	182.738	184.634	264.909	337.554	192.263	0.569576	-0.81204	2.046e-06	9.36736e-06	0.927043	0.854999	0.936646
PF3D7_0816600	chaperone protein ClpB1	ClpB1	161.544	160.966	159.678	386.033	312.034	268.708	241.494	160.729	322.258	2.00497	1.00358	2.10013e-06	9.60726e-06	2.75418	3.1576	2.7721
PF3D7_0402400	Plasmodium exported protein, unknown function	GEXP18	616.806	487.529	618.606	299.407	352.546	370.916	457.635	574.314	340.956	0.593676	-0.752251	2.12902e-06	9.7314e-06	0.425261	1.24382	0.965914
PF3D7_1119400	ubiquitin-protein ligase, putative	N/A	597.601	474.79	551.186	331.366	322.377	308.272	430.932	541.193	320.672	0.592528	-0.755044	2.17121e-06	9.9161e-06	0.546084	0.963032	0.781155
PF3D7_0808700	erythrocyte membrane protein 1, PfEMP1	VAR	338.904	238.553	246.023	132.883	121.538	117.869	199.295	274.494	124.097	0.452093	-1.14531	2.20822e-06	1.00768e-05	0.662579	0.640407	0.583312
PF3D7_0527200	ubiquitin carboxyl-terminal hydrolase 14	USP14	1079.98	963.477	993.555	688.805	587.865	579.453	815.522	1012.34	618.707	0.611168	-0.710359	2.21979e-06	1.01213e-05	0.758521	0.651668	0.780642
PF3D7_0803700	tubulin gamma chain	g-tub	33.8904	35.8988	29.5701	126.155	82.7493	85.7227	65.6643	33.1198	98.2089	2.96527	1.56816	2.2283e-06	1.01351e-05	5.71674	2.77409	6.81696
PF3D7_0806800	V-type proton ATPase subunit a, putative	N/A	4733.36	3648.94	3663.14	2495.34	1828.24	1819.96	3031.5	4015.15	2047.85	0.51003	-0.971345	2.22505e-06	1.01351e-05	0.858323	0.577574	0.864414
PF3D7_1338100	26S proteasome regulatory subunit RPN3, putative	RPN3	1383.86	1182.34	1179.25	870.468	718.022	717.928	1008.65	1248.49	768.806	0.615791	-0.699488	2.22801e-06	1.01351e-05	0.966013	0.730853	1.4316
PF3D7_0629200	DnaJ protein, putative	N/A	769.313	756.191	846.887	465.09	473.222	494.554	634.21	790.797	477.622	0.603976	-0.727437	2.23957e-06	1.01697e-05	0.721011	1.04546	0.942914
PF3D7_1117700	GTP-binding nuclear protein RAN/TC4	RAN	4330.07	4183.95	4060.56	2838.48	2625.57	2439.8	3413.07	4191.53	2634.62	0.628558	-0.669883	2.23908e-06	1.01697e-05	0.781308	0.54987	1.10392
PF3D7_1129000	spermidine synthase	SpdSyn	1051.73	783.983	755.811	469.296	373.234	361.025	632.514	863.843	401.185	0.464419	-1.1065	2.24864e-06	1.02025e-05	0.551745	0.566293	0.544927
PF3D7_1359600	conserved Plasmodium protein, unknown function	N/A	192.046	163.282	185.7	328.843	312.034	318.163	250.011	180.343	319.68	1.77263	0.825889	2.25226e-06	1.02106e-05	2.67027	2.40733	3.09307
PF3D7_0804300	zinc finger protein, putative	N/A	399.907	341.618	386.777	238.012	217.217	195.349	296.48	376.1	216.859	0.576599	-0.794359	2.26961e-06	1.02809e-05	0.735931	0.756346	0.57619
PF3D7_1447800	calponin homology domain-containing protein, putative	N/A	520.783	391.413	438.82	270.812	260.315	260.465	357.101	450.339	263.864	0.585924	-0.771214	2.28561e-06	1.03449e-05	0.810929	0.837792	1.07156
PF3D7_1032400	phosphatidylinositol N-acetylglucosaminyltransferase subunit A, putative	PIGA	67.7809	47.479	44.9465	109.334	122.4	111.275	83.8692	53.4021	114.336	2.14104	1.09831	2.34111e-06	1.05788e-05	2.39941	2.53935	3.75062
PF3D7_1421600	conserved Plasmodium protein, unknown function	N/A	414.593	283.716	350.11	186.709	153.431	165.676	259.039	349.473	168.605	0.482456	-1.05153	2.33964e-06	1.05788e-05	0.567195	0.91402	0.635344
PF3D7_0927800	cytochrome c oxidase subunit 5B, putative	COX5B	40.6685	63.6914	56.7746	111.016	148.259	107.978	88.0646	53.7115	122.418	2.27917	1.18851	2.34683e-06	1.05961e-05	3.25356	2.03969	3.4942
PF3D7_0722000	conserved Plasmodium protein, unknown function	N/A	102.801	141.279	154.947	50.4619	65.5098	57.698	95.4495	133.009	57.8899	0.435233	-1.20014	2.35682e-06	1.06325e-05	0.583783	0.495244	0.498428
PF3D7_0811900	RNA-binding protein, putative	N/A	55.3544	61.3754	65.0542	144.657	106.023	126.111	93.0959	60.5946	125.597	2.07274	1.05154	2.36998e-06	1.06832e-05	3.80312	2.65343	2.49195
PF3D7_0211700	tyrosine kinase-like protein, putative	TKL1	15.8155	20.8445	17.742	47.0978	55.1662	55.2252	35.3152	18.134	52.4964	2.89491	1.53352	2.44597e-06	1.10168e-05	4.41562	3.01295	4.27497
PF3D7_1364400	conserved Plasmodium protein, unknown function	N/A	1138.72	899.786	875.274	617.317	504.253	509.391	757.457	971.26	543.654	0.559741	-0.837169	2.45989e-06	1.10705e-05	0.768756	0.732801	0.760121
PF3D7_1001500	early transcribed membrane protein 10.1	ETRAMP10	21265.1	17435.2	17431	13030.1	10424.7	9549.02	14855.9	18710.4	11001.3	0.587975	-0.766174	2.46666e-06	1.1092e-05	0.868914	0.781829	0.715506
PF3D7_0703900	conserved Plasmodium membrane protein, unknown function	N/A	1604.15	1199.71	1250.22	786.364	668.89	755.019	1044.06	1351.36	736.758	0.545197	-0.875151	2.47017e-06	1.10975e-05	0.558665	0.753585	0.938918
PF3D7_1245100	kinesin-13, putative	KLP8	36.1498	40.5309	29.5701	99.2417	75.8535	75.0074	59.3922	35.4169	83.3675	2.35389	1.23505	2.47189e-06	1.10975e-05	3.16408	3.04845	4.17855
PF3D7_1364100	6-cysteine protein	P92	29.3717	44.005	36.6669	74.0108	87.0591	94.7896	60.9838	36.6812	85.2865	2.32507	1.21728	2.4851e-06	1.11478e-05	3.11575	2.35331	2.94918
PF3D7_0425800	erythrocyte membrane protein 1, PfEMP1	VAR	218.028	166.756	139.571	1290.98	747.329	750.074	552.124	174.785	929.462	5.31775	2.41082	2.5007e-06	1.12087e-05	8.61704	6.88391	6.90829
PF3D7_0823100	RWD domain-containing protein, putative	N/A	477.855	364.778	377.314	254.833	181.876	196.173	308.805	406.649	210.961	0.518778	-0.946811	2.54194e-06	1.13844e-05	0.901164	0.626724	0.633016
PF3D7_0619500	acyl-CoA synthetase	ACS12	238.363	208.445	261.4	123.632	120.676	143.421	182.656	236.069	129.243	0.547479	-0.869124	2.61772e-06	1.17143e-05	0.796551	0.696733	1.29019
PF3D7_1030500	26S proteasome regulatory subunit RPN9, putative	RPN9	97.1526	88.0099	106.452	32.8002	47.4084	52.7525	70.7627	97.2049	44.3204	0.455948	-1.13306	2.66932e-06	1.19356e-05	0.49133	0.827423	0.637013
PF3D7_1324600	conserved Plasmodium protein, unknown function	N/A	21.4639	18.5284	22.4733	55.5081	56.0282	60.1708	39.0288	20.8219	57.2357	2.74882	1.45881	2.71297e-06	1.2121e-05	3.66727	3.95407	3.497
PF3D7_1120500	tRNA nucleotidyltransferase, putative	N/A	382.962	308.035	356.024	211.099	186.186	204.416	274.787	349.007	200.567	0.574679	-0.799172	2.71877e-06	1.21372e-05	0.628206	0.816963	0.892673
PF3D7_0922500	phosphoglycerate kinase	PGK	4863.28	4365.76	4144.54	3154.71	2812.61	2490.9	3638.63	4457.86	2819.41	0.632458	-0.660958	2.79367e-06	1.24547e-05	0.747634	1.0494	0.990045
PF3D7_1319300	tRNA (guanine(26)-N(2))-dimethyltransferase, putative	TRM1	1082.23	819.882	858.715	567.696	472.36	519.282	720.028	920.277	519.78	0.564808	-0.824169	2.7944e-06	1.24547e-05	0.459554	0.990981	0.974163
PF3D7_0922300	conserved Plasmodium protein, unknown function	N/A	68.9106	64.8494	61.5058	147.181	130.158	121.166	98.9616	65.0886	132.835	2.04083	1.02916	2.79813e-06	1.24613e-05	2.10343	2.8467	2.75147
PF3D7_1466200	conserved Plasmodium protein, unknown function	N/A	837.094	627.65	663.553	1660.2	1249.86	1273.48	1051.97	709.432	1394.51	1.96567	0.975023	2.89388e-06	1.28774e-05	2.36383	1.74489	3.52601
PF3D7_1106300	exonuclease, putative	N/A	102.801	100.748	123.012	213.622	182.738	212.658	155.93	108.854	203.006	1.86495	0.899134	2.97277e-06	1.32179e-05	2.47135	1.93723	2.31399
PF3D7_0818500	zinc finger protein, putative	N/A	1218.93	1279.62	1321.19	764.498	825.769	773.977	1030.66	1273.25	788.081	0.618955	-0.692094	2.99513e-06	1.33066e-05	0.788219	0.735583	0.845752
PF3D7_1401500	esterase, putative	N/A	178.49	101.906	119.463	40.3695	29.307	28.849	83.0641	133.286	32.8418	0.246401	-2.02092	3.05665e-06	1.35691e-05	0.26957	0.251996	0.443675
PF3D7_1439500	oocyst rupture protein 2, putative	ORP2	30.5014	17.3704	21.2905	72.3287	53.4422	57.698	42.1052	23.0541	61.1563	2.65273	1.40748	3.08432e-06	1.3681e-05	2.6991	3.95594	3.87177
PF3D7_1346500	conserved Plasmodium protein, unknown function	N/A	306.144	276.768	260.217	152.227	162.913	160.73	219.833	281.043	158.623	0.564409	-0.825187	3.10345e-06	1.37548e-05	0.622995	0.7017	0.57811
PF3D7_1202400	peptidyl-prolyl cis-trans isomerase	CYP26	58.7434	62.5334	81.6134	120.268	142.225	145.893	101.879	67.6301	136.129	2.01284	1.00924	3.11057e-06	1.37754e-05	3.0454	2.24031	2.70818
PF3D7_1142400	coproporphyrinogen-III oxidase	CPO	534.339	367.094	422.261	232.125	204.287	198.646	326.459	441.231	211.686	0.479762	-1.05961	3.13868e-06	1.38888e-05	0.677448	0.701027	0.849279
PF3D7_0605300	serine/threonine protein kinase	ARK1	123.135	114.645	128.926	259.879	199.977	213.483	173.341	122.235	224.446	1.83618	0.876711	3.1414e-06	1.38898e-05	3.25429	2.08074	2.95475
PF3D7_0212400	conserved Plasmodium membrane protein, unknown function	N/A	782.869	663.549	683.66	454.998	446.501	393.171	570.791	710.026	431.557	0.607804	-0.718322	3.21471e-06	1.42026e-05	0.730413	0.767014	0.830273
PF3D7_1465800	dynein beta chain, putative	N/A	40.6685	37.0568	50.8605	111.016	78.4394	118.693	72.7891	42.862	102.716	2.39644	1.26089	3.24625e-06	1.43305e-05	4.25696	2.66647	4.21304
PF3D7_0604000	conserved Plasmodium protein, unknown function	N/A	23.7233	20.8445	18.9249	59.7132	49.1324	63.4678	39.301	21.1642	57.4378	2.71391	1.44037	3.35689e-06	1.48071e-05	3.17019	3.98386	4.50272
PF3D7_0301400	Plasmodium exported protein, unknown function	N/A	37.2795	33.5827	55.5918	12.6155	10.3437	12.3639	26.9628	42.1513	11.7743	0.279335	-1.83993	3.40763e-06	1.5019e-05	0.390025	0.501704	0.366368
PF3D7_1242600	protein farnesyltransferase subunit alpha	N/A	202.213	181.81	180.969	115.221	75.8535	110.45	144.42	188.331	100.508	0.533681	-0.905951	3.43757e-06	1.51269e-05	0.677656	0.445603	0.816938
PF3D7_1330500	conserved Plasmodium protein, unknown function	N/A	123.135	100.748	87.5274	207.735	188.772	188.755	149.445	103.804	195.087	1.87939	0.910262	3.43718e-06	1.51269e-05	2.00638	2.0012	2.88655
PF3D7_1416400	conserved Plasmodium protein, unknown function	N/A	92.6339	143.595	94.6243	193.437	207.735	213.483	157.585	110.284	204.885	1.85779	0.893585	3.44478e-06	1.51467e-05	3.15608	2.14549	2.74343
PF3D7_1105600	translocon component PTEX88	PTEX88	2077.48	1412.79	1505.71	798.98	566.315	692.376	1175.61	1665.33	685.89	0.411865	-1.27976	3.45298e-06	1.51707e-05	0.470184	0.609197	0.479173
PF3D7_1237200	conserved Plasmodium protein, unknown function	N/A	1360.14	1057.28	1140.22	798.98	713.712	634.678	950.834	1185.88	715.79	0.603595	-0.728348	3.50749e-06	1.5398e-05	0.992656	0.848524	0.677707
PF3D7_1364200	conserved Plasmodium protein, unknown function	N/A	467.688	399.519	464.842	293.52	257.73	235.738	353.173	444.016	262.329	0.59081	-0.759235	3.53357e-06	1.55002e-05	0.948548	0.956717	0.616678
PF3D7_0629900	sec14-like cytosolic factor or phosphatidylinositol/phosphatidylcholine transfer protein, putative	N/A	536.599	601.015	618.606	355.756	346.513	352.782	468.545	585.407	351.684	0.600751	-0.735161	3.56275e-06	1.56159e-05	1.03389	0.726281	1.02954
PF3D7_0314000	co-chaperone p23	P23	39.5388	59.0593	63.8714	114.38	119.814	106.329	83.8322	54.1565	113.508	2.09592	1.06759	3.56758e-06	1.56247e-05	3.86861	3.01826	1.75152
PF3D7_0816000	ribosome assembly protein RRB1, putative	RRB1	843.872	767.771	809.037	538.26	446.501	495.378	650.137	806.893	493.38	0.611456	-0.709679	3.58664e-06	1.56958e-05	0.969196	0.567358	1.06504
PF3D7_0526800	conserved Plasmodium protein, unknown function	N/A	1605.28	1274.99	1284.52	937.75	797.324	784.693	1114.09	1388.26	839.922	0.605017	-0.724953	3.59236e-06	1.57084e-05	0.511775	1.07565	0.98409
PF3D7_0623300	EGF-like membrane protein, putative	N/A	29.3717	49.7951	43.7637	82.4211	93.0929	98.9108	66.2259	40.9768	91.475	2.23236	1.15857	3.60053e-06	1.57317e-05	3.75264	2.78142	2.37793
PF3D7_1302600	deoxyhypusine hydroxylase	DOHH	503.838	377.516	404.519	266.607	193.082	222.549	328.018	428.624	227.413	0.530564	-0.914401	3.62055e-06	1.58068e-05	0.665011	0.582987	0.79427
PF3D7_1146800	conserved Plasmodium protein, unknown function	N/A	187.527	185.284	210.539	336.413	336.169	341.242	266.196	194.45	337.941	1.73793	0.797373	3.64389e-06	1.58962e-05	1.74982	2.95455	1.9957
PF3D7_1027400	DNA-directed RNA polymerase II subunit RPB7, putative	RPB7	518.524	409.941	416.347	301.93	253.42	241.507	356.945	448.27	265.619	0.592542	-0.755011	3.65984e-06	1.59532e-05	0.884777	0.603094	1.00896
PF3D7_0422500	pre-mRNA-splicing helicase BRR2, putative	BRR2	3753.93	2847.58	3036.26	2071.46	1553.27	1580.1	2473.77	3212.59	1734.94	0.540045	-0.888847	3.69731e-06	1.60805e-05	0.691369	0.650255	0.487073
PF3D7_0910100	exportin-7, putative	N/A	950.062	786.299	779.467	565.173	493.048	487.136	676.864	838.61	515.119	0.614254	-0.703094	3.69774e-06	1.60805e-05	0.735575	0.745878	0.712963
PF3D7_1022000	RNA-binding protein, putative	N/A	754.627	643.862	767.639	456.68	458.569	404.71	581.015	722.043	439.986	0.609363	-0.714626	3.69471e-06	1.60805e-05	0.943737	0.897186	0.951784
PF3D7_1007700	AP2 domain transcription factor AP2-I	AP2-I	2572.28	2291.73	2372.7	1749.35	1451.56	1366.62	1967.37	2412.24	1522.51	0.631159	-0.663924	3.74041e-06	1.62534e-05	0.889102	0.774502	0.934987
PF3D7_1335400	reticulocyte binding protein 2 homologue a	RH2a	16.9452	20.8445	21.2905	50.4619	58.6141	54.401	37.0928	19.6934	54.4923	2.76704	1.46834	3.76894e-06	1.63645e-05	4.22292	3.67695	3.33732
PF3D7_1033300	conserved Plasmodium protein, unknown function	N/A	120.876	106.538	118.28	65.6005	56.8901	45.3341	85.5865	115.232	55.9416	0.485471	-1.04254	3.77782e-06	1.63775e-05	0.646842	0.467901	0.704175
PF3D7_1338700	conserved Plasmodium protein, unknown function	N/A	68.9106	67.1655	63.8714	140.452	130.158	131.881	100.406	66.6491	134.164	2.01298	1.00934	3.77681e-06	1.63775e-05	2.52023	2.30511	2.35554
PF3D7_0807900	tyrosine--tRNA ligase	TyrRS	1734.06	1328.26	1398.07	963.822	774.912	703.091	1150.37	1486.8	813.942	0.547447	-0.869209	3.78722e-06	1.64054e-05	0.687274	0.693966	0.573716
PF3D7_1135100	protein phosphatase PPM8, putative	PPM8	773.832	680.919	730.972	479.388	449.949	404.71	586.628	728.574	444.682	0.610346	-0.712301	3.8035e-06	1.6463e-05	0.918578	0.752277	0.7604
PF3D7_0505000	conserved Plasmodium membrane protein, unknown function	N/A	831.445	672.813	706.134	516.393	404.265	429.438	593.415	736.797	450.032	0.610795	-0.71124	3.84492e-06	1.66294e-05	0.759306	0.913164	0.63373
PF3D7_0802300	periodic tryptophan protein 2, putative	PWP2	983.952	787.457	796.027	586.199	452.535	443.45	674.937	855.812	494.061	0.577301	-0.792604	3.86596e-06	1.67073e-05	0.63618	0.720155	0.70934
PF3D7_0809200	asparagine-rich antigen Pfa55-14	pfa55-14	170.582	152.859	188.066	81.5801	93.0929	94.7896	130.162	170.502	89.8209	0.526801	-0.924669	3.88564e-06	1.67793e-05	0.470992	0.863779	0.703967
PF3D7_1326700	conserved Apicomplexan protein, unknown function	N/A	145.729	176.02	191.614	73.1697	101.713	95.6138	130.643	171.121	90.1654	0.52691	-0.924371	3.9669e-06	1.71169e-05	0.572213	0.781032	0.775801
PF3D7_0217600	conserved Plasmodium protein, unknown function	N/A	585.175	530.376	558.283	306.135	355.132	346.188	446.882	557.945	335.819	0.601885	-0.73244	3.97722e-06	1.71481e-05	0.706972	0.974628	1.01739
PF3D7_0700100	erythrocyte membrane protein 1, PfEMP1	VAR	61.0028	49.7951	53.2261	25.2309	20.6873	15.6609	37.6005	54.6747	20.5264	0.375428	-1.41339	4.04799e-06	1.74397e-05	0.362348	0.714596	0.47399
PF3D7_0317300	conserved Plasmodium protein, unknown function	N/A	2887.47	2273.2	2310.01	1670.29	1309.33	1336.12	1964.4	2490.23	1438.58	0.577691	-0.791631	4.10522e-06	1.76725e-05	0.888376	0.693184	1.36012
PF3D7_1360500	guanylyl cyclase beta	GCbeta	108.449	121.593	108.818	213.622	203.425	207.713	160.603	112.953	208.253	1.84371	0.882613	4.11465e-06	1.76994e-05	2.97712	2.48116	2.32112
PF3D7_1118400	haloacid dehalogenase-like hydrolase, putative	N/A	128.784	101.906	126.56	67.2825	56.8901	51.1039	88.7544	119.083	58.4255	0.490627	-1.0273	4.12782e-06	1.77423e-05	0.740863	0.729983	0.527393
PF3D7_1457600	conserved Plasmodium protein, unknown function	N/A	160.415	136.647	164.41	61.3953	85.3352	92.3168	116.753	153.824	79.6824	0.518011	-0.948945	4.14086e-06	1.77846e-05	0.482037	1.05549	0.753889
PF3D7_0727900	conserved Plasmodium protein, unknown function	N/A	216.899	156.333	208.173	109.334	103.437	101.384	149.26	193.802	104.718	0.540336	-0.888072	4.1534e-06	1.78246e-05	0.866882	0.997873	0.811372
PF3D7_1345800	conserved Plasmodium protein, unknown function	N/A	476.725	385.623	398.605	253.15	238.766	253.871	334.457	420.318	248.596	0.591448	-0.757677	4.25775e-06	1.82583e-05	0.517959	1.00828	0.784217
PF3D7_0525600	RNA methyltransferase, putative	N/A	21.4639	18.5284	9.46243	52.144	48.2704	45.3341	32.5339	16.4849	48.5828	2.94711	1.5593	4.27428e-06	1.8315e-05	5.34731	3.22197	6.08716
PF3D7_0714000	histone H2B variant	H2B.Z	1670.8	1359.52	1362.59	1015.13	772.327	712.158	1148.75	1464.3	833.203	0.56901	-0.813474	4.30562e-06	1.84351e-05	0.742789	0.86336	0.544631
PF3D7_1367400	conserved Plasmodium protein, unknown function	N/A	337.775	297.613	333.551	201.848	188.772	168.973	254.755	322.979	186.531	0.577531	-0.792029	4.31602e-06	1.84654e-05	0.799142	0.943676	0.532996
PF3D7_0920700	CRAL/TRIO domain-containing protein, putative	N/A	19.2046	19.6864	13.0108	49.6209	42.2366	57.698	33.5762	17.3006	49.8518	2.88151	1.52682	4.37631e-06	1.87089e-05	3.45531	3.19197	4.66578
PF3D7_0920500	ADP-ribosylation factor, putative	N/A	22.5936	22.0025	27.2045	60.5543	63.7859	60.995	42.856	23.9335	61.7784	2.58125	1.36807	4.38788e-06	1.87295e-05	4.13263	3.45814	4.00084
PF3D7_1246300	conserved Plasmodium protein, unknown function	N/A	847.261	664.707	715.596	507.983	424.952	432.735	598.872	742.521	455.223	0.613078	-0.705858	4.3855e-06	1.87295e-05	0.889011	0.727813	0.830526
PF3D7_0616600	conserved protein, unknown function	N/A	39.5388	34.7408	37.8497	94.1955	90.507	70.8861	61.2863	37.3764	85.1962	2.27941	1.18866	4.41429e-06	1.88277e-05	3.60068	3.86367	2.27737
PF3D7_0709400	Cg7 protein	N/A	33.8904	39.3729	54.409	104.288	92.231	84.0742	68.0442	42.5574	93.531	2.19776	1.13603	4.42903e-06	1.88761e-05	4.67576	2.28531	2.68775
PF3D7_1147900	conserved Plasmodium protein, unknown function	N/A	178.49	166.756	185.7	95.8776	89.645	97.2623	135.622	176.982	94.2617	0.532606	-0.908858	4.47169e-06	1.90433e-05	1.18235	0.664851	0.665463
PF3D7_1330600	elongation factor Tu, putative	N/A	75.6886	72.9556	61.5058	175.776	124.986	133.53	107.407	70.05	144.764	2.06658	1.04724	4.59083e-06	1.95357e-05	3.44352	1.95035	2.98168
PF3D7_0715500	ATP synthase subunit epsilon, mitochondrial, putative	N/A	15.8155	18.5284	23.6561	52.985	57.7521	49.4554	36.3654	19.3333	53.3975	2.76194	1.46568	4.60688e-06	1.95889e-05	4.21034	3.5529	3.01823
PF3D7_1203000	origin recognition complex subunit 1	ORC1	102.801	97.2741	117.098	210.258	193.944	183.809	150.864	105.724	196.004	1.85391	0.890574	4.64309e-06	1.97278e-05	2.67393	2.43798	2.54813
PF3D7_0805400	acetyltransferase, putative	N/A	133.302	127.383	125.377	71.4877	58.6141	63.4678	96.6053	128.687	64.5232	0.501395	-0.995982	4.68601e-06	1.98949e-05	0.895744	0.695585	0.801893
PF3D7_1402500	ribosomal protein S27a, putative	N/A	1046.08	1506.59	1607.43	396.126	586.141	657.757	966.688	1386.7	546.675	0.394226	-1.3429	4.79158e-06	2.03276e-05	0.474445	0.463787	0.382985
PF3D7_0420100	serine/threonine protein kinase RIO2	RIO2	704.921	611.437	661.187	481.07	372.372	353.606	530.766	659.182	402.349	0.610377	-0.712228	4.80598e-06	2.03731e-05	0.859522	1.02932	0.718042
PF3D7_1449400	crossover junction endonuclease MUS81, putative	MUS81	25.9827	30.1087	24.8389	52.985	85.3352	79.1287	49.7298	26.9767	72.483	2.68687	1.42593	4.84305e-06	2.05146e-05	3.44599	3.56259	3.87865
PF3D7_0508900	conserved Plasmodium protein, unknown function	N/A	160.415	122.751	186.883	305.294	265.487	257.992	216.47	156.683	276.258	1.76317	0.81817	4.87392e-06	2.06296e-05	1.66731	3.72017	2.2239
PF3D7_1434300	Hsp70/Hsp90 organizing protein	HOP	2139.62	1876	2007.22	1383.5	1203.31	1222.37	1638.67	2007.61	1269.73	0.632457	-0.660961	4.8812e-06	2.06446e-05	0.977282	0.951266	0.740532
PF3D7_0206300	pentafunctional AROM polypeptide, putative, pseudogene	AROM	3424.06	2783.89	2843.46	2167.34	1815.31	1718.58	2458.77	3017.14	1900.41	0.629871	-0.666871	4.90662e-06	2.07364e-05	1.39324	0.80645	0.767915
PF3D7_0907700	proteasome activator 28 subunit beta, putative	PA28	1821.05	1268.04	1363.77	800.662	630.101	569.562	1075.53	1484.29	666.775	0.449223	-1.1545	4.9282e-06	2.08117e-05	0.756118	0.74943	0.695787
PF3D7_0827900	protein disulfide isomerase	PDI8	6792.77	5835.29	5709.39	4521.39	3687.51	3260.76	4967.85	6112.49	3823.22	0.625477	-0.676971	4.96823e-06	2.09648e-05	0.800901	1.39121	0.754454
PF3D7_0310500	ATP-dependent RNA helicase DHX57, putative	DHX57	915.042	724.924	826.78	590.404	471.498	454.166	663.802	822.248	505.356	0.614603	-0.702274	4.97427e-06	2.09743e-05	0.81088	0.741381	0.793058
PF3D7_1315700	tRNA (adenine(58)-N(1))-methyltransferase catalytic subunit TRM61, putative	GCD14	233.844	218.867	233.012	115.221	131.02	135.178	177.857	228.574	127.14	0.556229	-0.846249	5.00784e-06	2.10998e-05	0.431667	1.02967	0.934556
PF3D7_0409400	chaperone protein DnaJ	DnaJ	1079.98	910.208	887.102	697.215	537.008	530.822	773.722	959.095	588.348	0.613441	-0.705004	5.01598e-06	2.11181e-05	0.789265	0.896639	0.623542
PF3D7_0627700	transportin	N/A	1700.17	1453.32	1595.6	1076.52	910.242	1004.77	1290.1	1583.03	997.177	0.629916	-0.666768	5.16655e-06	2.17355e-05	0.793321	0.746634	0.589373
PF3D7_0407800	conserved Plasmodium protein, unknown function	N/A	90.3745	46.321	65.0542	227.92	145.673	185.458	126.8	67.2499	186.35	2.77101	1.47041	5.20582e-06	2.18842e-05	3.57629	4.11224	3.72345
PF3D7_1417400	rap guanine nucleotide exchange factor, putative, pseudogene	EPAC	56.4841	63.6914	57.9574	102.606	131.882	128.584	90.2007	59.3776	121.024	2.03821	1.0273	5.24296e-06	2.20236e-05	3.03415	3.13013	3.51447
PF3D7_0925400	protein phosphatase-beta	N/A	41.7982	54.4272	46.1293	98.4007	95.6788	109.626	74.3434	47.4516	101.235	2.13344	1.09318	5.29132e-06	2.22099e-05	3.97819	2.20968	2.89345
PF3D7_1346700	6-cysteine protein	P48/45	167.193	177.178	184.517	277.54	328.411	313.218	241.343	176.296	306.39	1.73793	0.797368	5.49164e-06	2.30333e-05	2.80514	2.3299	2.06675
PF3D7_1306500	MORN repeat protein, putative	N/A	61.0028	56.7433	68.6026	126.155	122.4	126.936	93.6398	62.1162	125.163	2.01499	1.01077	5.52692e-06	2.31638e-05	3.12559	3.19907	2.24997
PF3D7_0811000	cullin-1, putative	CUL1	7.90777	12.7383	14.1936	66.4415	48.2704	36.2673	30.9698	11.6132	50.3264	4.33354	2.11555	5.54957e-06	2.32275e-05	12.9555	4.52022	4.55951
PF3D7_1002800	DnaJ protein, putative	N/A	19.2046	25.4766	21.2905	47.9388	61.2	64.2921	39.9004	21.9905	57.8103	2.62887	1.39444	5.55048e-06	2.32275e-05	2.66558	3.01031	3.84512
PF3D7_0204300	conserved Plasmodium protein, unknown function	N/A	411.204	330.037	431.723	223.714	255.144	215.131	311.159	390.988	231.33	0.591654	-0.757174	5.58044e-06	2.33091e-05	0.647026	0.82568	0.666996
PF3D7_1017900	26S proteasome regulatory subunit p55, putative	RPN5	508.357	411.099	409.25	300.248	246.524	248.101	353.93	442.902	264.958	0.598231	-0.741224	5.58258e-06	2.33091e-05	0.878552	0.590686	0.918424
PF3D7_1320100	ATP-dependent Clp protease adapter protein ClpS	ClpS	21.4639	31.2667	27.2045	58.0312	63.7859	75.8316	46.264	26.645	65.8829	2.47261	1.30604	5.58081e-06	2.33091e-05	4.15216	2.45515	6.55477
PF3D7_0625400	conserved Plasmodium protein, unknown function	N/A	525.302	370.568	373.766	216.145	184.462	154.136	304.063	423.212	184.914	0.436931	-1.19452	5.60541e-06	2.33868e-05	0.518234	0.841328	0.55368
PF3D7_1321700	splicing factor 1	SF1	2939.43	2611.35	2621.09	1932.69	1646.37	1632.03	2230.49	2723.96	1737.03	0.637686	-0.649082	5.6154e-06	2.34108e-05	1.44724	0.779723	0.791111
PF3D7_1140700	conserved Plasmodium protein, unknown function	N/A	1046.08	876.625	1056.24	616.476	621.482	618.193	805.851	992.984	618.717	0.623088	-0.682492	5.70245e-06	2.37559e-05	0.984329	1.0717	0.927132
PF3D7_0212900	arginyl-tRNA--protein transferase	ATEL1	18.0749	13.8963	17.742	52.144	42.2366	49.4554	32.2582	16.5711	47.9453	2.89331	1.53272	5.72461e-06	2.38303e-05	4.09096	3.97435	3.64071
PF3D7_1017500	essential light chain ELC	ELC	86.9855	90.326	86.3446	29.4361	43.0986	47.8069	63.9996	87.8854	40.1139	0.456434	-1.13152	5.73683e-06	2.38633e-05	0.413717	0.725149	0.576961
PF3D7_1428900	conserved Plasmodium protein, unknown function	N/A	62.1325	56.7433	63.8714	150.545	120.676	103.032	92.8333	60.9157	124.751	2.04793	1.03416	5.75567e-06	2.39237e-05	2.96221	3.23209	1.68096
PF3D7_1000400	rifin	RIF	0	0	0	12.6155	8.61972	9.06683	5.05034	0	10.1007	Inf	Inf	5.81282e-06	2.41432e-05	Inf	Inf	Inf
PF3D7_0320800	ATP-dependent RNA helicase DDX6	DOZI	170.582	170.23	147.85	330.525	283.589	242.332	224.185	162.887	285.482	1.75263	0.809525	5.90452e-06	2.44874e-05	2.53319	2.03706	2.66066
PF3D7_1407800	plasmepsin IV	PM4	4919.76	4435.24	4377.56	3206.01	2806.58	2800	3757.52	4577.52	2937.53	0.64173	-0.639962	5.90032e-06	2.44874e-05	0.969341	0.623311	0.969013
PF3D7_1437900	HSP40, subfamily A	HSP40	3664.69	3251.74	3417.12	2470.11	2096.31	2047.45	2824.57	3444.51	2204.63	0.64004	-0.643766	5.96145e-06	2.47051e-05	1.01873	0.956088	0.728599
PF3D7_1019100	conserved Plasmodium protein, unknown function	N/A	50.8357	49.7951	56.7746	100.083	103.437	123.639	80.7605	52.4684	109.053	2.07844	1.0555	5.99603e-06	2.48298e-05	1.92033	3.38267	2.68142
PF3D7_1003100	conserved Plasmodium protein, unknown function	N/A	23.7233	16.2124	10.6452	79.898	53.4422	50.2797	39.0335	16.8603	61.2066	3.63022	1.86006	6.04853e-06	2.50285e-05	4.11747	5.00975	4.92185
PF3D7_1109100	conserved Plasmodium protein, unknown function	N/A	106.19	70.6396	91.0759	29.4361	40.5127	46.1584	64.0021	89.3018	38.7024	0.433389	-1.20627	6.08401e-06	2.51566e-05	0.349129	0.969326	0.680459
PF3D7_1471300	conserved Plasmodium protein, unknown function	N/A	19.2046	23.1605	15.3764	59.7132	56.8901	42.0371	36.0637	19.2472	52.8802	2.74742	1.45808	6.09524e-06	2.51843e-05	5.19346	3.7132	4.3307
PF3D7_0322100	mRNA-capping enzyme subunit beta	Prt1	735.422	531.534	626.886	381.828	309.448	359.376	490.749	631.281	350.217	0.554773	-0.850031	6.11422e-06	2.52439e-05	0.650505	0.694015	0.536548
PF3D7_1312400	translation initiation factor IF-2, putative	IF2a	19.2046	16.2124	22.4733	55.5081	49.1324	53.5767	36.0179	19.2967	52.7391	2.73306	1.45052	6.15443e-06	2.5391e-05	4.70589	3.49351	4.14786
PF3D7_1140400	conserved Plasmodium protein, unknown function	N/A	9.03745	15.0543	9.46243	47.9388	31.8929	32.9703	24.3927	11.1847	37.6007	3.36178	1.74923	6.18682e-06	2.55057e-05	8.96368	2.66295	4.24227
PF3D7_1210000	50S ribosomal protein L1, apicoplast, putative	RPL1	28.242	26.6346	24.8389	69.8056	68.0958	59.3465	46.1606	26.5718	65.7493	2.4744	1.30708	6.24674e-06	2.57336e-05	2.93954	2.73064	3.19808
PF3D7_0306000	conserved Plasmodium protein, unknown function	N/A	25.9827	16.2124	11.828	84.9442	64.6479	49.4554	42.1784	18.0077	66.3492	3.68449	1.88147	6.26741e-06	2.57996e-05	5.32281	4.59673	7.2747
PF3D7_1037000	DNA polymerase zeta catalytic subunit, putative	N/A	85.8558	75.2717	67.4198	158.955	156.879	127.76	112.023	76.1824	147.865	1.94093	0.956746	6.37529e-06	2.62242e-05	2.85478	2.48612	3.38146
PF3D7_1462300	GTP-binding protein, putative	N/A	1286.71	975.058	1186.35	777.113	678.372	668.472	928.679	1149.37	707.986	0.615976	-0.699054	6.50436e-06	2.67353e-05	0.789586	0.850724	0.914686
PF3D7_1419400	conserved Plasmodium membrane protein, unknown function	N/A	974.915	714.502	745.166	470.978	435.296	388.225	621.514	811.528	431.499	0.531713	-0.911281	6.52023e-06	2.67807e-05	0.744907	0.726725	0.929667
PF3D7_0609500	conserved Plasmodium protein, unknown function	N/A	30.5014	40.5309	53.2261	78.2159	99.9887	93.141	65.934	41.4195	90.4486	2.18372	1.12679	6.54276e-06	2.68534e-05	3.86676	3.84785	2.35457
PF3D7_0908200	conserved Plasmodium protein, unknown function	N/A	44.0576	46.321	50.8605	99.2417	107.746	93.141	73.5614	47.0797	100.043	2.12497	1.08744	6.65509e-06	2.72942e-05	2.56391	2.99088	2.61634
PF3D7_0532500	Plasmodium exported protein, unknown function	N/A	28.242	30.1087	27.2045	6.72825	10.3437	4.94554	17.9288	28.5184	7.33915	0.257348	-1.95821	6.87135e-06	2.81604e-05	0.40258	0.431829	0.221336
PF3D7_1409300	DNA damage-inducible protein 1, putative	DDI1	11.2968	19.6864	27.2045	56.3491	54.3042	46.9827	35.9706	19.3959	52.5453	2.70909	1.43781	6.92286e-06	2.83505e-05	7.52147	4.30248	2.32377
PF3D7_0731300	Plasmodium exported protein (PHISTb), unknown function	PfG174	1125.16	1087.39	1211.19	724.128	705.093	722.873	929.306	1141.25	717.365	0.62858	-0.669831	7.16753e-06	2.93092e-05	1.41658	0.801939	0.758301
PF3D7_0929200	RNA-binding protein, putative	N/A	1797.32	1462.59	1478.5	1136.23	925.758	891.846	1282.04	1579.47	984.612	0.623381	-0.681814	7.16412e-06	2.93092e-05	1.3915	0.782807	0.766406
PF3D7_1331100	DNA polymerase theta, putative	POLQ	641.659	518.795	577.208	360.803	344.789	357.728	466.83	579.221	354.44	0.611925	-0.708574	7.2019e-06	2.94281e-05	0.670188	0.582345	1.13864
PF3D7_0208600	ribosome-recycling factor	RRF1	56.4841	35.8988	29.5701	100.083	82.7493	85.7227	65.0846	40.651	89.5183	2.20212	1.13889	7.22605e-06	2.94851e-05	2.11186	2.0198	5.32612
PF3D7_0810700	conserved Plasmodium protein, unknown function	N/A	112.968	81.0618	79.2478	37.8464	47.4084	37.9158	66.0747	91.0926	41.0569	0.450716	-1.14971	7.22649e-06	2.94851e-05	0.522445	0.736733	0.863743
PF3D7_1017400	phosphomannomutase, putative	PMM	2004.05	1763.67	1667.75	1317.9	1105.05	1042.69	1483.52	1811.83	1155.21	0.637594	-0.64929	7.23536e-06	2.94997e-05	0.828249	1.05899	0.839413
PF3D7_1402700	U2 snRNP-associated SURP motif-containing protein, putative	SR140	1295.74	1114.02	1076.35	796.457	705.093	697.321	947.498	1162.04	732.957	0.630751	-0.664858	7.2606e-06	2.95808e-05	1.0387	0.795578	0.788783
PF3D7_1359400	CUGBP Elav-like family member 1	CELF1	2968.8	2664.62	2572.6	1990.72	1652.4	1620.49	2244.94	2735.34	1754.54	0.641433	-0.640629	7.2705e-06	2.95994e-05	0.797471	0.662324	0.84314
PF3D7_0308000	DNA polymerase delta small subunit, putative	N/A	22.5936	20.8445	20.1077	48.7798	59.476	59.3465	38.5247	21.1819	55.8675	2.63751	1.39918	7.3288e-06	2.98149e-05	3.28058	2.78367	5.1337
PF3D7_0923400	conserved Plasmodium protein, unknown function	N/A	553.544	518.795	631.617	323.797	338.755	376.685	457.199	567.985	346.412	0.609897	-0.713363	7.3791e-06	2.99975e-05	0.666643	0.882561	0.927218
PF3D7_1144600	transcription initiation factor IIF subunit beta, putative	TFG2	201.083	206.129	243.657	116.062	123.262	123.639	168.972	216.956	120.988	0.557659	-0.842546	7.43406e-06	3.01988e-05	0.779991	0.870409	0.832535
PF3D7_1438100	secretory complex protein 62	SEC62	464.299	408.783	425.809	290.156	262.901	228.319	346.711	432.964	260.459	0.601572	-0.733191	7.55658e-06	3.06741e-05	0.886197	0.840962	0.700331
PF3D7_1243700	ubiquitin-conjugating enzyme E2, putative	N/A	23.7233	31.2667	27.2045	108.493	78.4394	65.1163	55.7072	27.3982	84.0163	3.06649	1.61659	7.58359e-06	3.07612e-05	6.91201	3.72057	2.91061
PF3D7_0804800	peptidyl-prolyl cis-trans isomerase	CYP24	311.792	290.664	338.282	201.848	163.775	182.985	248.224	313.579	182.869	0.583167	-0.77802	7.61147e-06	3.0844e-05	1.0543	0.868969	0.689209
PF3D7_1251500	ATP-dependent RNA helicase DRS1, putative	DRS1	1131.94	1021.38	1011.3	767.021	623.205	600.883	859.288	1054.87	663.703	0.629179	-0.668458	7.61512e-06	3.0844e-05	0.871117	0.816119	0.94422
PF3D7_1011000	inner membrane complex sub-compartment protein 1	ISP1	24.853	24.3185	23.6561	57.1901	64.6479	61.8193	42.7475	24.2759	61.2191	2.52181	1.33446	7.64206e-06	3.09305e-05	2.73671	2.83927	3.4979
PF3D7_1013200	conserved Plasmodium protein, unknown function	N/A	249.66	204.971	237.743	132.883	126.71	131.057	180.504	230.791	130.217	0.564218	-0.825675	7.72462e-06	3.12419e-05	0.915341	0.932335	0.918393
PF3D7_1345700	isocitrate dehydrogenase [NADP], mitochondrial	IDH	553.544	467.842	519.251	333.89	324.963	279.423	413.152	513.546	312.759	0.609018	-0.715443	7.73492e-06	3.12608e-05	0.758052	0.79175	0.776901
PF3D7_1126900	small nuclear ribonucleoprotein F, putative	SNRPF	638.27	516.479	469.573	340.618	289.622	262.114	419.446	541.441	297.451	0.54937	-0.86415	7.7588e-06	3.13345e-05	0.569865	0.702716	0.710762
PF3D7_0608500	proteasome subunit alpha type-2, putative	N/A	728.644	604.489	687.209	468.455	376.682	403.062	544.757	673.447	416.066	0.617815	-0.694753	7.91882e-06	3.19575e-05	1.00259	0.784977	1.05885
PF3D7_1211300	DNA helicase MCM8, putative	MCM8	64.3918	94.9581	78.065	142.975	155.155	154.96	115.084	79.1383	151.03	1.90843	0.932389	7.94359e-06	3.20341e-05	3.14867	2.13653	2.59263
PF3D7_0804700	conserved Plasmodium protein, unknown function	N/A	143.47	147.069	172.689	254.833	284.451	268.708	211.87	154.409	269.33	1.74426	0.802617	7.96938e-06	3.21148e-05	2.58491	2.97091	2.00021
PF3D7_0614700	conserved Plasmodium protein, unknown function	N/A	20.3343	24.3185	23.6561	56.3491	60.338	58.5223	40.5864	22.7696	58.4031	2.56496	1.35894	7.98913e-06	3.2171e-05	3.49018	4.19354	3.32149
PF3D7_1349600	conserved Plasmodium protein, unknown function	N/A	41.7982	35.8988	60.323	97.5597	111.194	84.0742	71.808	46.0067	97.6094	2.12164	1.08518	8.02688e-06	3.22996e-05	3.52769	4.59367	1.69479
PF3D7_1362000	conserved Plasmodium protein, unknown function	N/A	11.2968	15.0543	22.4733	49.6209	49.1324	41.2129	31.4651	16.2748	46.6554	2.86672	1.5194	8.0327e-06	3.22996e-05	5.06253	5.31613	3.02093
PF3D7_0705000	mRNA cap guanine-N7 methyltransferase, putative	N/A	912.782	808.302	887.102	604.702	518.907	506.918	706.452	869.396	543.509	0.625157	-0.677709	8.04023e-06	3.23065e-05	0.646188	1.04541	0.703605
PF3D7_0214000	T-complex protein 1 subunit theta	CCT8	1429.05	1169.61	1200.55	901.586	773.189	733.589	1034.59	1266.4	802.788	0.633914	-0.657642	8.07693e-06	3.24305e-05	0.852579	0.962228	1.00254
PF3D7_1109200	conserved Plasmodium protein, unknown function	N/A	54.2247	45.163	43.7637	24.3899	11.2056	16.4851	32.5387	47.7171	17.3602	0.363815	-1.45872	8.13056e-06	3.26222e-05	0.549899	0.377078	0.392527
PF3D7_1440700	adaptor complexes medium subunit family	N/A	67.7809	94.9581	117.098	23.5489	36.2028	31.3218	61.8183	93.2788	30.3578	0.325452	-1.61948	8.15981e-06	3.27159e-05	0.454211	0.466189	0.434211
PF3D7_1366500	nucleoside diphosphate kinase	NDK	57.6137	28.9506	40.2153	151.386	105.161	103.032	81.0597	42.2599	119.859	2.83625	1.50398	8.24072e-06	3.30164e-05	2.99454	4.90965	3.98326
PF3D7_0621300	mRNA binding Pumilio-homology domain protein, putative	N/A	728.644	466.684	553.552	283.428	212.045	214.307	409.777	582.96	236.593	0.405848	-1.30099	8.28344e-06	3.31636e-05	0.668941	0.685264	0.644993
PF3D7_1301700	CX3CL1-binding protein 2	CBP2	5111.81	5008.46	5397.13	3430.57	3344.45	3250.05	4257.08	5172.47	3341.69	0.646053	-0.630275	8.30247e-06	3.32159e-05	1.09265	0.76977	1.04771
PF3D7_1329300	chromatin assembly factor 1 subunit, putative	N/A	64.3918	57.9013	49.6777	203.53	139.639	131.057	107.699	57.3236	158.075	2.75759	1.46341	8.38944e-06	3.35396e-05	4.27141	3.51036	4.32839
PF3D7_0103500	conserved Plasmodium protein, unknown function	N/A	38.4092	45.163	37.8497	81.5801	81.8873	101.384	64.3788	40.474	88.2837	2.18125	1.12515	8.4669e-06	3.38249e-05	3.45905	2.7963	3.41287
PF3D7_0820500	protein transport protein YIF1, putative	YIF1	883.411	658.917	651.725	427.244	342.203	371.74	555.873	731.351	380.396	0.520127	-0.943063	8.49779e-06	3.38995e-05	0.60912	0.877768	0.765825
PF3D7_1128000	conserved Plasmodium protein, unknown function	N/A	1621.09	1284.25	1354.31	1003.35	751.639	778.099	1132.12	1419.88	844.363	0.59467	-0.749838	8.49283e-06	3.38995e-05	0.917741	0.6663	0.78907
PF3D7_1143400	translation initiation factor eIF-1A, putative	N/A	1582.68	1197.4	1175.71	800.662	624.929	558.022	989.9	1318.6	661.204	0.501446	-0.995834	8.61163e-06	3.43043e-05	0.762828	0.814039	0.638628
PF3D7_1228400	conserved Plasmodium protein, unknown function	N/A	861.947	777.035	799.575	561.809	459.431	501.148	660.158	812.852	507.463	0.624299	-0.679691	8.61004e-06	3.43043e-05	0.852125	0.722988	1.01744
PF3D7_1451800	sortilin	SORTLR	1164.7	1081.6	949.791	770.385	627.515	620.666	869.109	1065.36	672.855	0.631574	-0.662977	8.64034e-06	3.4394e-05	0.788359	0.508373	1.2006
PF3D7_1469100	conserved Plasmodium protein, unknown function	N/A	109.579	86.8519	98.1727	38.6875	47.4084	55.2252	72.6541	98.2012	47.107	0.479699	-1.0598	8.64847e-06	3.44017e-05	0.574822	0.629241	0.978725
PF3D7_1134200	conserved Plasmodium protein, unknown function	N/A	334.386	276.768	340.647	103.447	179.29	199.47	239.001	317.267	160.736	0.506626	-0.981007	8.72814e-06	3.46938e-05	0.389636	1.09488	0.78619
PF3D7_0302900	exportin-1, putative	N/A	1152.27	1029.48	1120.11	730.856	661.132	692.376	897.706	1100.62	694.788	0.631267	-0.663678	8.76745e-06	3.48251e-05	0.974088	0.772867	1.45354
PF3D7_1143700	conserved Plasmodium protein, unknown function	N/A	22.5936	18.5284	23.6561	46.2567	62.9239	59.3465	38.8842	21.5927	56.1757	2.60161	1.3794	8.79164e-06	3.48961e-05	3.33424	5.23754	3.19644
PF3D7_1318100	ferredoxin, putative	N/A	14.6859	19.6864	17.742	47.9388	43.9606	53.5767	32.9317	17.3714	48.492	2.79148	1.48103	8.84981e-06	3.51019e-05	7.18504	2.76169	3.83675
PF3D7_0410700	ribosome biogenesis GTPase A, putative	RbgA	102.801	101.906	89.8931	190.914	177.566	174.742	139.637	98.2001	181.074	1.84393	0.882785	8.9184e-06	3.53487e-05	2.21346	1.5268	3.57141
PF3D7_0425900	rifin	RIF	3.38904	3.47408	2.36561	22.7079	20.6873	15.6609	11.3808	3.07624	19.6854	6.39916	2.67788	8.9795e-06	3.55655e-05	10.9121	9.18363	8.43505
PF3D7_0505500	DNA mismatch repair protein MSH6, putative	MSH6	135.562	92.642	111.184	227.92	179.29	206.064	158.777	113.129	204.425	1.807	0.853599	9.10664e-06	3.60251e-05	1.91609	2.6158	2.8815
PF3D7_1422600	conserved Plasmodium protein, unknown function	N/A	28.242	22.0025	17.742	61.3953	62.062	51.1039	40.4246	22.6622	58.1871	2.56758	1.36041	9.10853e-06	3.60251e-05	3.39008	3.55324	5.19999
PF3D7_1310800	conserved Plasmodium protein, unknown function	N/A	834.834	705.238	756.994	503.778	434.434	494.554	621.639	765.689	477.589	0.623737	-0.68099	9.22921e-06	3.64764e-05	0.916926	0.600972	1.13637
PF3D7_0913600	conserved Plasmodium protein, unknown function	N/A	25.9827	19.6864	20.1077	58.8722	56.8901	54.401	39.3233	21.9256	56.7211	2.58698	1.37127	9.3437e-06	3.69026e-05	2.84757	3.294	3.90594
PF3D7_1450500	conserved Plasmodium protein, unknown function	N/A	42.9279	49.7951	47.3121	103.447	88.7831	102.208	72.4122	46.6784	98.1459	2.1026	1.07217	9.40972e-06	3.71369e-05	2.9461	2.7097	2.25114
PF3D7_1132200	T-complex protein 1 subunit alpha	TCP1	3094.2	2664.62	2776.04	2032.77	1808.42	1667.47	2340.59	2844.95	1836.22	0.645431	-0.631664	9.42587e-06	3.71742e-05	0.825637	0.773601	0.867188
PF3D7_0912500	SAP domain-containing protein, putative	N/A	793.036	705.238	729.79	502.096	478.394	410.48	603.172	742.688	463.657	0.624296	-0.679699	9.47081e-06	3.73249e-05	0.941779	0.668182	0.852113
PF3D7_0709900	conserved protein, unknown function	N/A	53.095	27.7926	50.8605	95.8776	99.9887	85.7227	68.8895	43.9161	93.863	2.13733	1.09581	9.52517e-06	3.75125e-05	2.44027	5.23665	2.76531
PF3D7_0320700	signal peptidase complex subunit SPC2, putative	SPC2	27.1123	17.3704	30.7529	60.5543	57.7521	67.5891	43.5218	25.0785	61.9651	2.47084	1.305	9.55459e-06	3.76017e-05	3.48296	4.18822	3.96773
PF3D7_0516500	major facilitator superfamily domain-containing protein, putative	MFS1	63.2621	61.3754	68.6026	126.996	123.262	130.233	95.6217	64.4134	126.83	1.969	0.977465	9.5661e-06	3.76203e-05	2.9766	2.28636	2.60722
PF3D7_0405400	pre-mRNA-processing-splicing factor 8, putative	PRPF8	8281.69	6765.19	6484.13	4970.5	3853.01	3772.62	5687.86	7177	4198.71	0.585023	-0.773435	9.66827e-06	3.79952e-05	0.640899	0.71371	0.740848
PF3D7_0321000	conserved Plasmodium protein, unknown function	N/A	595.342	480.581	522.799	319.592	324.963	336.297	429.929	532.907	326.951	0.613523	-0.704811	9.69863e-06	3.80875e-05	0.827747	0.806598	1.14785
PF3D7_1135600	condensin-2 complex subunit D3, putative	N/A	33.8904	59.0593	49.6777	95.8776	99.1267	103.032	73.444	47.5425	99.3455	2.08961	1.06324	9.7283e-06	3.81771e-05	3.37187	1.47071	3.81047
PF3D7_0818700	DNA helicase, putative	N/A	1902.38	1631.66	1689.04	1285.94	1061.95	999.824	1428.47	1741.03	1115.9	0.640945	-0.641727	9.75322e-06	3.82478e-05	0.835832	0.774179	0.675302
PF3D7_0811300	CCR4-associated factor 1	CAF1	9017.12	6970.16	7629.08	5505.39	4485.7	4522.7	6355.02	7872.12	4837.93	0.614565	-0.702362	9.8187e-06	3.84774e-05	0.767306	0.73357	0.855866
PF3D7_0507600	cell differentiation protein, putative	CAF40	1018.97	785.141	792.478	562.65	416.332	461.584	672.86	865.531	480.189	0.554791	-0.849983	9.92822e-06	3.88791e-05	0.839019	0.517319	1.01312
PF3D7_0308700	conserved Plasmodium protein, unknown function	N/A	10.1671	8.10618	8.27962	31.1182	28.4451	37.0916	20.5346	8.85098	32.2183	3.64008	1.86397	9.96607e-06	3.89998e-05	3.26832	4.39735	5.70429
PF3D7_1225300	conserved Plasmodium protein, unknown function	N/A	293.717	229.289	282.69	152.227	167.222	147.542	212.115	268.565	155.664	0.579612	-0.78684	9.98427e-06	3.90435e-05	0.651343	0.831314	0.753504
PF3D7_1401100	DnaJ protein, putative	N/A	546.766	510.689	507.423	830.939	852.49	816.839	677.524	521.626	833.423	1.59774	0.676033	1.02011e-05	3.98633e-05	2.36995	2.10283	2.90615
PF3D7_1351900	conserved Plasmodium protein, unknown function	N/A	443.965	446.998	453.014	280.064	283.589	252.223	359.975	447.992	271.958	0.60706	-0.720088	1.02526e-05	4.00364e-05	0.718919	0.85751	0.865625
PF3D7_0113100	surface-associated interspersed protein 1.1 (SURFIN 1.1)	SURF1.1	13.5562	8.10618	8.27962	37.0054	31.8929	34.6188	22.2432	9.98066	34.5057	3.45726	1.78963	1.02948e-05	4.0173e-05	4.25696	4.95621	7.54837
PF3D7_0721700	secreted ookinete protein, putative	PSOP1	126.524	94.9581	101.721	218.668	174.118	192.876	151.478	107.734	195.221	1.81206	0.857627	1.05511e-05	4.11151e-05	2.57079	1.80616	2.87257
PF3D7_1324900	L-lactate dehydrogenase	LDH	12198.3	11742.4	11592.7	8530.58	7570.7	7086.14	9786.79	11844.4	7729.14	0.652554	-0.615831	1.05452e-05	4.11151e-05	0.876191	0.768586	0.572104
PF3D7_0817800	conserved Plasmodium protein, unknown function	N/A	25.9827	23.1605	16.5592	60.5543	61.2	47.8069	39.2106	21.9008	56.5204	2.58074	1.36779	1.05706e-05	4.11625e-05	3.4557	3.00824	3.96505
PF3D7_1329600	conserved Plasmodium protein, unknown function	N/A	319.7	280.242	268.496	169.047	157.741	181.337	229.427	289.479	169.375	0.585102	-0.773241	1.06762e-05	4.15443e-05	0.601858	0.723744	0.964896
PF3D7_1123900	13 kDa ribonucleoprotein-associated protein, putative	SNU13	1243.78	1042.22	1033.77	804.026	668.028	562.143	892.328	1106.59	678.066	0.612752	-0.706624	1.08132e-05	4.2048e-05	0.566329	1.1025	0.875993
PF3D7_1036000	merozoite surface protein	MSP11	18.0749	22.0025	27.2045	53.826	68.9577	48.6312	39.7828	22.4273	57.1383	2.54771	1.3492	1.09259e-05	4.24563e-05	4.42967	3.08713	2.70818
PF3D7_1202300	dynein heavy chain, putative	N/A	79.0777	106.538	93.4415	152.227	171.532	190.403	132.203	93.0192	171.387	1.8425	0.881662	1.1016e-05	4.27767e-05	1.68647	2.76938	3.28256
PF3D7_1208300	mitochondrial ACP precursor, putative	N/A	40.6685	37.0568	48.4949	94.1955	87.9211	88.1955	66.0887	42.0734	90.104	2.14159	1.09868	1.11831e-05	4.33951e-05	3.51939	2.31468	3.16335
PF3D7_1129800	conserved Plasmodium protein, unknown function	N/A	49.706	67.1655	59.1402	21.0258	25.8591	24.7277	41.2707	58.6705	23.8709	0.406863	-1.29738	1.12307e-05	4.35494e-05	0.714807	0.483947	0.509072
PF3D7_0619900	splicing factor 3A subunit 2, putative	SF3A2	132.173	116.961	157.313	70.6466	77.5774	64.2921	103.16	135.482	70.8387	0.522864	-0.935492	1.14932e-05	4.45361e-05	0.671735	0.756048	0.590029
PF3D7_1018600	tRNA wybutosine-synthesizing protein, putative	N/A	1246.04	1079.28	1128.39	842.714	674.924	681.661	942.168	1151.24	733.099	0.636792	-0.651105	1.16719e-05	4.5197e-05	1.03865	0.752587	1.42054
PF3D7_1218600	arginine--tRNA ligase	RRS	612.287	488.687	547.638	379.305	313.758	324.757	444.405	549.537	339.273	0.61738	-0.695769	1.17142e-05	4.53292e-05	0.901539	0.986206	0.7623
PF3D7_1475300	cytochrome c oxidase assembly protein COX11, putative	COX11	20.3343	26.6346	9.46243	74.8518	70.6817	45.3341	41.2165	18.8104	63.6225	3.3823	1.75801	1.17435e-05	4.5411e-05	4.97448	3.86272	7.86052
PF3D7_1474200	conserved Plasmodium membrane protein, unknown function	N/A	29.3717	37.0568	36.6669	82.4211	74.1296	75.0074	55.7756	34.3651	77.186	2.24606	1.16739	1.17926e-05	4.55692e-05	3.97929	2.61577	2.67181
PF3D7_1131400	conserved Plasmodium protein, unknown function	N/A	7.90777	9.2642	9.46243	23.5489	32.7549	39.5643	20.4171	8.87813	31.956	3.59941	1.84776	1.18655e-05	4.5819e-05	3.54162	3.77623	5.59663
PF3D7_0511800	inositol-3-phosphate synthase	INO1	4211.45	3042.13	3037.44	1957.08	1404.15	1386.4	2506.44	3430.34	1582.54	0.461337	-1.11611	1.19577e-05	4.59828e-05	0.535594	0.751839	0.751892
PF3D7_0914800	GINS complex subunit Psf3, putative	N/A	19.2046	8.10618	9.46243	43.7336	37.9268	34.6188	25.5087	12.2577	38.7597	3.16206	1.66087	1.19413e-05	4.59828e-05	5.01247	5.7864	4.64837
PF3D7_1003200	ribosome-binding factor A, putative	N/A	18.0749	26.6346	21.2905	55.5081	62.062	51.1039	39.1123	22	56.2247	2.55567	1.3537	1.19228e-05	4.59828e-05	3.69517	5.12982	3.17083
PF3D7_1348400	conserved Plasmodium membrane protein, unknown function	N/A	208.991	217.709	166.775	376.782	319.791	306.624	266.112	197.825	334.399	1.69038	0.757346	1.19366e-05	4.59828e-05	2.93531	1.69329	3.19881
PF3D7_1435500	clathrin light chain, putative	N/A	198.824	173.704	230.647	90.8314	122.4	124.463	156.811	201.058	112.565	0.559862	-0.836858	1.19526e-05	4.59828e-05	0.449914	0.999425	0.753692
PF3D7_1461300	40S ribosomal protein S28e, putative	N/A	1278.8	984.322	955.705	675.348	528.389	479.718	817.047	1072.94	561.152	0.523003	-0.93511	1.19478e-05	4.59828e-05	0.645647	0.815819	0.523061
PF3D7_0920900	U4/U6 snRNA-associated-splicing factor, putative	PRP24	220.288	203.812	189.249	120.268	115.504	109.626	159.791	204.45	115.133	0.563134	-0.828449	1.20341e-05	4.62447e-05	0.532528	0.922867	0.713259
PF3D7_1343100	conserved Plasmodium protein, unknown function	N/A	5.64841	11.5803	8.27962	32.8002	36.2028	24.7277	19.8732	8.50276	31.2436	3.67452	1.87756	1.21216e-05	4.65486e-05	9.81288	3.92965	3.63623
PF3D7_1224700	conserved Plasmodium protein, unknown function	N/A	31.6311	45.163	35.4841	65.6005	87.0591	93.9653	59.8172	37.4261	82.2083	2.19655	1.13524	1.21541e-05	4.6609e-05	3.23418	2.4283	4.78063
PF3D7_1352100	ABC transporter B family member 6, putative	ABCB6	319.7	306.877	253.12	189.232	178.428	150.839	233.033	293.232	172.833	0.589407	-0.762664	1.21462e-05	4.6609e-05	0.703944	0.620997	0.797651
PF3D7_0614900	conserved Plasmodium membrane protein, unknown function	N/A	31.6311	38.2148	22.4733	75.6928	70.6817	67.5891	51.0471	30.7731	71.3212	2.31765	1.21266	1.22346e-05	4.68852e-05	2.87936	4.0719	3.97296
PF3D7_0510300	stripes inner membrane complex protein, putative	SIP	48.5763	46.321	40.2153	101.765	94.8169	88.1955	69.9816	45.0375	94.9257	2.1077	1.07567	1.2291e-05	4.70688e-05	2.59042	2.43486	2.5019
PF3D7_0816400	EF-hand calcium-binding domain-containing protein, putative	N/A	19.2046	20.8445	23.6561	45.4157	59.476	59.3465	37.9906	21.235	54.7461	2.5781	1.36631	1.23014e-05	4.70761e-05	2.32897	4.04697	3.50392
PF3D7_1221800	conserved Plasmodium protein, unknown function	N/A	58.7434	48.6371	59.1402	110.175	111.194	113.747	83.6063	55.5069	111.706	2.01246	1.00896	1.23124e-05	4.70856e-05	1.8294	3.72295	2.36823
PF3D7_0802400	conserved Plasmodium protein, unknown function	N/A	652.956	574.381	567.746	409.582	379.268	328.054	485.331	598.361	372.301	0.622202	-0.684544	1.25465e-05	4.7948e-05	0.71398	0.849025	0.825516
PF3D7_0529400	conserved Plasmodium protein, unknown function	N/A	321.959	286.032	312.26	531.532	510.287	460.76	403.805	306.751	500.86	1.63279	0.707341	1.25777e-05	4.80342e-05	2.83916	2.69062	2.4583
PF3D7_0629600	RNA-binding protein, putative	N/A	140.08	116.961	147.85	67.2825	65.5098	79.1287	102.802	134.964	70.6403	0.523402	-0.934008	1.25875e-05	4.80384e-05	0.782016	0.645666	0.931162
PF3D7_0510800	WD repeat-containing protein, putative	N/A	53.095	42.8469	40.2153	100.083	86.1972	99.7351	70.362	45.3858	95.3383	2.10062	1.07082	1.26975e-05	4.84251e-05	3.06982	3.10258	3.15988
PF3D7_1226700	U3 small nucleolar RNA-interacting protein 2, putative	RRP9	535.469	492.161	490.863	303.612	324.101	307.448	408.942	506.164	311.721	0.615848	-0.699353	1.27785e-05	4.87004e-05	0.975095	0.993177	1.04349
PF3D7_0909300	apoptosis-related protein	ARP	756.886	633.44	607.961	483.593	374.096	369.267	537.541	666.096	408.985	0.614004	-0.703681	1.28587e-05	4.89725e-05	0.99637	0.743958	1.09652
PF3D7_0525800	inner membrane complex protein 1g, putative	IMC1g	10.1671	12.7383	13.0108	68.1236	37.9268	44.5099	31.0794	11.9721	50.1867	4.19198	2.06763	1.29037e-05	4.911e-05	11.5229	4.49043	5.6994
PF3D7_0919000	nucleosome assembly protein	NAPS	3765.23	3166.04	3288.19	2525.62	2133.38	1998	2812.74	3406.49	2219	0.651404	-0.618376	1.30546e-05	4.96504e-05	0.716284	0.844408	0.773705
PF3D7_1310400	conserved Plasmodium protein, unknown function	N/A	707.18	551.22	636.348	428.085	384.439	370.091	512.894	631.583	394.205	0.624154	-0.680025	1.31699e-05	5.00548e-05	0.985842	1.0756	0.741017
PF3D7_1430900	cytochrome c oxidase subunit 2, putative	COX2	39.5388	24.3185	11.828	89.1493	99.1267	61.8193	54.2968	25.2285	83.3651	3.30441	1.72439	1.3293e-05	5.04881e-05	3.19736	5.33003	6.82633
PF3D7_1301300	Plasmodium exported protein (PHISTa-like), unknown function, pseudogene	N/A	47.4466	42.8469	57.9574	17.6617	18.9634	19.7822	34.1097	49.417	18.8024	0.380485	-1.39409	1.35947e-05	5.15984e-05	0.44395	0.739381	0.551124
PF3D7_1130500	conserved oligomeric Golgi complex subunit 2, putative	COG2	31.6311	37.0568	31.9357	68.1236	84.4732	74.1831	54.5672	33.5412	75.5933	2.25375	1.17232	1.36358e-05	5.1719e-05	2.45139	2.93106	3.31866
PF3D7_0423600	conserved Plasmodium protein, unknown function	N/A	1256.21	1044.54	1215.92	796.457	759.397	694.024	961.091	1172.22	749.959	0.639776	-0.644362	1.39259e-05	5.27832e-05	0.721655	0.9348	0.81546
PF3D7_0805600	PAP2-like protein, putative	N/A	386.351	318.457	315.808	225.396	181.876	204.416	272.051	340.205	203.896	0.599332	-0.738572	1.42252e-05	5.38808e-05	0.57455	0.810033	0.904049
PF3D7_1472300	conserved Plasmodium membrane protein, unknown function	N/A	120.876	150.543	163.227	54.667	82.7493	87.3712	109.906	144.882	74.9292	0.517174	-0.951279	1.42561e-05	5.39613e-05	0.539379	0.91828	0.864293
PF3D7_0706000	importin-7, putative	N/A	807.722	819.882	832.694	506.301	524.941	523.403	669.157	820.099	518.215	0.631893	-0.662248	1.44023e-05	5.44773e-05	0.952451	0.624633	1.09332
PF3D7_0517200	conserved Plasmodium protein, unknown function	N/A	1503.61	1022.54	1065.71	614.794	450.811	488.784	857.706	1197.28	518.13	0.432755	-1.20838	1.44372e-05	5.45723e-05	0.513859	0.502539	0.662156
PF3D7_1355500	serine/threonine protein phosphatase 5	PP5	361.498	338.143	369.035	200.166	216.355	225.846	285.174	356.225	214.122	0.601087	-0.734355	1.44911e-05	5.47386e-05	0.823643	0.630245	0.927148
PF3D7_0905200	mitochondrial carrier protein, putative	N/A	402.167	287.19	321.722	195.119	188.772	187.106	263.679	337.026	190.332	0.56474	-0.82434	1.45938e-05	5.5089e-05	0.425046	1.1306	0.936882
PF3D7_1405400	DNA mismatch repair protein, putative	MutS	42.9279	39.3729	28.3873	88.3083	72.4056	82.4257	58.9713	36.896	81.0465	2.19662	1.13529	1.4617e-05	5.51391e-05	2.00653	2.99466	3.57523
PF3D7_0829100	conserved protein, unknown function	N/A	637.14	599.857	572.477	437.336	356.856	335.473	489.857	603.158	376.555	0.624306	-0.679675	1.46914e-05	5.53821e-05	0.81811	0.521277	1.07663
PF3D7_0204700	hexose transporter	HT	1710.34	1674.5	1674.85	1221.18	1021.44	1024.55	1387.81	1686.56	1089.06	0.645724	-0.63101	1.48516e-05	5.59479e-05	1.09653	0.73411	1.43848
PF3D7_1327300	conserved Plasmodium protein, unknown function	N/A	1063.03	875.467	1010.11	1613.1	1487.76	1480.37	1254.97	982.87	1527.08	1.55369	0.635698	1.49199e-05	5.61673e-05	2.33044	2.04517	3.44624
PF3D7_1235300	CCR4-NOT transcription complex subunit 4, putative	NOT4	2524.84	2331.11	2429.48	1550.02	1617.06	1569.39	2003.65	2428.47	1578.82	0.650129	-0.621202	1.50211e-05	5.651e-05	0.999528	0.799658	1.12391
PF3D7_0818900	heat shock protein 70	HSP70	45978	44017.7	44208.5	32624.5	29219.1	26615.3	37110.5	44734.7	29486.3	0.659136	-0.601352	1.52233e-05	5.72317e-05	1.06995	1.03536	0.810067
PF3D7_1334500	MSP7-like protein	MSRP6	14.6859	10.4222	14.1936	39.5285	53.4422	31.3218	27.2657	13.1006	41.4308	3.16252	1.66107	1.57873e-05	5.93119e-05	4.13364	6.17106	5.18919
PF3D7_1360200	ER membrane protein complex subunit 3, putative	EMC3	480.115	412.257	393.873	298.566	236.18	253.047	345.673	428.748	262.598	0.612475	-0.707276	1.58387e-05	5.94648e-05	0.781527	0.653024	0.927523
PF3D7_1401300	epoxide hydrolase 2	EH2	193.175	140.121	124.194	74.0108	51.7183	57.698	106.82	152.497	61.1424	0.400941	-1.31854	1.6004e-05	6.00447e-05	0.58839	0.444198	1.09246
PF3D7_0303900	phosphatidylethanolamine-binding protein, putative	N/A	42.9279	39.3729	37.8497	84.1032	86.1972	87.3712	62.9703	40.0502	85.8905	2.14457	1.10069	1.60243e-05	6.00802e-05	2.85117	3.36279	2.96734
PF3D7_0626800	pyruvate kinase	PyrK	13107.7	13157.5	12454.9	9306.01	8391.29	7814.78	10705.4	12906.7	8504.03	0.658885	-0.601902	1.63595e-05	6.12956e-05	0.846191	0.55883	1.15277
PF3D7_0512200	glutathione synthetase	GS	164.933	108.854	138.388	67.2825	68.9577	69.2376	102.942	137.392	68.4926	0.49852	-1.00428	1.64116e-05	6.14493e-05	0.498728	0.962752	0.521356
PF3D7_0925700	histone deacetylase 1	HDAC1	1440.34	1146.45	1167.43	878.878	624.929	625.611	980.606	1251.41	709.806	0.567207	-0.818052	1.65355e-05	6.18717e-05	1.01919	0.824018	0.848899
PF3D7_1136200	conserved Plasmodium protein, unknown function	N/A	28.242	49.7951	44.9465	78.2159	93.0929	89.844	64.0228	40.9946	87.051	2.12348	1.08643	1.65543e-05	6.19003e-05	4.1761	2.91597	2.68961
PF3D7_0934900	conserved Plasmodium protein, unknown function	N/A	108.449	69.4815	88.7102	41.2105	43.0986	38.7401	64.9484	88.8804	41.0164	0.461479	-1.11566	1.68255e-05	6.2861e-05	0.585935	0.739917	0.779262
PF3D7_1415000	uracil-DNA glycosylase	UDG	10.1671	18.5284	17.742	42.8926	46.5465	42.0371	29.6523	15.4792	43.8254	2.83124	1.50144	1.68339e-05	6.2861e-05	6.27537	2.47453	3.58948
PF3D7_0828600	folate transporter 1	FT1	19.2046	40.5309	29.5701	58.8722	73.2676	73.3589	49.134	29.7685	68.4996	2.30107	1.20231	1.69839e-05	6.33721e-05	4.54549	2.05795	3.40721
PF3D7_1006700	conserved Plasmodium protein, unknown function	N/A	682.327	638.072	596.133	443.224	397.369	364.322	520.241	638.844	401.638	0.628695	-0.669568	1.70051e-05	6.33721e-05	0.794145	0.946458	0.636844
PF3D7_1350200	small nuclear ribonucleoprotein E, putative	SNRPE	166.063	177.178	172.689	81.5801	102.575	101.384	133.578	171.977	95.1794	0.553444	-0.853492	1.70046e-05	6.33721e-05	0.631544	0.774354	0.932962
PF3D7_1124300	conserved Plasmodium protein, unknown function	N/A	841.613	723.766	812.586	572.742	501.667	434.383	647.793	792.655	502.931	0.63449	-0.656332	1.70176e-05	6.33763e-05	0.809343	0.740301	0.715533
PF3D7_0702400	small exported membrane protein 1	SEMP1	6927.21	5113.84	4953.58	3336.37	2250.61	2164.5	4124.35	5664.88	2583.83	0.456114	-1.13254	1.72663e-05	6.42593e-05	0.731833	0.429357	0.760038
PF3D7_1238300	pre-mRNA-splicing factor CWC22, putative	CWC22	1710.34	1469.53	1540.01	1123.62	1001.61	933.883	1296.5	1573.29	1019.7	0.648133	-0.625638	1.75714e-05	6.53511e-05	0.803169	1.03585	0.631917
PF3D7_1251800	conserved Plasmodium protein, unknown function	N/A	329.867	270.978	285.056	162.319	165.499	198.646	235.394	295.3	175.488	0.594269	-0.750811	1.75953e-05	6.53962e-05	1.08311	0.755334	0.885405
PF3D7_0517300	serine/arginine-rich splicing factor 1	SR1	5699.24	4380.81	4404.76	3185.83	2460.93	2274.95	3734.42	4828.27	2640.57	0.546897	-0.870658	1.77185e-05	6.581e-05	0.545243	0.91478	0.635938
PF3D7_1243900	double C2-like domain-containing protein	DOC2	58.7434	79.9038	85.1618	116.062	161.189	150.839	108.65	74.603	142.697	1.91275	0.935646	1.78644e-05	6.63073e-05	2.80175	2.63781	2.31337
PF3D7_1006800	single-strand telomeric DNA-binding protein GBP2, putative	GBP2	3881.58	3601.46	3523.57	2594.58	2360.94	2269.18	3038.55	3668.87	2408.23	0.656396	-0.607361	1.83389e-05	6.8023e-05	0.80429	1.44321	0.850725
PF3D7_0516100	cation-transporting ATPase 1	ATPase1	44.0576	53.2692	35.4841	95.0366	94.8169	87.3712	68.3393	44.2703	92.4082	2.08736	1.06168	1.84689e-05	6.84138e-05	3.20867	1.75329	3.73025
PF3D7_1131600	conserved Plasmodium protein, unknown function	N/A	16.9452	15.0543	23.6561	48.7798	52.5803	46.1584	33.8624	18.5519	49.1728	2.65056	1.4063	1.84652e-05	6.84138e-05	4.48915	4.39979	3.52257
PF3D7_0815400	conserved Apicomplexan protein, unknown function	N/A	20.3343	25.4766	17.742	62.2363	40.5127	58.5223	37.4707	21.1843	53.7571	2.53759	1.34346	1.84957e-05	6.84673e-05	4.34023	2.07934	4.30817
PF3D7_1443300	U6 snRNA-associated Sm-like protein LSm5, putative	LSM5	293.717	215.393	220.001	146.339	102.575	121.166	183.199	243.037	123.36	0.507577	-0.978302	1.87985e-05	6.94954e-05	0.609119	0.723746	0.573912
PF3D7_1451700	calcineurin subunit B	CNB	21.4639	30.1087	15.3764	47.9388	51.7183	67.5891	39.0325	22.3164	55.7487	2.49811	1.32084	1.87911e-05	6.94954e-05	3.44386	2.049	7.84364
PF3D7_0806000	AAA family ATPase, putative	N/A	338.904	273.294	314.626	193.437	170.67	190.403	246.889	308.941	184.837	0.598292	-0.741079	1.92252e-05	7.10256e-05	0.649668	0.802976	0.864598
PF3D7_1459700	pyridoxal 5'-phosphate synthase, putative	N/A	20.3343	18.5284	20.1077	52.144	50.8563	50.2797	35.375	19.6568	51.0933	2.59927	1.37811	1.9264e-05	7.11217e-05	3.6364	3.58908	3.26593
PF3D7_0310200	phd finger protein, putative	N/A	4465.63	3761.27	3876.05	3047.06	2525.58	2394.47	3345.01	4034.31	2655.7	0.658278	-0.603231	1.96446e-05	7.24785e-05	1.05212	0.800969	1.10234
PF3D7_1466300	26S proteasome regulatory subunit RPN2, putative	RPN2	3008.34	2591.66	2651.84	2009.22	1721.36	1680.66	2277.18	2750.62	1803.75	0.655761	-0.608757	1.99266e-05	7.34701e-05	0.893159	0.988166	0.666808
PF3D7_1430800	conserved Plasmodium protein, unknown function	N/A	163.804	121.593	141.936	362.485	262.901	258.817	218.589	142.444	294.734	2.06912	1.04902	2.0186e-05	7.43771e-05	3.33685	3.37239	2.45355
PF3D7_1403900	serine/threonine protein phosphatase CPPED1, putative	CPPED1	343.423	299.929	293.335	205.212	190.496	167.324	249.953	312.229	187.677	0.601088	-0.734351	2.0212e-05	7.44237e-05	0.718997	1.39827	0.753526
PF3D7_1126200	40S ribosomal protein S18, putative	RPS18	6081.07	4375.02	4476.91	2961.27	2125.62	2048.28	3678.03	4977.67	2378.39	0.477812	-1.06548	2.08056e-05	7.65587e-05	0.739935	0.473993	0.795807
PF3D7_0717500	calcium-dependent protein kinase 4	CDPK4	858.558	734.188	739.252	547.512	465.465	473.124	636.35	777.333	495.367	0.637265	-0.650036	2.0991e-05	7.71895e-05	0.803181	1.07153	0.859283
PF3D7_0626900	mitochondrial ribosomal protein L46 precursor, putative	N/A	11.2968	8.10618	13.0108	38.6875	25.8591	46.9827	23.9905	10.8046	37.1764	3.44079	1.78274	2.10511e-05	7.73593e-05	4.3039	3.63623	5.2133
PF3D7_1336600	conserved Plasmodium protein, unknown function	N/A	10.1671	9.2642	13.0108	38.6875	36.2028	29.6733	22.8343	10.8141	34.8545	3.22307	1.68844	2.11616e-05	7.77139e-05	4.38562	6.36537	3.75694
PF3D7_0210300	monocarboxylate transporter, putative	N/A	23.7233	17.3704	20.1077	52.985	52.5803	51.1039	36.3118	20.4004	52.2231	2.5599	1.35609	2.14196e-05	7.85054e-05	2.19958	4.2933	3.54972
PF3D7_0528100	AP-1 complex subunit beta, putative	N/A	1519.42	1160.34	1312.91	941.955	790.428	777.274	1083.72	1330.89	836.553	0.628566	-0.669865	2.14128e-05	7.85054e-05	0.604696	1.1093	0.728961
PF3D7_1005900	conserved Plasmodium protein, unknown function	N/A	35.0201	38.2148	48.4949	89.9904	91.369	75.8316	63.1535	40.5766	85.7303	2.1128	1.07916	2.14089e-05	7.85054e-05	4.29209	3.61431	2.47705
PF3D7_1249800	THO complex subunit 2, putative	THO2	1301.39	1169.61	1111.84	842.714	724.056	750.898	983.417	1194.28	772.556	0.646881	-0.628427	2.16751e-05	7.93894e-05	0.770118	0.661185	0.903995
PF3D7_1447700	conserved Plasmodium protein, unknown function	N/A	59.8731	52.1111	46.1293	27.754	23.2732	13.1881	37.0548	52.7045	21.4051	0.406135	-1.29997	2.18075e-05	7.98218e-05	0.687337	0.508436	0.392649
PF3D7_1475100	conserved Plasmodium protein, unknown function	N/A	107.32	86.8519	120.646	53.826	56.0282	49.4554	79.0212	104.939	53.1032	0.506038	-0.982683	2.18508e-05	7.99276e-05	0.86253	0.972926	0.682934
PF3D7_1028800	conserved Plasmodium protein, unknown function	N/A	23.7233	28.9506	26.0217	49.6209	70.6817	65.9406	44.1565	26.2319	62.081	2.36663	1.24283	2.18895e-05	8.00165e-05	3.11132	2.40488	3.83902
PF3D7_1348300	elongation factor Tu, putative	N/A	369.406	308.035	374.949	227.079	212.045	200.294	281.968	350.796	213.139	0.607587	-0.718837	2.20086e-05	8.03988e-05	0.700558	0.93043	0.830528
PF3D7_1447900	multidrug resistance protein 2	MDR2	478.985	353.198	385.594	245.581	216.355	255.52	322.539	405.926	239.152	0.589152	-0.763288	2.21187e-05	8.07476e-05	0.670299	0.749032	1.07571
PF3D7_1328200	conserved Plasmodium protein, unknown function	N/A	72.2996	71.7976	85.1618	144.657	149.121	133.53	109.428	76.4197	142.436	1.86387	0.898298	2.21798e-05	8.09176e-05	2.83728	2.71585	2.0479
PF3D7_1470500	phosphodiesterase delta, putative	PDEdelta	50.8357	61.3754	57.9574	107.652	117.228	109.626	84.1125	56.7228	111.502	1.96574	0.975071	2.22295e-05	8.10455e-05	3.00297	2.49755	2.47048
PF3D7_1463500	fam-a protein	N/A	83.5964	74.1136	99.3555	131.201	177.566	161.554	121.231	85.6885	156.774	1.82958	0.871511	2.25344e-05	8.21034e-05	2.55598	3.69498	2.07177
PF3D7_0610100	pre-mRNA-splicing factor SLU7, putative	SLU7	1049.47	822.198	932.049	661.892	584.417	556.374	767.734	934.574	600.894	0.642961	-0.637198	2.26463e-05	8.2457e-05	1.06576	0.893461	0.726785
PF3D7_0207700	serine repeat antigen 4	SERA4	20.3343	27.7926	21.2905	59.7132	59.476	51.1039	39.9518	23.1391	56.7644	2.45318	1.29465	2.28034e-05	8.29743e-05	4.36815	2.10793	3.6364
PF3D7_1356100	conserved Plasmodium protein, unknown function	N/A	55.3544	52.1111	44.9465	108.493	104.299	93.9653	76.5282	50.804	102.252	2.01268	1.00912	2.28624e-05	8.31347e-05	2.56239	2.44737	3.3937
PF3D7_0915000	type II NADH:ubiquinone oxidoreductase	NDH2	32.7608	17.3704	26.0217	49.6209	62.9239	69.2376	42.9892	25.3843	60.5941	2.38707	1.25524	2.31469e-05	8.41139e-05	2.60479	5.46335	4.43286
PF3D7_0906000	exoribonuclease II	RNaseII	49.706	53.2692	57.9574	107.652	94.8169	116.22	79.9369	53.6442	106.23	1.98027	0.985694	2.35262e-05	8.54366e-05	3.3261	2.14213	4.71542
PF3D7_1319600	ACDC domain-containing protein, putative	N/A	63.2621	55.5852	70.9682	124.473	111.194	128.584	92.3444	63.2719	121.417	1.91897	0.940335	2.39021e-05	8.67448e-05	3.20347	2.30602	3.15237
PF3D7_0208200	KRR1 small subunit processome component, putative	KRR1	580.656	620.702	599.681	347.346	399.955	389.049	489.565	600.346	378.783	0.630941	-0.664422	2.39355e-05	8.68094e-05	0.932856	0.811706	1.17121
PF3D7_0924700	splicing factor 3A subunit 3, putative	SF3A3	310.662	266.346	330.002	197.642	160.327	186.282	241.877	302.337	181.417	0.60005	-0.736846	2.43097e-05	8.81088e-05	0.961544	0.892723	0.686418
PF3D7_1346300	DNA/RNA-binding protein Alba 2	ALBA2	4667.84	3596.83	3404.11	2449.08	1750.66	1900.74	2961.54	3889.59	2033.49	0.522804	-0.935658	2.44203e-05	8.84517e-05	0.763551	0.747631	0.71776
PF3D7_0311400	protein kinase, putative	N/A	109.579	108.854	80.4306	153.909	197.391	183.809	138.996	99.6214	178.37	1.79048	0.840345	2.49049e-05	9.01484e-05	1.80563	2.42544	3.63168
PF3D7_1007900	eukaryotic translation initiation factor 3 subunit D, putative	EIF3D	1995.02	1434.79	1531.73	1026.06	752.501	764.086	1250.7	1653.85	847.549	0.512471	-0.964458	2.5099e-05	9.07324e-05	0.793037	0.625615	0.890138
PF3D7_1225400	conserved Plasmodium protein, unknown function	N/A	136.691	108.854	95.8071	63.0774	49.1324	65.1163	86.4465	113.784	59.1087	0.51948	-0.944859	2.50949e-05	9.07324e-05	0.450108	0.735011	0.836869
PF3D7_0916000	major facilitator superfamily domain-containing protein, putative	MFS2	94.8932	118.119	123.012	188.391	197.391	203.591	154.233	112.008	196.458	1.75397	0.810622	2.52112e-05	9.10788e-05	1.73927	2.87444	2.66619
PF3D7_1449500	AP2 domain transcription factor, putative	ApiAP2	356.979	304.561	316.991	217.827	170.67	204.416	261.907	326.177	197.638	0.605922	-0.722797	2.53318e-05	9.1455e-05	0.927182	0.546702	1.12167
PF3D7_0828500	translation initiation factor eIF-2B subunit alpha, putative	N/A	19.2046	30.1087	27.2045	60.5543	59.476	60.995	42.9238	25.5059	60.3418	2.3658	1.24233	2.57237e-05	9.28093e-05	3.74995	2.1098	3.00109
PF3D7_0527600	conserved Plasmodium protein, unknown function	N/A	280.161	276.768	289.787	179.981	168.946	157.433	225.513	282.239	168.787	0.598029	-0.741714	2.58688e-05	9.32722e-05	0.986599	0.734631	1.27751
PF3D7_0323700	U4/U6.U5 tri-snRNP-associated protein 1, putative	SART1	727.515	677.445	645.811	424.721	447.363	434.383	559.54	683.59	435.489	0.637062	-0.650494	2.58973e-05	9.33145e-05	0.511451	1.13587	1.08354
PF3D7_0530200	phosphoenolpyruvate/phosphate translocator	PPT	21.4639	25.4766	9.46243	44.5747	55.1662	47.8069	33.9918	18.801	49.1826	2.61596	1.38734	2.59481e-05	9.34366e-05	2.49881	4.7671	6.67408
PF3D7_1029400	LEM3/CDC50 family protein, putative	N/A	257.567	239.711	282.69	144.657	148.259	168.973	206.976	259.99	153.963	0.59219	-0.755869	2.65154e-05	9.54176e-05	0.734252	0.756283	0.970305
PF3D7_1420100	conserved Plasmodium protein, unknown function	N/A	45.1872	44.005	52.0433	103.447	92.231	90.6683	71.2636	47.0785	95.4487	2.02744	1.01966	2.72069e-05	9.78424e-05	3.45202	3.2691	2.34415
PF3D7_1309500	H/ACA ribonucleoprotein complex subunit 1, putative	GAR1	300.495	326.563	270.862	159.796	181.876	199.47	239.844	299.307	180.381	0.602662	-0.73058	2.74954e-05	9.88012e-05	0.63381	0.488013	1.353
PF3D7_1452000	rhoptry neck protein 2	RON2	19.2046	28.9506	20.1077	117.744	64.6479	78.3044	54.8266	22.7543	86.8989	3.81901	1.9332	2.75091e-05	9.88012e-05	7.70519	2.54536	5.62218
PF3D7_1358200	conserved Plasmodium protein, unknown function	N/A	363.757	268.662	328.819	206.894	189.634	187.106	257.479	320.413	194.545	0.607169	-0.719831	2.76207e-05	9.91381e-05	0.768616	1.02741	0.933597
PF3D7_1364300	pre-mRNA-splicing factor ATP-dependent RNA helicase PRP16	PRP16	520.783	492.161	547.638	315.387	322.377	342.067	423.402	520.194	326.61	0.627863	-0.671479	2.76548e-05	9.91961e-05	0.913184	1.02167	0.840452
PF3D7_1456500	conserved Plasmodium protein, unknown function	N/A	123.135	101.906	124.194	259.038	185.324	201.119	165.786	116.412	215.16	1.84826	0.886171	2.79655e-05	0.000100246	2.70442	2.43243	2.57343
PF3D7_1141400	phosphatidylinositol N-acetylglucosaminyltransferase subunit H, putative	PIGH	11.2968	24.3185	23.6561	51.3029	52.5803	46.9827	35.0229	19.7571	50.2886	2.54534	1.34786	2.83013e-05	0.000101384	5.71973	3.65437	2.66655
PF3D7_1211000	kinesin-7, putative	N/A	90.3745	92.642	79.2478	167.365	154.293	154.136	123.01	87.4215	158.598	1.81418	0.859316	2.83384e-05	0.000101451	2.2899	1.98109	2.21887
PF3D7_1203700	nucleosome assembly protein	NAPL	4768.38	4174.68	4085.4	3289.27	2726.42	2640.92	3614.18	4342.82	2885.54	0.664438	-0.589793	2.9104e-05	0.000104125	0.852955	0.776847	0.737455
PF3D7_0817600	conserved Plasmodium protein, unknown function	N/A	75.6886	66.0075	80.4306	145.498	137.053	130.233	105.819	74.0422	137.595	1.85833	0.894006	2.93114e-05	0.0001048	3.12981	2.39352	2.81716
PF3D7_1415700	serine palmitoyltransferase, putative	SPT	36.1498	63.6914	33.1185	126.996	98.2648	90.6683	74.8147	44.3199	105.31	2.37612	1.24861	2.96773e-05	0.00010604	5.39518	1.85675	6.43772
PF3D7_1031000	ookinete surface protein P25	P25	857.428	888.206	807.855	571.901	545.628	528.349	699.894	851.163	548.626	0.644561	-0.633612	2.9734e-05	0.000106174	1.01349	0.599307	1.13759
PF3D7_1234100	bromodomain protein, putative	N/A	1984.85	1724.3	1729.26	1247.25	1192.97	1138.3	1502.82	1812.8	1192.84	0.658008	-0.603822	2.98707e-05	0.000106525	0.618854	0.981283	0.919385
PF3D7_1458000	cysteine proteinase falcipain 1	FP1	854.039	618.386	682.478	444.906	312.034	400.589	552.072	718.301	385.843	0.537161	-0.896575	2.98643e-05	0.000106525	0.456386	0.867931	0.945558
PF3D7_1446300	conserved Plasmodium membrane protein, unknown function	N/A	289.198	232.763	294.518	164.842	161.189	162.379	217.482	272.16	162.803	0.59819	-0.741325	2.9929e-05	0.000106664	0.561352	0.982197	0.770049
PF3D7_1032100	mRNA-decapping enzyme subunit 1, putative	DCP1	1626.74	1218.24	1325.92	943.637	741.296	782.22	1106.34	1390.3	822.384	0.591515	-0.757514	3.0006e-05	0.00010687	0.697977	1.33962	0.779317
PF3D7_1361200	conserved Plasmodium protein, unknown function	N/A	1216.67	1031.8	1124.85	795.616	716.298	683.309	928.089	1124.44	731.741	0.650762	-0.619799	3.00743e-05	0.000106993	0.840668	0.928554	0.965352
PF3D7_1426800	conserved Plasmodium protein, unknown function	N/A	619.065	538.482	547.638	408.741	334.445	337.121	464.249	568.395	360.102	0.633543	-0.658486	3.00792e-05	0.000106993	0.829775	0.707957	0.888736
PF3D7_1003500	40S ribosomal protein S20e, putative	N/A	4064.59	2858.01	2992.49	1946.99	1384.33	1240.51	2414.49	3305.03	1523.94	0.461097	-1.11686	3.03058e-05	0.00010773	0.712527	0.477111	0.628014
PF3D7_1463900	EF-hand calcium-binding domain-containing protein, putative	N/A	72.2996	111.17	82.7962	143.816	161.189	174.742	124.336	88.7554	159.916	1.80176	0.849406	3.05712e-05	0.000108604	3.02251	1.41453	3.671
PF3D7_0832000	stevor	N/A	9.03745	6.94815	4.73121	28.5951	31.031	20.6064	16.8249	6.90561	26.7442	3.87282	1.95338	3.06441e-05	0.000108793	3.76297	4.76998	5.82983
PF3D7_1225800	ubiquitin-activating enzyme E1	UBA1	1154.53	1005.17	1091.73	727.492	714.574	672.594	894.348	1083.81	704.887	0.650379	-0.620647	3.07786e-05	0.000109201	0.893549	0.929579	0.804664
PF3D7_1324000	conserved Plasmodium protein, unknown function	N/A	588.564	508.373	592.584	349.028	369.786	351.134	459.912	563.174	356.649	0.633284	-0.659075	3.10145e-05	0.000109968	0.793038	1.08219	0.623434
PF3D7_0629800	cullin-like protein, putative	N/A	468.818	370.568	419.895	260.72	262.901	260.465	340.561	419.76	261.362	0.622646	-0.683516	3.13722e-05	0.000111165	0.824604	0.807671	0.851938
PF3D7_1102700	early transcribed membrane protein 11.1	ETRAMP11.1	4938.97	4591.57	4460.35	3369.17	3063.45	2885.72	3884.87	4663.63	3106.11	0.666029	-0.586342	3.20618e-05	0.000113536	0.811283	0.712589	0.865987
PF3D7_0302000	pre-mRNA-splicing factor PRP46, putative	PRP46	790.777	576.697	584.305	399.49	306.862	286.841	490.829	650.593	331.064	0.508866	-0.974643	3.22342e-05	0.000114074	0.602504	0.888931	0.792659
PF3D7_0726600	conserved Plasmodium protein, unknown function	N/A	23.7233	30.1087	30.7529	63.9184	71.5436	57.698	46.2908	28.195	64.3867	2.28362	1.19133	3.23709e-05	0.000114485	2.62806	3.86947	2.31015
PF3D7_0821300	ATP-dependent RNA helicase DHX36, putative	DHX36	625.843	566.274	599.681	407.059	413.746	320.636	488.873	597.266	380.481	0.637037	-0.650552	3.24651e-05	0.000114744	0.77353	0.780365	0.715677
PF3D7_1449700	exosome complex exonuclease RRP6	RRP6	203.343	188.758	209.356	116.062	117.228	114.572	158.22	200.486	115.954	0.578366	-0.789946	3.26969e-05	0.00011549	0.953353	0.938826	0.866908
PF3D7_0416100	glutamyl-tRNA(Gln) amidotransferase subunit A	GATA	147.988	107.696	105.269	238.853	191.358	195.349	164.419	120.318	208.52	1.73307	0.793332	3.311e-05	0.000116834	2.18111	2.58629	3.04465
PF3D7_0622600	cytochrome b-c1 complex subunit 9, putative	QCR9	13.5562	26.6346	13.0108	43.7336	46.5465	49.4554	32.1562	17.7339	46.5785	2.62653	1.39316	3.31407e-05	0.000116834	3.83675	1.86651	5.08785
PF3D7_0715000	4-nitrophenylphosphatase	PNPase	146.859	140.121	169.141	90.8314	88.7831	73.3589	118.182	152.04	84.3245	0.55462	-0.85043	3.31358e-05	0.000116834	0.808596	0.774779	0.704054
PF3D7_1440300	porphobilinogen synthase	PBGS	29.3717	30.1087	34.3013	69.8056	66.3718	71.7104	50.2782	31.2606	69.2959	2.21672	1.14843	3.32134e-05	0.000117017	2.70853	2.97953	3.25034
PF3D7_0403200	pre-mRNA splicing factor, putative	N/A	1257.34	1007.48	1070.44	793.093	718.022	666	918.728	1111.75	725.705	0.652758	-0.615379	3.3244e-05	0.00011705	0.968713	0.857702	1.46305
PF3D7_0926700	glutamine-dependent NAD(+) synthetase, putative	NADSYN	237.233	198.022	267.314	126.996	137.915	149.191	186.112	234.19	138.034	0.589411	-0.762655	3.35052e-05	0.000117895	0.638442	1.16351	0.901165
PF3D7_0821100	protein kinase 1	PK1	727.515	525.744	631.617	412.946	355.132	360.2	502.192	628.292	376.093	0.598596	-0.740345	3.39569e-05	0.000119408	0.64688	0.913002	0.88664
PF3D7_0812400	karyopherin alpha	KARalpha	2157.69	1860.95	1858.18	1470.96	1261.93	1152.31	1627	1958.94	1295.07	0.661106	-0.597047	3.40935e-05	0.000119813	1.50056	0.838646	0.787903
PF3D7_1455200	methyltransferase, putative, unspecified product	N/A	22.5936	31.2667	28.3873	63.9184	61.2	63.4678	45.139	27.4159	62.8621	2.29291	1.19718	3.43676e-05	0.0001207	4.34472	2.35562	5.25747
PF3D7_1414400	serine/threonine protein phosphatase PP1	PP1	248.53	231.605	233.012	448.27	370.648	336.297	311.394	237.716	385.071	1.61988	0.695889	3.47155e-05	0.000121845	2.053	2.05773	2.06195
PF3D7_1433400	zinc finger protein, putative	N/A	2039.07	1718.51	1880.66	1321.26	1181.76	1219.08	1560.06	1879.41	1240.7	0.660153	-0.599129	3.49096e-05	0.000122448	1.01048	0.866262	1.17023
PF3D7_0416700	CDGSH iron-sulfur domain-containing protein, putative	N/A	99.4119	99.5902	112.366	54.667	52.5803	52.7525	78.5614	103.789	53.3333	0.51386	-0.960553	3.50279e-05	0.000122786	0.66167	1.16233	0.620169
PF3D7_1431000	mitochondrial ribosomal protein L17-2 precursor, putative	N/A	31.6311	13.8963	28.3873	84.1032	62.9239	54.401	45.8905	24.6382	67.1427	2.72514	1.44633	3.50705e-05	0.000122858	3.86945	6.95537	2.46345
PF3D7_0813000	conserved Plasmodium protein, unknown function	N/A	467.688	455.104	480.218	276.699	290.484	314.042	380.706	467.67	293.742	0.628096	-0.670942	3.57409e-05	0.000125127	0.631772	0.799858	0.832696
PF3D7_0323600	conserved Plasmodium protein, unknown function	N/A	125.395	96.1161	119.463	56.3491	60.338	62.6435	86.7174	113.658	59.7769	0.525937	-0.927039	3.58225e-05	0.000125255	0.53594	1.04874	0.846694
PF3D7_1115300	cysteine proteinase falcipain 2b	FP2B	561.452	391.413	370.217	227.92	149.121	166.5	311.104	441.027	181.18	0.410814	-1.28344	3.58205e-05	0.000125255	0.685985	0.478888	0.547565
PF3D7_1229800	myosin J, putative	MyoJ	59.8731	53.2692	49.6777	114.38	101.713	102.208	80.1868	54.2733	106.1	1.95492	0.967113	3.59605e-05	0.000125658	2.45591	2.55392	3.26952
PF3D7_0314900	conserved Plasmodium membrane protein, unknown function	N/A	7.90777	6.94815	7.09682	27.754	24.9972	28.849	17.2588	7.31758	27.2001	3.71709	1.89417	3.60302e-05	0.000125822	4.39735	4.28878	3.80465
PF3D7_0615500	cdc2-related protein kinase 5	CRK5	46.3169	49.7951	47.3121	91.6724	97.4028	98.0866	71.7643	47.8081	95.7206	2.00219	1.00158	3.63805e-05	0.000126966	2.35388	2.08918	2.775
PF3D7_0720900	conserved Plasmodium protein, unknown function	N/A	62.1325	52.1111	42.5809	103.447	103.437	102.208	77.6526	52.2748	103.03	1.97094	0.978882	3.66657e-05	0.000127881	1.91892	3.2332	3.95406
PF3D7_0514900	conserved Plasmodium protein, unknown function	N/A	129.913	140.121	154.947	71.4877	86.1972	75.8316	109.75	141.661	77.8388	0.549474	-0.863876	3.68401e-05	0.000128408	0.919112	0.929927	0.775261
PF3D7_1134400	conserved Plasmodium protein, unknown function	N/A	21.4639	37.0568	36.6669	60.5543	73.2676	75.0074	50.6695	31.7292	69.6097	2.19387	1.13348	3.75919e-05	0.000130946	3.39461	4.35278	2.7023
PF3D7_0211800	asparagine--tRNA ligase	AsnRS	2211.92	1762.51	1783.67	1390.23	1066.26	1050.93	1544.25	1919.37	1169.14	0.609127	-0.715186	3.91966e-05	0.00013645	0.98014	0.76208	1.06368
PF3D7_0923900	RNA-binding protein, putative	N/A	1174.87	1020.22	1029.04	777.113	672.338	660.23	888.968	1074.71	703.227	0.654342	-0.611884	3.93579e-05	0.000136926	0.864749	0.805833	1.04151
PF3D7_1136800	DnaJ protein, putative	N/A	166.063	180.652	189.249	78.2159	112.056	116.22	140.409	178.655	102.164	0.571853	-0.806283	3.9663e-05	0.000137901	0.795916	0.779692	0.7477
PF3D7_1332600	apurinic/apyrimidinic endonuclease Apn1, putative	APN1	40.6685	37.0568	41.3981	89.1493	88.7831	70.0619	61.1863	39.7078	82.6648	2.08183	1.05785	3.9872e-05	0.000138541	3.66143	3.62177	2.68091
PF3D7_1230900	serine/threonine protein kinase RIO1, putative	RIO1	1366.91	1213.61	1328.29	896.54	856.8	816.839	1079.83	1302.94	856.726	0.657534	-0.604862	4.0285e-05	0.000139801	0.826071	1.19324	0.825654
PF3D7_1454000	RNA-binding protein, putative	N/A	330.997	284.874	309.894	198.483	198.253	169.797	248.717	308.588	188.845	0.611963	-0.708484	4.02811e-05	0.000139801	0.755249	1.17624	0.735648
PF3D7_1255200	erythrocyte membrane protein 1, PfEMP1	VAR	324.219	173.704	163.227	48.7798	28.4451	28.849	127.871	220.383	35.358	0.160439	-2.63991	4.07436e-05	0.000141304	0.254242	0.205839	0.215188
PF3D7_0932500	palmitoyltransferase DHHC6, putative	DHHC6	14.6859	19.6864	11.828	42.8926	42.2366	41.2129	28.7571	15.4001	42.114	2.73466	1.45136	4.10041e-05	0.000142119	3.75471	2.86966	5.53709
PF3D7_1124100	beige/BEACH domain protein, putative	N/A	951.192	821.04	943.877	614.794	584.417	568.737	747.343	905.37	589.316	0.650912	-0.619465	4.11918e-05	0.00014268	0.736603	0.962086	0.936814
PF3D7_1342800	phosphoenolpyruvate carboxykinase	PEPCK	855.169	734.188	752.263	604.702	476.67	436.856	643.308	780.54	506.076	0.648367	-0.625118	4.13149e-05	0.000143017	1.15159	1.00129	0.739917
PF3D7_0824200	conserved Plasmodium protein, unknown function	N/A	37.2795	45.163	44.9465	68.9646	107.746	94.7896	66.4816	42.463	90.5002	2.13127	1.09171	4.14728e-05	0.000143474	2.26165	3.62575	2.19763
PF3D7_0320900	histone H2A.Z	H2A.Z	2305.68	2116.87	1977.65	1638.33	1400.7	1219.08	1776.38	2133.4	1419.37	0.665309	-0.587903	4.18257e-05	0.000144587	1.09125	0.796321	1.44954
PF3D7_0935800	cytoadherence linked asexual protein 9	CLAG9	41.7982	68.3235	35.4841	85.7852	111.194	112.923	75.9181	48.5353	103.301	2.12837	1.08975	4.18467e-05	0.000144587	2.9868	2.49986	4.09082
PF3D7_1019300	zinc finger protein, putative	N/A	176.23	126.225	165.592	271.653	262.901	247.277	208.313	156.016	260.611	1.67041	0.740203	4.22957e-05	0.000146048	2.32976	3.08891	1.81584
PF3D7_0424500	serine/threonine protein kinase, FIKK family	FIKK4.1	1390.64	964.635	1071.62	696.374	481.842	498.676	850.631	1142.3	558.964	0.489333	-1.03111	4.23904e-05	0.000146284	0.595544	0.533497	0.622878
PF3D7_0106400	pre-rRNA-processing protein TSR2, putative	N/A	254.178	295.297	334.733	110.175	187.048	177.215	226.441	294.736	158.146	0.536569	-0.898166	4.24889e-05	0.000146533	0.544745	0.722018	0.764333
PF3D7_1472700	DNA-directed RNA polymerase, alpha subunit, putative	N/A	42.9279	19.6864	36.6669	84.1032	62.062	70.0619	52.5847	33.0937	72.0757	2.17792	1.12295	4.35676e-05	0.000150159	3.1898	3.63412	3.32446
PF3D7_1114000	dynein light chain Tctex-type, putative	N/A	1.12968	1.15803	3.54841	17.6617	17.2394	9.89108	8.43805	1.94537	14.9307	7.675	2.94017	4.36243e-05	0.000150261	24.107	17.758	4.97402
PF3D7_0527500	Hsc70-interacting protein	HIP	3746.02	3801.8	3786.15	2612.24	2543.68	2426.61	3152.75	3777.99	2527.51	0.669009	-0.579902	4.38712e-05	0.000150924	0.911671	0.818134	1.04041
PF3D7_1116200	pyridoxine biosynthesis protein PDX2	PDX2	228.196	198.022	165.592	124.473	118.09	84.8985	153.212	197.27	109.154	0.553321	-0.853811	4.38691e-05	0.000150924	0.620862	0.766785	0.732475
PF3D7_0108700	secreted ookinete protein, putative	PSOP24	2211.92	1657.13	1639.37	1177.44	902.484	886.901	1412.54	1836.14	988.943	0.538599	-0.892716	4.39728e-05	0.00015118	0.640511	1.19896	0.714665
PF3D7_0617000	mitochondrial import receptor subunit TOM40, putative	TOM40	315.181	226.973	254.303	172.411	103.437	112.923	197.538	265.486	129.59	0.488126	-1.03467	4.45234e-05	0.000152979	0.890869	0.702829	0.565778
PF3D7_1465000	conserved Plasmodium protein, unknown function	N/A	36.1498	24.3185	17.742	72.3287	51.7183	56.8737	43.1885	26.0701	60.3069	2.31326	1.20993	4.47786e-05	0.00015376	2.40746	4.68198	4.23459
PF3D7_0826300	SPRY domain, putative	N/A	23.7233	20.8445	22.4733	58.0312	42.2366	60.995	38.0506	22.347	53.7543	2.40543	1.2663	4.50087e-05	0.000154455	3.55989	3.11245	3.4889
PF3D7_0315200	circumsporozoite- and TRAP-related protein	CTRP	62.1325	45.163	41.3981	107.652	106.023	80.7772	73.8576	49.5645	98.1506	1.98026	0.985689	4.60291e-05	0.000157859	2.63269	2.29024	3.39395
PF3D7_1408500	conserved Plasmodium protein, unknown function	N/A	64.3918	92.642	96.9899	36.1644	42.2366	46.1584	63.0972	84.6746	41.5198	0.490345	-1.02813	4.60985e-05	0.000157999	0.862526	0.548677	1.11911
PF3D7_1122600	conserved Plasmodium protein, unknown function	N/A	55.3544	61.3754	67.4198	100.083	136.192	112.099	88.7538	61.3832	116.124	1.8918	0.919756	4.62569e-05	0.000158444	2.74728	2.16482	2.89209
PF3D7_0205700	RNA-binding protein, putative	N/A	276.772	264.03	288.604	156.432	179.29	168.148	222.213	276.469	167.957	0.607508	-0.719025	4.73501e-05	0.000162089	0.822534	1.04305	0.748947
PF3D7_0627300	E3 ubiquitin-protein ligase RNF5, putative	RNF5	1904.64	1449.85	1490.33	1098.39	728.366	780.571	1242.02	1614.94	869.108	0.538167	-0.893874	4.77297e-05	0.000163287	0.869588	0.783574	0.704734
PF3D7_0916800	conserved Plasmodium protein, unknown function	N/A	31.6311	37.0568	37.8497	8.41032	12.0676	16.4851	23.9168	35.5125	12.321	0.346948	-1.52721	4.79661e-05	0.000163925	0.408339	0.391912	1.02418
PF3D7_1225500	small subunit rRNA processing factor, putative	N/A	149.118	155.175	186.883	71.4877	104.299	103.032	128.332	163.725	92.9395	0.567654	-0.816915	4.79752e-05	0.000163925	0.592787	0.799507	0.628953
PF3D7_1414600	mRNA-capping enzyme subunit alpha	Pgt1	425.89	347.408	338.282	263.243	216.355	215.131	301.051	370.526	231.576	0.624993	-0.678089	4.84097e-05	0.000165308	0.755665	0.946465	0.662698
PF3D7_0607300	uroporphyrinogen III decarboxylase	UROD	4.51872	6.94815	15.3764	35.3233	31.031	23.0792	19.3795	8.94777	29.8112	3.33169	1.73625	4.85328e-05	0.000165626	9.00958	7.2747	2.47252
PF3D7_1231000	conserved Plasmodium protein, unknown function	N/A	72.2996	54.4272	61.5058	107.652	110.332	136.002	90.3699	62.7442	117.996	1.88058	0.911179	4.921e-05	0.000167834	1.82036	3.08081	2.30421
PF3D7_1104300	conserved Plasmodium protein, unknown function	N/A	88.1151	86.8519	80.4306	171.57	133.606	151.663	118.706	85.1326	152.28	1.78874	0.838941	4.95669e-05	0.000168947	2.43956	1.83382	1.76485
PF3D7_0704600	E3 ubiquitin-protein ligase	UT	6721.6	5874.66	6012.19	4599.6	3953.86	3983.63	5190.93	6202.82	4179.03	0.673731	-0.569755	4.99177e-05	0.000170039	1.05515	0.802838	1.18234
PF3D7_1103700	casein kinase II beta chain	CK2beta1	333.256	306.877	290.97	215.304	185.324	173.094	250.804	310.367	191.241	0.616175	-0.698588	5.01843e-05	0.000170842	0.798862	0.718347	0.678655
PF3D7_1011600	conserved Plasmodium protein, unknown function	N/A	55.3544	49.7951	57.9574	17.6617	27.5831	24.7277	38.8466	54.3689	23.3242	0.428998	-1.22096	5.03075e-05	0.000171157	0.380286	0.485378	0.783868
PF3D7_1220100	pre-mRNA-processing factor 17, putative	PRP17	347.942	252.45	328.819	201.007	187.91	174.742	248.812	309.737	187.886	0.6066	-0.721184	5.03947e-05	0.000171348	0.706274	1.13123	0.553773
PF3D7_1102400	phosphopantothenate--cysteine ligase, putative	PPCS	103.931	71.7976	105.269	55.5081	35.3408	39.5643	68.5685	93.6659	43.4711	0.464108	-1.10747	5.07717e-05	0.000172208	0.794452	0.484854	0.569383
PF3D7_1309300	U4/U6 small nuclear ribonucleoprotein PRP3, putative	PRPF3	963.618	924.104	890.651	629.092	626.653	565.44	766.593	926.124	607.062	0.655486	-0.609363	5.07474e-05	0.000172208	1.00261	0.816098	1.49289
PF3D7_1401200	Plasmodium exported protein, unknown function	N/A	144.599	143.595	139.571	84.1032	72.4056	81.6014	110.979	142.588	79.3701	0.556638	-0.845189	5.06801e-05	0.000172208	0.760399	0.616572	0.949085
PF3D7_1419000	conserved Plasmodium protein, unknown function	N/A	85.8558	89.168	88.7102	156.432	167.222	145.893	122.214	87.9113	156.516	1.78038	0.832189	5.07284e-05	0.000172208	2.70166	2.13499	2.25871
PF3D7_0110800	transcription initiation factor TFIIB, putative	N/A	948.932	873.151	888.285	656.005	574.073	544.834	747.547	903.456	591.637	0.65486	-0.610742	5.14075e-05	0.000174258	0.866146	0.783773	0.574063
PF3D7_0404700	dipeptidyl aminopeptidase 3	DPAP3	18.0749	15.0543	11.828	49.6209	40.5127	32.9703	28.0102	14.9858	41.0346	2.73824	1.45325	5.14538e-05	0.000174308	4.17142	2.6254	4.8485
PF3D7_1309800	conserved Plasmodium protein, unknown function	N/A	21.4639	25.4766	29.5701	68.9646	57.7521	49.4554	42.1138	25.5035	58.724	2.30258	1.20325	5.16647e-05	0.000174916	3.13402	3.69147	2.05933
PF3D7_1454400	aminopeptidase P	APP	2198.36	1548.28	1620.44	1077.36	824.907	761.614	1338.49	1789.03	887.961	0.496337	-1.01061	5.18486e-05	0.000175432	0.429343	0.916428	0.757145
PF3D7_1338900	serine/threonine protein kinase, putative	N/A	33.8904	30.1087	30.7529	70.6466	64.6479	70.8861	50.1554	31.584	68.7269	2.176	1.12168	5.21963e-05	0.0001765	3.1433	3.349	3.10149
PF3D7_0905800	conserved Plasmodium protein, unknown function	N/A	617.936	489.845	462.476	354.915	284.451	256.344	410.994	523.419	298.57	0.570423	-0.809897	5.22884e-05	0.000176704	0.89568	0.731508	1.00066
PF3D7_1429600	conserved Plasmodium protein, unknown function	GEXP03	31.6311	34.7408	34.3013	77.3749	69.8197	68.4133	52.7135	33.5577	71.8693	2.14166	1.09873	5.23419e-05	0.000176777	2.90919	2.14649	2.66966
PF3D7_1232500	CG2-related protein, putative	N/A	25.9827	33.5827	36.6669	72.3287	65.5098	70.0619	50.6888	32.0774	69.3001	2.1604	1.1113	5.29763e-05	0.000178811	3.49844	2.22353	2.75859
PF3D7_1363600	conserved Plasmodium protein, unknown function	N/A	5.64841	5.79013	1.1828	18.5027	22.4113	19.7822	12.2196	4.20711	20.232	4.80901	2.26574	5.37585e-05	0.000181341	5.051	4.61708	29.8441
PF3D7_1214800	conserved Plasmodium protein, unknown function	OBC13	31.6311	30.1087	28.3873	15.9796	9.48169	3.29703	19.8142	30.0423	9.58611	0.319087	-1.64798	5.4e-05	0.000182045	0.761769	0.491187	0.156277
PF3D7_1249100	conserved Plasmodium protein, unknown function	N/A	833.705	716.818	674.198	566.014	446.501	437.68	612.486	741.573	483.399	0.651855	-0.617376	5.45103e-05	0.000183654	0.830013	0.946654	0.676489
PF3D7_0914700	major facilitator superfamily-related transporter, putative	MFR4	619.065	631.124	617.423	450.793	381.853	373.388	512.275	622.538	402.012	0.645763	-0.630924	5.48236e-05	0.000184597	1.10646	0.590267	1.0519
PF3D7_1314900	general transcription factor IIH subunit 2	P44	527.561	521.111	532.261	379.305	331.859	301.678	432.296	526.978	337.614	0.640661	-0.642368	5.51813e-05	0.000185689	0.971606	0.926948	0.929923
PF3D7_0403700	pre-mRNA-splicing factor CLF1, putative	CLF1	1328.51	1155.71	1215.92	880.56	799.91	770.68	1025.21	1233.38	817.05	0.662449	-0.59412	5.67149e-05	0.000190734	0.646518	1.12711	0.78043
PF3D7_1451200	conserved Plasmodium protein, unknown function	N/A	10624.7	8023.96	8124.68	5995.71	4473.63	4547.43	6965.01	8924.43	5005.59	0.560886	-0.834219	5.69091e-05	0.000191271	0.671138	0.595473	0.749178
PF3D7_0506700	GTPase-activating protein, putative	N/A	399.907	361.304	331.185	218.668	234.456	231.616	296.189	364.132	228.247	0.626825	-0.673866	5.69505e-05	0.000191294	0.67612	0.771891	0.797836
PF3D7_1113400	ubiquitin domain-containing protein DSK2, putative	DSK2	1551.05	1410.48	1437.11	1100.07	921.448	904.21	1220.73	1466.21	975.242	0.665145	-0.58826	5.7786e-05	0.000193984	1.15474	0.753088	1.0947
PF3D7_1315500	conserved Plasmodium protein, unknown function	N/A	317.44	283.716	283.873	193.437	167.222	183.809	238.25	295.01	181.49	0.615199	-0.700875	5.79589e-05	0.000194446	0.733217	1.29758	0.855357
PF3D7_1361500	conserved Plasmodium protein, unknown function	N/A	20.3343	32.4247	23.6561	51.3029	67.2338	56.8737	41.9709	25.4717	58.4701	2.2955	1.19881	5.80411e-05	0.000194604	5.55335	2.56443	3.05465
PF3D7_0522500	50S ribosomal protein L17, apicoplast, putative	RPL17	9.03745	4.6321	4.73121	28.5951	24.1352	19.7822	15.1522	6.13359	24.1708	3.94073	1.97846	6.00585e-05	0.000201247	3.64674	8.48715	6.88772
PF3D7_1238800	acyl-CoA synthetase	ACS11	1091.27	969.267	1070.44	738.426	659.408	668.472	866.214	1043.66	688.769	0.659956	-0.599558	6.05713e-05	0.000202842	0.771162	0.919531	0.970911
PF3D7_0419600	ran-specific GTPase-activating protein 1, putative	RANBP1	2571.15	2193.3	2171.63	1785.51	1490.35	1383.93	1932.64	2312.03	1553.26	0.671818	-0.573857	6.0691e-05	0.000203121	0.683906	0.963758	0.890081
PF3D7_0804900	GTPase-activating protein, putative	N/A	352.461	310.351	299.249	228.761	194.806	174.742	260.062	320.687	199.436	0.621903	-0.685238	6.13137e-05	0.000205081	0.813186	0.748275	0.546529
PF3D7_1311600	conserved Plasmodium protein, unknown function	N/A	193.175	145.911	191.614	111.857	93.9549	102.208	139.787	176.9	102.673	0.580402	-0.784875	6.22658e-05	0.00020814	0.659083	0.827952	0.762062
PF3D7_1108900	conserved Plasmodium protein, unknown function	N/A	71.1699	110.012	113.549	33.6413	44.8225	47.8069	70.167	98.2438	42.0902	0.428426	-1.22288	6.24902e-05	0.000208765	0.50476	0.51057	0.536098
PF3D7_0305700	ubiquitin-conjugating enzyme E2, putative	N/A	739.941	753.875	742.8	538.26	506.839	417.074	616.465	745.539	487.391	0.653744	-0.613203	6.2701e-05	0.000209343	0.63729	1.15642	0.904521
PF3D7_0711100	conserved Plasmodium membrane protein, unknown function	N/A	90.3745	67.1655	83.979	43.7336	19.8253	46.9827	58.6768	80.5063	36.8472	0.457693	-1.12755	6.35341e-05	0.000211869	0.575513	0.315257	0.748845
PF3D7_1024700	conserved Plasmodium protein, unknown function	N/A	23.7233	18.5284	13.0108	56.3491	40.5127	42.8614	32.4976	18.4209	46.5744	2.52835	1.3382	6.35312e-05	0.000211869	2.9039	3.323	3.43283
PF3D7_1144400	conserved Plasmodium protein, unknown function	N/A	105.06	92.642	96.9899	175.776	174.98	162.379	134.638	98.2308	171.045	1.74126	0.800128	6.42082e-05	0.000213989	2.87727	2.84862	2.7892
PF3D7_1308800	tyrosine recombinase	INT	107.32	103.064	89.8931	178.299	177.566	165.676	136.97	100.092	173.847	1.73686	0.796485	6.55321e-05	0.00021827	1.89339	2.32867	2.86543
PF3D7_0627100	ankyrin-repeat protein, putative	N/A	3290.76	2303.31	2595.07	1730.84	1246.41	1330.35	2082.79	2729.71	1435.87	0.526014	-0.926827	6.57836e-05	0.000218714	0.650367	0.643688	0.584833
PF3D7_1025700	conserved Plasmodium protein, unknown function	N/A	16.9452	15.0543	21.2905	38.6875	43.0986	53.5767	31.4421	17.7633	45.1209	2.54011	1.34489	6.57491e-05	0.000218714	2.98482	3.50068	4.08501
PF3D7_1407300	pre-mRNA-splicing factor 38B, putative	PRP38B	1993.89	1542.49	1528.18	1163.15	948.169	908.331	1347.37	1688.19	1006.55	0.596231	-0.746057	6.57702e-05	0.000218714	0.734722	1.03894	0.798038
PF3D7_1118700	myosin light chain B	MLC-B	42.9279	49.7951	43.7637	94.1955	94.8169	81.6014	67.8501	45.4956	90.2046	1.98271	0.987475	6.59374e-05	0.000219094	2.74922	2.26993	1.74515
PF3D7_0629100	nicotinate phosphoribosyltransferase, putative	NAPRT	88.1151	74.1136	80.4306	160.637	145.673	127.76	112.788	80.8865	144.69	1.7888	0.838995	6.64042e-05	0.000220513	2.19356	4.32717	2.09834
PF3D7_1366600	signal recognition particle receptor subunit alpha, putative	SRPR-alpha	907.134	801.354	738.069	625.727	530.975	453.341	676.1	815.519	536.681	0.658085	-0.603653	6.66791e-05	0.000221293	1.12306	0.763818	1.06867
PF3D7_1417000	inner membrane complex protein 1l, putative	IMC1l	10.1671	5.79013	8.27962	34.4823	27.5831	21.4307	17.9555	8.07896	27.832	3.445	1.7845	6.70534e-05	0.000222403	4.36004	6.37182	4.11327
PF3D7_0613600	conserved Plasmodium protein, unknown function	N/A	23.7233	26.6346	22.4733	56.3491	58.6141	53.5767	40.2285	24.2771	56.18	2.31412	1.21046	6.72142e-05	0.000222803	3.05355	2.94351	3.78854
PF3D7_1145100	coatomer subunit gamma, putative	SEC21	391.999	282.558	315.808	214.463	188.772	188.755	263.726	330.122	197.33	0.597748	-0.74239	6.75203e-05	0.000223684	0.668863	1.01533	0.622824
PF3D7_0512800	conserved Plasmodium protein, unknown function	N/A	171.712	157.491	144.302	280.905	244.8	253.871	208.847	157.835	259.859	1.64639	0.719309	6.83292e-05	0.000226228	1.94556	1.66014	2.35487
PF3D7_0202300	Plasmodium exported protein (hyp11), unknown function	N/A	24.853	18.5284	22.4733	7.56928	5.17183	4.12129	13.7862	21.9516	5.6208	0.256055	-1.96548	6.90977e-05	0.000228636	0.381589	0.33275	0.171638
PF3D7_1474600	conserved Plasmodium membrane protein, unknown function	N/A	481.244	409.941	431.723	322.115	253.42	268.708	361.192	440.969	281.414	0.638172	-0.647984	6.99198e-05	0.000231219	0.860475	0.826852	0.989092
PF3D7_0818200	14-3-3 protein	14-3-3I	5472.18	5190.27	5201.97	3919.21	3590.11	3257.46	4438.53	5288.14	3588.93	0.678675	-0.559207	7.08134e-05	0.000234034	1.10435	0.825101	1.1174
PF3D7_1204700	conserved Plasmodium protein, unknown function	N/A	45.1872	41.6889	31.9357	86.6262	74.9915	80.7772	60.2011	39.604	80.7983	2.04016	1.02868	7.08619e-05	0.000234055	4.21963	2.22469	3.21369
PF3D7_0921600	tetratricopeptide repeat protein, putative	N/A	334.386	291.822	289.787	184.186	182.738	201.943	247.477	305.332	189.622	0.621037	-0.687248	7.09759e-05	0.000234292	0.690125	0.746488	0.652226
PF3D7_1005100	U3 small nucleolar RNA-associated protein 25, putative	UTP25	220.288	194.548	267.314	125.314	149.983	135.178	182.104	227.383	136.825	0.601737	-0.732794	7.10867e-05	0.000234519	0.806686	1.00807	0.660483
PF3D7_1253300	Plasmodium exported protein (PHISTa), unknown function, pseudogene	N/A	214.639	145.911	131.291	76.5339	57.7521	51.1039	112.872	163.947	61.7966	0.37693	-1.40763	7.13187e-05	0.000235144	0.580544	0.456268	0.677225
PF3D7_1342600	myosin A	MyoA	144.599	107.696	126.56	224.555	212.907	200.294	169.435	126.285	212.586	1.68338	0.751359	7.184e-05	0.000236722	2.20219	2.58503	2.06704
PF3D7_0314400	serine/threonine protein phosphatase 6, putative	PPP6	500.449	368.252	386.777	275.017	202.563	166.5	316.593	418.493	214.694	0.513016	-0.962923	7.1938e-05	0.000236904	0.830573	0.815779	0.523466
PF3D7_0603300	dihydroorotate dehydrogenase	DHODH	309.533	267.504	294.518	209.417	171.532	158.257	235.127	290.518	179.736	0.618672	-0.692753	7.20866e-05	0.000237253	1.13005	0.969338	0.851204
PF3D7_0529500	cell cycle regulator protein, putative	N/A	248.53	270.978	243.657	148.022	163.775	154.136	204.85	254.388	155.311	0.610526	-0.711876	7.24521e-05	0.000238315	0.586555	0.857217	0.883539
PF3D7_0728000	eukaryotic translation initiation factor 2 subunit alpha, putative	N/A	1972.42	1500.8	1511.62	1125.3	920.586	808.596	1306.55	1661.62	951.494	0.572632	-0.80432	7.27319e-05	0.000239093	0.561863	0.87	0.747119
PF3D7_1103400	FeS cluster assembly protein SufD	SufD	89.2448	63.6914	82.7962	145.498	138.777	137.651	109.61	78.5775	140.642	1.78985	0.839842	7.3171e-05	0.000240394	2.18023	3.24172	1.74919
PF3D7_0801500	nucleolar protein 10, putative	NOL10	622.454	530.376	541.724	423.88	339.617	335.473	465.587	564.851	366.323	0.64853	-0.624754	7.34412e-05	0.000241139	1.15075	0.804887	0.753976
PF3D7_1435800	GTPase Era, putative	ERA	9.03745	9.2642	13.0108	34.4823	31.031	30.4975	21.2205	10.4375	32.0036	3.06621	1.61646	7.35393e-05	0.000241318	4.07436	4.19748	2.98467
PF3D7_1305700	conserved Plasmodium protein, unknown function	N/A	11.2968	24.3185	11.828	33.6413	50.8563	41.2129	28.859	15.8145	41.9035	2.64969	1.40583	7.4217e-05	0.000243398	3.89324	2.55717	5.65617
PF3D7_0113800	DBL containing protein, unknown function	N/A	122.006	104.222	104.087	199.324	193.944	171.445	149.171	110.105	188.238	1.70962	0.773679	7.45638e-05	0.000244391	2.05319	2.12114	2.378
PF3D7_0708400	heat shock protein 90	HSP90	23108.8	22550.2	21360.2	16520.4	15142.3	14084.9	18794.5	22339.7	15249.2	0.682603	-0.550881	7.47485e-05	0.000244852	0.956029	0.999025	0.693771
PF3D7_1461600	splicing factor 3B subunit 2, putative	SF3B2	1936.27	1554.07	1496.25	1185.01	991.267	891.022	1342.32	1662.2	1022.43	0.61511	-0.701083	7.56369e-05	0.000247616	0.536165	1.09714	0.959319
PF3D7_1230400	ATP-dependent protease subunit ClpQ	ClpQ	39.5388	39.3729	39.0325	81.5801	75.8535	82.4257	59.6339	39.3147	79.9531	2.03367	1.02408	7.61148e-05	0.000248946	2.03199	2.73248	2.94943
PF3D7_1311900	V-type proton ATPase catalytic subunit A	vapA	3045.62	2343.84	2327.76	1770.37	1264.51	1214.95	1994.51	2572.41	1416.61	0.550695	-0.860673	7.61327e-05	0.000248946	0.699428	1.18773	0.689487
PF3D7_1308700	conserved Plasmodium protein, unknown function	N/A	24.853	26.6346	31.9357	55.5081	65.5098	63.4678	44.6515	27.8078	61.4952	2.21144	1.14499	7.70899e-05	0.000251927	3.32226	2.42273	3.01079
PF3D7_0907500	conserved Plasmodium protein, unknown function	N/A	57.6137	61.3754	52.0433	115.221	98.2648	108.802	82.2201	57.0108	107.429	1.88437	0.914081	7.73504e-05	0.000252629	4.40198	1.98008	2.65621
PF3D7_0809400	conserved Plasmodium protein, unknown function	N/A	15.8155	20.8445	21.2905	53.826	43.0986	45.3341	33.3682	19.3168	47.4196	2.45483	1.29563	7.81057e-05	0.000254946	3.92254	3.36792	3.50764
PF3D7_1112700	conserved Plasmodium protein, unknown function	N/A	20.3343	30.1087	15.3764	42.8926	59.476	53.5767	36.9608	21.9398	51.9818	2.36929	1.24446	7.91359e-05	0.000258157	2.65671	3.3387	4.67815
PF3D7_0719100	conserved Plasmodium protein, unknown function	N/A	74.559	53.2692	47.3121	112.698	112.056	104.681	84.0959	58.3801	109.812	1.88098	0.911484	8.00021e-05	0.000260829	2.02136	3.12966	2.32789
PF3D7_0308200	T-complex protein 1 subunit eta	CCT7	2019.87	1799.57	1821.52	1408.73	1206.76	1185.28	1573.62	1880.32	1266.92	0.673781	-0.569649	8.06763e-05	0.000262873	1.16492	1.0137	1.03079
PF3D7_1453700	co-chaperone p23	P23	4222.75	3383.75	3806.26	2940.25	2495.41	2247.75	3182.69	3804.25	2561.13	0.673229	-0.57083	8.16504e-05	0.000265891	0.802505	1.20125	0.9728
PF3D7_1305600	site-2 protease S2P, putative	S2P	1.12968	3.47408	8.27962	26.072	15.5155	17.3094	11.9634	4.29446	19.6323	4.57154	2.19268	8.24423e-05	0.000268312	35.9906	5.62596	3.77418
PF3D7_1312300	mitochondrial ribosomal protein S35 precursor, putative	N/A	4.51872	2.31605	5.91402	16.8206	19.8253	22.2549	11.9416	4.2496	19.6336	4.62012	2.20793	8.31953e-05	0.000270604	4.24227	11.5699	5.85061
PF3D7_1250100	osmiophilic body protein G377	G377	187.527	125.067	149.033	91.6724	64.6479	74.1831	115.355	153.876	76.8345	0.499328	-1.00194	8.34215e-05	0.000271181	0.639101	0.632068	0.808024
PF3D7_0604100	AP2 domain transcription factor	SIP2	39.5388	41.6889	30.7529	83.2621	78.4394	68.4133	57.0159	37.3269	76.705	2.05495	1.0391	8.46632e-05	0.000275056	2.5745	2.85951	2.31817
PF3D7_0530900	formin 1	FRM1	56.4841	55.5852	61.5058	125.314	85.3352	113.747	82.9952	57.8584	108.132	1.86891	0.902198	8.49377e-05	0.000275775	3.45974	1.93393	3.3387
PF3D7_1406100	conserved Plasmodium protein, unknown function	N/A	109.579	108.854	105.269	50.4619	50.8563	72.5346	82.926	107.901	57.9509	0.537075	-0.896804	8.49837e-05	0.000275775	0.576973	0.556944	0.644898
PF3D7_0406900	conserved Plasmodium protein, unknown function	N/A	82.4667	71.7976	70.9682	139.611	120.676	143.421	104.823	75.0775	134.569	1.79241	0.841897	8.51563e-05	0.000276173	2.59994	2.02277	4.75221
PF3D7_1324500	DEAD box helicase, putative	N/A	54.2247	54.4272	56.7746	97.5597	112.056	103.032	79.6791	55.1422	104.216	1.88995	0.91835	8.54674e-05	0.00027702	2.71297	3.21124	2.44183
PF3D7_0601400	erythrocyte membrane protein 1 (PfEMP1), pseudogene	VAR	9.03745	6.94815	8.27962	0.841032	0	0	4.18438	8.08841	0.280344	0.03466	-4.85059	8.5784e-05	0.000277844	0.145123	0	0
PF3D7_1466700	60S ribosome subunit biogenesis protein NIP7, putative	NIP7	347.942	279.084	263.765	207.735	170.67	148.366	236.26	296.93	175.59	0.591352	-0.75791	8.58216e-05	0.000277844	0.902361	0.906942	0.683994
PF3D7_0824000	conserved Plasmodium protein, unknown function	N/A	10.1671	8.10618	10.6452	23.5489	33.6169	33.7945	19.9798	9.63951	30.3201	3.1454	1.65324	8.60336e-05	0.000278368	2.63633	5.33232	4.5355
PF3D7_0526500	conserved Plasmodium protein, unknown function	N/A	1268.63	993.586	1056.24	818.324	587.003	623.963	891.292	1106.15	676.43	0.611515	-0.70954	8.64366e-05	0.000279508	0.788605	0.897867	0.615581
PF3D7_0415300	cdc2-related protein kinase 3	CRK3	2109.11	1713.88	1725.71	1406.2	1186.07	1155.61	1549.43	1849.57	1249.3	0.675453	-0.566073	8.66548e-05	0.000280051	0.835348	0.824981	0.626745
PF3D7_1013400	conserved Plasmodium protein, unknown function	N/A	48.5763	40.5309	40.2153	89.9904	87.0591	79.9529	64.3875	43.1075	85.6675	1.9873	0.990809	8.709e-05	0.000281294	2.50349	3.12651	3.26191
PF3D7_1243000	syntaxin, Qa-SNARE family	SYN16	5.64841	4.6321	8.27962	20.1848	22.4113	28.0247	14.8635	6.18671	23.5403	3.80497	1.92789	8.93022e-05	0.000288271	5.48807	5.8227	7.95936
PF3D7_0935600	gametocytogenesis-implicated protein	GIG	933.117	778.193	855.167	1446.57	1249.86	1142.42	1067.56	855.492	1279.62	1.49577	0.580886	8.96025e-05	0.000289072	2.33763	2.50511	1.79751
PF3D7_1013900	translation initiation factor eIF-2B subunit delta, putative	N/A	455.262	413.415	456.562	325.479	270.659	255.52	362.816	441.746	283.886	0.642645	-0.637906	9.05525e-05	0.000291968	0.874042	0.994978	0.583197
PF3D7_1461100	conserved Plasmodium protein, unknown function	N/A	32.7608	40.5309	30.7529	69.8056	76.7155	70.0619	53.4379	34.6815	72.1943	2.08164	1.05772	9.13296e-05	0.000294302	2.4253	2.43372	3.25484
PF3D7_0619700	conserved Plasmodium protein, unknown function	N/A	14.6859	11.5803	18.9249	32.8002	35.3408	51.1039	27.406	15.0637	39.7483	2.63869	1.39982	9.26556e-05	0.000298402	2.662	2.67413	4.96123
PF3D7_1110500	vacuolar protein sorting-associated protein 35, putative	VPS35	140.08	152.859	160.861	276.699	244.8	220.901	199.367	151.267	247.467	1.63596	0.710137	9.30204e-05	0.000299403	2.3543	1.40327	2.52298
PF3D7_1207400	conserved Plasmodium protein, unknown function	N/A	10.1671	16.2124	10.6452	36.1644	32.7549	36.2673	23.7019	12.3416	35.0622	2.84098	1.50639	9.34329e-05	0.000300556	4.39825	2.40324	3.88665
PF3D7_1115500	AP2 domain transcription factor, putative	ApiAP2	164.933	154.017	143.119	79.057	91.369	96.4381	121.489	154.023	88.9547	0.57754	-0.792007	9.39048e-05	0.000301899	1.05505	0.733682	0.856135
PF3D7_0713200	DnaJ protein, putative	N/A	45.1872	23.1605	28.3873	10.0924	6.0338	6.59406	19.9092	32.245	7.57341	0.234871	-2.09006	9.45338e-05	0.000303745	0.373051	0.393824	0.367968
PF3D7_0825200	translation initiation factor IF-3	IF3a	13.5562	9.2642	7.09682	31.9592	31.031	29.6733	20.4301	9.9724	30.8878	3.09733	1.63102	9.48536e-05	0.000304597	3.08215	4.0958	6.7874
PF3D7_1143800	oocyst capsule protein Cap93, putative	CAP93	1017.84	796.722	820.865	637.502	432.71	439.329	690.828	878.477	503.18	0.572787	-0.803929	9.66262e-05	0.000310109	0.78473	0.647445	0.500917
PF3D7_1446600	centrin-2	CEN2	75.6886	42.8469	41.3981	180.822	124.124	117.869	97.1247	53.3112	140.938	2.64369	1.40255	9.67777e-05	0.000310416	2.55111	3.63025	3.6254
PF3D7_0719000	conserved Plasmodium protein, unknown function	N/A	72.2996	78.7457	80.4306	30.2771	39.6507	45.3341	57.7897	77.1587	38.4207	0.497944	-1.00595	9.79776e-05	0.000313793	0.499126	0.441212	1.03555
PF3D7_0831200	DnaJ protein, putative	N/A	805.463	650.81	697.854	531.532	424.09	466.529	596.046	718.042	474.05	0.660199	-0.599028	9.79325e-05	0.000313793	0.751125	0.837873	0.955099
PF3D7_1037500	dynamin-like protein	DYN2	18.0749	15.0543	7.09682	37.0054	39.6507	34.6188	25.2502	13.4087	37.0916	2.76624	1.46793	9.80004e-05	0.000313793	2.53155	3.13297	5.56497
PF3D7_1462800	glyceraldehyde-3-phosphate dehydrogenase	GAPDH	31716.9	33637.2	32586.2	24077.9	22655.2	20526.5	27533.3	32646.8	22419.9	0.68674	-0.542164	9.83182e-05	0.000314629	0.954059	0.767718	0.909412
PF3D7_0609900	conserved Plasmodium protein, unknown function	N/A	68.9106	45.163	59.1402	148.022	103.437	107.153	88.6375	57.7379	119.537	2.07034	1.04987	9.89717e-05	0.000316538	2.69128	2.73026	1.69579
PF3D7_0420600	conserved Plasmodium protein, unknown function	N/A	11.2968	11.5803	15.3764	31.1182	35.3408	40.3886	24.1835	12.7512	35.6159	2.79314	1.48189	9.98154e-05	0.000318869	4.09745	3.0061	3.97929
PF3D7_0528000	proteasome maturation factor UMP1, putative	UMP1	82.4667	66.0075	83.979	29.4361	43.9606	42.8614	58.1185	77.4844	38.7527	0.500135	-0.99961	9.9796e-05	0.000318869	0.44859	0.759143	0.736844
PF3D7_1232200	dihydrolipoyl dehydrogenase, mitochondrial	LPD1	44.0576	46.321	27.2045	79.057	88.7831	70.0619	59.2475	39.1944	79.3006	2.02327	1.01669	9.99382e-05	0.000319078	2.76686	2.28634	4.59556
PF3D7_1434700	mitochondrial import inner membrane translocase subunit TIM17, putative	TIM17	230.455	194.548	185.7	148.022	103.437	116.22	163.064	203.568	122.559	0.602057	-0.732027	0.00010057	0.00032091	1.04604	0.819967	0.797413
PF3D7_1454200	conserved Plasmodium protein, unknown function	N/A	319.7	220.025	225.915	145.498	119.814	89.844	186.799	255.213	118.386	0.463869	-1.10821	0.000100827	0.000321545	0.547609	1.19883	0.525348
PF3D7_0821900	conserved Plasmodium protein, unknown function	N/A	15.8155	12.7383	11.828	48.7798	38.7887	27.2005	25.8585	13.4606	38.2563	2.84209	1.50695	0.000100922	0.000321662	3.6761	2.6682	4.22505
PF3D7_1246100	delta-aminolevulinic acid synthetase	ALAS	36.1498	34.7408	27.2045	69.8056	77.5774	59.3465	50.8041	32.6983	68.9099	2.10744	1.07549	0.000101867	0.000324488	3.14395	2.57417	3.7955
PF3D7_0403600	conserved Plasmodium protein, unknown function	N/A	23.7233	24.3185	17.742	55.5081	43.0986	55.2252	36.6026	21.928	51.2773	2.33844	1.22555	0.000102443	0.000326138	2.94055	2.02013	4.4938
PF3D7_1126800	RNA-binding protein, putative	N/A	153.637	128.541	141.936	229.602	237.904	229.968	186.931	141.371	232.491	1.64454	0.717687	0.000102982	0.000327666	1.72242	3.01474	2.66899
PF3D7_1028700	merozoite TRAP-like protein	MTRAP	33.8904	39.3729	31.9357	111.857	74.9915	70.8861	60.489	35.0663	85.9116	2.44997	1.29277	0.000103619	0.000329501	2.89154	3.27611	3.57571
PF3D7_1343400	DNA repair protein RAD5, putative	RAD5	246.271	184.126	178.603	360.803	311.172	299.205	263.363	203	323.727	1.59471	0.673296	0.000103785	0.000329842	2.44708	2.55472	2.65376
PF3D7_0213900	conserved Plasmodium protein, unknown function	N/A	607.768	554.694	486.132	359.961	358.58	360.2	454.556	549.532	359.581	0.65434	-0.611887	0.000104831	0.000332973	0.583284	0.916877	1.03488
PF3D7_0729100	conserved Plasmodium protein, unknown function	N/A	175.101	130.857	143.119	407.9	281.003	276.95	235.822	149.692	321.951	2.15075	1.10484	0.000105207	0.000333979	2.65484	2.90248	3.00858
PF3D7_0407300	transcription factor, putative	N/A	167.193	148.227	152.582	105.129	81.0253	85.7227	123.313	156.001	90.6257	0.580932	-0.78356	0.000106014	0.000336348	0.790229	0.623083	0.811099
PF3D7_0933000	CSTF domain-containing protein, putative	N/A	750.108	560.484	633.983	465.09	382.715	372.564	527.491	648.192	406.79	0.627577	-0.672136	0.00010648	0.000337632	1.06629	1.02983	0.979042
PF3D7_1457400	conserved Plasmodium protein, unknown function	N/A	401.037	314.983	373.766	225.396	239.628	229.968	297.463	363.262	231.664	0.637733	-0.648976	0.000106913	0.000338812	0.600166	0.953348	0.783438
PF3D7_1130400	26S protease regulatory subunit 6A, putative	RPT5	1181.65	1169.61	1139.04	919.247	708.541	716.279	972.393	1163.43	781.356	0.671596	-0.574334	0.00010791	0.000341777	0.830718	0.759147	0.80072
PF3D7_0215700	DNA-directed RNA polymerase II subunit RPB2, putative	RPB2	2535	2128.45	1984.74	1660.2	1278.3	1206.71	1798.9	2216.07	1381.74	0.623509	-0.681518	0.000108217	0.000342554	1.00983	0.716407	1.08492
PF3D7_0113200	Plasmodium exported protein, unknown function	N/A	363.757	312.667	307.529	235.489	202.563	185.458	267.911	327.984	207.837	0.633679	-0.658177	0.000108627	0.000343588	0.846357	0.792192	0.978952
PF3D7_0923000	DNA-directed RNA polymerase II subunit RPB3, putative	RPB3	295.976	275.61	301.615	194.278	168.084	183.809	236.562	291.067	182.057	0.625482	-0.676959	0.000108668	0.000343588	0.789808	1.34263	0.805042
PF3D7_1343900	U4/U6 small nuclear ribonucleoprotein PRP4, putative	PRPF4	162.674	143.595	151.399	83.2621	91.369	90.6683	120.495	152.556	88.4331	0.579676	-0.78668	0.000108762	0.000343691	0.54656	0.79737	0.762553
PF3D7_0407200	peptidyl-tRNA hydrolase 2, putative	PTH2	321.959	292.98	261.4	218.668	159.465	171.445	237.653	292.113	183.193	0.62713	-0.673164	0.000109243	0.000345013	0.908264	0.809772	0.690065
PF3D7_0302800	conserved Plasmodium protein, unknown function	N/A	205.602	145.911	170.324	105.129	94.8169	108.802	138.431	173.946	102.916	0.591656	-0.75717	0.000111009	0.000350392	0.668482	0.7946	1.03696
PF3D7_0307400	ATP-dependent Clp protease proteolytic subunit	ClpP	22.5936	23.1605	20.1077	46.2567	63.7859	43.6856	36.5983	21.9539	51.2428	2.3341	1.22287	0.000113063	0.000356583	2.90326	3.60125	2.83761
PF3D7_1342900	AP2 domain transcription factor, putative	ApiAP2	657.474	620.702	734.521	450.793	394.783	480.542	556.469	670.899	442.039	0.658876	-0.601921	0.000113099	0.000356583	0.859048	0.758208	0.612315
PF3D7_0509800	phosphatidylinositol 4-kinase	PI4K	1328.51	1309.73	1394.53	915.883	889.555	913.277	1125.25	1344.25	906.238	0.674158	-0.568842	0.000113334	0.000357121	1.06303	0.810179	1.16862
PF3D7_0728800	conserved Plasmodium protein, unknown function	N/A	18.0749	15.0543	16.5592	51.3029	31.8929	42.8614	29.291	16.5628	42.0191	2.53695	1.3431	0.000113549	0.000357596	3.38512	3.5392	4.17936
PF3D7_0505400	conserved Plasmodium protein, unknown function	N/A	37.2795	18.5284	24.8389	94.1955	59.476	65.1163	49.9058	26.8823	72.9293	2.71292	1.43984	0.000113675	0.000357788	3.75851	3.1619	3.97156
PF3D7_1429800	coatomer subunit beta, putative	N/A	1522.81	1346.78	1298.72	1022.69	908.518	887.725	1164.54	1389.44	939.646	0.676278	-0.564312	0.000114419	0.000359926	1.0473	0.84978	1.234
PF3D7_0414700	GTP-binding protein, putative	N/A	29.3717	24.3185	27.2045	53.826	60.338	63.4678	43.0878	26.9649	59.2106	2.19584	1.13477	0.000115168	0.000362079	2.266	2.95135	2.66151
PF3D7_0809700	RuvB-like helicase 1	RUVB1	15.8155	25.4766	13.0108	33.6413	52.5803	47.8069	31.3886	18.101	44.6761	2.46816	1.30344	0.000116622	0.000366443	2.67903	3.48826	4.93332
PF3D7_0323800	conserved Plasmodium protein, unknown function	N/A	453.002	358.988	423.444	269.971	246.524	279.423	338.559	411.811	265.306	0.644242	-0.634326	0.000117099	0.000367732	0.886487	0.676431	0.9997
PF3D7_1026400	cell division cycle protein 20 homolog, putative	CDC20	20.3343	10.4222	13.0108	37.0054	37.0648	42.0371	26.6458	14.5891	38.7024	2.65283	1.40753	0.000117194	0.000367824	2.25027	4.23027	3.68589
PF3D7_0213000	conserved Plasmodium protein, unknown function	N/A	1.12968	3.47408	3.54841	14.2975	17.2394	15.6609	9.225	2.71739	15.7326	5.78961	2.53347	0.000117803	0.000369523	18.4186	7.62232	5.6734
PF3D7_1353100	Plasmodium exported protein, unknown function	N/A	3877.07	3286.48	3171.1	2698.03	2229.92	2057.35	2886.66	3444.88	2328.43	0.675911	-0.565095	0.00011797	0.000369839	0.86048	0.807097	0.740138
PF3D7_0717600	conserved Plasmodium protein, unknown function	N/A	89.2448	71.7976	69.7854	156.432	128.434	123.639	106.555	76.9426	136.168	1.76974	0.823534	0.0001182	0.000370352	2.14295	2.71861	1.84621
PF3D7_1104100	syntaxin, Qa-SNARE family	SYN13	231.585	244.343	247.206	120.268	165.499	159.906	194.801	241.045	148.557	0.616306	-0.698281	0.000119552	0.000374375	0.755769	1.04039	0.831508
PF3D7_1202900	high mobility group protein B1	HMGB1	3120.18	2417.96	2306.47	1745.98	1498.97	1219.08	2051.44	2614.87	1488.01	0.569057	-0.813355	0.000119722	0.000374697	0.872633	0.780935	0.954191
PF3D7_0909600	conserved Plasmodium protein, unknown function	N/A	29.3717	33.5827	40.2153	62.2363	70.6817	79.1287	52.5361	34.3899	70.6822	2.05532	1.03936	0.000120712	0.000377583	3.26725	2.51061	3.51107
PF3D7_0608100	conserved Plasmodium protein, unknown function	N/A	268.864	269.82	246.023	390.239	446.501	384.928	334.396	261.569	407.223	1.55685	0.638626	0.000123758	0.000386858	2.159	1.63002	2.37032
PF3D7_1421300	conserved Plasmodium protein, unknown function	N/A	7.90777	17.3704	17.742	29.4361	49.9944	41.2129	27.2773	14.3401	40.2144	2.80434	1.48766	0.000123817	0.000386858	4.29028	4.68814	3.82651
PF3D7_1209600	porphobilinogen deaminase	PBGD	7.90777	8.10618	3.54841	30.2771	22.4113	18.9579	15.2014	6.52079	23.8821	3.66246	1.87281	0.000124679	0.000389331	3.35431	4.75547	8.60665
PF3D7_1200700	acyl-CoA synthetase	ACS7	1638.04	1338.68	1312.91	2710.64	2107.52	2100.21	1868	1429.88	2306.12	1.61281	0.68958	0.000125574	0.000391908	2.07333	1.87676	1.49718
PF3D7_1123300	RING zinc finger protein, putative	N/A	151.377	119.277	153.764	82.4211	74.9915	86.547	111.396	141.473	81.3199	0.574809	-0.798845	0.000126292	0.000393927	0.581415	0.787876	0.716693
PF3D7_1235200	V-type K+-independent H+-translocating inorganic pyrophosphatase	VP2	11.2968	12.7383	10.6452	32.8002	42.2366	24.7277	22.4075	11.5601	33.2549	2.87669	1.52441	0.000127486	0.000397426	3.30897	4.48161	3.61149
PF3D7_1103600	actin-like protein, putative	ALP2a	203.343	208.445	225.915	144.657	101.713	140.948	170.837	212.568	129.106	0.607365	-0.719365	0.000127817	0.000398236	0.6939	0.794615	0.768207
PF3D7_1348500	TBC domain protein, putative	N/A	18.0749	24.3185	28.3873	48.7798	54.3042	56.8737	38.4564	23.5936	53.3193	2.25991	1.17626	0.000128028	0.000398668	3.20959	2.38499	2.68172
PF3D7_1134100	protein disulfide isomerase	PDI-11	183.008	172.546	180.969	109.334	91.369	118.693	142.653	178.841	106.465	0.595307	-0.748293	0.000128353	0.000399456	0.680006	0.680877	0.937033
PF3D7_0710000	conserved Plasmodium protein, unknown function	N/A	91.5042	113.487	93.4415	138.77	181.014	187.106	134.22	99.4774	168.964	1.69851	0.764271	0.000128655	0.00040017	1.74789	2.59811	3.29855
PF3D7_0619200	conserved Plasmodium protein, unknown function	N/A	805.463	748.085	749.897	556.763	501.667	478.893	640.128	767.815	512.441	0.667402	-0.583372	0.000133232	0.000414177	1.02494	0.76344	0.877074
PF3D7_0313800	conserved Plasmodium protein, unknown function	N/A	47.4466	84.5359	69.7854	105.129	131.02	125.287	93.8673	67.256	120.479	1.79134	0.841043	0.000136355	0.000423647	3.41653	1.84878	3.2036
PF3D7_0608300	conserved Plasmodium protein, unknown function	N/A	24.853	16.2124	22.4733	44.5747	49.1324	54.401	35.2744	21.1795	49.3693	2.33099	1.22094	0.000137823	0.000427967	2.92012	3.49351	4.21167
PF3D7_1210700	conserved Plasmodium protein, unknown function	N/A	13.5562	10.4222	17.742	28.5951	38.7887	43.6856	25.465	13.9068	37.0231	2.66223	1.41263	0.000139115	0.000431738	2.82086	5.53709	2.59062
PF3D7_0423800	cysteine-rich protective antigen	CyRPA	12.4265	18.5284	17.742	39.5285	42.2366	41.2129	28.6125	16.2323	40.9926	2.52537	1.3365	0.000140677	0.000436342	3.88894	3.4644	2.42058
PF3D7_0408900	tRNA N6-adenosine threonylcarbamoyltransferase	KAE1	23.7233	25.4766	30.7529	52.144	49.9944	71.7104	42.3002	26.6509	57.9496	2.17439	1.12061	0.000141148	0.000437558	2.97032	2.85636	3.82582
PF3D7_0217900	conserved Plasmodium protein, unknown function	N/A	15.8155	13.8963	15.3764	32.8002	37.9268	46.1584	26.9956	15.0294	38.9618	2.59237	1.37427	0.000141925	0.000439723	2.36059	3.5093	4.28873
PF3D7_0527300	methionine aminopeptidase 1a, putative	METAP1a	437.187	353.198	390.325	264.925	243.076	255.52	324.038	393.57	254.507	0.646663	-0.628915	0.000143071	0.000443026	0.898527	0.783491	0.899077
PF3D7_0911400	conserved Plasmodium protein, unknown function	N/A	143.47	119.277	152.582	73.1697	77.5774	88.1955	109.045	138.443	79.6476	0.575311	-0.797586	0.000143282	0.000443185	0.502267	0.922483	0.807319
PF3D7_0932800	importin alpha re-exporter, putative	CSE1	907.134	782.825	768.822	629.933	532.698	487.136	684.758	819.594	549.922	0.670969	-0.575681	0.000143216	0.000443185	1.52849	0.84158	0.805037
PF3D7_0702300	sporozoite threonine and asparagine-rich protein	STARP	969.266	734.188	693.123	504.619	423.228	460.76	630.864	798.859	462.869	0.579412	-0.787338	0.000144285	0.000446038	0.879763	0.724597	0.809362
PF3D7_0307200	60S ribosomal protein L7, putative	N/A	9492.71	6234.81	6516.06	4141.24	2838.47	2619.49	5307.13	7414.53	3199.73	0.431549	-1.2124	0.000144504	0.000446465	0.659353	0.675178	0.488839
PF3D7_1228700	conserved Plasmodium protein, unknown function	N/A	41.7982	25.4766	29.5701	109.334	68.0958	74.1831	58.0763	32.2816	83.871	2.5981	1.37746	0.000145778	0.000450153	3.11766	2.34208	4.60915
PF3D7_0214100	protein transport protein SEC31	SEC31	3420.67	3025.92	2990.13	2417.12	2072.18	2007.89	2655.65	3145.57	2165.73	0.688501	-0.538469	0.000148452	0.000458154	0.814416	1.11547	1.10618
PF3D7_0803100	U3 small nucleolar RNA-associated protein 14, putative	UTP14	1100.31	946.107	1060.97	777.113	646.479	674.242	867.538	1035.8	699.278	0.675111	-0.566803	0.000148845	0.000459113	0.804899	0.92357	0.988025
PF3D7_0407700	conserved Plasmodium protein, unknown function	N/A	68.9106	57.9013	120.646	164.001	162.913	147.542	120.319	82.4859	158.152	1.91732	0.939091	0.00014958	0.000461123	3.58866	4.38853	1.6455
PF3D7_0613000	conserved Plasmodium protein, unknown function	N/A	29.3717	22.0025	39.0325	59.7132	65.5098	65.1163	46.791	30.1356	63.4465	2.10537	1.07407	0.00014984	0.000461666	3.07269	4.41562	2.02861
PF3D7_1203300	conserved Plasmodium protein, unknown function	N/A	27.1123	22.0025	28.3873	63.0774	49.9944	56.8737	41.2413	25.834	56.6485	2.19278	1.13276	0.000150179	0.000462455	2.77292	1.99101	3.68091
PF3D7_0404300	conserved Plasmodium protein, unknown function	N/A	1896.73	1662.92	1736.36	1291.82	1216.24	1113.57	1486.28	1765.34	1207.21	0.683842	-0.548265	0.000150519	0.000463246	1.10919	1.12797	0.817134
PF3D7_1465400	conserved Plasmodium protein, unknown function	N/A	682.327	621.86	596.133	474.342	405.989	384.104	527.459	633.44	421.478	0.66538	-0.58775	0.000154125	0.000474079	0.792265	0.882423	1.00176
PF3D7_1438900	thioredoxin peroxidase 1	Trx-Px1	1873.01	1812.31	1767.11	1413.77	1188.66	1128.41	1530.55	1817.48	1243.61	0.684253	-0.547398	0.000155108	0.000476838	1.26075	0.99148	1.01154
PF3D7_1428600	peptide chain release factor 1	RF1	31.6311	24.3185	29.5701	59.7132	61.2	61.8193	44.7087	28.5066	60.9108	2.13673	1.0954	0.000155606	0.000478106	2.01588	3.15366	2.662
PF3D7_1441000	cytoplasmic tRNA 2-thiolation protein 2, putative	NCS2	144.599	162.124	154.947	97.5597	90.507	83.25	122.164	153.89	90.4389	0.587685	-0.766884	0.000156229	0.000479752	0.804147	0.48917	0.987116
PF3D7_1422400	conserved Plasmodium protein, unknown function	N/A	671.031	524.586	527.53	412.105	363.752	311.569	468.429	574.382	362.476	0.63107	-0.664127	0.00015666	0.00048081	0.730384	0.740593	0.790556
PF3D7_0616800	malate:quinone oxidoreductase, putative	MQO	362.628	276.768	276.776	214.463	152.569	154.136	239.557	305.391	173.723	0.568854	-0.813869	0.000157595	0.000483147	0.838664	0.72082	0.727364
PF3D7_1351100	conserved protein, unknown function	N/A	245.141	266.346	268.496	170.729	150.845	166.5	211.343	259.994	162.691	0.62575	-0.676342	0.000157588	0.000483147	0.743706	0.709718	0.78961
PF3D7_0303800	IBR domain protein, putative	N/A	21.4639	23.1605	24.8389	53.826	52.5803	50.2797	37.6915	23.1544	52.2287	2.25566	1.17355	0.000157939	0.000483934	3.55614	2.9686	2.64385
PF3D7_1434600	methionine aminopeptidase 2	METAP2	1821.05	1430.16	1473.77	1174.92	908.518	851.458	1276.65	1574.99	978.299	0.621145	-0.686999	0.00015926	0.000487711	0.938941	0.975781	0.742665
PF3D7_1227200	potassium channel K1	K1	852.909	779.351	778.285	544.147	534.422	540.713	671.638	803.515	539.761	0.671749	-0.574005	0.000160764	0.000491774	0.726176	0.88171	0.992571
PF3D7_1471800	conserved Plasmodium protein, unknown function	N/A	25.9827	25.4766	23.6561	63.9184	48.2704	53.5767	40.1468	25.0384	55.2552	2.20681	1.14197	0.000160688	0.000491774	2.62694	2.37433	2.88384
PF3D7_0609300	conserved Plasmodium protein, unknown function	N/A	31.6311	25.4766	30.7529	65.6005	62.062	58.5223	45.6742	29.2868	62.0616	2.11909	1.08345	0.000161122	0.000492326	2.56443	2.89769	2.17095
PF3D7_1031300	conserved Plasmodium protein, unknown function	N/A	94.8932	93.8001	117.098	61.3953	49.9944	55.2252	78.7343	101.93	55.5383	0.544866	-0.876028	0.000161116	0.000492326	1.11266	0.803842	0.785719
PF3D7_1245300	NEDD8-conjugating enzyme UBC12, putative	UBC12	18.0749	19.6864	14.1936	35.3233	43.9606	48.6312	29.9783	17.3183	42.6383	2.46204	1.29985	0.000161566	0.000493412	2.22441	2.87125	4.89502
PF3D7_1402200	conserved Plasmodium protein, unknown function	N/A	57.6137	55.5852	69.7854	165.683	113.78	110.45	95.483	60.9948	129.971	2.13086	1.09144	0.000163767	0.000499858	4.07802	2.6766	2.06718
PF3D7_1458300	conserved Plasmodium protein, unknown function	N/A	22.5936	18.5284	36.6669	58.8722	62.062	48.6312	41.2257	25.9296	56.5218	2.17981	1.1242	0.000164826	0.000502815	4.24243	3.86125	2.30757
PF3D7_0103800	actin-related protein	ARP1	99.4119	90.326	104.087	176.617	152.569	166.5	131.585	97.9415	165.229	1.68701	0.75447	0.000166368	0.000506682	3.00219	2.12316	1.94759
PF3D7_0907200	GTPase-activating protein, putative	N/A	728.644	671.655	651.725	512.188	443.915	416.25	570.73	684.008	457.451	0.66878	-0.580395	0.000166319	0.000506682	0.903664	0.884022	1.01497
PF3D7_1419300	glutathione S-transferase	GST	239.492	198.022	221.184	143.816	128.434	134.354	177.551	219.566	135.535	0.617284	-0.695995	0.000166211	0.000506682	0.922229	0.780551	1.42838
PF3D7_1241200	conserved Plasmodium protein, unknown function	N/A	423.63	427.311	383.228	247.263	276.693	280.247	339.729	411.39	268.068	0.651615	-0.617909	0.000168153	0.000511717	1.00377	0.976577	1.21832
PF3D7_1470700	conserved Plasmodium protein, unknown function	N/A	225.936	198.022	199.894	132.883	117.228	132.705	167.778	207.951	127.606	0.613633	-0.704552	0.000168205	0.000511717	0.957836	0.912993	0.845869
PF3D7_0410900	conserved Plasmodium protein, unknown function	N/A	649.567	493.319	509.788	391.921	287.899	316.515	441.501	550.891	332.111	0.602862	-0.730101	0.000170634	0.000518537	0.758268	0.66522	0.896364
PF3D7_1306900	U1 small nuclear ribonucleoprotein A, putative	SNRPA	415.723	391.413	341.83	302.771	233.594	205.24	315.095	382.988	247.202	0.645455	-0.631611	0.0001706	0.000518537	1.18609	0.920401	0.765007
PF3D7_0409100	U4/U6 small nuclear ribonucleoprotein PRP31, putative	PRPF31	1046.08	911.366	919.038	706.466	642.169	599.235	804.06	958.83	649.29	0.677169	-0.562411	0.000170974	0.000519286	0.721163	0.882993	0.830235
PF3D7_0602600	SAC3 domain-containing protein, putative	N/A	385.221	336.985	367.852	238.853	230.146	235.738	299.133	363.353	234.912	0.646513	-0.629249	0.00017369	0.000527247	0.902342	1.04905	0.82379
PF3D7_1415400	conserved Plasmodium protein, unknown function	N/A	859.687	695.973	681.295	555.081	481.842	467.354	623.539	745.652	501.426	0.672466	-0.572467	0.000173887	0.000527556	0.957394	0.788174	0.942128
PF3D7_1419600	conserved Plasmodium protein, unknown function	N/A	250.789	238.553	270.862	143.816	143.949	187.931	205.983	253.401	158.565	0.625748	-0.676347	0.000175387	0.000531815	0.766879	0.897762	0.729992
PF3D7_1404100	cytochrome c, putative	N/A	389.74	413.415	386.777	284.269	254.282	235.738	327.37	396.644	258.096	0.650699	-0.619937	0.000175849	0.000532925	0.638993	1.05797	0.981852
PF3D7_1315800	transcription factor MYB1	MYB1	117.487	113.487	127.743	54.667	65.5098	82.4257	93.5531	119.572	67.5342	0.564799	-0.82419	0.000176556	0.000534776	0.692137	0.568599	0.977528
PF3D7_0305200	conserved Plasmodium protein, unknown function	N/A	292.587	326.563	398.605	160.637	200.839	232.44	268.612	339.252	197.972	0.583556	-0.777058	0.000178439	0.000540185	0.624911	0.790781	0.833111
PF3D7_1214000	conserved Plasmodium protein, unknown function	N/A	3.38904	3.47408	5.91402	14.2975	17.2394	28.0247	12.0565	4.25905	19.8539	4.66158	2.22082	0.000179063	0.000541777	6.47897	5.972	11.1431
PF3D7_0502400	merozoite surface protein 8	MSP8	1404.19	1041.06	1157.96	857.852	649.065	712.158	970.383	1201.07	739.692	0.615858	-0.69933	0.000179917	0.000544065	0.938226	0.750319	1.4462
PF3D7_1313400	DEAD box helicase, putative	N/A	11.2968	18.5284	22.4733	40.3695	50.8563	36.2673	29.9653	17.4328	42.4977	2.4378	1.28558	0.000180178	0.000544558	3.48564	4.46971	1.98708
PF3D7_1140900	conserved Plasmodium protein, unknown function	N/A	14.6859	34.7408	21.2905	46.2567	56.0282	55.2252	38.0379	23.5724	52.5034	2.22733	1.15531	0.000181786	0.000549119	3.10197	2.28742	3.62288
PF3D7_0518700	mRNA-binding protein PUF1	PUF1	298.236	250.134	227.098	459.203	361.166	375.861	328.616	258.489	398.744	1.54259	0.625357	0.000182513	0.000551015	1.51638	2.04792	2.31161
PF3D7_1466100	protein phosphatase containing kelch-like domains	PPKL	20.3343	30.1087	8.27962	79.898	66.3718	44.5099	41.5837	19.5742	63.5932	3.24883	1.69992	0.000182644	0.00055111	6.05865	2.62955	9.59274
PF3D7_0928800	serine/threonine protein kinase, putative	N/A	20.3343	25.4766	14.1936	45.4157	42.2366	52.7525	33.4015	20.0015	46.8016	2.33991	1.22645	0.000182936	0.000551638	2.79832	1.97634	3.47854
PF3D7_1231600	pre-mRNA-splicing factor ATP-dependent RNA helicase PRP2, putative	PRP2	1031.4	919.472	908.393	693.851	612.862	631.381	799.56	953.088	646.031	0.67783	-0.561006	0.000183018	0.000551638	1.09529	0.768359	1.20929
PF3D7_1455400	hemolysin III	HlyIII	76.8183	104.222	100.538	40.3695	51.7183	59.3465	72.1689	93.8596	50.4781	0.537804	-0.894847	0.000183338	0.000552304	0.626354	0.434817	1.0845
PF3D7_0501600	rhoptry-associated protein 2	RAP2	5.64841	6.94815	7.09682	22.7079	19.8253	27.2005	14.9045	6.56446	23.2446	3.54097	1.82414	0.000183483	0.000552439	3.52202	4.90789	6.17434
PF3D7_1351800	conserved Plasmodium protein, unknown function	N/A	203.343	273.294	215.27	140.452	144.811	145.069	187.04	230.636	143.444	0.621952	-0.685125	0.000183931	0.000553488	1.02744	0.521935	1.02093
PF3D7_0831600	cytoadherence linked asexual protein 8	CLAG8	37.2795	53.2692	47.3121	73.1697	87.0591	101.384	66.5789	45.9536	87.2042	1.89766	0.924219	0.000184496	0.000554888	2.34083	2.7303	3.46002
PF3D7_0804400	methionine aminopeptidase 1c, putative	METAP1c	36.1498	34.7408	26.0217	69.8056	62.9239	66.7648	49.4011	32.3041	66.4981	2.05851	1.0416	0.000185021	0.000556166	2.91852	2.68617	3.11995
PF3D7_0719300	actin-related protein, putative	ARP6	1147.76	943.791	923.769	776.272	606.828	584.398	830.469	1005.11	655.833	0.652501	-0.615947	0.000187369	0.000562918	0.659704	1.04704	0.778952
PF3D7_1300100	erythrocyte membrane protein 1, PfEMP1	VAR	326.478	228.131	202.259	132.042	98.2648	96.4381	180.602	252.289	108.915	0.431706	-1.21188	0.000189355	0.000568578	0.614545	0.420223	0.829348
PF3D7_0103400	zinc-carboxypeptidase, putative	N/A	361.498	275.61	251.937	552.558	436.158	454.99	388.792	296.348	481.235	1.62388	0.699448	0.000190305	0.000571122	2.22445	2.43082	2.32151
PF3D7_1225600	conserved Plasmodium protein, unknown function	N/A	838.223	805.986	838.608	549.194	589.589	538.24	693.306	827.606	559.007	0.675451	-0.566076	0.000191162	0.000573383	0.990246	1.08487	0.780462
PF3D7_0831400	Plasmodium exported protein, unknown function	N/A	142.34	147.069	163.227	91.6724	84.4732	90.6683	119.908	150.879	88.938	0.589467	-0.762517	0.000191425	0.000573861	0.787376	0.87292	0.578835
PF3D7_0402100	Plasmodium exported protein (PHISTb), unknown function	N/A	1131.94	877.783	934.415	739.267	587.865	572.034	807.217	981.38	633.055	0.645067	-0.63248	0.000193028	0.000578355	0.798449	1.01781	0.637931
PF3D7_1340100	exosome complex component RRP42, putative	RRP42	180.749	144.753	149.033	110.175	84.4732	88.1955	126.23	158.178	94.2813	0.596044	-0.74651	0.000194819	0.000583405	0.823724	0.849421	0.970939
PF3D7_1211400	heat shock protein DNAJ homologue Pfj4	PfJ4	1956.61	1877.16	1777.75	1439.85	1269.68	1157.26	1579.72	1870.51	1288.93	0.68908	-0.537256	0.000196253	0.000587383	1.07093	1.03896	0.836795
PF3D7_1106800	protein kinase, putative	N/A	110.709	129.699	147.85	229.602	190.496	209.361	169.619	129.419	209.82	1.62124	0.697096	0.000196895	0.000588988	3.19787	1.75202	2.5268
PF3D7_0318600	cleavage and polyadenylation specificity factor, putative	N/A	771.572	641.546	688.392	518.916	487.014	408.832	586.045	700.503	471.587	0.673212	-0.570867	0.00019847	0.00059338	0.864597	1.01537	0.943779
PF3D7_1474900	trailer hitch homolog, putative	CITH	50.8357	25.4766	44.9465	136.247	97.4028	82.4257	72.8891	40.4196	105.359	2.60662	1.38218	0.000198733	0.000593844	5.89929	4.72835	2.33001
PF3D7_1023600	conserved Plasmodium protein, unknown function	N/A	10.1671	9.2642	9.46243	30.2771	24.9972	31.3218	19.2483	9.63125	28.8654	2.99705	1.58354	0.000201204	0.000600904	5.03224	3.39166	4.03016
PF3D7_0409200	protein SOF1, putative	SOF1	1057.38	855.781	920.221	736.744	613.724	576.98	793.472	944.461	642.482	0.680263	-0.555834	0.00020572	0.0006134	0.793073	0.922114	0.895782
PF3D7_1122200	cupin-like protein, putative	N/A	338.904	389.097	340.647	208.576	258.591	226.671	293.748	356.216	231.279	0.649267	-0.623116	0.000205675	0.0006134	1.00229	1.02496	0.847821
PF3D7_1448900	conserved Plasmodium protein, unknown function	N/A	16.9452	20.8445	9.46243	40.3695	39.6507	38.7401	27.6687	15.7507	39.5868	2.51333	1.3296	0.000205634	0.0006134	3.37834	2.48735	5.34729
PF3D7_0914100	conserved Plasmodium protein, unknown function	N/A	73.4293	84.5359	81.6134	132.883	136.192	143.421	108.679	79.8595	137.498	1.72175	0.783879	0.000206074	0.000614126	2.56624	2.10662	2.29523
PF3D7_0403900	SET domain protein, putative	SET8	36.1498	61.3754	36.6669	72.3287	87.9211	96.4381	65.1467	44.7307	85.5626	1.91284	0.935716	0.000208549	0.000620835	3.02401	2.1245	3.19822
PF3D7_0810900	conserved Plasmodium protein, unknown function	N/A	19.2046	20.8445	31.9357	53.826	52.5803	51.9282	38.3865	23.9949	52.7782	2.19956	1.13721	0.000208512	0.000620835	4.30437	3.03577	3.82362
PF3D7_0807800	26S proteasome regulatory subunit RPN10, putative	RPN10	1181.65	909.05	914.307	720.764	585.279	577.804	814.808	1001.67	627.949	0.626903	-0.673685	0.000209089	0.00062211	0.594963	1.04845	0.778133
PF3D7_0308100	zinc finger protein, putative	N/A	10.1671	12.7383	9.46243	29.4361	28.4451	34.6188	20.8113	10.7893	30.8333	2.85777	1.51489	0.000213657	0.000635361	6.37269	2.76169	4.64837
PF3D7_0406400	cytosolic glyoxalase II	cGloII	318.57	239.711	247.206	190.073	131.02	121.99	208.095	268.496	147.694	0.550081	-0.862285	0.000214581	0.000637766	0.971419	0.63007	0.858577
PF3D7_0710300	conserved Plasmodium membrane protein, unknown function	N/A	166.063	157.491	154.947	105.129	95.6788	85.7227	127.505	159.501	95.5102	0.598808	-0.739836	0.000215093	0.000638946	0.797331	1.0268	0.742791
PF3D7_1434100	queuine tRNA-ribosyltransferase, putative	N/A	73.4293	63.6914	76.8822	32.8002	34.4789	41.2129	53.7491	71.3343	36.164	0.506965	-0.980042	0.000215332	0.000639315	0.435705	0.881545	0.660043
PF3D7_1127800	conserved Plasmodium protein, unknown function	N/A	295.976	287.19	294.518	153.068	195.668	212.658	239.846	292.562	187.131	0.63963	-0.64469	0.000216707	0.000643051	0.84201	0.785398	1.25627
PF3D7_1366000	conserved Plasmodium protein, unknown function	N/A	79.0777	62.5334	73.3338	37.8464	31.031	40.3886	54.0351	71.6483	36.422	0.508344	-0.976122	0.000218495	0.00064801	0.585114	0.754155	0.573912
PF3D7_1240400	erythrocyte membrane protein 1, PfEMP1	VAR	2059.41	1360.68	1271.51	809.913	542.18	483.839	1087.92	1563.87	611.977	0.391323	-1.35357	0.000220025	0.0006522	0.57233	0.612056	0.489148
PF3D7_0716700	conserved Plasmodium protein, unknown function	N/A	24.853	31.2667	24.8389	44.5747	56.8901	70.8861	42.2182	26.9862	57.4503	2.12888	1.09009	0.000223017	0.000660717	3.94776	2.25027	3.62594
PF3D7_1003800	U5 small nuclear ribonucleoprotein component, putative	EFTUD2	1810.88	1290.04	1349.58	980.643	705.955	712.158	1141.54	1483.5	799.585	0.538986	-0.891681	0.00022429	0.000664134	0.644031	0.584472	0.706324
PF3D7_1425600	zinc finger protein, putative	N/A	37.2795	28.9506	21.2905	61.3953	51.7183	70.0619	45.116	29.1735	61.0585	2.09294	1.06553	0.000224761	0.000665174	1.4428	3.07276	5.3012
PF3D7_0318500	conserved Plasmodium protein, unknown function	N/A	92.6339	56.7433	67.4198	179.14	127.572	130.233	108.957	72.2656	145.648	2.01545	1.0111	0.000225339	0.000666173	2.42293	2.68011	1.80793
PF3D7_1362800	conserved Plasmodium protein, unknown function	N/A	20.3343	48.6371	39.0325	64.7594	71.5436	77.4802	53.6312	36.0013	71.2611	1.9794	0.985066	0.000225251	0.000666173	4.73729	1.44893	3.00723
PF3D7_1010800	50S ribosomal protein L22, mitochondrial, putative	N/A	11.2968	12.7383	9.46243	35.3233	34.4789	24.7277	21.3379	11.1658	31.51	2.822	1.49672	0.000225588	0.000666555	3.56351	3.65846	4.06292
PF3D7_0501300	skeleton-binding protein 1	SBP1	23681.5	23822.9	24122.1	17574.2	17243.7	15369.1	20302.3	23875.5	16729	0.700677	-0.513179	0.000227044	0.000670499	0.907269	1.10005	0.663933
PF3D7_1029600	adenosine deaminase	ADA	1775.86	1636.29	1685.49	1239.68	1131.77	1146.54	1435.94	1699.21	1172.66	0.690121	-0.535079	0.000228975	0.000675842	1.07639	0.825062	1.21383
PF3D7_1229500	T-complex protein 1 subunit gamma	CCT3	3259.13	2643.77	2733.46	2269.1	1798.07	1702.92	2401.08	2878.79	1923.36	0.668116	-0.58183	0.000229745	0.000677753	1.01322	1.04469	0.800832
PF3D7_1459000	ATP-dependent RNA helicase DBP5	DBP5	2146.39	1690.72	1843.99	1470.12	1258.48	1205.06	1602.46	1893.7	1311.22	0.692412	-0.530297	0.000231725	0.000683232	0.816348	0.652226	1.20066
PF3D7_0629500	amino acid transporter, putative	N/A	598.731	453.946	444.734	342.3	282.727	284.369	401.134	499.137	303.132	0.607312	-0.719491	0.000232224	0.00068434	0.651549	0.841818	0.994119
PF3D7_0404600	conserved Plasmodium membrane protein, unknown function	N/A	1913.68	1686.09	1728.08	1375.93	1164.52	1143.24	1501.92	1775.95	1227.9	0.691405	-0.532397	0.000233615	0.000688072	1.21499	0.868157	0.80548
PF3D7_1402900	conserved Plasmodium protein, unknown function	N/A	64.3918	63.6914	50.8605	21.8668	31.8929	32.9703	44.279	59.6479	28.91	0.484678	-1.0449	0.00023387	0.000688457	0.747474	0.619288	0.823632
PF3D7_1233400	conserved Plasmodium membrane protein, unknown function	N/A	411.204	393.729	466.024	246.422	284.451	304.975	351.134	423.652	278.616	0.657652	-0.604603	0.000234234	0.000689165	0.770399	0.966315	1.03996
PF3D7_0904600	ubiquitin specific protease, putative	N/A	1360.14	1185.82	1195.81	900.745	834.389	835.797	1052.12	1247.26	856.977	0.68709	-0.54143	0.000234538	0.000689693	0.707177	0.881761	0.889968
PF3D7_1352900	Plasmodium exported protein, unknown function	N/A	55.3544	49.7951	37.8497	99.2417	77.5774	123.639	73.9095	47.6664	100.153	2.10111	1.07116	0.000235423	0.000691929	2.25315	1.77583	4.71598
PF3D7_0409500	conserved Plasmodium protein, unknown function	N/A	25.9827	34.7408	42.5809	57.1901	77.5774	71.7104	51.6304	34.4348	68.826	1.99873	0.999087	0.000235839	0.000692417	2.64845	4.91608	2.22469
PF3D7_0602100	ATP-dependent RNA helicase, putative	N/A	1291.23	1139.5	1165.06	974.756	750.777	742.656	1010.66	1198.59	822.729	0.686412	-0.542854	0.000235789	0.000692417	0.73634	1.07293	0.784881
PF3D7_0518600	WD repeat-containing protein 26, putative	WDR26	154.766	142.437	141.936	241.376	232.732	227.495	190.124	146.38	233.868	1.59768	0.675975	0.00023806	0.000698571	2.68213	2.46426	2.67027
PF3D7_0623200	ferredoxin--NADP reductase	FNR	141.21	220.025	212.905	98.4007	96.5408	102.208	145.215	191.38	99.0498	0.517556	-0.950213	0.000241493	0.000708268	0.830545	0.38447	0.881997
PF3D7_0918900	gamma-glutamylcysteine synthetase	gammaGCS	1325.12	1145.29	1234.85	968.027	771.465	806.948	1041.95	1235.08	848.813	0.687252	-0.541089	0.000246162	0.000721582	0.841962	1.09721	1.07648
PF3D7_1234700	upregulated in late gametocytes ULG8	ULG8	150.248	163.282	201.077	280.064	271.521	255.52	220.285	171.535	269.035	1.56839	0.649287	0.00024954	0.000731096	2.27887	2.52722	1.3242
PF3D7_1206300	conserved Plasmodium protein, unknown function	N/A	84.7261	91.484	88.7102	148.863	141.363	156.609	118.626	88.3068	148.945	1.68668	0.754183	0.000250432	0.000733323	2.86061	1.78128	3.07154
PF3D7_0822000	mitochondrial ribosomal protein L4 precursor, putative	N/A	33.8904	42.8469	34.3013	95.0366	62.062	69.2376	56.2291	37.0129	75.4454	2.03835	1.0274	0.000250779	0.000733952	3.75008	2.15498	2.12373
PF3D7_0905100	nucleoporin NUP100/NSP100, putative	NUP100	983.952	854.623	788.93	687.964	491.324	481.366	714.693	875.835	553.551	0.632027	-0.661942	0.000252254	0.000737492	0.833872	0.96043	0.985192
PF3D7_1359300	exosome complex exonuclease RRP44	DIS3	610.028	513.005	552.369	414.629	350.822	357.728	466.43	558.467	374.393	0.670393	-0.57692	0.00025217	0.000737492	1.10662	0.788326	1.12677
PF3D7_0930100	conserved Plasmodium protein, unknown function	N/A	31.6311	30.1087	44.9465	58.8722	72.4056	91.4925	54.9094	35.5621	74.2568	2.08809	1.06218	0.000252865	0.000738888	2.27544	3.65475	2.12119
PF3D7_0220800	cytoadherence linked asexual protein 2	CLAG2	18.0749	22.0025	40.2153	47.9388	66.3718	64.2921	43.1492	26.7642	59.5342	2.22439	1.15341	0.000255904	0.000747373	5.83784	3.7307	2.03122
PF3D7_1144300	60S ribosomal protein L41	RPL41	1653.85	1101.28	1101.19	721.605	549.938	460.76	931.438	1285.44	577.434	0.449211	-1.15454	0.000257601	0.000751936	0.728775	0.754874	0.662817
PF3D7_1304900	DNA-directed RNA polymerase II subunit RPB11, putative	RPB11	310.662	240.869	240.109	192.596	151.707	147.542	213.914	263.88	163.948	0.621299	-0.686641	0.000258501	0.000754166	0.739379	1.0522	0.992181
PF3D7_0701600	Pfmc-2TM Maurer's cleft two transmembrane protein	MC-2TM	11.2968	22.0025	15.3764	3.36413	2.58591	4.94554	9.92855	16.2252	3.63186	0.22384	-2.15946	0.000260051	0.00075829	0.450084	0.174301	0.391104
PF3D7_1128200	multiprotein-bridging factor 1, putative	MBF1	379.573	314.983	298.066	243.058	216.355	187.931	273.328	330.874	215.781	0.652155	-0.616713	0.000262322	0.00076451	0.837163	0.839907	1.0235
PF3D7_1454500	iron sulfur cluster assembly protein, putative	ISU	370.535	316.141	333.551	253.992	215.493	196.173	280.981	340.076	221.886	0.65246	-0.616038	0.000262547	0.000764762	1.01964	0.671423	0.891007
PF3D7_1113500	GTP-binding protein, putative	N/A	262.086	240.869	295.701	173.252	168.946	167.324	218.03	266.219	169.841	0.637976	-0.648427	0.000262881	0.000764932	0.786178	0.749131	0.757411
PF3D7_1446700	conserved Plasmodium protein, unknown function	N/A	41.7982	59.0593	42.5809	101.765	86.1972	79.1287	68.4215	47.8128	89.0302	1.86206	0.896898	0.000262744	0.000764932	2.7712	1.87663	2.65493
PF3D7_0403100	regulator of chromosome condensation, putative	N/A	30.5014	23.1605	24.8389	49.6209	60.338	57.698	41.0263	26.1669	55.8856	2.13574	1.09473	0.000265996	0.000773185	2.12686	3.18562	3.77078
PF3D7_1002200	tryptophan-rich antigen 3	PArt	665.382	517.637	510.971	412.105	314.62	306.624	454.557	564.664	344.45	0.610009	-0.713099	0.000265904	0.000773185	1.36326	0.75169	0.762432
PF3D7_0710200	conserved Plasmodium protein, unknown function	N/A	212.38	223.499	244.84	333.048	344.789	365.146	287.284	226.906	347.661	1.53218	0.615584	0.000271197	0.000787479	1.78493	1.98359	2.13067
PF3D7_0713500	conserved Plasmodium protein, unknown function	N/A	84.7261	72.9556	74.5166	41.2105	34.4789	46.1584	59.0077	77.3994	40.6159	0.524758	-0.930277	0.000271161	0.000787479	0.657302	0.687902	1.01631
PF3D7_0530300	conserved Plasmodium membrane protein, unknown function	N/A	56.4841	61.3754	56.7746	99.2417	106.023	107.978	81.3126	58.2113	104.414	1.79371	0.842943	0.000271519	0.000788003	2.09544	2.88587	3.07089
PF3D7_0815500	conserved Plasmodium protein, unknown function	N/A	15.8155	12.7383	15.3764	35.3233	40.5127	35.4431	25.8682	14.6434	37.093	2.53308	1.34089	0.000272178	0.000789501	3.25034	4.88522	2.96303
PF3D7_0922200	S-adenosylmethionine synthetase	SAMS	7881.79	7066.27	6810.58	5867.88	4777.91	4643.04	6174.58	7252.88	5096.28	0.702655	-0.509111	0.000272912	0.000791216	1.28032	1.01977	1.13578
PF3D7_0727000	vacuolar protein sorting-associated protein 53, putative	VPS53	246.271	186.442	208.173	377.623	297.38	313.218	271.518	213.629	329.407	1.54196	0.624766	0.000275405	0.000798027	2.17442	2.08567	1.96516
PF3D7_1250000	rRNA-processing protein FCF2, putative	FCF2	568.23	497.951	496.777	429.767	318.068	300.03	435.137	520.986	349.288	0.670437	-0.576827	0.000276831	0.000801739	1.17945	0.804644	1.09032
PF3D7_1407600	conserved Plasmodium protein, unknown function	N/A	15.8155	23.1605	18.9249	42.0516	51.7183	40.3886	32.0099	19.3003	44.7195	2.31704	1.21228	0.000278511	0.000806185	3.17107	3.73051	3.44596
PF3D7_0103000	vacuolar protein sorting-associated protein VTA1, putative	N/A	7.90777	3.47408	13.0108	27.754	24.9972	23.9035	16.8412	8.13089	25.5516	3.14253	1.65193	0.000278783	0.000806553	4.3398	8.55891	2.0959
PF3D7_1134300	conserved Plasmodium protein, unknown function	N/A	94.8932	100.748	107.635	179.14	142.225	178.864	133.918	101.092	166.743	1.64941	0.721954	0.000279066	0.000806949	2.30795	2.14544	1.73165
PF3D7_1226000	conserved Plasmodium protein, unknown function	N/A	15.8155	25.4766	16.5592	39.5285	43.0986	51.1039	31.9304	19.2838	44.577	2.31163	1.20891	0.000282393	0.000816146	4.07037	2.60899	3.93213
PF3D7_1360700	E3 SUMO-protein ligase PIAS, putative	PIAS	660.864	648.494	660.004	454.998	449.949	428.614	550.487	656.454	444.52	0.677154	-0.562445	0.000286233	0.000826813	1.03817	1.08221	0.873806
PF3D7_0927100	conserved Plasmodium protein, unknown function	N/A	9.03745	2.31605	7.09682	16.8206	20.6873	28.0247	13.9972	6.15011	21.8442	3.55185	1.82857	0.000287968	0.000831391	3.03031	10.2967	6.87055
PF3D7_0808200	plasmepsin X	N/A	20.3343	12.7383	8.27962	38.6875	32.7549	35.4431	24.7063	13.7841	35.6285	2.58476	1.37003	0.000291263	0.000840468	2.69798	3.36234	5.59109
PF3D7_1356600	regulator of chromosome condensation, putative	N/A	260.956	198.022	175.055	126.155	113.78	114.572	164.757	211.345	118.169	0.559129	-0.838746	0.000291937	0.000841974	0.607552	0.654947	0.944895
PF3D7_0714200	conserved Plasmodium protein, unknown function	N/A	584.045	475.948	542.907	397.808	315.482	362.673	446.477	534.3	358.654	0.67126	-0.575057	0.000293034	0.000844335	0.812334	1.10735	1.07863
PF3D7_1367600	ribosome biogenesis protein MRT4, putative	N/A	303.884	268.662	289.787	197.642	183.6	175.567	236.524	287.444	185.603	0.645701	-0.631062	0.00029306	0.000844335	0.63439	1.11286	0.745983
PF3D7_0416500	repressor of RNA polymerase III transcription MAF1	MAF1	20.3343	22.0025	29.5701	63.0774	47.4084	45.3341	37.9545	23.9689	51.94	2.16697	1.11568	0.000294421	0.000847815	3.90692	3.64176	2.05839
PF3D7_0526300	WD repeat-containing protein, putative	N/A	308.403	261.714	268.496	185.868	181.014	173.918	229.902	279.538	180.267	0.644875	-0.63291	0.000294949	0.000848896	0.685984	0.889324	0.925423
PF3D7_0928200	conserved Plasmodium protein, unknown function	N/A	246.271	191.074	236.561	156.432	131.882	136.827	183.174	224.635	141.713	0.63086	-0.664607	0.000295513	0.000850078	0.785435	0.821012	0.659847
PF3D7_1431500	mitogen-activated protein kinase 1	MAPK1	310.662	231.605	269.679	455.839	389.611	384.928	340.387	270.649	410.126	1.51534	0.599645	0.00029708	0.000854145	2.22956	1.64115	2.48273
PF3D7_0321800	WD repeat-containing protein, putative	N/A	1656.11	1251.83	1309.36	1027.74	793.014	779.747	1136.3	1405.77	866.834	0.616627	-0.69753	0.000297276	0.000854265	0.880015	0.828349	0.777803
PF3D7_1332800	eukaryotic translation initiation factor 6, putative	N/A	769.313	562.8	598.498	439.018	390.473	316.515	512.77	643.537	382.002	0.593597	-0.752443	0.000299495	0.000860195	0.562008	0.984045	0.738639
PF3D7_0609100	zinc transporter ZIP1, putative	ZIP1	816.76	727.24	740.435	580.312	484.428	493.73	640.484	761.478	519.49	0.682213	-0.551707	0.00030237	0.000868002	0.892925	0.759285	0.962682
PF3D7_1126400	conserved Plasmodium protein, unknown function	N/A	210.121	203.812	196.345	124.473	117.228	139.299	165.213	203.426	127	0.624305	-0.679676	0.000304484	0.00087362	0.989455	0.869481	1.12385
PF3D7_0722300	ubiquitin carboxyl-terminal hydrolase, putative	N/A	380.703	389.097	376.131	262.402	224.975	267.884	316.865	381.977	251.753	0.65908	-0.601474	0.000306336	0.00087848	0.901106	0.707013	1.15613
PF3D7_0719900	conserved Plasmodium membrane protein, unknown function	N/A	1610.93	1346.78	1396.89	1159.78	939.549	924.816	1229.79	1451.53	1008.05	0.694472	-0.526011	0.000310276	0.000889319	1.17249	1.0759	0.843543
PF3D7_0603500	cation/H+ antiporter	CAX	20.3343	20.8445	21.2905	48.7798	52.5803	39.5643	33.8989	20.8231	46.9748	2.2559	1.17371	0.000310529	0.000889583	2.36251	3.57775	2.59549
PF3D7_0934500	V-type proton ATPase subunit E, putative	N/A	925.209	793.247	768.822	639.184	562.005	505.27	698.956	829.093	568.82	0.686075	-0.543562	0.000316506	0.000905773	1.02438	0.806569	0.902602
PF3D7_1134800	coatomer subunit delta	N/A	463.169	430.786	447.1	306.977	308.586	279.423	372.673	447.018	298.328	0.667374	-0.583432	0.000316355	0.000905773	0.755331	0.968212	0.971662
PF3D7_0212500	conserved Plasmodium protein, unknown function	N/A	2228.86	1762.51	1757.65	1447.42	1048.16	1056.7	1550.22	1916.34	1184.09	0.617891	-0.694575	0.000316948	0.00090657	0.633424	0.968425	0.740261
PF3D7_1248300	conserved Plasmodium membrane protein, unknown function	N/A	4.51872	2.31605	2.36561	15.9796	14.6535	15.6609	9.24906	3.06679	15.4313	5.03175	2.33106	0.000318004	0.000909122	5.90664	9.56429	10.4871
PF3D7_0515000	pre-mRNA-splicing factor CWC2, putative	CWC2	2109.11	1558.7	1732.81	1309.49	1085.22	1010.54	1467.65	1800.21	1135.08	0.630529	-0.665366	0.000318588	0.000910323	1.06773	1.05005	0.971584
PF3D7_1239100	mitochondrial ribosomal protein L23 precursor, putative	N/A	30.5014	23.1605	30.7529	60.5543	59.476	55.2252	43.2784	28.1383	58.4185	2.07612	1.05389	0.000319857	0.000913477	2.94375	2.9235	2.46633
PF3D7_1024900	conserved Plasmodium protein, unknown function	N/A	7.90777	9.2642	11.828	25.2309	35.3408	23.9035	18.9125	9.66667	28.1584	2.91294	1.54248	0.000323344	0.000922961	3.80529	6.37296	3.26311
PF3D7_1440600	protein SOC3, putative	SOC3	74.559	66.0075	57.9574	103.447	112.918	130.233	90.8536	66.1746	115.533	1.74588	0.803951	0.000327212	0.000933523	2.16366	2.15497	4.0566
PF3D7_0620100	conserved Plasmodium protein, unknown function	N/A	13.5562	6.94815	14.1936	29.4361	30.169	34.6188	21.487	11.566	31.408	2.71555	1.44124	0.000330869	0.000943471	2.68498	5.16486	2.78249
PF3D7_0104500	conserved protein, unknown function	N/A	224.807	211.919	209.356	138.77	135.33	133.53	175.618	215.36	135.876	0.630926	-0.664458	0.000331446	0.000944629	0.711453	1.04019	1.05067
PF3D7_1209700	conserved Plasmodium protein, unknown function	N/A	36.1498	33.5827	30.7529	58.0312	79.3014	62.6435	50.0769	33.4951	66.6587	1.9901	0.992841	0.000340808	0.000970812	2.38787	2.32599	3.08598
PF3D7_0624200	conserved Plasmodium protein, unknown function	N/A	67.7809	57.9013	63.8714	108.493	113.78	110.45	87.0462	63.1845	110.908	1.7553	0.81172	0.000343087	0.000976802	2.00546	2.34256	1.61849
PF3D7_0625300	DNA polymerase 1, putative	N/A	23.7233	38.2148	28.3873	64.7594	53.4422	65.1163	45.6072	30.1085	61.106	2.02953	1.02114	0.000343694	0.000977527	3.10711	1.79815	3.27718
PF3D7_1352500	thioredoxin-related protein, putative	N/A	843.872	767.771	849.253	604.702	549.938	533.294	691.472	820.299	562.645	0.685902	-0.543925	0.000343543	0.000977527	1.10049	0.862021	1.47665
PF3D7_1358500	zinc finger protein, putative	N/A	280.161	204.971	221.184	167.365	129.296	132.705	189.28	235.439	143.122	0.607896	-0.718104	0.000344152	0.00097833	0.679964	0.811087	0.857172
PF3D7_1306300	SAM dependent methyltransferase, putative	N/A	15.8155	22.0025	13.0108	37.8464	37.9268	45.3341	28.656	16.943	40.3691	2.38265	1.25257	0.00034575	0.00098237	2.33413	2.80702	4.29028
PF3D7_0501500	rhoptry-associated protein 3	RAP3	0	1.15803	1.1828	10.0924	7.75774	10.7153	5.15105	0.780276	9.52182	12.2031	3.60918	0.000346059	0.000982745	Inf	11.1915	14.6277
PF3D7_1219000	formin 2	FRM2	1030.27	925.262	986.458	725.81	653.374	650.339	828.586	980.663	676.508	0.689847	-0.535651	0.000346801	0.000984348	1.19047	0.887619	0.802674
PF3D7_1453200	conserved Plasmodium protein, unknown function	N/A	39.5388	70.6396	49.6777	94.1955	100.851	93.141	74.6739	53.2854	96.0624	1.80279	0.850232	0.000348198	0.000987806	5.24382	1.76567	2.38216
PF3D7_1473400	conserved Plasmodium protein, unknown function	N/A	19.2046	5.79013	10.6452	28.5951	36.2028	31.3218	21.9599	11.88	32.0399	2.69696	1.43134	0.000349878	0.000992065	1.77467	5.4787	5.40579
PF3D7_0307500	conserved protein, unknown function	N/A	30.5014	33.5827	42.5809	62.2363	76.7155	69.2376	52.4757	35.555	69.3965	1.95181	0.964809	0.00035534	0.00100704	2.96944	3.5089	2.0902
PF3D7_1235900	pre-mRNA-splicing factor SYF1, putative	XAB2	695.884	594.067	576.025	417.993	458.569	395.643	523.03	621.992	424.068	0.681791	-0.552599	0.000359272	0.00101766	0.92619	0.920785	1.22563
PF3D7_0216200	conserved Plasmodium protein, unknown function	N/A	305.014	259.398	249.571	206.053	173.256	148.366	223.61	271.328	175.892	0.648263	-0.625348	0.000360565	0.0010208	0.835326	0.794493	0.678196
PF3D7_1460500	conserved Plasmodium protein, unknown function	N/A	119.746	98.4322	118.28	208.576	173.256	163.203	146.916	112.153	181.678	1.61992	0.695919	0.000361458	0.00102281	2.90933	2.66079	2.18573
PF3D7_0215600	conserved Plasmodium protein, unknown function	N/A	248.53	203.812	186.883	155.591	123.262	126.111	174.032	213.075	134.988	0.633523	-0.65853	0.00036589	0.00103482	0.961452	0.727837	1.58683
PF3D7_0601500	Plasmodium exported protein (PHISTb), unknown function	N/A	5.64841	6.94815	4.73121	20.1848	23.2732	18.9579	13.2906	5.77592	20.8053	3.60207	1.84883	0.000367444	0.00103869	4.67189	4.0958	6.50459
PF3D7_1308000	conserved Plasmodium membrane protein, unknown function	N/A	11.2968	11.5803	14.1936	24.3899	33.6169	39.5643	22.4403	12.3569	32.5237	2.63203	1.39617	0.000368228	0.00104038	2.30549	3.63781	3.54934
PF3D7_0911800	conserved Plasmodium protein, unknown function	N/A	85.8558	81.0618	55.5918	37.8464	37.9268	42.0371	56.7199	74.1698	39.2701	0.529462	-0.9174	0.000368996	0.00104202	0.501746	0.601595	1.08033
PF3D7_0213700	conserved protein, unknown function	N/A	262.086	201.496	240.109	174.094	132.744	142.596	192.188	234.564	149.811	0.63868	-0.646835	0.000369783	0.00104371	1.10951	0.995877	0.940766
PF3D7_1420900	mannose-1-phosphate guanyltransferase, putative	N/A	51.9653	59.0593	42.5809	89.1493	98.2648	91.4925	72.0854	51.2019	92.9689	1.81573	0.860552	0.000373086	0.00105249	3.77612	2.05773	2.73
PF3D7_1319000	conserved Plasmodium protein, unknown function	N/A	97.1526	50.9531	62.6886	156.432	128.434	118.693	102.392	70.2648	134.52	1.91447	0.936943	0.000375717	0.00105938	1.96852	3.83077	1.973
PF3D7_1102600	Plasmodium exported protein, unknown function	GEXP14	18.0749	24.3185	17.742	38.6875	52.5803	44.5099	32.6522	20.0452	45.2592	2.25786	1.17496	0.000378117	0.0010656	3.48486	2.49245	4.36482
PF3D7_0902700	Plasmodium exported protein (PHISTb), unknown function, pseudogene	N/A	48.5763	60.2173	54.409	82.4211	106.884	103.032	75.9234	54.4009	97.4459	1.79126	0.840972	0.000378669	0.00106662	2.26904	2.64077	1.99237
PF3D7_0729500	mRNA (N6-adenosine)-methyltransferase, putative	N/A	611.158	525.744	499.143	418.834	357.718	333.824	457.737	545.348	370.125	0.678696	-0.559163	0.000380274	0.00107059	1.06871	0.857113	1.20738
PF3D7_0631100	Plasmodium exported protein (PHISTb), unknown function	N/A	4.51872	2.31605	0	15.1386	12.9296	12.3639	7.8778	2.27826	13.4773	5.91563	2.56453	0.000381508	0.00107244	4.87551	8.57511	Inf
PF3D7_1137300	CLPTM1 domain-containing protein, putative	N/A	722.996	513.005	591.402	428.926	337.893	320.636	485.81	609.134	362.485	0.595082	-0.748839	0.000381297	0.00107244	0.584264	0.93419	0.757235
PF3D7_1420000	splicing factor 3B subunit 4, putative	SF3B4	2336.18	1777.57	1847.54	1461.71	1209.35	1075.66	1618	1987.1	1248.9	0.628507	-0.669998	0.00038133	0.00107244	0.945656	1.00898	0.707969
PF3D7_0715300	calcium/calmodulin-dependent protein kinase, putative	N/A	23.7233	45.163	22.4733	63.0774	65.5098	56.0495	45.9994	30.4532	61.5456	2.02099	1.01506	0.000381728	0.00107251	3.16905	1.271	4.58219
PF3D7_0903200	ras-related protein RAB7	RAB7	514.005	570.907	515.702	359.961	346.513	375.861	447.158	533.538	360.778	0.6762	-0.564478	0.000383222	0.00107616	1.05599	0.946688	0.980673
PF3D7_1138000	conserved Plasmodium protein, unknown function	N/A	30.5014	33.5827	27.2045	73.1697	56.8901	54.401	45.9582	30.4295	61.4869	2.02063	1.01481	0.000383755	0.00107712	2.88647	3.72944	2.64162
PF3D7_1021200	conserved Plasmodium protein, unknown function	N/A	39.5388	31.2667	33.1185	74.8518	68.0958	60.995	51.3111	34.6413	67.9809	1.96242	0.972634	0.000387198	0.00108623	2.27789	4.79469	2.43292
PF3D7_1363800	nuclear fusion protein, putative	GEX1	33.8904	33.5827	37.8497	57.1901	76.7155	71.7104	51.8231	35.1076	68.5387	1.95224	0.965133	0.000388617	0.00108966	2.25669	3.39863	1.99337
PF3D7_0211300	ubiquinol-cytochrome-c reductase complex assembly factor 1, putative	N/A	15.8155	39.3729	20.1077	54.667	54.3042	50.2797	39.0912	25.0987	53.0836	2.115	1.08066	0.000389288	0.00109017	5.14159	1.35857	3.78821
PF3D7_0626300	3-oxoacyl-acyl-carrier protein synthase I/II	FabB/FabF	11.2968	11.5803	11.828	30.2771	24.1352	38.7401	21.3096	11.5684	31.0508	2.68411	1.42445	0.000389044	0.00109017	3.97406	2.3727	4.49829
PF3D7_1475200	conserved protein, unknown function	N/A	12.4265	15.0543	10.6452	36.1644	27.5831	35.4431	22.8861	12.7087	33.0635	2.60165	1.37942	0.000389389	0.00109017	2.86612	2.59872	4.65026
PF3D7_1338400	SprT-like domain-containing protein, putative	N/A	71.1699	103.064	83.979	122.791	174.98	150.015	117.666	86.0711	149.262	1.73417	0.794245	0.000395559	0.00110689	2.30726	2.52591	1.87945
PF3D7_0908500	conserved Plasmodium protein, unknown function	N/A	63.2621	86.8519	105.269	125.314	169.808	180.512	121.836	85.1279	158.545	1.86243	0.897187	0.000397895	0.00111286	2.38347	4.3043	2.26521
PF3D7_0424200	reticulocyte binding protein homologue 4	RH4	7.90777	12.7383	11.828	22.7079	31.031	35.4431	20.276	10.8247	29.7273	2.74625	1.45746	0.0003999	0.00111734	4.27147	2.39954	4.53964
PF3D7_1347700	ethanolamine-phosphate cytidylyltransferase	ECT	1115	934.527	974.63	783.841	666.304	647.866	853.694	1008.05	699.337	0.693752	-0.527508	0.000399742	0.00111734	0.88541	1.20506	0.892483
PF3D7_0308900	splicing factor 3B subunit 1, putative	SF3B1	2254.84	1731.25	1697.32	1371.72	904.208	924.816	1480.69	1894.47	1066.92	0.563173	-0.828349	0.000402016	0.00112269	0.766195	0.882746	0.731552
PF3D7_0211000	unspecified product	N/A	15.8155	25.4766	28.3873	3.36413	5.17183	12.3639	15.0965	23.2265	6.9666	0.299943	-1.73724	0.000403866	0.00112676	0.255943	0.446916	0.575352
PF3D7_0823400	alpha/beta hydrolase, putative	N/A	28.242	34.7408	35.4841	63.9184	71.5436	59.3465	48.8792	32.8223	64.9362	1.97842	0.984346	0.000403881	0.00112676	3.78025	3.11308	2.64937
PF3D7_0505100	trafficking protein particle complex subunit 8, putative	TRS85	800.944	685.551	671.832	534.055	493.048	456.638	607.011	719.442	494.58	0.68745	-0.540674	0.000404712	0.00112852	0.802303	1.58333	0.897873
PF3D7_1217700	conserved Plasmodium protein, unknown function	N/A	272.253	273.294	283.873	170.729	169.808	197.822	227.963	276.473	179.453	0.649079	-0.623533	0.000404996	0.00112874	0.966949	0.741171	1.2435
PF3D7_1426300	dynein intermediate chain, putative	N/A	31.6311	32.4247	22.4733	72.3287	50.8563	53.5767	43.8818	28.843	58.9206	2.0428	1.03055	0.000407712	0.00113574	2.98945	1.91787	3.87001
PF3D7_0909000	conserved Plasmodium protein, unknown function	N/A	49.706	70.6396	69.7854	99.2417	128.434	103.032	86.8064	63.377	110.236	1.73937	0.798563	0.000413463	0.00115118	3.2507	2.09591	2.56875
PF3D7_1436300	translocon component PTEX150	PTEX150	11686.6	7772.67	8147.15	5639.12	3844.39	3670.42	6793.38	9202.12	4384.64	0.476482	-1.06951	0.000413706	0.00115128	0.575483	0.826285	0.727434
PF3D7_0908600	ribosomal RNA methyltransferase, putative	N/A	157.026	157.491	179.786	109.334	90.507	103.856	133	164.768	101.233	0.614395	-0.702761	0.000413941	0.00115136	0.83041	0.960058	0.932741
PF3D7_1350300	conserved protein, unknown function	N/A	171.712	184.126	192.797	105.129	125.848	111.275	148.481	182.878	114.084	0.623824	-0.680789	0.000414761	0.00115306	1.03459	0.859132	0.702707
PF3D7_0511900	conserved Plasmodium protein, unknown function	N/A	51.9653	37.0568	47.3121	22.7079	18.9634	20.6064	33.102	45.4448	20.7592	0.456801	-1.13036	0.000421998	0.00117259	0.466628	0.641281	0.554584
[truncated: 3,645 more rows]

## Sheet: GCN5-∆BrD E-trophzoite
S3B Table RNAseq from Early-trophozoite stage
R: replicate
Gene ID	Product Description	Gene Name or Symbol	3D7 R1	3D7 R2	3D7 R3	GCN5-∆BrD R1	GCN5-∆BrD R2	GCN5-∆BrD R3	baseMean	baseMean 3D7	baseMean GCN5-∆BrD	foldChange	log2FoldChange	pval	padj	TPM FC.∆BrD/wt R1	TPM FC.∆BrD/wt R2	TPM FC.∆BrD/wt R3
PF3D7_1000200	rifin	RIF	24.4254	30.8315	28.438	1333.7	1410.14	1295.09	687.104	27.8983	1346.31	48.2578	5.59269	6.75068e-277	3.74595e-273	33.7725	31.3534	51.7867
PF3D7_0632500	erythrocyte membrane protein 1, PfEMP1	VAR	76.9771	78.1799	86.2945	1927.28	1987.39	1795.24	991.894	80.4838	1903.3	23.6483	4.56366	4.04737e-261	1.12294e-257	14.8072	26.8806	20.0191
PF3D7_1200600	erythrocyte membrane protein 1, PfEMP1	VAR2CSA	1059.91	880.9	1030.63	17365.7	16226	15133.7	8616.14	990.482	16241.8	16.3979	4.03544	7.54003e-227	1.39465e-223	14.2013	21.7841	14.397
PF3D7_1372500	stevor, pseudogene	N/A	113.245	116.719	116.694	1296.54	1445.76	1355.81	740.794	115.553	1366.04	11.8218	3.56337	4.80689e-169	6.66836e-166	5.85118	13.7444	10.0439
PF3D7_1300300	erythrocyte membrane protein 1, PfEMP1	VAR	32.5672	26.427	23.5349	708.263	629.638	617.182	339.602	27.5097	651.694	23.6896	4.56618	1.2962e-154	1.43852e-151	12.8457	23.9669	23.1891
PF3D7_0935900	ring-exported protein 1	REX1	1963.66	1659.4	1849.45	10673.9	11116.6	10010.7	6212.28	1824.17	10600.4	5.81109	2.53881	1.93016e-146	1.78508e-143	4.71153	7.92277	5.30705
PF3D7_1149500	ring-infected erythrocyte surface antigen 2, pseudogene	RESA2	2.96066	3.30338	2.94186	381.209	340.486	358.827	181.621	3.06863	360.174	117.373	6.87496	3.19955e-137	2.53633e-134	79.6383	70.6578	138.701
PF3D7_0831400	Plasmodium exported protein, unknown function	N/A	3193.07	3539.02	3417.46	530.932	566.779	635.952	1980.53	3383.18	577.887	0.170812	-2.54952	3.86195e-130	2.67875e-127	0.140487	0.144433	0.200394
PF3D7_0423700	early transcribed membrane protein 4	ETRAMP4	145.072	129.933	117.674	1044.87	1188.04	1051.09	612.779	130.893	1094.67	8.36305	3.06403	2.75255e-124	1.6971e-121	4.25959	9.66855	8.59534
PF3D7_0207600	serine repeat antigen 5	SERA5	116.946	102.405	108.849	1031.07	949.172	919.701	538.023	109.4	966.647	8.83592	3.14338	3.74915e-122	2.08041e-119	7.13493	9.13463	9.44112
PF3D7_1302100	gamete antigen 27/25	G27/25	148.033	137.641	119.636	2871.28	2912.47	2423.46	1435.42	135.103	2735.74	20.2493	4.3398	1.91432e-117	9.65686e-115	9.81788	26.9576	15.438
PF3D7_1353200	membrane associated histidine-rich protein	MAHRP2	213.167	175.079	163.763	1305.03	1362.99	1217.8	739.639	184.003	1295.28	7.03942	2.81546	1.08192e-116	5.00296e-114	4.08422	8.14637	7.31427
PF3D7_0930300	merozoite surface protein 1	MSP1	156.915	145.349	140.229	1061.86	1101.08	1093.04	616.413	147.497	1085.33	7.3583	2.87937	2.28964e-113	9.77325e-111	5.2071	6.74704	6.62595
PF3D7_1301700	CX3CL1-binding protein 2	CBP2	238.333	290.697	313.798	1600.23	1616.53	1741.14	966.787	280.943	1652.63	5.88245	2.55642	4.64394e-112	1.84066e-109	5.37257	5.18951	6.12814
PF3D7_0501300	skeleton-binding protein 1	SBP1	2579.47	2660.32	2669.25	11211.2	12510	11485.8	7185.99	2636.35	11735.6	4.45148	2.15429	8.22275e-112	3.04187e-109	3.6722	4.24091	4.63377
PF3D7_1474000	probable protein, unknown function	N/A	38.4885	33.0338	35.3023	533.055	497.634	501.253	273.128	35.6082	510.648	14.3407	3.84205	3.7486e-111	1.30006e-108	9.23952	15.7636	13.9658
PF3D7_0113800	DBL containing protein, unknown function	N/A	47.3705	56.1574	42.1666	648.798	557.35	565.29	319.522	48.5648	590.48	12.1586	3.6039	4.72492e-111	1.54227e-108	10.3435	11.9267	10.6663
[truncated: 5,625 more rows]

## Sheet: GCN5-∆BrD L-trophzoite
S3C Table. RNAseq from late-trophozoite stage
[truncated: 5,644 more rows]

[truncated: 1 more sheets: GCN5-∆BrD Schizont]
