# Supplementary material for: A unique GCN5 histone acetyltransferase complex controls erythrocyte invasion and virulence in the malaria parasite Plasmodium falciparum
Source: PLoS Pathog. 2021 Aug 17;17(8):e1009351. doi: 10.1371/journal.ppat.1009351 (PMC8396726; doi:10.1371/journal.ppat.1009351)
Supplement: S4 Table — Deseq2 and TPM analysis of three replicates of RNAseq data at ring (A), early trophozoite (B), late trophozoite (C) and schizont (D) stages. (XLSX) [file ppat.1009351.s016.xlsx]

## Sheet: PHD1-∆PHD Ring
S4A Table . RNAseq from Ring stage
R: replicate
Gene ID	Product Description	Gene Name or Symbol	3D7 R1	3D7 R2	3D7 R3	PHD1-∆PHD R1	PHD1-∆PHD R2	PHD1-∆PHD R3	baseMean	baseMean 3D7	baseMean PHD1-∆PHD	foldChange	log2FoldChange	pval	padj	TPM FC.∆PHD/wt R1	TPM FC.∆PHD/wt R2	TPM FC.∆PHD/wt R3
PF3D7_0202400	translation-enhancing factor	PTEF	6419.41	5966.53	6080.94	696.966	535.53	562.262	3376.94	6155.63	598.253	0.0971879	-3.36308	2.26541e-86	1.26455e-82	0.179942	0.118038	0.18894
PF3D7_0712600	erythrocyte membrane protein 1, PfEMP1	VAR	404.725	412.088	382.604	47588.3	34678.5	38213	20279.9	399.806	40159.9	100.449	6.65031	1.55064e-78	4.32784e-75	209.314	130.808	148.859
PF3D7_0200100	erythrocyte membrane protein 1, PfEMP1	VAR	3013.08	2421.33	2275.88	48.6432	38.6119	50.7367	1308.05	2570.09	45.9973	0.0178971	-5.80413	4.65505e-75	8.6615e-72	0.0274453	0.0363732	0.0258375
PF3D7_1150300	rifin	RIF	3.43959	0	1.23421	581.439	438.161	453.303	246.263	1.55793	490.968	315.141	8.29985	2.36125e-67	3.29513e-64	155.612	Inf	615.538
PF3D7_0425700	rifin	RIF	3.43959	1.24875	2.46841	700.767	520.421	544.795	295.523	2.38558	588.661	246.758	7.94695	1.44778e-65	1.6163e-62	358.174	511.361	285.29
PF3D7_0832200	Plasmodium exported protein (PHISTa-like), unknown function	N/A	2445.55	2156.59	2237.62	345.823	278.677	277.804	1290.34	2279.92	300.768	0.131921	-2.92226	2.47471e-63	2.30231e-60	0.196885	0.168138	0.205654
PF3D7_1373500	erythrocyte membrane protein 1, PfEMP1	VAR	636.323	586.913	550.456	54.7236	53.7209	45.7462	321.314	591.231	51.3969	0.086932	-3.52397	1.23993e-62	9.88759e-60	0.133287	0.149608	0.109012
PF3D7_1100300	rifin	RIF	6.87917	19.98	12.3421	806.414	616.111	624.643	347.728	13.0671	682.389	52.222	5.70659	4.34971e-59	3.03501e-56	206.086	37.8366	65.4207
PF3D7_0632600	rifin, pseudogene	RIF	1.14653	3.74625	3.70262	405.867	305.538	320.223	173.371	2.86513	343.876	120.021	6.90714	9.24791e-59	5.73576e-56	465.175	136.652	103.203
PF3D7_1300400	rifin	RIF	5.73264	6.24375	0	877.858	611.075	724.453	370.894	3.99213	737.795	184.812	7.52992	3.46741e-58	1.93551e-55	272.26	144.721	Inf
PF3D7_1478000	Plasmodium exported protein (PHISTa), unknown function	GEXP17	163.954	159.84	170.321	1220.64	1165.91	1159.46	673.354	164.705	1182	7.1765	2.84328	2.12213e-53	1.07688e-50	13.2533	11.3382	10.1461
PF3D7_0302300	erythrocyte membrane protein 1 (PfEMP1), pseudogene	N/A	6312.79	6068.93	5565.04	1407.61	1001.39	1054.66	3568.4	5982.25	1154.55	0.192997	-2.37335	1.35158e-47	6.2871e-45	0.365385	0.277244	0.353732
PF3D7_0817300	conserved Plasmodium protein, unknown function	N/A	1912.41	2347.65	2333.89	464.391	499.436	456.63	1335.73	2197.98	473.486	0.215418	-2.21479	2.23686e-39	9.60475e-37	0.391508	0.373019	0.288569
PF3D7_0617600	stevor	N/A	14.9049	8.74126	4.93683	212.814	165.36	165.518	95.3791	9.52765	181.231	19.0215	4.24956	2.29311e-38	9.14295e-36	19.4493	38.3839	47.1238
PF3D7_1372500	stevor, pseudogene	N/A	16.0514	24.975	20.9815	408.907	306.377	320.223	182.919	20.6693	345.169	16.6996	4.06174	7.60184e-38	2.8289e-35	42.221	16.1328	31.1868
PF3D7_1219400	erythrocyte membrane protein 1 (PfEMP1), pseudogene	VAR	1364.37	1356.14	1298.39	336.702	263.568	259.506	813.112	1339.63	286.592	0.213933	-2.22477	3.69873e-37	1.2904e-34	0.438761	0.287389	0.273736
PF3D7_0223500	erythrocyte membrane protein 1, PfEMP1	VAR	670.719	594.405	510.962	101.087	83.9389	69.8669	338.496	592.029	84.9642	0.143514	-2.80074	1.2605e-36	4.13889e-34	0.310082	0.198994	0.208462
PF3D7_0632800	erythrocyte membrane protein 1, PfEMP1	VAR	1231.37	985.264	929.358	115.528	94.0116	122.267	579.633	1048.66	110.602	0.105469	-3.2451	6.26976e-36	1.94432e-33	0.142153	0.128183	0.266258
PF3D7_0632500	erythrocyte membrane protein 1, PfEMP1	VAR	894.292	842.907	863.945	38510.2	25745.7	28460.8	15886.3	867.048	30905.6	35.6446	5.15561	8.23412e-34	2.4191e-31	56.8147	50.7256	29.8304
PF3D7_0830900	Plasmodium exported protein, unknown function	N/A	824.354	725.524	701.03	198.373	145.214	133.08	454.596	750.303	158.889	0.211767	-2.23945	2.09928e-33	5.8591e-31	0.409987	0.374546	0.301992
PF3D7_1228600	merozoite surface protein 9	MSP9	64.2056	73.6763	82.6919	535.836	431.446	421.696	268.259	73.5246	462.993	6.29711	2.65469	8.46189e-33	2.24925e-30	13.1538	8.75039	6.83316
PF3D7_1201100	RESA-like protein with PHIST and DnaJ domains	N/A	559.506	580.669	587.483	125.408	115.836	111.454	346.726	575.886	117.566	0.204148	-2.29231	3.03145e-32	7.69162e-30	0.518401	0.231797	0.250767
PF3D7_1100800	Pfmc-2TM Maurer's cleft two transmembrane protein	MC-2TM	4.58611	6.24375	2.46841	136.049	113.318	110.623	62.2146	4.43276	119.996	27.0703	4.75864	6.51236e-32	1.58052e-29	49.9554	16.4766	72.2384
PF3D7_0918500	telomerase RNA	TR	126.118	139.86	123.421	641.483	588.412	647.1	377.732	129.8	625.665	4.82024	2.2691	1.02832e-31	2.3917e-29	6.92848	8.53652	7.36931
PF3D7_1300300	erythrocyte membrane protein 1, PfEMP1	VAR	216.694	189.81	180.194	63663.4	37670.1	40889.6	23801.6	195.566	47407.7	242.413	7.92132	1.95878e-31	4.20535e-29	400.197	402.69	318.944
PF3D7_1477000	Plasmodium exported protein (hyp17), unknown function, pseudogene	N/A	411.604	383.366	311.02	8504.21	6036.05	6240.61	3647.81	368.663	6926.95	18.7894	4.23184	1.95313e-31	4.20535e-29	32.5647	23.527	26.8858
PF3D7_0726200	serine/threonine protein kinase, FIKK family	FIKK7.1	1804.64	1497.25	1520.54	547.996	345.828	395.081	1018.56	1607.48	429.635	0.267273	-1.90361	8.20748e-28	1.69682e-25	0.478609	0.345139	0.348154
PF3D7_1317200	AP2 domain transcription factor, putative	ApiAP2	1025	831.668	930.592	286.539	229.153	212.928	585.979	929.086	242.873	0.261411	-1.93561	1.39012e-27	2.7713e-25	0.575155	0.388271	0.348833
PF3D7_1206300	conserved Plasmodium protein, unknown function	N/A	85.9896	98.6513	92.5655	446.15	399.549	433.341	259.374	92.4022	426.347	4.61403	2.20603	1.30481e-26	2.51153e-24	6.95573	5.45819	8.1977
PF3D7_0621200	pyridoxine biosynthesis protein PDX1	PDX1	4861.28	5179.82	5120.73	1836.28	1328.75	1451.4	3296.38	5053.94	1538.81	0.304478	-1.71559	1.59487e-26	2.96752e-24	0.51454	0.520503	0.398381
PF3D7_1001600	exported lipase 2	XL2	30.9563	28.7213	25.9184	209.774	200.614	196.293	115.379	28.532	202.227	7.08773	2.82532	3.78875e-26	6.8222e-24	12.8582	11.1402	12.665
PF3D7_1477700	Plasmodium exported protein (PHISTa), unknown function	Pfg14-748	42.4216	61.1888	69.1156	323.782	297.144	286.953	180.101	57.5753	302.626	5.25618	2.39401	4.73467e-26	8.25905e-24	11.444	6.66807	5.38831
PF3D7_0905400	high molecular weight rhoptry protein 3	RhopH3	111.213	128.621	101.205	494.033	497.758	474.928	301.293	113.68	488.906	4.30073	2.10458	5.70574e-26	9.65134e-24	7.27927	6.50243	8.75905
PF3D7_1316600	choline-phosphate cytidylyltransferase	CCT	1141.94	1058.94	1067.59	403.587	257.692	270.318	700.012	1089.49	310.532	0.285025	-1.81084	3.52972e-25	5.79498e-23	0.557039	0.363629	0.339278
PF3D7_0100100	erythrocyte membrane protein 1, PfEMP1	VAR	853.017	680.569	623.275	129.969	78.0632	93.9876	409.813	718.954	100.673	0.140027	-2.83622	4.57218e-25	7.29198e-23	0.252521	0.150846	0.308139
PF3D7_0904900	copper-transporting ATPase	CuTP	118.092	126.124	88.8629	492.513	439.84	449.976	285.901	111.026	460.776	4.15015	2.05316	1.8863e-24	2.92482e-22	5.48041	5.84313	6.04251
PF3D7_1446200	M17 leucyl aminopeptidase	LAP	7270.14	6978.02	6578.32	2747.58	1935.63	2120.13	4604.97	6942.16	2267.78	0.326668	-1.6141	3.67478e-24	5.54396e-22	0.671927	0.410178	0.441403
PF3D7_0425400	Plasmodium exported protein (PHISTa), unknown function	N/A	20.6375	16.2338	9.87366	202.933	172.914	140.565	93.8597	15.5816	172.138	11.0475	3.46564	6.57058e-24	9.65184e-22	11.5857	14.1155	18.1957
PF3D7_1444100	conserved Plasmodium protein, unknown function	N/A	47.0077	62.4375	64.1788	257.657	324.844	276.14	172.044	57.8747	286.214	4.94541	2.30609	7.05666e-24	1.01001e-21	7.83182	7.95224	7.01469
PF3D7_1017400	phosphomannomutase, putative	PMM	2033.94	1901.85	1740.23	722.808	491.043	569.748	1243.27	1892.01	594.533	0.314234	-1.67009	1.01943e-23	1.42262e-21	0.468866	0.42879	0.296465
PF3D7_1107800	AP2 domain transcription factor, putative	ApiAP2	6574.2	5360.89	5277.47	1892.53	1226.35	1291.71	3603.86	5737.52	1470.19	0.256242	-1.96442	5.93077e-23	8.07452e-21	0.512457	0.355582	0.364796
PF3D7_0707300	rhoptry-associated membrane antigen	RAMA	80.257	89.9101	77.7551	479.592	355.062	398.407	246.831	82.6407	411.02	4.97358	2.31429	7.16552e-23	9.52332e-21	9.63445	6.92436	7.55726
PF3D7_0608800	ornithine aminotransferase	OAT	3867.24	3793.7	3622.4	1453.98	1108.83	1216.02	2510.36	3761.11	1259.61	0.334903	-1.57818	1.15984e-22	1.50563e-20	0.592583	0.436748	0.449808
PF3D7_0501200	parasite-infected erythrocyte surface protein	PIESP2	2941.99	2686.06	2538.76	1076.23	852.819	805.964	1816.97	2722.27	911.672	0.334894	-1.57823	3.0506e-22	3.8701e-20	0.482645	0.527281	0.28747
PF3D7_0218600	conserved Plasmodium protein, unknown function	N/A	1618.9	1432.32	1442.79	579.919	437.322	439.995	991.873	1498	485.745	0.324262	-1.62477	4.79899e-22	5.95288e-20	0.586997	0.513018	0.569215
PF3D7_1445400	protein serine/threonine kinase-1	CLK1	5263.71	4470.53	4359.22	1906.97	1245.65	1399.83	3107.65	4697.82	1517.48	0.323019	-1.63031	6.44823e-22	7.82478e-20	0.68743	0.444401	0.537002
PF3D7_0425800	erythrocyte membrane protein 1, PfEMP1	VAR	221.28	179.82	145.636	55064.1	29021.9	33247.5	19646.7	182.246	39111.2	214.607	7.74555	8.36838e-22	9.93878e-20	472.176	257.409	381.766
PF3D7_1012400	hypoxanthine-guanine phosphoribosyltransferase	HGPRT	7083.25	7689.81	7046.09	3014.36	2168.98	2412.07	4902.43	7273.05	2531.8	0.348108	-1.52239	1.00097e-21	1.16405e-19	0.807495	0.44986	0.572467
PF3D7_0621400	Pf77 protein	ALV7	538.868	523.227	487.512	186.972	136.82	111.454	330.809	516.536	145.082	0.280876	-1.832	1.48215e-21	1.68844e-19	0.591147	0.489337	0.363691
PF3D7_0930300	merozoite surface protein 1	MSP1	207.522	223.526	238.202	1029.11	795.741	816.777	551.813	223.083	880.542	3.94714	1.98081	2.39623e-21	2.67515e-19	7.51374	4.78237	6.93961
PF3D7_0831600	cytoadherence linked asexual protein 8	CLAG8	37.8354	57.4425	49.3683	198.373	267.765	252.02	143.801	48.2154	239.386	4.96493	2.31177	2.59825e-21	2.84381e-19	7.94406	6.26212	10.3315
PF3D7_1019500	conserved Plasmodium membrane protein, unknown function	N/A	121.532	171.079	156.744	460.591	574.142	595.532	346.603	149.785	543.422	3.62801	1.85918	5.52182e-21	5.92746e-19	6.66272	4.11786	4.91117
PF3D7_1034500	conserved Plasmodium protein, unknown function	N/A	32.1028	44.955	46.8999	209.014	203.972	206.274	123.869	41.3192	206.42	4.99573	2.3207	1.94334e-20	2.04674e-18	10.9639	4.11914	7.08948
PF3D7_0401900	acyl-CoA synthetase	ACS6	32.1028	29.97	22.2157	186.972	154.448	155.537	96.8742	28.0962	165.652	5.8959	2.55971	1.98159e-20	2.04837e-18	9.02663	8.42326	9.18368
PF3D7_0113800	DBL containing protein, unknown function	N/A	123.825	112.388	108.61	478.072	377.725	401.734	267.059	114.941	419.177	3.64689	1.86667	2.20728e-20	2.21747e-18	3.5541	5.43146	6.19901
PF3D7_1116700	dipeptidyl aminopeptidase 1	DPAP1	12116.5	11010.2	10495.7	5142.5	3431.42	3667.18	7643.93	11207.5	4080.37	0.364075	-1.45769	2.22462e-20	2.21747e-18	0.684281	0.546464	0.515331
PF3D7_1207000	conserved Plasmodium protein, unknown function	N/A	77.9639	77.4225	76.5208	336.702	308.056	282.794	193.243	77.3024	309.184	3.99967	1.99988	4.7409e-20	4.64276e-18	5.17837	6.32659	6.46337
PF3D7_0301700	Plasmodium exported protein, unknown function	N/A	1104.11	927.822	1014.52	415.748	307.216	316.896	681.051	1015.48	346.62	0.341335	-1.55074	3.33141e-19	3.20619e-17	0.496801	0.549897	0.28285
PF3D7_0929400	high molecular weight rhoptry protein 2	RhopH2	166.247	248.501	206.113	559.397	652.205	713.64	424.351	206.954	641.748	3.10093	1.6327	7.73494e-19	7.31804e-17	5.98248	3.88095	4.74202
PF3D7_0532400	lysine-rich membrane-associated PHISTb protein	LyMP	6417.12	6021.48	5683.52	2839.55	1921.36	2090.18	4162.2	6040.71	2283.7	0.378051	-1.40335	9.53117e-19	8.86716e-17	0.733374	0.41963	0.751488
PF3D7_0713100	Pfmc-2TM Maurer's cleft two transmembrane protein	MC-2TM	3.43959	3.74625	6.17104	69.1646	67.1511	79.8478	38.2534	4.45229	72.0545	16.1837	4.01647	1.11848e-18	1.01282e-16	46.5074	20.8282	17.103
PF3D7_1252100	rhoptry neck protein 3	RON3	48.1542	92.4076	65.413	246.256	281.195	284.458	169.647	68.6582	270.637	3.94179	1.97885	1.12496e-18	1.01282e-16	6.36427	5.27591	5.32214
PF3D7_1200100	erythrocyte membrane protein 1, PfEMP1	VAR	908.051	759.24	657.832	214.334	120.872	148.883	468.202	775.041	161.363	0.208199	-2.26396	1.48865e-18	1.31899e-16	0.278103	0.210975	0.289266
PF3D7_0302100	serine/threonine protein kinase	SRPK1	2737.91	2531.22	2511.61	1171.24	887.234	840.898	1780.02	2593.58	966.457	0.372634	-1.42417	1.86551e-18	1.62708e-16	0.689706	0.6146	0.493806
PF3D7_0501000	Plasmodium exported protein, unknown function	N/A	4262.79	4404.34	4283.93	1850.72	1491.59	1578.66	2978.67	4317.02	1640.33	0.379967	-1.39606	2.33502e-18	1.94539e-16	0.564107	0.537324	0.43465
PF3D7_1035200	S-antigen	N/A	60.766	36.2138	33.3236	239.416	178.79	236.217	130.788	43.4345	218.141	5.0223	2.32835	2.30585e-18	1.94539e-16	5.38398	8.66756	10.9902
PF3D7_1429400	rRNA (adenosine-2'-O-)-methyltransferase, putative	N/A	885.12	705.544	762.74	310.861	263.568	228.731	526.094	784.468	267.72	0.341276	-1.55099	2.31635e-18	1.94539e-16	0.575509	0.627682	0.559731
PF3D7_1100200	erythrocyte membrane protein 1, PfEMP1	VAR	715.434	579.42	562.798	38316.4	21979.4	24119	14378.8	619.218	28138.3	45.4417	5.50594	3.30662e-18	2.71435e-16	80.3022	52.0868	55.6192
PF3D7_1031000	ookinete surface protein P25	P25	870.215	957.792	842.963	332.902	292.107	314.401	601.73	890.324	313.137	0.351711	-1.50754	7.4541e-18	6.03026e-16	0.649933	0.364869	0.491855
PF3D7_1311800	M1-family alanyl aminopeptidase	M1AAP	14439.4	13641.4	13815.7	6357.82	5182.39	5124.4	9760.18	13965.5	5554.87	0.397757	-1.33004	1.91977e-17	1.53088e-15	0.578599	0.636533	0.442607
PF3D7_0717400	queuine tRNA-ribosyltransferase, putative	N/A	2054.58	1768.23	1737.76	872.538	613.593	625.475	1278.7	1853.52	703.869	0.379746	-1.39689	2.30945e-17	1.81568e-15	0.658192	0.567189	0.472132
PF3D7_0810800	hydroxymethyldihydropterin pyrophosphokinase-dihydropteroate synthase	PPPK-DHPS	811.742	850.399	828.153	307.82	265.247	311.906	562.545	830.098	294.991	0.355369	-1.49261	2.44177e-17	1.89305e-15	0.4718	0.404218	0.629426
PF3D7_1354500	adenylosuccinate synthetase	ADSS	1467.56	1308.69	1234.21	602.72	424.731	466.611	917.419	1336.82	498.021	0.372542	-1.42453	2.65303e-17	2.02866e-15	0.699715	0.607329	0.601433
PF3D7_0114300	exported protein family 4, pseudogene	EPF4	0	1.24875	3.70262	77.5252	50.3633	53.2319	31.012	1.65046	60.3735	36.5798	5.19298	3.89176e-17	2.8965e-15	Inf	49.4866	18.5838
PF3D7_0214900	rhoptry neck protein 6	RON6	49.3007	67.4325	55.5393	188.493	256.014	238.712	142.582	57.4242	227.739	3.96591	1.98765	3.88579e-17	2.8965e-15	7.94223	4.65971	7.43283
PF3D7_1216200	glycerol-3-phosphate dehydrogenase [NAD(+)], putative	N/A	1178.63	1242.51	1293.45	557.117	377.725	441.658	848.515	1238.2	458.833	0.370566	-1.4322	3.98098e-17	2.92392e-15	0.614162	0.482329	0.402746
PF3D7_0932200	profilin	PFN	65.3521	89.9101	77.7551	248.537	271.123	321.887	179.094	77.6724	280.515	3.61152	1.85261	4.1679e-17	3.02146e-15	7.21619	4.80944	6.92282
PF3D7_1342100	aconitate hydratase	IRP	814.035	810.439	698.561	344.303	237.547	241.207	524.349	774.345	274.352	0.354302	-1.49695	4.47857e-17	3.20505e-15	0.389352	0.473683	0.578682
PF3D7_0713300	erythrocyte membrane protein 1 (PfEMP1), pseudogene	VAR	515.938	405.844	444.315	3773.65	2623.09	2748.1	1751.82	455.365	3048.28	6.69414	2.7429	5.63576e-17	3.98213e-15	13.004	9.55732	8.47092
PF3D7_1468100	conserved Plasmodium protein, unknown function	N/A	12488	11749.5	11769.4	5694.3	4289.28	4517.23	8417.95	12002.3	4833.6	0.402723	-1.31214	5.79207e-17	4.04142e-15	0.623101	0.640904	0.595065
PF3D7_1036800	acetyl-CoA transporter, putative	ACT	29.8097	52.4475	33.3236	156.57	178.79	186.312	106.209	38.527	173.891	4.51348	2.17424	6.37346e-17	4.39218e-15	6.53476	4.4178	9.34373
PF3D7_0800100	erythrocyte membrane protein 1, PfEMP1	VAR	432.241	305.944	329.533	81.3254	47.0058	58.2224	209.045	355.906	62.1845	0.174722	-2.51687	6.70368e-17	4.56341e-15	0.26196	0.199914	0.292668
PF3D7_1451100	elongation factor 2	eEF2	30057.4	30668.1	29506.2	14891.7	10068.5	11547.2	21123.2	30077.2	12169.1	0.404595	-1.30545	6.95821e-17	4.6796e-15	0.664202	0.442444	0.685289
PF3D7_1324500	DEAD box helicase, putative	N/A	55.0334	58.6913	59.2419	187.732	250.138	241.207	142.007	57.6555	226.359	3.92606	1.97308	7.64766e-17	5.08205e-15	5.11476	5.85209	5.28419
PF3D7_0410000	erythrocyte vesicle protein 1	EVP1	2353.82	2089.16	1982.14	954.623	751.253	801.805	1488.8	2141.71	835.894	0.390293	-1.35737	8.1732e-17	5.36739e-15	0.543709	0.484614	0.708348
PF3D7_1133200	conserved Plasmodium protein, unknown function	N/A	139.876	121.129	133.294	452.23	381.922	404.23	272.114	131.433	412.794	3.14071	1.65109	1.10013e-16	7.14063e-15	5.44435	2.86248	4.88831
PF3D7_0300100	erythrocyte membrane protein 1, PfEMP1	VAR	446	355.894	325.831	108.687	81.4207	90.6606	234.749	375.908	93.5895	0.248969	-2.00596	1.11896e-16	7.17937e-15	0.365389	0.314137	0.361114
PF3D7_1436000	glucose-6-phosphate isomerase	GPI	3625.32	3696.3	3590.31	1650.83	1333.79	1367.39	2543.99	3637.31	1450.67	0.398831	-1.32615	1.23291e-16	7.82059e-15	0.600785	0.599268	0.344874
PF3D7_0713200	DnaJ protein, putative	N/A	45.8611	24.975	29.621	386.866	266.086	270.318	170.621	33.4857	307.757	9.19069	3.20017	1.77416e-16	1.10037e-14	11.4907	21.6177	12.8268
PF3D7_0821800	protein transport protein SEC61 subunit beta, putative	SEC61B	1615.46	1633.37	1618.05	804.133	520.421	553.113	1124.09	1622.29	625.889	0.385806	-1.37405	1.76415e-16	1.10037e-14	0.784559	0.476102	0.458044
PF3D7_1236100	clustered-asparagine-rich protein	CARP	3674.62	3379.12	3371.85	1705.55	1233.9	1239.31	2434.06	3475.2	1392.92	0.400817	-1.31898	1.97901e-16	1.21394e-14	0.618932	0.748081	0.449944
PF3D7_1330700	GPI transamidase subunit PIG-U, putative	N/A	20.6375	43.7063	54.3051	166.451	231.671	215.423	122.032	39.5496	204.515	5.1711	2.37047	2.30961e-16	1.40133e-14	11.2296	6.89703	6.57107
PF3D7_0201600	PHISTb domain-containing RESA-like protein 1	RLP1	3055.5	2922.08	2794.24	1431.18	1042.52	1032.2	2046.29	2923.94	1168.63	0.399677	-1.32309	2.46572e-16	1.47997e-14	0.568206	0.471706	0.496551
PF3D7_1476600	Plasmodium exported protein, unknown function	N/A	136.437	138.611	136.997	473.511	393.673	394.249	278.913	137.348	420.478	3.0614	1.61419	2.83377e-16	1.68278e-14	4.95893	4.34109	4.69169
PF3D7_1339300	conserved Plasmodium protein, unknown function	N/A	4119.48	3637.61	3496.51	1915.33	1277.55	1355.75	2633.7	3751.2	1516.21	0.404193	-1.30688	3.08218e-16	1.81102e-14	0.747993	0.41531	0.614946
PF3D7_1019000	eukaryotic translation initiation factor subunit eIF2A, putative	N/A	6062.84	5207.29	5362.63	2800.79	1919.68	2070.22	3903.91	5544.25	2263.56	0.408272	-1.2924	3.27249e-16	1.8832e-14	0.425254	0.595767	0.646984
PF3D7_1444800	fructose-bisphosphate aldolase	FBPA	14603.3	15083.7	14010.7	7289.64	5092.57	5603.49	10280.6	14565.9	5995.24	0.411594	-1.28071	3.23927e-16	1.8832e-14	0.459515	0.545619	0.670274
PF3D7_0936800	Plasmodium exported protein (PHISTc), unknown function	N/A	28398.4	27659.8	26563.8	13207.4	10197.7	10826.9	19475.7	27540.7	11410.7	0.41432	-1.27118	3.39836e-16	1.93568e-14	0.792364	0.689925	0.648384
PF3D7_0800300	erythrocyte membrane protein 1, PfEMP1	VAR	207.522	214.785	176.492	7729.71	4538.58	4845.77	2952.14	199.599	5704.69	28.5807	4.83697	3.49132e-16	1.96854e-14	60.2375	35.4275	62.4649
PF3D7_0424900	Plasmodium exported protein (PHISTa), unknown function	N/A	227.013	192.308	195.005	2516.53	1684.65	1715.9	1088.57	204.775	1972.36	9.63184	3.26781	4.38707e-16	2.427e-14	17.9274	14.6872	20.0191
PF3D7_0613800	AP2 domain transcription factor, putative	ApiAP2	165.1	144.855	170.321	551.037	443.197	425.855	316.727	160.092	473.363	2.95682	1.56405	4.39138e-16	2.427e-14	5.67037	3.6604	3.29729
PF3D7_0113000	glutamic acid-rich protein	GARP	21015.9	20716.8	19421.5	10405.9	7201.12	7753.56	14419.1	20384.7	8453.51	0.414699	-1.26987	4.68723e-16	2.56511e-14	0.707489	0.531299	0.650861
PF3D7_1357900	pyrroline-5-carboxylate reductase, putative	N/A	1183.22	1051.45	1145.34	500.113	386.958	412.547	779.938	1126.67	433.206	0.384501	-1.37894	5.5777e-16	3.02279e-14	0.575751	0.746741	0.506268
PF3D7_1442600	TRAP-like protein	TREP	110.067	121.129	99.9708	388.386	350.865	310.242	230.11	110.389	349.831	3.16908	1.66406	5.96411e-16	3.20112e-14	6.27366	4.28326	4.25027
PF3D7_0507800	conserved Plasmodium protein, unknown function	N/A	3602.39	3229.27	3400.24	1637.91	1269.16	1265.92	2400.81	3410.63	1391	0.407841	-1.29392	6.46624e-16	3.43758e-14	0.61934	0.797452	0.523287
PF3D7_1004400	RNA-binding protein, putative	N/A	2106.17	1779.47	1759.98	886.219	533.851	594.7	1276.73	1881.87	671.59	0.356873	-1.48652	9.5754e-16	5.04244e-14	0.504531	0.477021	0.59096
PF3D7_1477200	Plasmodium exported protein (hyp15), unknown function	N/A	4.58611	9.99001	4.93683	73.7249	55.3997	79.0161	37.9423	6.50432	69.3802	10.6668	3.41506	1.22757e-15	6.40403e-14	21.4368	11.3609	19.5937
PF3D7_1115700	cysteine proteinase falcipain 2a	FP2A	2306.82	2069.18	1857.48	1013.15	701.729	774.358	1453.79	2077.83	829.745	0.399333	-1.32434	1.29449e-15	6.6906e-14	0.780861	0.50148	0.57096
PF3D7_0824200	conserved Plasmodium protein, unknown function	N/A	37.8354	48.7013	46.8999	160.371	207.329	229.563	121.783	44.4789	199.087	4.476	2.16221	1.43819e-15	7.36512e-14	5.56986	7.13294	5.84088
PF3D7_1230800	pre-mRNA-splicing regulator, putative	N/A	1231.37	1040.21	1161.39	523.675	397.031	426.687	796.727	1144.32	449.131	0.392486	-1.34929	1.88144e-15	9.54743e-14	0.659119	0.623864	0.481921
PF3D7_0424000	Plasmodium exported protein (PHISTc), unknown function	N/A	355.424	390.859	328.299	104.127	126.748	125.594	238.508	358.194	118.823	0.331728	-1.59193	2.06495e-15	1.03843e-13	0.44389	0.435633	0.774241
PF3D7_0108300	conserved Plasmodium protein, unknown function	ARP	11502	10360.9	10558.6	5521.01	4024.03	4158.74	7687.55	10807.2	4567.93	0.422676	-1.24238	2.21941e-15	1.10614e-13	0.623678	0.616213	0.464567
PF3D7_1478600	EMP1-trafficking protein	PTP3	3760.61	3316.68	3380.49	1767.12	1308.61	1287.55	2470.18	3485.93	1454.42	0.417227	-1.2611	3.16255e-15	1.56224e-13	0.640085	0.80057	0.535335
PF3D7_0800750	Plasmodium exported protein, unknown function, pseudogene	N/A	5.73264	19.98	19.7473	80.5654	99.8873	108.959	55.8119	15.1533	96.4706	6.3663	2.67045	3.24005e-15	1.58649e-13	16.5584	6.6252	7.05218
PF3D7_0937800	erythrocyte membrane protein 1, PfEMP1	VAR	656.961	504.495	478.872	157.33	132.623	128.089	343.062	546.776	139.348	0.254853	-1.97226	3.84759e-15	1.86759e-13	0.39243	0.441707	0.499257
PF3D7_0400100	erythrocyte membrane protein 1, PfEMP1	VAR	644.349	440.809	487.512	90.446	111.639	92.3241	311.18	524.223	98.1363	0.187203	-2.41732	4.54259e-15	2.18593e-13	0.17028	0.334844	0.254562
PF3D7_0530300	conserved Plasmodium membrane protein, unknown function	N/A	57.3264	66.1838	59.2419	186.972	261.889	244.534	146.025	60.9174	231.132	3.79419	1.92379	4.99269e-15	2.38198e-13	4.94176	5.31578	8.35386
PF3D7_0628300	choline/ethanolaminephosphotransferase, putative	CEPT	134.144	131.119	143.168	411.187	374.367	414.211	268.033	136.144	399.922	2.9375	1.55459	5.14456e-15	2.43364e-13	5.44983	4.22197	3.96245
PF3D7_1120100	phosphoglycerate mutase, putative	PGM1	9471.47	9107.14	8591.32	4881.8	3147.71	3553.23	6458.78	9056.64	3860.91	0.426307	-1.23003	5.52307e-15	2.59074e-13	0.87623	0.788364	0.479338
PF3D7_0415900	60S ribosomal protein L15, putative	N/A	9419.88	8414.08	8342.01	4777.68	2957.17	3451.76	6227.09	8725.32	3728.87	0.427361	-1.22647	6.40487e-15	2.97933e-13	0.901749	0.519698	0.566707
PF3D7_0826700	receptor for activated c kinase	RACK1	11350.6	10660.6	10126.7	5811.35	3804.11	4209.48	7660.47	10712.6	4608.31	0.430176	-1.217	8.97434e-15	4.10613e-13	0.862161	0.323957	0.670045
PF3D7_1447000	40S ribosomal protein S5	N/A	9061.02	9800.2	9080.06	4657.59	3447.37	3894.25	6656.75	9313.76	3999.74	0.429444	-1.21946	8.94776e-15	4.10613e-13	0.873855	0.802357	0.497064
PF3D7_1007700	AP2 domain transcription factor AP2-I	AP2-I	2610.65	2471.28	2475.82	1276.88	929.204	966.492	1788.39	2519.25	1057.53	0.419779	-1.2523	1.06184e-14	4.81886e-13	0.60853	0.487279	0.652396
PF3D7_1201000	Plasmodium exported protein (PHISTb), unknown function	N/A	1632.66	1518.48	1640.26	683.285	618.63	677.875	1128.53	1597.13	659.93	0.413197	-1.2751	1.0909e-14	4.91082e-13	0.711026	0.487401	0.545003
PF3D7_0926100	protein kinase, putative	N/A	5089.44	4390.61	4768.98	2376.68	1900.38	1828.18	3392.38	4749.67	2035.08	0.428467	-1.22274	1.12797e-14	5.03512e-13	0.638133	0.759876	0.594349
PF3D7_1150400	erythrocyte membrane protein 1, PfEMP1	VAR	165.1	102.398	98.7366	42255	19515.8	22088.7	14037.6	122.078	27953.2	228.978	7.83906	1.13656e-14	5.03512e-13	310.475	251.985	300.717
PF3D7_0507100	60S ribosomal protein L4	RPL4	16731.3	15929.1	15679.4	8631.13	5946.23	6373.69	11548.5	16113.2	6983.68	0.433413	-1.20619	1.23621e-14	5.43348e-13	0.978849	0.595372	0.679784
PF3D7_0624700	N-acetylglucosaminylphosphatidylinositol deacetylase, putative	N/A	20.6375	18.7313	27.1526	106.407	119.193	118.108	68.3717	22.1738	114.57	5.16689	2.3693	1.34868e-14	5.88152e-13	7.02334	12.9115	6.11382
PF3D7_1439700	leucine carboxyl methyltransferase, putative	N/A	38.982	63.6863	53.0709	158.851	213.205	202.947	121.79	51.9131	191.667	3.69208	1.88444	1.46906e-14	6.35683e-13	5.35479	5.60918	4.56325
PF3D7_0316300	inorganic pyrophosphatase, inorganic pyrophosphatase, putative	PPase	110.067	136.114	107.376	338.983	345.828	362.642	233.502	117.852	349.151	2.96262	1.56687	1.76088e-14	7.56097e-13	5.23572	5.79525	3.91426
PF3D7_1016400	serine/threonine protein kinase, FIKK family	FIKK10.1	2681.73	2380.12	2442.5	1312.61	881.358	994.771	1782.18	2501.45	1062.91	0.424919	-1.23474	2.37792e-14	1.01325e-12	0.824235	0.336178	0.656495
PF3D7_1424400	60S ribosomal protein L7-3, putative	N/A	10853	10484.5	9983.5	5755.1	3757.94	4143.77	7496.31	10440.4	4552.27	0.436027	-1.19751	2.48484e-14	1.05078e-12	1.22644	0.416482	0.548632
PF3D7_1121600	exported protein 1	EXP1	11859.7	11820.7	11036.3	6159.45	4283.4	4726.83	8314.39	11572.2	5056.56	0.436957	-1.19444	2.58217e-14	1.08373e-12	0.630034	0.479099	0.57572
PF3D7_1357000	elongation factor 1-alpha	N/A	11441.2	11496	11030.1	6037.08	4008.08	4790.87	8133.89	11322.4	4945.34	0.436774	-1.19504	2.64529e-14	1.10194e-12	0.791165	0.478735	0.563705
PF3D7_1204300	eukaryotic translation initiation factor 5A	EIF5A	5443.72	5238.51	5013.35	2739.98	1881.07	2181.68	3749.72	5231.86	2267.58	0.433417	-1.20617	2.66565e-14	1.1022e-12	0.809746	0.424628	0.690167
PF3D7_0513800	ras-related protein Rab-1A	RAB1a	22.9306	37.4625	30.8552	141.369	123.39	137.238	82.2077	30.4161	133.999	4.40554	2.13932	3.05391e-14	1.25345e-12	7.26382	4.36484	5.68481
PF3D7_1342000	40S ribosomal protein S6	N/A	10317.6	9642.85	9245.45	5254.99	3519.56	4016.51	6999.5	9735.3	4263.69	0.437961	-1.19112	3.16689e-14	1.29034e-12	0.679177	0.747746	0.531827
PF3D7_0519500	carbon catabolite repressor protein 4, putative	CCR4	2004.13	1884.36	1889.57	948.543	767.201	726.948	1370.13	1926.02	814.231	0.422752	-1.24211	3.19087e-14	1.29069e-12	0.717116	0.546947	0.778605
PF3D7_0813300	conserved Plasmodium protein, unknown function	N/A	3384.55	3597.65	3371.85	1760.28	1317	1381.53	2468.81	3451.35	1486.27	0.430634	-1.21546	3.42689e-14	1.37618e-12	0.683436	0.61336	0.488924
PF3D7_0207600	serine repeat antigen 5	SERA5	180.005	157.343	122.187	744.85	548.121	557.271	384.963	153.178	616.747	4.02634	2.00947	3.78647e-14	1.50972e-12	6.67148	6.10821	6.72681
PF3D7_0717300	transcription initiation factor IIE subunit alpha, putative	N/A	1129.33	1183.82	1120.66	523.675	457.467	430.014	807.494	1144.6	470.385	0.41096	-1.28293	3.93524e-14	1.55791e-12	0.602498	0.613116	0.452588
PF3D7_1031600	conserved Plasmodium protein, unknown function	GEXP15	1005.51	1060.19	1044.14	467.431	408.782	391.754	729.634	1036.61	422.656	0.407728	-1.29432	4.01006e-14	1.57635e-12	0.635249	0.676919	0.581703
PF3D7_0115700	erythrocyte membrane protein 1, PfEMP1	VAR	228.159	163.586	146.871	26.6018	21.8241	17.4667	100.751	179.539	21.9642	0.122337	-3.03107	4.14935e-14	1.6197e-12	0.153211	0.223531	0.141914
PF3D7_1213800	proline--tRNA ligase	PRS	1982.35	1854.39	1735.3	966.784	667.314	725.285	1321.9	1857.35	786.461	0.423433	-1.2398	4.28423e-14	1.66073e-12	0.679024	0.468233	0.692341
PF3D7_1130200	60S ribosomal protein P0	PfP0	15299.3	14389.4	13686.1	7923.53	5345.23	5881.29	10420.8	14458.3	6383.35	0.441502	-1.17951	4.5854e-14	1.76522e-12	0.64453	0.644054	0.525926
PF3D7_0204900	2-methoxy-6-polyprenyl-1,4-benzoquinol methylase, mitochondrial, putative	COQ5	12.6118	32.4675	27.1526	103.367	149.411	143.061	78.0118	24.0773	131.946	5.48011	2.45421	5.14075e-14	1.95892e-12	9.82753	7.31716	9.21462
PF3D7_0220600	Plasmodium exported protein (hyp9), unknown function	N/A	599.634	623.127	610.933	279.699	211.526	216.255	423.529	611.231	235.826	0.385822	-1.37399	5.15875e-14	1.95892e-12	0.78548	0.308179	0.570577
PF3D7_1463900	EF-hand calcium-binding domain-containing protein, putative	N/A	73.3778	119.88	86.3945	358.744	512.027	524.002	279.071	93.2175	464.924	4.98752	2.31832	5.52674e-14	2.08448e-12	8.30612	5.10989	7.9985
PF3D7_1404600	adenylyl cyclase alpha	ACalpha	68.7917	93.6563	87.6287	237.136	328.201	316.064	188.58	83.3589	293.8	3.52452	1.81743	7.21395e-14	2.70257e-12	4.9255	5.35629	5.88029
PF3D7_0309600	60S acidic ribosomal protein P2	PfP2	4275.41	4261.99	4186.43	2293.83	1584.77	1686.79	3048.2	4241.27	1855.13	0.437399	-1.19298	7.30882e-14	2.71986e-12	0.719271	0.501111	0.705549
PF3D7_1149400	Plasmodium exported protein, unknown function	N/A	405.871	350.899	349.281	168.731	109.121	115.613	249.919	368.684	131.155	0.355738	-1.49111	7.45264e-14	2.75501e-12	0.557334	0.419088	0.57962
PF3D7_0404400	6-cysteine protein	P36	17.1979	26.2238	22.2157	91.9661	129.266	136.407	70.546	21.8791	119.213	5.4487	2.44591	7.60504e-14	2.79285e-12	8.60297	5.82908	9.73794
PF3D7_0310200	phd finger protein, putative	N/A	4532.23	4055.94	4044.5	2318.91	1556.23	1668.49	3029.38	4210.89	1847.88	0.438833	-1.18826	8.11369e-14	2.94095e-12	0.806429	0.573337	0.552768
PF3D7_0313800	conserved Plasmodium protein, unknown function	N/A	48.1542	91.1588	72.8182	229.535	320.647	304.42	177.789	70.7104	284.867	4.02865	2.0103	8.07489e-14	2.94095e-12	7.51291	5.25602	5.60167
PF3D7_1239200	AP2 domain transcription factor, putative	ApiAP2	87.1362	106.144	72.8182	447.67	320.647	339.353	228.961	88.6994	369.223	4.16263	2.0575	8.94817e-14	3.2225e-12	7.1531	3.93066	7.71964
PF3D7_0319700	ABC transporter I family member 1, putative	ABCI3	1852.79	1653.35	1583.49	834.535	684.941	659.577	1211.45	1696.54	726.351	0.428136	-1.22386	9.35076e-14	3.34589e-12	0.594268	0.688004	0.37718
PF3D7_0621800	nascent polypeptide-associated complex subunit alpha, putative	N/A	5041.29	4767.73	4475.24	2638.9	1761.88	1894.72	3429.96	4761.42	2098.5	0.44073	-1.18203	9.75657e-14	3.42734e-12	0.690629	0.613713	0.383379
PF3D7_0908300	conserved protein, unknown function	N/A	48.1542	43.7063	49.3683	152.01	180.469	217.918	115.271	47.0763	183.466	3.8972	1.96244	9.72274e-14	3.42734e-12	4.16488	6.8574	3.99709
PF3D7_1100400	rifin	RIF	1.14653	0	0	44.843	28.5392	32.4382	17.8278	0.382176	35.2735	92.2963	6.5282	9.76258e-14	3.42734e-12	74.2142	Inf	Inf
PF3D7_1109400	essential nuclear protein 1, putative	ENP1	2442.11	2252.75	2188.25	1187.96	854.498	939.044	1644.1	2294.37	993.834	0.433162	-1.20702	9.89632e-14	3.45258e-12	0.737048	0.509565	0.868493
PF3D7_1022800	4-hydroxy-3-methylbut-2-en-1-yl diphosphate synthase (ferredoxin), putative	ISPG	13.7583	19.98	22.2157	100.327	90.654	107.296	59.0384	18.6514	99.4254	5.33073	2.41433	1.07023e-13	3.71058e-12	8.59161	6.01279	6.1729
PF3D7_0516300	tRNA pseudouridine synthase, putative	N/A	1586.8	1311.19	1337.88	719.008	467.54	527.329	991.623	1411.95	571.292	0.404611	-1.30539	1.11231e-13	3.80916e-12	0.607465	0.480545	0.690201
PF3D7_0831100	surface-associated interspersed protein 8.1 (SURFIN 8.1)	SURF8.1	177.712	173.576	172.789	52.4435	41.1301	54.8954	112.091	174.692	49.4896	0.283296	-1.81962	1.10842e-13	3.80916e-12	0.383433	0.375955	0.374726
PF3D7_0533000	rifin, pseudogene	RIF	8.0257	8.74126	7.40524	79.8053	53.7209	69.0351	37.7889	8.0574	67.5204	8.37993	3.06694	1.12385e-13	3.82521e-12	12.375	10.6553	11.4094
PF3D7_0524900	S-adenosyl-L-methionine-dependent tRNA 4-demethylwyosine synthase, putative	TYW1	1162.58	1056.44	1125.6	535.076	445.716	416.706	790.353	1114.87	465.832	0.417834	-1.259	1.14528e-13	3.87451e-12	0.809132	0.517679	0.47854
PF3D7_1474100	mitochondrial ribosomal protein L20 precursor, putative	N/A	9.17223	21.2288	16.0447	87.4058	81.4207	101.473	52.7909	15.4819	90.0999	5.8197	2.54094	1.15953e-13	3.89909e-12	14.2882	5.26642	8.20801
PF3D7_1465800	dynein beta chain, putative	N/A	41.275	39.96	53.0709	146.69	209.847	199.62	115.077	44.7687	185.386	4.14097	2.04997	1.1784e-13	3.93883e-12	4.94821	6.833	6.23063
PF3D7_0821000	conserved Plasmodium protein, unknown function	N/A	52.7403	49.95	40.7288	146.69	203.972	175.499	111.597	47.8064	175.387	3.66869	1.87526	1.27587e-13	4.23923e-12	5.77775	5.01186	7.45166
PF3D7_0421300	erythrocyte membrane protein 1, PfEMP1	VAR	562.946	350.899	346.812	31473.7	16332	18016.5	11180.5	420.219	21940.7	52.2126	5.70633	1.30198e-13	4.30039e-12	90.4166	78.0337	118.188
PF3D7_1015900	enolase	ENO	18926.9	19429.3	18843.9	10331.4	7316.11	8017.22	13810.8	19066.7	8554.9	0.448683	-1.15623	1.37168e-13	4.50396e-12	0.959634	0.462031	0.549953
PF3D7_1302100	gamete antigen 27/25	G27/25	484.982	467.033	439.378	3202.09	2111.06	2395.44	1516.66	463.797	2569.53	5.5402	2.46994	1.45731e-13	4.75714e-12	8.21461	5.8579	9.11126
PF3D7_1022400	serine/arginine-rich splicing factor 4	SRSF4	5395.56	4715.28	4504.86	2557.57	1573.01	1804.89	3425.2	4871.9	1978.49	0.406103	-1.30008	1.50909e-13	4.89752e-12	0.56837	0.530436	0.70071
PF3D7_0304600	circumsporozoite (CS) protein	CSP	43.5681	33.7163	27.1526	155.05	144.375	126.426	88.3813	34.8123	141.95	4.07759	2.02772	1.57751e-13	5.08997e-12	4.84769	8.68852	6.54437
PF3D7_1450900	acetyl-CoA acetyltransferase, putative	N/A	25.2236	31.2188	22.2157	95.0063	127.587	136.407	72.9431	26.2194	119.667	4.56406	2.19032	1.66701e-13	5.34786e-12	7.82431	5.01599	10.6183
PF3D7_1010200	DNA2/NAM7 helicase, putative	N/A	1829.86	1630.87	1605.7	813.254	710.123	669.557	1209.89	1688.81	730.978	0.432836	-1.20811	1.80005e-13	5.74165e-12	0.586371	0.72313	0.377591
PF3D7_1130500	conserved oligomeric Golgi complex subunit 2, putative	COG2	32.1028	39.96	33.3236	135.289	199.775	194.629	105.847	35.1288	176.564	5.02619	2.32947	1.89097e-13	5.99739e-12	6.53147	8.17148	7.66126
PF3D7_1304700	cyclin	CYC4	16.0514	41.2088	28.3868	110.967	128.427	133.08	76.3534	28.549	124.158	4.34894	2.12066	1.96431e-13	6.19478e-12	9.08448	5.22172	5.59429
PF3D7_1340600	RNA lariat debranching enzyme, putative	DBR1	1593.67	1446.05	1418.1	780.572	538.048	593.868	1061.72	1485.94	637.496	0.429018	-1.22089	2.00375e-13	6.28368e-12	0.643622	0.623427	0.499725
PF3D7_0814200	DNA/RNA-binding protein Alba 1	ALBA1	17246.1	16075.2	16821	9756.01	5978.97	6864.42	12123.6	16714.1	7533.13	0.450706	-1.14974	2.07645e-13	6.47527e-12	0.78762	0.483955	0.675985
PF3D7_1407100	rRNA 2'-O-methyltransferase fibrillarin, putative	NOP1	3089.89	2691.06	2684.4	1557.34	1013.98	1163.62	2033.38	2821.78	1244.98	0.441203	-1.18048	2.14943e-13	6.66562e-12	0.654871	0.597825	0.511278
PF3D7_0405900	apical sushi protein	ASP	24.0771	24.975	16.0447	108.687	98.2085	112.286	64.0464	21.6989	106.394	4.90319	2.29372	2.48673e-13	7.66901e-12	6.83964	5.28256	14.1635
PF3D7_1328500	alpha/beta-hydrolase, putative	N/A	843.845	735.514	667.706	360.264	279.517	280.299	527.858	749.022	306.693	0.409458	-1.28821	2.6801e-13	8.21994e-12	0.686839	0.449394	0.665776
PF3D7_0707700	E3 ubiquitin-protein ligase, putative	N/A	2079.8	1916.83	1868.59	1097.51	705.087	755.228	1403.84	1955.08	852.609	0.4361	-1.19727	2.72404e-13	8.30907e-12	0.709091	0.47135	0.639608
PF3D7_1013700	conserved Plasmodium protein, unknown function	N/A	10.3188	11.2388	11.1079	58.5239	84.7783	83.1748	43.1904	10.8885	75.4923	6.93324	2.79353	2.80013e-13	8.49474e-12	8.79016	12.3297	9.82212
PF3D7_1408100	plasmepsin III	HAP	5854.18	5404.59	5507.03	3078.2	2189.13	2269.01	4050.36	5588.6	2512.11	0.449507	-1.15359	2.89495e-13	8.73493e-12	0.706556	0.51903	0.652032
PF3D7_1372600	rifin	RIF	3.43959	6.24375	4.93683	159.611	93.1722	102.305	61.618	4.87339	118.363	24.2875	4.60214	2.99141e-13	8.97743e-12	78.1425	13.5474	33.4035
PF3D7_0811400	conserved protein, unknown function	N/A	3391.43	3046.95	3137.35	1673.63	1277.55	1318.32	2307.54	3191.91	1423.17	0.445867	-1.16532	3.14688e-13	9.39354e-12	0.598649	0.554359	0.564836
PF3D7_1017200	enoyl-CoA hydratase-related protein, putative	N/A	4.58611	11.2388	12.3421	53.9636	76.3844	79.8478	39.7271	9.38898	70.0653	7.4625	2.89966	3.32166e-13	9.86249e-12	15.2887	10.7833	7.63079
PF3D7_0516900	60S ribosomal protein L2	RPL2	8899.36	8854.89	8449.38	4950.97	3276.13	3624.76	6342.58	8734.54	3950.62	0.452299	-1.14465	3.47122e-13	1.0252e-11	0.876849	0.55285	0.574829
PF3D7_0421500	rifin, pseudogene	RIF	0	0	2.46841	85.1257	64.6329	43.2509	32.5797	0.822805	64.3365	78.1917	6.28894	3.54447e-13	1.04133e-11	Inf	Inf	30.644
PF3D7_1144000	40S ribosomal protein S21	RPS21	2789.5	2727.27	2721.43	1517.06	961.1	1173.6	1981.66	2746.07	1217.25	0.443271	-1.17374	3.64765e-13	1.06603e-11	0.915815	0.31993	0.695128
PF3D7_1318300	conserved Plasmodium protein, unknown function	N/A	591.609	579.42	601.059	280.459	193.899	231.226	412.945	590.696	235.195	0.398165	-1.32856	3.72336e-13	1.08249e-11	0.842846	0.494839	0.526876
PF3D7_0725300	conserved Plasmodium protein, unknown function	N/A	673.012	598.152	659.067	295.66	251.817	232.89	451.766	643.41	260.122	0.404286	-1.30655	3.80987e-13	1.1019e-11	0.912579	0.5167	0.611085
PF3D7_1027800	60S ribosomal protein L3	RPL3	14234.2	13093.2	12438.3	7700.07	5024.58	5371.43	9643.62	13255.2	6032.03	0.455068	-1.13584	3.84732e-13	1.107e-11	0.673222	0.665354	0.528518
PF3D7_1026800	40S ribosomal protein S2	RPS2	14137.8	13223	12523.5	7759.36	4967.5	5425.5	9672.79	13294.8	6050.78	0.455125	-1.13567	4.01986e-13	1.15071e-11	0.964872	0.460952	0.559996
PF3D7_0306900	40S ribosomal protein S23, putative	N/A	6659.04	6454.79	6484.52	3729.57	2386.38	2738.12	4742.07	6532.79	2951.36	0.451776	-1.14632	4.04172e-13	1.15107e-11	0.515575	0.597471	0.707665
PF3D7_1468600	aminophospholipid transporter, putative	N/A	12.6118	17.4825	22.2157	88.1659	136.82	130.585	67.9801	17.4367	118.524	6.79737	2.76498	4.20443e-13	1.19133e-11	11.8844	17.851	6.81254
PF3D7_1338300	elongation factor 1-gamma, putative	EF-1gamma	6424	6512.24	6148.82	3500.79	2518.17	2619.18	4620.53	6361.69	2879.38	0.452613	-1.14365	4.38285e-13	1.23561e-11	0.653434	0.614841	0.744973
PF3D7_0321200	UDP-N-acetylglucosamine--dolichyl-phosphate N-acetylglucosaminephosphotransferase, putative	ALG7	35.5424	59.94	56.7735	161.891	228.314	189.639	122.017	50.752	193.281	3.80834	1.92916	4.51092e-13	1.26533e-11	6.07387	7.80345	4.08912
PF3D7_1353700	reactive oxygen species modulator 1, putative	ROMO1	222.427	216.034	212.284	82.0855	64.6329	61.5494	143.169	216.915	69.4226	0.320046	-1.64365	5.10147e-13	1.42382e-11	0.593713	0.353788	0.459832
PF3D7_0818900	heat shock protein 70	HSP70	46663.7	47466.3	46129.7	26360.8	17983.1	19978.6	34097	46753.2	21440.8	0.458596	-1.12471	5.18228e-13	1.43205e-11	0.847016	0.520217	0.562084
PF3D7_1206600	DNA-directed RNA polymerase III subunit RPC2, putative	RPC2	2694.34	2486.26	2606.65	1400.77	1022.38	1048.83	1876.54	2595.75	1157.33	0.445855	-1.16535	5.18006e-13	1.43205e-11	0.723853	0.535054	0.666516
PF3D7_0529800	conserved Plasmodium protein, unknown function	N/A	74.5244	91.1588	93.7997	235.616	294.626	247.029	172.792	86.4943	259.09	2.99546	1.58278	5.28176e-13	1.45235e-11	4.10791	5.12789	3.10628
PF3D7_0319600	elongation factor 1-delta, putative	EF-1delta	1507.69	1346.15	1297.15	749.41	480.97	572.243	992.269	1383.66	600.874	0.434263	-1.20336	5.5251e-13	1.48274e-11	0.770371	0.583996	0.578674
PF3D7_0831200	DnaJ protein, putative	N/A	817.475	701.798	728.182	389.146	266.086	273.645	529.389	749.152	309.626	0.413302	-1.27473	5.50675e-13	1.48274e-11	0.737784	0.619722	0.492937
PF3D7_0931100	nucleolar protein Nop52, putative	N/A	2025.92	2056.69	2009.29	1005.55	809.171	882.485	1464.85	2030.63	899.068	0.442752	-1.17543	5.4895e-13	1.48274e-11	0.617532	0.509869	0.734001
PF3D7_1016300	GBP130 protein	GBP130	22079.8	20428.3	19951	11697.9	8368.71	8602.77	15188.1	20819.7	9556.47	0.459011	-1.1234	5.45056e-13	1.48274e-11	0.878071	0.538749	0.881109
PF3D7_1033600	pre-mRNA-splicing factor CEF1, putative	CEF1	1751.9	1760.74	1697.03	887.739	690.817	710.313	1249.76	1736.56	762.956	0.43935	-1.18656	5.4886e-13	1.48274e-11	0.614713	0.518736	0.562631
PF3D7_0115600	rifin	RIF	2.29306	2.4975	9.87366	59.2839	47.0058	54.8954	29.3082	4.88807	53.7284	10.9917	3.45835	5.6042e-13	1.49678e-11	34.1103	31.257	5.0345
PF3D7_1110400	RNA-binding protein, putative	N/A	12525.8	10759.2	11109.1	6480.19	4440.37	4851.59	8361.05	11464.7	5257.38	0.45857	-1.12478	5.98203e-13	1.59008e-11	0.815407	0.616689	0.58518
PF3D7_1350100	lysine--tRNA ligase	KRS1	2679.44	2311.44	2290.69	1341.49	914.934	995.603	1755.6	2427.19	1084.01	0.446611	-1.16291	6.10866e-13	1.61604e-11	0.805453	0.468078	0.689306
PF3D7_0504800	conserved Plasmodium protein, unknown function	N/A	116.946	72.4275	87.6287	308.581	261.05	247.861	182.416	92.3341	272.497	2.95121	1.56131	6.55281e-13	1.72537e-11	4.08954	5.89123	3.71027
PF3D7_0220300	Plasmodium exported protein, unknown function	N/A	288.925	239.76	220.923	109.447	67.1511	74.0256	166.705	249.869	83.5413	0.33434	-1.58061	6.9565e-13	1.82306e-11	0.674338	0.435351	0.499405
PF3D7_0207400	serine repeat antigen 7	SERA7	29.8097	41.2088	32.0894	127.688	153.608	126.426	85.1384	34.3693	135.907	3.95433	1.98343	7.14891e-13	1.85889e-11	7.28196	8.50235	4.56617
PF3D7_1372200	histidine-rich protein III	HRPIII	40373.9	52393.8	53258.5	20564.7	17365.3	18548	33750.7	48675.4	18826	0.386766	-1.37047	7.15983e-13	1.85889e-11	0.966494	0.528614	0.582394
PF3D7_0304400	60S ribosomal protein L44	RPL44	3162.13	3014.48	3029.98	1687.31	1202	1255.94	2225.31	3068.86	1381.75	0.450249	-1.15121	7.4048e-13	1.91077e-11	0.906556	0.477044	0.546627
PF3D7_0935800	cytoadherence linked asexual protein 9	CLAG9	42.4216	73.6763	37.0262	177.092	241.744	250.356	137.053	51.0414	223.064	4.37026	2.12772	7.42812e-13	1.91077e-11	7.92116	5.23317	11.3073
PF3D7_1212700	eukaryotic translation initiation factor 3 subunit A, putative	EIF3A	16695.8	15440.8	15767	9005.84	6303.81	6746.31	11659.9	15967.8	7351.99	0.460424	-1.11896	7.48599e-13	1.91683e-11	0.836006	0.667298	0.561256
PF3D7_0813900	40S ribosomal protein S16, putative	RPS16	5319.89	4749	4541.88	2796.23	1844.98	2031.13	3547.18	4870.26	2224.11	0.456672	-1.13077	9.16428e-13	2.32523e-11	0.704657	0.523564	0.783093
PF3D7_1015300	methionine aminopeptidase 1b, putative	METAP1b	936.714	836.663	860.242	430.189	329.88	357.652	625.223	877.873	372.573	0.424405	-1.23649	9.12995e-13	2.32523e-11	0.61241	0.80775	0.508966
PF3D7_0522400	conserved Plasmodium protein, unknown function	N/A	84.8431	112.388	96.2682	284.259	290.429	268.655	189.474	97.8329	281.114	2.87341	1.52276	9.23423e-13	2.33237e-11	5.70819	4.8358	4.43948
PF3D7_0705700	40S ribosomal protein S29, putative	N/A	2174.96	2239.01	2243.79	1151.48	870.446	962.333	1607	2219.25	994.752	0.448237	-1.15767	1.06421e-12	2.66225e-11	0.851725	0.459724	0.680198
PF3D7_1037300	ADP/ATP transporter on adenylate translocase	ADT	3862.66	3964.78	3963.04	2066.58	1554.55	1750	2860.27	3930.16	1790.37	0.455548	-1.13433	1.06753e-12	2.66225e-11	0.492505	0.633641	0.740054
PF3D7_1328800	transcriptional regulatory protein sir2a	SIR2A	268.288	255.994	276.462	116.288	74.7056	86.5018	179.707	266.915	92.4984	0.346547	-1.52888	1.06834e-12	2.66225e-11	0.736396	0.349131	0.412621
PF3D7_0317600	40S ribosomal protein S11, putative	RPS11	4881.92	4906.34	4625.81	2643.46	1828.19	2119.3	3500.83	4804.69	2196.98	0.457257	-1.12892	1.0926e-12	2.71063e-11	0.722058	0.76337	0.560858
PF3D7_0802000	glutamate dehydrogenase, putative	GDH3	6449.22	5467.03	5434.21	3206.65	2233.61	2313.92	4184.11	5783.49	2584.73	0.446915	-1.16193	1.09791e-12	2.71175e-11	0.618785	0.70836	0.521128
PF3D7_1309200	protein phosphatase PPM6, putative	PPM6	977.989	942.807	987.366	471.991	386.958	388.427	692.59	969.387	415.792	0.428923	-1.22121	1.11048e-12	2.7307e-11	0.600452	0.531899	0.65745
PF3D7_0605100	RNA-binding protein, putative	N/A	1686.54	1610.89	1595.83	852.777	627.863	688.688	1177.1	1631.09	723.109	0.443329	-1.17355	1.12384e-12	2.75144e-11	0.629095	0.505112	0.72122
PF3D7_1449400	crossover junction endonuclease MUS81, putative	MUS81	26.3702	32.4675	25.9184	100.327	133.463	125.594	74.0233	28.252	119.795	4.24021	2.08414	1.13736e-12	2.77238e-11	6.40671	3.73187	7.81095
PF3D7_0307100	40S ribosomal protein S12, putative	RPS12	4056.42	3887.36	3670.53	2245.19	1417.73	1625.24	2817.08	3871.44	1762.72	0.455314	-1.13507	1.14266e-12	2.77319e-11	0.652131	0.483307	0.565921
PF3D7_1344900	conserved Plasmodium protein, unknown function	N/A	1770.24	1597.15	1774.79	886.979	677.387	723.621	1238.36	1714.06	762.662	0.444945	-1.1683	1.16015e-12	2.80344e-11	0.67328	0.54347	0.64523
PF3D7_1366300	conserved Plasmodium protein, unknown function	N/A	3586.34	3051.95	3034.92	1740.52	1334.63	1335.79	2347.36	3224.4	1470.31	0.455995	-1.13291	1.19485e-12	2.87485e-11	0.782464	0.766774	0.649167
PF3D7_0703500	erythrocyte membrane-associated antigen	N/A	13250.4	11482.3	11559.6	7007.67	4752.62	4869.06	8820.27	12097.4	5543.11	0.458206	-1.12593	1.21166e-12	2.90278e-11	0.89908	0.944104	0.488181
PF3D7_1142500	60S ribosomal protein L28	RPL28	1828.71	1728.27	1685.93	943.223	662.278	728.612	1262.84	1747.64	778.037	0.445194	-1.16749	1.22813e-12	2.92967e-11	0.641722	0.496611	0.722253
PF3D7_0917600	pre-mRNA-splicing factor ATP-dependent RNA helicase PRP43, putative	PRP43	1735.84	1600.9	1566.21	911.301	616.111	649.596	1179.99	1634.32	725.669	0.44402	-1.1713	1.31939e-12	3.13398e-11	0.78716	0.528446	0.538283
PF3D7_0109850	phosphatidate cytidylyltransferase, putative	N/A	32.1028	82.4176	40.7288	208.254	291.268	304.42	159.865	51.7497	267.981	5.1784	2.37251	1.32704e-12	3.13878e-11	7.77841	5.61929	13.0719
PF3D7_0203700	protein MAK16, putative	MAK16	1417.11	1339.91	1356.39	790.453	470.058	545.627	986.592	1371.14	602.046	0.439085	-1.18743	1.38958e-12	3.27283e-11	0.94826	0.800184	0.466217
PF3D7_0823100	RWD domain-containing protein, putative	N/A	484.982	393.356	393.712	204.454	147.732	143.061	294.549	424.017	165.082	0.38933	-1.36094	1.40916e-12	3.30501e-11	0.709906	0.340961	0.585712
PF3D7_1420700	surface protein P113	P113	19299.5	16968	16238.5	10058.5	6986.23	7368.46	12819.9	17502	8137.73	0.46496	-1.10482	1.42552e-12	3.3294e-11	0.877645	0.373789	0.731432
PF3D7_0402500	rifin, pseudogene	RIF	2.29306	1.24875	1.23421	44.843	38.6119	33.2699	20.2501	1.59201	38.9083	24.4398	4.61116	1.54701e-12	3.59808e-11	40.6238	37.9499	46.617
PF3D7_1303800	conserved Plasmodium protein, unknown function	N/A	147.902	138.611	130.826	405.107	342.471	361.811	254.455	139.113	369.796	2.65824	1.41047	1.58187e-12	3.6639e-11	6.33489	2.87091	3.65557
PF3D7_1216900	DNA-binding chaperone, putative	N/A	7091.28	6167.58	6184.61	3771.37	2583.64	2648.29	4741.13	6481.16	3001.1	0.46305	-1.11076	1.68731e-12	3.89196e-11	1.10478	0.514141	0.740514
PF3D7_1342800	phosphoenolpyruvate carboxykinase	PEPCK	867.922	791.708	784.956	459.071	286.232	292.775	580.444	814.862	346.026	0.424644	-1.23568	1.85916e-12	4.27072e-11	0.941578	0.561974	0.555906
PF3D7_1446500	conserved Plasmodium protein, unknown function	N/A	3086.46	2827.17	2772.03	1628.03	1126.46	1213.52	2108.94	2895.22	1322.67	0.456846	-1.13022	1.94808e-12	4.45664e-11	0.720797	0.699506	0.678729
PF3D7_1242700	40S ribosomal protein S17, putative	N/A	4477.19	4567.93	4165.45	2485.37	1707.32	1897.22	3216.75	4403.52	2029.97	0.460987	-1.1172	2.10905e-12	4.76627e-11	0.793183	0.571289	0.742549
PF3D7_1423700	conserved Plasmodium protein, unknown function	N/A	6326.55	5460.79	5798.31	3287.98	2376.31	2503.56	4292.25	5861.88	2722.62	0.464461	-1.10637	2.10008e-12	4.76627e-11	0.91367	0.533945	0.558122
PF3D7_1468700	eukaryotic initiation factor 4A	eIF4A	15266	14143.4	13668.8	8494.32	5639.85	5989.42	10533.6	14359.4	6707.87	0.467141	-1.09807	2.10321e-12	4.76627e-11	0.843066	0.535693	0.886809
PF3D7_1204400	conserved Plasmodium membrane protein, unknown function	N/A	53.8868	63.6863	76.5208	167.211	213.205	230.394	134.151	64.698	203.603	3.14698	1.65397	2.26456e-12	5.09708e-11	5.14279	4.40262	6.15244
PF3D7_1358800	40S ribosomal protein S15	RPS15	4069.03	3878.62	3956.87	2265.71	1600.71	1622.74	2898.95	3968.17	1829.72	0.461099	-1.11685	2.38823e-12	5.35386e-11	0.946605	0.94135	0.475309
PF3D7_0923300	perforin-like protein 3	PLP3	308.416	288.461	241.905	114.768	87.2964	99.8098	190.109	279.594	100.625	0.359895	-1.47435	2.40051e-12	5.35985e-11	0.773007	0.371428	0.713526
PF3D7_1244000	glucose inhibited division protein a homologue, putative	N/A	68.7917	116.134	92.5655	239.416	269.444	283.626	178.33	92.497	264.162	2.8559	1.51394	2.43912e-12	5.42438e-11	6.6038	3.70038	5.12396
PF3D7_1351400	60S ribosomal protein L17, putative	N/A	7721.87	6931.82	6489.46	4043.47	2706.19	2830.44	5120.54	7047.72	3193.37	0.453107	-1.14208	2.87977e-12	6.37891e-11	0.688097	0.654123	0.520468
PF3D7_0416800	small GTP-binding protein sar1	SAR1	2203.63	2014.24	1896.98	1156.04	764.683	858.364	1482.32	2038.28	926.362	0.454482	-1.1377	2.90475e-12	6.40881e-11	0.794863	0.510002	0.915771
PF3D7_1405600	ribonucleoside-diphosphate reductase small chain, putative	RNR	45.8611	53.6963	61.7104	164.171	188.023	179.658	115.52	53.7559	177.284	3.29794	1.72157	2.97481e-12	6.53755e-11	7.36504	4.93431	4.43846
PF3D7_0210100	60S ribosomal protein L37ae, putative	N/A	3838.58	3801.2	3808.76	2176.02	1452.98	1661	2789.76	3816.18	1763.34	0.462068	-1.11382	3.00386e-12	6.54981e-11	0.77219	0.775592	0.612956
PF3D7_1335100	merozoite surface protein 7	MSP7	16.0514	21.2288	16.0447	97.2865	74.7056	97.3146	53.7719	17.775	89.7689	5.0503	2.33637	3.00098e-12	6.54981e-11	7.14108	4.66351	7.75202
PF3D7_1135600	condensin-2 complex subunit D3, putative	N/A	34.3959	63.6863	51.8367	152.01	208.168	212.928	120.504	49.9729	191.035	3.82278	1.93462	3.04374e-12	6.61095e-11	5.29916	5.19729	7.18393
PF3D7_0915400	ATP-dependent 6-phosphofructokinase	PFK9	12568.2	11347.4	11202.9	6893.66	4591.46	5007.13	8601.8	11706.2	5497.41	0.469616	-1.09045	3.06859e-12	6.63909e-11	0.712672	0.641979	0.527172
PF3D7_0107500	lipid/sterol:H+ symporter	N/A	5749.84	5119.88	5289.81	2938.36	2249.56	2365.49	3952.16	5386.51	2517.8	0.467428	-1.09719	3.26295e-12	7.00531e-11	0.868214	0.525659	0.589717
PF3D7_1445200	ATP-dependent RNA helicase MAK5, putative	MAK5	2512.04	2256.49	2193.19	1315.65	900.664	969.819	1691.31	2320.57	1062.04	0.457664	-1.12764	3.25334e-12	7.00531e-11	0.785279	0.548068	0.573895
PF3D7_0626800	pyruvate kinase	PyrK	13303.2	14188.3	12996.2	7655.99	5403.15	5987.76	9922.43	13495.9	6348.96	0.470437	-1.08793	3.65439e-12	7.78911e-11	0.69006	0.605514	0.805778
PF3D7_1224300	polyadenylate-binding protein, putative	PABP	38486.7	34394.3	33103.9	20712.9	13412.6	14836.7	25824.5	35328.3	16320.7	0.461973	-1.11412	3.65594e-12	7.78911e-11	0.8819	0.655234	0.836546
PF3D7_1232400	conserved protein, unknown function	N/A	286.632	560.689	552.925	2293.83	1698.08	1656.01	1174.7	466.749	1882.64	4.03352	2.01204	3.69449e-12	7.84131e-11	10.6715	6.20452	3.66645
PF3D7_0630300	DNA polymerase epsilon catalytic subunit A, putative	N/A	53.8868	62.4375	54.3051	168.731	202.293	245.366	131.17	56.8765	205.463	3.61245	1.85298	3.7995e-12	8.03364e-11	3.75451	5.15161	7.90207
PF3D7_1201300	liver stage associated protein 1	LSAP1	8.0257	9.99001	11.1079	63.0842	76.3844	60.7176	38.2183	9.70786	66.7287	6.87368	2.78108	3.92971e-12	8.2776e-11	13.975	11.3063	7.4864
PF3D7_1216500	male development gene 1	MDV1	1234.81	1211.29	1183.6	640.723	428.088	545.627	874.024	1209.9	538.146	0.444785	-1.16882	3.96048e-12	8.27992e-11	0.681848	0.592154	0.550095
PF3D7_1248700	conserved Plasmodium protein, unknown function	N/A	11890.6	9991.26	10232.8	6010.48	3982.06	4276.85	7730.68	10704.9	4756.46	0.444326	-1.17031	3.94996e-12	8.27992e-11	0.69074	0.699706	0.648001
PF3D7_0922400	para-aminobenzoic acid synthetase	pBAS	33.2493	29.97	37.0262	109.447	131.784	146.388	81.3108	33.4152	129.206	3.8667	1.9511	4.08573e-12	8.50991e-11	5.60819	8.22855	6.2895
PF3D7_0509100	structural maintenance of chromosomes protein 4, putative	SMC4	60.766	62.4375	61.7104	218.135	192.22	170.508	127.629	61.638	193.621	3.14126	1.65134	4.14381e-12	8.57698e-11	5.88237	5.17278	5.15726
PF3D7_0614300	major facilitator superfamily-related transporter, putative	MFR1	4746.63	4436.81	4133.36	2496.01	1806.36	1918.84	3256.34	4438.93	2073.74	0.46717	-1.09798	4.14866e-12	8.57698e-11	0.895903	0.761872	0.738511
PF3D7_0411900	DNA polymerase alpha catalytic subunit A	N/A	107.774	97.4026	96.2682	314.661	272.801	252.02	190.154	100.481	279.827	2.78487	1.47761	4.18382e-12	8.61773e-11	4.91656	2.54268	4.21982
PF3D7_0722500	pre-mRNA-splicing factor CWC15, putative	CWC15	904.611	865.384	857.774	462.111	339.113	341.017	628.335	875.923	380.747	0.434681	-1.20197	4.2265e-12	8.64971e-11	0.805151	0.58555	0.532706
PF3D7_0723700	metallo-hydrolase/oxidoreductase, putative	N/A	364.596	337.163	324.596	163.411	109.96	117.277	236.167	342.118	130.216	0.380616	-1.39359	4.23033e-12	8.64971e-11	0.742823	0.428899	0.738282
PF3D7_0709500	conserved Plasmodium protein, unknown function	N/A	14.9049	16.2338	20.9815	74.485	99.8873	90.6606	52.8588	17.3734	88.3443	5.08504	2.34626	4.32459e-12	8.81016e-11	11.558	7.14966	5.71149
PF3D7_1033200	early transcribed membrane protein 10.2	ETRAMP10.2	2685.17	2181.57	2140.12	1167.44	852.819	852.542	1646.61	2335.62	957.6	0.409998	-1.28631	4.45211e-12	9.03698e-11	0.68526	0.58414	0.533781
PF3D7_1237200	conserved Plasmodium protein, unknown function	N/A	1380.42	1140.11	1189.78	669.605	491.043	500.713	895.278	1236.77	553.787	0.447769	-1.15917	4.46923e-12	9.03885e-11	0.816843	0.39101	0.678369
PF3D7_0516200	40S ribosomal protein S11	RPS11	5340.53	5201.05	5080	3083.53	2035.52	2186.67	3821.21	5207.19	2435.24	0.467668	-1.09644	4.58593e-12	9.2414e-11	0.946132	0.65759	0.803434
PF3D7_1105400	40S ribosomal protein S4, putative	RPS4	8645.97	7697.3	7312.68	4496.46	2816.99	3334.48	5717.31	7885.32	3549.31	0.450116	-1.15163	4.84679e-12	9.73193e-11	0.806024	0.598182	0.59813
PF3D7_1464900	ATP-dependent zinc metalloprotease FTSH, putative	N/A	1683.1	1607.14	1576.08	897.62	635.417	675.38	1179.12	1622.11	736.139	0.453816	-1.13982	4.9724e-12	9.94837e-11	0.700808	0.66245	0.51135
PF3D7_1415000	uracil-DNA glycosylase	UDG	10.3188	19.98	18.5131	78.2852	88.9752	86.5018	50.429	16.2706	84.5874	5.19878	2.37817	4.99537e-12	9.95862e-11	15.7599	5.46561	8.08029
PF3D7_1357100	elongation factor 1-alpha	N/A	6999.56	7111.64	6846.15	3861.82	2865.67	3142.35	5137.86	6985.78	3289.95	0.470949	-1.08636	5.0219e-12	9.97589e-11	0.969947	0.494431	0.593307
PF3D7_0920800	inosine-5'-monophosphate dehydrogenase	IMPDH	2731.03	2350.15	2407.94	1461.58	953.546	1038.02	1823.71	2496.37	1151.05	0.461088	-1.11688	5.08924e-12	1.00738e-10	0.492652	0.6557	0.722463
PF3D7_0626000	conserved Plasmodium protein, unknown function	N/A	515.938	545.704	603.527	250.817	225.796	215.423	392.867	555.056	230.678	0.415594	-1.26675	5.37798e-12	1.06077e-10	0.796614	0.695231	0.666232
PF3D7_0719700	40S ribosomal protein S10, putative	RPS10	5905.77	5313.43	5003.48	3160.29	2134.57	2338.04	3975.93	5407.56	2544.3	0.470508	-1.08771	5.41948e-12	1.06519e-10	0.940757	0.492927	0.604022
PF3D7_0908800	mitochondrial carrier protein, putative	N/A	341.666	330.919	301.147	145.17	104.924	118.94	223.794	324.577	123.011	0.378989	-1.39977	5.47421e-12	1.07218e-10	0.882625	0.38915	0.683016
PF3D7_1414300	60S ribosomal protein L10, putative	N/A	5364.61	5885.36	5340.41	3040.2	2158.91	2607.53	4066.17	5530.13	2602.21	0.470552	-1.08757	6.19003e-12	1.20814e-10	0.736341	0.582006	0.575902
PF3D7_1011800	PRE-binding protein	PREBP	11872.3	10981.5	10788.2	6419.39	4767.73	4824.14	8275.55	11214	5337.09	0.47593	-1.07118	6.90154e-12	1.34231e-10	0.497741	0.70163	0.74942
PF3D7_0511000	translationally-controlled tumor protein homolog	TCTP	1745.02	1737.01	1782.2	972.865	694.175	741.088	1278.73	1754.74	802.709	0.457451	-1.12831	6.92961e-12	1.34309e-10	0.923994	0.525565	0.849708
PF3D7_1229500	T-complex protein 1 subunit gamma	CCT3	3307.74	2850.9	2852.25	1750.4	1211.24	1250.95	2203.91	3003.63	1404.19	0.467499	-1.09696	7.26417e-12	1.40306e-10	1.00411	0.677618	0.733433
PF3D7_1336900	tryptophan--tRNA ligase	cTrpRS	468.93	538.212	517.133	228.015	198.096	202.947	358.889	508.092	209.686	0.412693	-1.27686	7.30733e-12	1.40653e-10	0.641533	0.611257	0.355368
PF3D7_0815800	vacuolar protein sorting-associated protein 9, putative	VPS9	779.639	705.544	725.714	362.544	287.91	307.747	528.183	736.966	319.4	0.433399	-1.20623	7.37562e-12	1.4148e-10	0.770696	0.536653	0.86653
PF3D7_1015800	ribonucleoside-diphosphate reductase small chain, putative	N/A	67.6452	51.1988	61.7104	179.372	201.453	187.143	124.754	60.1848	189.323	3.14569	1.65338	7.68557e-12	1.46921e-10	3.97585	5.40282	3.93581
PF3D7_1346100	protein transport protein SEC61 subunit alpha	SEC61	3083.02	2882.12	2679.46	1689.59	1149.96	1196.05	2113.37	2881.53	1345.2	0.466836	-1.09901	7.81408e-12	1.48867e-10	0.821709	0.54787	0.579323
PF3D7_1451700	calcineurin subunit B	CNB	21.784	32.4675	16.0447	93.4862	105.763	108.127	62.9455	23.4321	102.459	4.37259	2.12849	7.96981e-12	1.51318e-10	6.76398	4.86758	9.03001
PF3D7_1421200	40S ribosomal protein S25	RPS25	3862.66	3871.13	3803.83	2269.51	1484.04	1660.17	2825.22	3845.87	1804.57	0.469224	-1.09165	8.12238e-12	1.53692e-10	1.00103	0.71739	0.694308
PF3D7_0709400	Cg7 protein	N/A	34.3959	42.4575	56.7735	129.209	168.717	159.696	98.5414	44.5423	152.54	3.42462	1.77594	8.57949e-12	1.61793e-10	6.3821	4.75412	3.70945
PF3D7_1426100	transcription factor BTF3, putative	BTF3	1968.59	1956.79	1983.37	1026.07	857.016	850.879	1440.45	1969.58	911.321	0.462697	-1.11186	8.78852e-12	1.65177e-10	0.74475	0.66943	0.699413
PF3D7_1354300	large subunit rRNA methyltransferase, putative	N/A	2476.5	2582.42	2467.18	1369.61	1052.59	1087.1	1839.23	2508.7	1169.77	0.466284	-1.10072	9.48132e-12	1.776e-10	0.98327	0.602721	0.60347
PF3D7_0607000	translation initiation factor IF-2, putative	N/A	5976.85	6002.75	5860.02	3351.06	2457.73	2668.25	4386.11	5946.54	2825.68	0.475181	-1.07345	1.00803e-11	1.88189e-10	0.996837	0.605434	0.623615
PF3D7_0522900	zinc finger protein, putative	N/A	238.478	209.79	214.752	95.0063	67.9905	67.3716	148.898	221.007	76.7895	0.347453	-1.52511	1.03137e-11	1.91904e-10	0.523507	0.543015	0.374359
PF3D7_1129400	rRNA (cytosine-C(5))-methyltransferase, putative	NOP2	983.722	890.359	894.8	533.555	333.237	361.811	666.247	922.96	409.534	0.443718	-1.17228	1.12825e-11	2.09232e-10	1.02916	0.596933	0.676182
PF3D7_0924900	alpha-tubulin N-acetyltransferase, putative	ATAT	25.2236	53.6963	41.963	129.209	157.805	185.48	98.8961	40.2943	157.498	3.90869	1.96668	1.17497e-11	2.17174e-10	9.00556	3.606	5.71349
PF3D7_0601200	Pfmc-2TM Maurer's cleft two transmembrane protein	MC-2TM	11.4653	4.995	6.17104	71.4448	53.7209	49.9049	32.9503	7.54378	58.3568	7.73576	2.95154	1.18425e-11	2.18168e-10	8.37337	13.7814	12.7978
PF3D7_0701600	Pfmc-2TM Maurer's cleft two transmembrane protein	MC-2TM	11.4653	23.7263	16.0447	98.0465	77.2238	78.1844	50.7818	17.0787	84.4849	4.94678	2.30649	1.19057e-11	2.1861e-10	17.5943	4.5865	7.42905
PF3D7_0517000	60S ribosomal protein L12, putative	N/A	5470.09	4990.01	4691.22	2900.35	2028.8	2289.8	3728.38	5050.44	2406.32	0.476458	-1.06958	1.21292e-11	2.21572e-10	0.635766	0.646468	0.85365
PF3D7_0733000	erythrocyte membrane protein 1, PfEMP1	VAR	513.645	447.053	410.991	209.014	182.147	175.499	323.058	457.23	188.887	0.413111	-1.2754	1.21464e-11	2.21572e-10	0.581436	0.622767	0.696165
PF3D7_0113100	surface-associated interspersed protein 1.1 (SURFIN 1.1)	SURF1.1	13.7583	8.74126	8.63945	74.485	57.9178	68.2034	38.6242	10.3797	66.8687	6.44227	2.68757	1.22427e-11	2.22602e-10	7.53768	8.62129	13.0769
PF3D7_1129900	major facilitator superfamily-related transporter, putative	MFR5	455.172	429.57	397.415	209.014	135.142	177.162	300.579	427.386	173.773	0.406595	-1.29834	1.2352e-11	2.2386e-10	1.06205	0.365552	0.589245
PF3D7_0813400	conserved Plasmodium protein, unknown function	N/A	8119.72	7713.53	7534.83	4428.05	3314.75	3446.77	5759.61	7789.36	3729.86	0.47884	-1.06239	1.23974e-11	2.23956e-10	0.927101	0.980192	0.530171
PF3D7_1408000	plasmepsin II	N/A	1593.67	1673.33	1579.79	878.618	631.22	721.958	1179.76	1615.6	743.932	0.460469	-1.11882	1.2511e-11	2.25278e-10	0.73911	0.508372	0.800249
PF3D7_1330800	RNA-binding protein, putative	N/A	3382.26	3677.57	3422.46	1902.41	1526.01	1535.41	2574.35	3494.1	1654.61	0.473544	-1.07843	1.44867e-11	2.60015e-10	0.699801	0.537754	0.749752
PF3D7_0220200	Plasmodium exported protein, unknown function	N/A	2492.55	2057.94	2136.41	1223.68	773.077	846.72	1588.4	2228.97	947.826	0.425231	-1.23368	1.47593e-11	2.6406e-10	0.931539	0.599138	0.662771
PF3D7_1103100	60S acidic ribosomal protein P1, putative	RPP1	5655.83	5042.46	4899.8	3116.97	2021.25	2188.33	3820.77	5199.36	2442.18	0.469708	-1.09016	1.59342e-11	2.84169e-10	0.891257	0.672052	1.01609
PF3D7_0106700	small ribosomal subunit assembling AARP2 protein	AARP2	2400.83	1980.52	2040.14	1221.4	885.555	903.279	1571.95	2140.5	1003.41	0.468775	-1.09303	1.60747e-11	2.8464e-10	1.0467	0.630081	0.675003
PF3D7_0823500	inner membrane complex protein 1i, putative	IMC1i	144.463	129.87	128.358	48.6432	36.9331	30.7747	86.5069	134.23	38.7837	0.288934	-1.79119	1.60412e-11	2.8464e-10	0.598661	0.420522	0.328368
PF3D7_1238500	conserved Plasmodium protein, unknown function	N/A	604.221	580.669	617.104	318.461	249.299	203.778	428.922	600.664	257.179	0.428158	-1.22378	1.61646e-11	2.8464e-10	0.798582	0.576755	0.668309
PF3D7_1440100	conserved Plasmodium protein, unknown function	N/A	24.0771	31.2188	23.4499	114.768	110.799	96.4828	66.7993	26.2486	107.35	4.08974	2.03201	1.61306e-11	2.8464e-10	9.90186	4.35599	7.11523
PF3D7_1357800	T-complex protein 1 subunit delta	CCT4	3613.86	3491.51	3248.43	1979.17	1403.46	1535.41	2545.31	3451.27	1639.35	0.474998	-1.07401	1.66836e-11	2.92855e-10	1.26665	0.467069	0.624767
PF3D7_1309100	60S ribosomal protein L24, putative	N/A	5271.74	5390.86	5020.75	2974.08	2126.17	2400.43	3864	5227.78	2500.23	0.478257	-1.06414	1.69316e-11	2.96276e-10	0.806098	0.60284	0.779452
PF3D7_1228200	conserved Plasmodium protein, unknown function	N/A	3.43959	8.74126	7.40524	44.0829	72.1874	71.5304	34.5645	6.52869	62.6002	9.58848	3.2613	1.7592e-11	3.06871e-10	18.3128	12.6226	15.7478
PF3D7_0902800	serine repeat antigen 9	SERA9	26.3702	41.2088	39.4946	143.65	126.748	116.445	82.3193	35.6912	128.947	3.61286	1.85314	1.76692e-11	3.07257e-10	5.0146	4.97061	4.94124
PF3D7_1300100	erythrocyte membrane protein 1, PfEMP1	VAR	331.347	246.004	211.049	59.2839	46.1664	38.2604	155.352	262.8	47.9036	0.182282	-2.45576	1.80584e-11	3.1305e-10	0.303971	0.224517	0.239071
PF3D7_0532100	early transcribed membrane protein 5	ETRAMP5	18529	19957.5	18634.1	10924.2	7981.75	8710.9	14122.9	19040.2	9205.62	0.483483	-1.04846	1.84585e-11	3.18994e-10	1.1187	0.637864	0.781744
PF3D7_0425200	Plasmodium exported protein (hyp15), unknown function	N/A	16.0514	17.4825	19.7473	91.2061	136.82	94.8193	62.6878	17.7604	107.615	6.05928	2.59915	1.90313e-11	3.27879e-10	7.57707	16.0331	5.87811
PF3D7_1011700	DNA repair protein RAD23, putative	RAD23	1187.8	1126.37	1076.23	600.44	457.467	489.068	822.897	1130.14	515.658	0.45628	-1.13201	1.9611e-11	3.36827e-10	0.674086	0.832049	0.556306
PF3D7_0417500	memo-like protein	N/A	69.9382	109.89	96.2682	220.415	258.532	280.299	172.557	92.0322	253.082	2.74993	1.45939	1.97245e-11	3.37737e-10	4.38794	3.06118	4.82308
PF3D7_0916300	conserved Plasmodium protein, unknown function	N/A	21.784	39.96	39.4946	141.369	224.117	211.264	112.998	33.7462	192.25	5.69694	2.51019	2.02104e-11	3.44998e-10	8.70012	7.5584	9.36697
PF3D7_0612900	nucleolar GTP-binding protein 1, putative	NOG1	2172.67	1931.82	2042.61	1187.2	821.762	877.495	1505.59	2049.03	962.152	0.469564	-1.09061	2.03934e-11	3.47062e-10	0.643804	0.563722	0.549069
PF3D7_0925800	armadillo repeat protein, putative	N/A	514.791	447.053	418.396	237.896	172.914	163.854	325.817	460.08	191.555	0.416351	-1.26413	2.06796e-11	3.50862e-10	0.821617	0.571944	0.536364
PF3D7_1321700	splicing factor 1	SF1	2983.27	2815.93	2735	1678.95	1103.8	1266.75	2097.28	2844.73	1349.83	0.474502	-1.07551	2.19229e-11	3.70829e-10	1.30164	0.455472	0.612213
PF3D7_1003200	ribosome-binding factor A, putative	N/A	18.3445	28.7213	22.2157	77.5252	104.924	114.781	61.0853	23.0938	99.0767	4.29018	2.10104	2.31691e-11	3.90724e-10	7.18444	8.33267	5.98809
PF3D7_1360900	RNA-binding protein, putative	N/A	154.781	152.348	154.276	385.346	382.761	380.109	268.27	153.802	382.739	2.48852	1.31529	2.42761e-11	4.0816e-10	4.72399	4.00709	4.1202
PF3D7_0408900	tRNA N6-adenosine threonylcarbamoyltransferase	KAE1	24.0771	27.4725	32.0894	108.687	114.996	107.296	69.103	27.8797	110.326	3.95723	1.98449	2.45465e-11	4.11468e-10	7.69086	7.83308	5.31913
PF3D7_0618300	60S ribosomal protein L27a, putative	N/A	4407.26	4600.4	4423.4	2486.89	1863.44	2098.5	3313.31	4477.02	2149.61	0.480143	-1.05846	2.47357e-11	4.13398e-10	0.744477	0.672702	0.429588
PF3D7_1451000	conserved Plasmodium protein, unknown function	N/A	737.218	628.122	636.851	332.902	282.035	265.328	480.409	667.397	293.422	0.439651	-1.18557	2.48254e-11	4.13659e-10	0.739962	0.754448	0.777635
PF3D7_0509400	RNA polymerase I	RNAPI	4343.05	3690.06	3886.52	2378.96	1649.4	1692.61	2940.1	3973.21	1906.99	0.479962	-1.05901	2.50748e-11	4.1657e-10	0.782675	0.683209	0.710012
PF3D7_0521100	conserved Plasmodium protein, unknown function	N/A	17.1979	44.955	13.5763	107.927	160.323	149.715	82.2824	25.2431	139.322	5.5192	2.46446	2.5661e-11	4.25043e-10	12.9115	5.02548	16.8124
PF3D7_1431900	inner membrane complex suture component, putative	ISC3	34.3959	46.2038	49.3683	137.569	208.168	180.489	109.366	43.3226	175.409	4.0489	2.01753	2.88095e-11	4.75783e-10	4.97749	7.8115	4.47441
PF3D7_1108000	IWS1-like protein, putative	N/A	1622.34	1489.76	1498.33	910.541	614.433	624.643	1126.67	1536.81	716.539	0.466251	-1.10082	2.9298e-11	4.82423e-10	0.930195	0.542399	0.851884
PF3D7_1004000	60S ribosomal protein L13, putative	N/A	4860.13	5006.24	4749.23	2838.79	1996.07	2205.8	3609.38	4871.87	2346.88	0.481722	-1.05373	2.95983e-11	4.85935e-10	0.813242	0.518797	0.769356
PF3D7_0600400	erythrocyte membrane protein 1, PfEMP1	VAR	6.87917	9.99001	8.63945	208.254	109.96	143.061	81.1305	8.50288	153.758	18.0831	4.17657	3.07011e-11	5.02562e-10	39.9412	18.2798	14.9945
PF3D7_1039000	serine/threonine protein kinase, FIKK family	FIKK10.2	2486.82	2366.38	2468.41	1327.81	1067.7	1092.92	1801.67	2440.54	1162.81	0.476456	-1.06959	3.19152e-11	5.20909e-10	0.729628	0.792124	0.686461
PF3D7_0423800	cysteine-rich protective antigen	CyRPA	12.6118	19.98	18.5131	72.2048	92.3328	84.0066	49.9415	17.035	82.8481	4.86341	2.28197	3.20229e-11	5.21142e-10	7.52327	7.74299	5.41481
PF3D7_0825100	ankyrin-repeat protein, putative	N/A	17.1979	16.2338	20.9815	72.2048	112.478	108.127	57.8706	18.1377	97.6034	5.38123	2.42794	3.30993e-11	5.37093e-10	5.84555	9.01535	8.53657
PF3D7_1110200	pre-mRNA-processing factor 6, putative	PRPF6	3248.12	2939.56	2652.31	1712.39	1217.11	1313.33	2180.47	2946.66	1414.28	0.47996	-1.05901	3.50834e-11	5.6764e-10	0.65592	0.536583	0.827526
PF3D7_1230400	ATP-dependent protease subunit ClpQ	ClpQ	40.1285	42.4575	40.7288	135.289	149.411	135.575	90.5983	41.105	140.092	3.40815	1.76899	3.75665e-11	6.06058e-10	4.1957	6.10135	4.07389
PF3D7_0103500	conserved Plasmodium protein, unknown function	N/A	38.982	48.7013	39.4946	113.248	161.163	155.537	92.8542	42.3926	143.316	3.38068	1.75731	3.7765e-11	6.07505e-10	5.17157	5.14384	5.86959
PF3D7_0213400	protein kinase 7	PK7	58.473	88.6613	85.1603	205.214	283.713	289.448	168.445	77.4315	259.459	3.35081	1.74451	3.79118e-11	6.08114e-10	5.90993	2.9051	5.47869
PF3D7_1146900	protein YIPF6, putative	N/A	67.6452	71.1788	66.6472	171.011	245.941	231.226	142.275	68.4904	216.059	3.1546	1.65745	3.86157e-11	6.17629e-10	2.9786	4.57894	4.43428
PF3D7_0603800	centrosomal protein CEP76, putative	CEP76	73.3778	97.4026	91.3313	254.617	367.652	374.287	209.778	87.3706	332.185	3.80203	1.92677	3.8994e-11	6.20127e-10	4.50855	5.98872	4.83369
PF3D7_1243600	translation initiation factor SUI1, putative	N/A	2705.81	2487.51	2317.84	1512.5	987.961	1087.1	1849.79	2503.72	1195.85	0.47763	-1.06603	3.89265e-11	6.20127e-10	0.658602	0.526331	0.599449
PF3D7_1446900	glutaminyl-peptide cyclotransferase, putative	N/A	794.544	725.524	738.056	403.587	287.91	318.56	544.697	752.708	336.686	0.447299	-1.16069	3.95823e-11	6.27694e-10	0.667478	0.664896	0.515051
PF3D7_1146600	oocyst rupture protein 1, putative	ORP1	64.2056	64.935	59.2419	157.33	194.738	212.928	125.563	62.7942	188.332	2.9992	1.58458	4.2052e-11	6.64969e-10	3.26761	6.14389	4.39999
PF3D7_1118500	nucleolar protein 56, putative	NOP56	2499.43	2343.91	2231.45	1335.41	1021.54	1028.87	1743.43	2358.26	1128.61	0.478575	-1.06318	4.39643e-11	6.93246e-10	1.01379	0.695105	0.771052
PF3D7_1001500	early transcribed membrane protein 10.1	ETRAMP10	21582.3	18801.2	18188.5	11046.6	6537.16	7484.07	13940	19524	8355.94	0.427983	-1.22437	4.71765e-11	7.41801e-10	0.899825	0.426631	0.531878
PF3D7_0713900	conserved Plasmodium protein, unknown function	N/A	2913.33	2528.72	2741.17	1502.62	1252.37	1190.23	2021.41	2727.74	1315.07	0.482111	-1.05256	4.76474e-11	7.471e-10	0.680493	0.822494	0.393182
PF3D7_1338200	60S ribosomal protein L6-2, putative	N/A	3980.75	4057.19	4104.97	2222.39	1801.33	1865.61	3005.37	4047.64	1963.11	0.485001	-1.04394	4.78871e-11	7.48755e-10	0.879931	0.663432	0.608969
PF3D7_1244200	RNA polymerase II transcription factor B subunit 2, putative	TFB2	616.832	533.217	622.04	293.38	239.226	244.534	424.871	590.696	259.046	0.438544	-1.18921	4.84988e-11	7.55148e-10	0.765172	0.530537	0.623465
PF3D7_1334500	MSP7-like protein	MSRP6	14.9049	11.2388	14.8105	72.2048	61.2754	86.5018	43.4894	13.6514	73.3273	5.37143	2.42531	4.85665e-11	7.55148e-10	7.83438	9.14098	13.2878
PF3D7_1021000	conserved Plasmodium protein, unknown function	N/A	45.8611	64.935	54.3051	139.849	174.593	194.629	112.362	55.0338	169.69	3.08339	1.62452	5.43319e-11	8.40113e-10	4.02327	4.46528	3.24538
PF3D7_1219000	formin 2	FRM2	1045.63	997.752	1029.33	559.397	426.41	430.846	748.228	1024.24	472.217	0.461043	-1.11703	5.42655e-11	8.40113e-10	0.900891	0.387989	0.674699
PF3D7_1127500	protein disulfide-isomerase, putative	N/A	128.411	129.87	114.781	270.578	320.647	375.119	223.234	124.354	322.114	2.5903	1.37312	5.55122e-11	8.55992e-10	3.39725	4.32914	4.82018
PF3D7_1465900	40S ribosomal protein S3	N/A	7360.71	6459.79	6285.82	3925.66	2413.24	2746.43	4865.28	6702.11	3028.45	0.451865	-1.14604	5.70841e-11	8.77805e-10	0.663546	0.48414	0.730196
PF3D7_1410200	cytidine triphosphate synthetase	N/A	2708.1	2336.41	2406.7	1515.54	1005.59	1053.83	1837.7	2483.74	1191.65	0.479781	-1.05955	5.86528e-11	8.99451e-10	0.762313	0.873301	0.615445
PF3D7_0600200	erythrocyte membrane protein 1, PfEMP1	VAR	92.8688	64.935	60.4762	2014.13	1039.16	1266.75	756.388	72.76	1440.02	19.7913	4.3068	6.60544e-11	1.01018e-09	28.1795	25.3905	24.706
PF3D7_1361500	conserved Plasmodium protein, unknown function	N/A	20.6375	34.965	24.6841	86.6458	130.105	117.277	69.0524	26.7622	111.343	4.16044	2.05673	6.70217e-11	1.02217e-09	9.71033	4.3237	6.28002
PF3D7_1126500	conserved Plasmodium protein, unknown function	N/A	913.783	872.877	872.584	506.194	336.595	373.455	645.915	886.415	405.415	0.457364	-1.12858	6.87636e-11	1.04304e-09	0.98489	0.570213	0.586165
PF3D7_1321100	conserved Plasmodium protein, unknown function	N/A	35.5424	57.4425	44.4315	137.569	150.251	156.369	96.9341	45.8055	148.063	3.23243	1.69262	6.86387e-11	1.04304e-09	7.34432	4.17176	5.88529
PF3D7_1347000	WD repeat-containing protein 92, putative	WDR92	20.6375	68.6813	40.7288	157.33	222.438	228.731	123.091	43.3492	202.833	4.67905	2.22622	7.00337e-11	1.05943e-09	10.3845	6.5715	7.89343
PF3D7_0519400	40S ribosomal protein S24	RPS24	4344.2	4455.54	4406.12	2568.21	1866.8	2012	3275.48	4401.95	2149	0.488193	-1.03448	7.20722e-11	1.0861e-09	1.00502	0.955678	0.529236
PF3D7_1341300	60S ribosomal protein L18-2, putative	N/A	4799.37	4731.52	4548.05	2850.95	1881.07	2146.74	3492.95	4692.98	2292.92	0.488585	-1.03332	7.21863e-11	1.0861e-09	0.798215	0.509436	0.746973
PF3D7_0313900	conserved Plasmodium protein, unknown function	N/A	18.3445	26.2238	30.8552	90.446	136.82	136.407	73.1828	25.1411	121.224	4.82175	2.26956	7.38098e-11	1.10754e-09	5.91188	8.29591	7.73171
PF3D7_0507700	nuclear protein localization protein 4, putative	NPL4	608.807	579.42	534.412	266.778	243.423	251.188	414.005	574.213	253.796	0.44199	-1.17792	7.55139e-11	1.13008e-09	1.01348	0.48816	0.621286
PF3D7_1129100	parasitophorous vacuolar protein 1	PV1	8292.84	7938.31	7864.37	4509.38	3585.87	3804.42	5999.2	8031.84	3966.56	0.493854	-1.01784	7.5882e-11	1.13255e-09	1.11876	0.63654	0.737512
PF3D7_1131900	conserved Plasmodium protein, unknown function	N/A	9.17223	19.98	16.0447	61.5641	82.2601	83.1748	45.366	15.0656	75.6663	5.02244	2.32839	8.1405e-11	1.21174e-09	10.579	6.15208	6.94616
PF3D7_0932100	protein MAM3, putative	N/A	79.1105	87.4126	81.4577	187.732	249.299	246.198	155.202	82.6602	227.743	2.75517	1.46214	8.1674e-11	1.21251e-09	4.17189	3.49941	3.90682
PF3D7_1445900	ATP-dependent RNA helicase DDX5, putative	DDX5	5245.37	4591.66	4534.48	2841.07	1797.13	1853.14	3477.14	4790.5	2163.78	0.451681	-1.14662	8.21747e-11	1.21412e-09	0.920204	0.468248	0.538942
PF3D7_1451800	sortilin	SORTLR	1182.07	1166.33	991.068	601.96	453.27	507.367	817.012	1113.16	520.866	0.467917	-1.09567	8.22177e-11	1.21412e-09	0.610611	0.617935	0.895336
PF3D7_1347900	conserved Plasmodium protein, unknown function	N/A	13.7583	17.4825	23.4499	83.6056	83.0995	84.0066	50.9004	18.2303	83.5706	4.58417	2.19666	8.49832e-11	1.25165e-09	10.3306	10.842	4.15193
PF3D7_1327300	conserved Plasmodium protein, unknown function	N/A	1078.88	944.056	1054.01	566.998	423.052	442.49	751.582	1025.65	477.513	0.465571	-1.10293	8.62306e-11	1.26668e-09	0.849911	0.751314	0.955115
PF3D7_0219200	40S ribosomal protein S30	N/A	2095.85	1904.34	1826.63	1124.87	758.808	919.082	1438.27	1942.28	934.255	0.48101	-1.05586	8.68254e-11	1.27207e-09	0.86798	0.668053	1.14473
PF3D7_0707400	AAA family ATPase, putative	N/A	626.005	634.365	652.896	348.863	245.941	257.01	460.847	637.755	283.938	0.445215	-1.16743	8.78242e-11	1.28315e-09	1.15765	0.475835	0.68075
PF3D7_1124900	60S ribosomal protein L35, putative	RPL35	2645.04	2305.19	2401.77	1507.18	1006.43	1045.51	1818.52	2450.67	1186.37	0.484101	-1.04662	8.80413e-11	1.28315e-09	0.68324	0.694198	0.761314
PF3D7_0625300	DNA polymerase 1, putative	N/A	24.0771	41.2088	29.621	129.969	112.478	102.305	73.2764	31.6356	114.917	3.63253	1.86097	9.0052e-11	1.30904e-09	8.36615	4.46133	4.53045
PF3D7_1149500	ring-infected erythrocyte surface antigen 2, pseudogene	RESA2	18.3445	42.4575	29.621	96.5264	138.499	115.613	73.5103	30.141	116.88	3.87776	1.95522	9.0922e-11	1.31484e-09	7.07059	4.18001	6.17672
PF3D7_1445600	RNA-binding protein, putative	N/A	2069.48	1865.63	1879.7	1108.91	824.28	866.682	1435.78	1938.27	933.292	0.481507	-1.05437	9.07654e-11	1.31484e-09	0.86205	0.522467	0.731246
PF3D7_1121700	protein GCN20	GCN20	1753.04	1508.49	1535.35	895.34	727.75	673.716	1182.28	1598.96	765.602	0.478812	-1.06247	9.32671e-11	1.34526e-09	0.601755	0.639329	0.560837
PF3D7_0220100	DnaJ protein, putative	N/A	1908.97	1730.77	1776.02	1022.27	778.114	804.301	1336.74	1805.25	868.227	0.480945	-1.05606	9.89825e-11	1.41672e-09	0.94144	0.551636	0.585384
PF3D7_0624600	SNF2 helicase, putative	ISWI	11280.7	9596.65	9554	5940.55	3906.52	4173.71	7408.69	10143.8	4673.59	0.460735	-1.11799	9.85825e-11	1.41672e-09	1.21797	0.473004	0.577439
PF3D7_1123400	translation elongation factor EF-1, subunit alpha, putative	N/A	3206.84	2900.85	2715.26	1789.92	1209.56	1304.18	2187.77	2940.98	1434.55	0.48778	-1.0357	9.87437e-11	1.41672e-09	0.865062	0.681536	0.630045
PF3D7_0801100	28S ribosomal RNA	N/A	53.8868	98.6513	91.3313	286.539	429.767	444.985	234.194	81.2898	387.097	4.76194	2.25155	1.00711e-10	1.43777e-09	10.0897	6.94812	8.14769
PF3D7_1448500	conserved Plasmodium protein, unknown function	N/A	123.825	118.631	119.718	319.981	283.713	310.242	212.685	120.725	304.646	2.52347	1.33541	1.03189e-10	1.46939e-09	3.13481	3.16198	3.48342
PF3D7_0909000	conserved Plasmodium protein, unknown function	N/A	50.4473	76.1738	72.8182	160.371	210.687	223.74	132.373	66.4798	198.266	2.98235	1.57645	1.03721e-10	1.47321e-09	4.26183	3.72745	5.38041
mal_mito_2	cytochrome c oxidase subunit 1	COX1	326.761	333.416	338.173	818.574	668.154	703.659	531.456	332.783	730.129	2.19401	1.13357	1.04828e-10	1.48515e-09	4.45392	2.96327	2.84979
PF3D7_0109800	phenylalanine--tRNA ligase alpha subunit	cPheRS	546.894	483.267	471.467	264.498	193.059	197.124	359.385	500.543	218.227	0.435981	-1.19766	1.06924e-10	1.51102e-09	0.762275	0.596943	0.560239
PF3D7_1403700	translocation associated membrane protein, putative	TRAM	27.5167	46.2038	34.5578	104.127	149.411	147.219	84.8393	36.0928	133.586	3.70118	1.88799	1.07518e-10	1.51175e-09	4.99265	5.37041	3.85761
PF3D7_1417600	conserved Plasmodium protein, unknown function	N/A	5280.91	4527.97	4386.37	2786.35	1967.53	1964.59	3485.62	4731.75	2239.49	0.473289	-1.07921	1.07461e-10	1.51175e-09	0.656631	0.753381	0.548149
PF3D7_0936200	Plasmodium exported protein (hyp11), unknown function	N/A	327.907	298.451	262.886	149.73	88.1358	115.613	207.121	296.415	117.826	0.397505	-1.33096	1.09252e-10	1.53227e-09	0.768934	0.268098	0.708894
PF3D7_0617200	conserved Plasmodium protein, unknown function	N/A	4333.88	3848.65	3960.57	2403.28	1761.04	1814.88	3020.38	4047.7	1993.06	0.492394	-1.02211	1.10973e-10	1.55024e-09	0.91906	0.601756	0.936362
PF3D7_0913300	conserved Plasmodium protein, unknown function	N/A	1480.17	1254.99	1171.26	713.687	504.473	533.982	943.095	1302.14	584.048	0.448528	-1.15673	1.11088e-10	1.55024e-09	0.759959	0.600654	0.610882
PF3D7_0318200	DNA-directed RNA polymerase II subunit RPB1	RPB1	8185.07	7252.74	7238.62	4675.07	3196.39	3378.56	5654.41	7558.81	3750.01	0.496111	-1.01127	1.11617e-10	1.55373e-09	1.00414	0.540762	0.603319
PF3D7_1013600	conserved Plasmodium protein, unknown function	N/A	36.6889	39.96	48.1341	152.77	135.981	122.267	89.3002	41.5943	137.006	3.29386	1.71978	1.12987e-10	1.5689e-09	5.41026	5.39907	2.99606
PF3D7_0532300	Plasmodium exported protein (PHISTb), unknown function	N/A	20649	18987.3	18758.7	11693.4	8392.21	9077.7	14593	19465	9721.1	0.499415	-1.00169	1.14282e-10	1.58293e-09	0.911041	0.522667	0.767476
PF3D7_0906500	arginase	N/A	1039.9	851.648	805.937	438.549	267.765	251.188	609.165	899.162	319.167	0.354961	-1.49427	1.1695e-10	1.61189e-09	0.511589	0.415693	0.41895
PF3D7_1026000	conserved Plasmodium protein, unknown function	N/A	1526.03	1599.65	1640.26	820.095	721.035	744.415	1175.25	1588.65	761.848	0.479558	-1.06022	1.16895e-10	1.61189e-09	0.644379	0.716704	0.793724
PF3D7_0102300	Plasmodium exported protein, unknown function	N/A	3.43959	11.2388	3.70262	53.9636	45.327	49.0732	27.7908	6.12699	49.4546	8.0716	3.01285	1.26292e-10	1.73636e-09	19.5197	5.22669	22.1496
PF3D7_0706500	conserved Plasmodium protein, unknown function	N/A	4241.01	3772.48	3927.25	2421.52	1766.91	1697.6	2971.13	3980.24	1962.01	0.492937	-1.02052	1.26741e-10	1.73826e-09	0.972791	0.876468	0.68765
PF3D7_1323100	60S ribosomal protein L6, putative	N/A	3938.33	4574.17	4112.38	2422.28	1740.89	2046.93	3139.16	4208.29	2070.04	0.491894	-1.02358	1.27918e-10	1.7501e-09	1.00786	0.639485	0.929055
PF3D7_0406100	V-type proton ATPase subunit B	N/A	3898.2	3209.29	3189.19	1856.04	1206.2	1183.58	2423.75	3432.23	1415.27	0.412349	-1.27806	1.33333e-10	1.8122e-09	0.989067	0.461293	0.641796
PF3D7_1130400	26S protease regulatory subunit 6A, putative	RPT5	1199.27	1261.24	1188.54	722.048	477.612	523.17	895.313	1216.35	574.277	0.472131	-1.08274	1.33432e-10	1.8122e-09	0.782284	0.600821	0.519186
PF3D7_1442400	conserved Plasmodium protein, unknown function	N/A	397.845	368.381	410.991	173.292	176.272	148.883	279.277	392.406	166.149	0.42341	-1.23987	1.33403e-10	1.8122e-09	1.00741	0.556006	0.47883
PF3D7_0613400	50S ribosomal protein L18, apicoplast, putative	N/A	41.275	62.4375	50.6025	143.65	167.038	163.854	104.81	51.4384	158.181	3.07515	1.62066	1.34548e-10	1.81852e-09	6.19548	4.15847	4.82613
PF3D7_0833500	erythrocyte membrane protein 1, PfEMP1	VAR	617.979	413.337	422.099	116.288	92.3328	87.3336	291.561	484.471	98.6514	0.203627	-2.296	1.34533e-10	1.81852e-09	0.302731	0.264158	0.32814
PF3D7_0828500	translation initiation factor eIF-2B subunit alpha, putative	N/A	19.491	32.4675	28.3868	87.4058	114.996	107.296	65.0072	26.7818	103.233	3.85458	1.94658	1.35359e-10	1.82506e-09	6.02589	4.53857	5.98158
PF3D7_0810900	conserved Plasmodium protein, unknown function	N/A	19.491	22.4775	33.3236	84.3656	104.924	108.959	62.2567	25.0974	99.4161	3.96122	1.98594	1.36388e-10	1.8345e-09	7.00001	7.82619	7.43891
PF3D7_1305700	conserved Plasmodium protein, unknown function	N/A	11.4653	26.2238	12.3421	63.8442	83.9389	88.1653	47.6633	16.677	78.6495	4.71603	2.23757	1.41775e-10	1.90238e-09	6.92812	4.14817	11.9383
PF3D7_0212000	GDP-fructose:GMP antiporter, putative	N/A	13.7583	42.4575	19.7473	85.8857	116.675	113.95	65.4122	25.3211	105.503	4.16663	2.05888	1.42762e-10	1.91102e-09	10.0954	4.60732	13.1281
PF3D7_0820600	conserved Plasmodium membrane protein, unknown function	N/A	10.3188	13.7363	8.63945	58.5239	72.1874	59.8859	37.2153	10.8982	63.5324	5.82965	2.54341	1.51923e-10	2.02879e-09	7.45287	8.80525	8.27156
PF3D7_1470500	phosphodiesterase delta, putative	PDEdelta	51.5938	66.1838	60.4762	180.132	267.765	271.15	149.55	59.4179	239.682	4.03384	2.01215	1.5827e-10	2.10851e-09	6.13791	4.96422	5.79558
PF3D7_1037600	TFIIH basal transcription factor complex helicase XPB subunit, putative	XPB	1122.45	994.006	1098.44	612.601	445.716	459.125	788.724	1071.63	505.814	0.472002	-1.08313	1.61459e-10	2.14587e-09	1.12288	0.631871	0.637232
PF3D7_0424200	reticulocyte binding protein homologue 4	RH4	8.0257	13.7363	12.3421	50.1633	81.4207	68.2034	38.9819	11.368	66.5958	5.85818	2.55045	1.62767e-10	2.14902e-09	12.9839	7.27498	9.55649
PF3D7_0503400	actin-depolymerizing factor 1	ADF1	64.2056	99.9001	70.3498	221.175	192.22	226.236	145.681	78.1518	213.21	2.72815	1.44792	1.62851e-10	2.14902e-09	6.53642	3.06881	5.37782
PF3D7_0719600	60S ribosomal protein L11a, putative	N/A	5000.01	4521.73	4204.94	2732.38	1709.84	1954.61	3353.92	4575.56	2132.28	0.466014	-1.10155	1.62338e-10	2.14902e-09	0.819374	0.519225	0.603277
PF3D7_0520000	40S ribosomal protein S9, putative	RPS9	8338.7	7099.15	6828.87	4130.87	2555.94	2704.85	5276.4	7422.24	3130.55	0.42178	-1.24544	1.67061e-10	2.19937e-09	0.665669	0.461348	0.626822
PF3D7_0400400	erythrocyte membrane protein 1, PfEMP1	VAR	235.038	177.323	185.131	3892.98	2128.69	2416.23	1505.9	199.164	2812.63	14.1222	3.81989	1.70925e-10	2.24495e-09	24.8345	16.4837	16.9386
PF3D7_0728400	conserved Plasmodium protein, unknown function	N/A	19.491	26.2238	17.2789	71.4448	92.3328	103.969	55.1233	20.9979	89.2487	4.25037	2.08759	1.74332e-10	2.28432e-09	5.68104	5.75502	7.89278
PF3D7_0313700	conserved Plasmodium protein, unknown function, unspecified product	N/A	47.0077	91.1588	83.9261	210.534	287.071	306.083	170.963	74.0309	267.896	3.61871	1.85548	1.7881e-10	2.33752e-09	7.24303	5.27978	8.29737
PF3D7_0302400	unspecified product	N/A	18.3445	14.985	30.8552	79.0453	117.514	119.772	63.4194	21.3949	105.444	4.92846	2.30114	1.80368e-10	2.34688e-09	5.77669	10.5685	6.79732
PF3D7_0322900	40S ribosomal protein S3A, putative	RPS3A	7321.73	6424.82	6247.56	4091.35	2734.73	2941.06	4960.21	6664.7	3255.71	0.488501	-1.03357	1.80163e-10	2.34688e-09	0.952037	0.796527	0.748884
PF3D7_1116100	serine esterase, putative	N/A	56.1799	49.95	54.3051	156.57	152.769	177.162	107.823	53.4783	162.167	3.03239	1.60046	1.83006e-10	2.37568e-09	3.62112	4.8525	3.84791
PF3D7_1308200	carbamoyl phosphate synthetase	cpsSII	6964.01	6057.69	6232.75	3909.7	2832.94	2890.33	4814.57	6418.15	3210.99	0.500298	-0.99914	1.91399e-10	2.47886e-09	0.740709	0.776661	0.419919
PF3D7_0934100	TFIIH basal transcription factor complex helicase XPD subunit	XPD	673.012	555.694	554.159	319.981	218.241	266.991	431.347	594.288	268.405	0.45164	-1.14675	1.94596e-10	2.51444e-09	0.98765	0.482021	0.833189
PF3D7_0307500	conserved protein, unknown function	N/A	30.9563	36.2138	44.4315	107.167	156.966	155.537	88.5452	37.2005	139.89	3.76043	1.9109	1.97334e-10	2.54393e-09	6.56886	6.91302	5.85399
PF3D7_0622200	radical SAM protein, putative	N/A	1351.76	1404.84	1414.4	722.808	648.008	637.951	1029.96	1390.33	669.589	0.481603	-1.05408	2.05441e-10	2.63791e-09	0.862109	0.808791	0.665243
PF3D7_1326600	conserved Plasmodium protein, unknown function	N/A	49.3007	59.94	83.9261	196.093	176.272	177.994	123.921	64.389	183.453	2.84914	1.51053	2.0557e-10	2.63791e-09	8.26248	3.60937	3.66766
PF3D7_0409500	conserved Plasmodium protein, unknown function	N/A	26.3702	37.4625	44.4315	113.248	130.945	124.762	79.5364	36.088	122.985	3.40791	1.76889	2.12909e-10	2.72582e-09	7.30081	7.97269	3.2544
PF3D7_1019400	60S ribosomal protein L30e, putative	N/A	2107.32	2302.7	2008.06	1238.12	874.643	1027.21	1593.01	2139.36	1046.66	0.48924	-1.03139	2.21243e-10	2.82604e-09	0.880938	0.521554	0.663897
PF3D7_1450700	conserved Plasmodium protein, unknown function	N/A	1386.15	1482.27	1281.11	783.612	607.718	608.008	1024.81	1383.18	666.446	0.481823	-1.05342	2.39318e-10	3.04994e-09	0.856542	0.550777	0.960508
PF3D7_0717500	calcium-dependent protein kinase 4	CDPK4	871.362	791.708	771.379	428.669	351.704	357.652	595.412	811.483	379.341	0.467467	-1.09706	2.42799e-10	3.08725e-09	0.649063	0.737758	0.419847
PF3D7_1424100	60S ribosomal protein L5, putative	RPL5	12764.3	10897.8	10616.6	6536.43	4018.99	4415.75	8208.33	11426.3	4990.39	0.436748	-1.19513	2.45636e-10	3.11623e-09	0.848711	0.484995	0.849909
PF3D7_0406600	conserved Plasmodium protein, unknown function	N/A	4.58611	16.2338	11.1079	50.1633	63.7936	70.6986	36.0972	10.6426	61.5518	5.78354	2.53195	2.48325e-10	3.14319e-09	15.629	6.00646	10.3765
PF3D7_1415400	conserved Plasmodium protein, unknown function	N/A	872.508	750.499	710.903	443.109	284.553	307.747	561.553	777.97	345.136	0.443637	-1.17255	2.50681e-10	3.16584e-09	0.725656	0.579527	0.705753
PF3D7_1360800	falcilysin	FLN	3400.6	3063.19	3187.96	1948.01	1324.56	1522.93	2407.87	3217.25	1598.5	0.496853	-1.00911	2.56787e-10	3.23563e-09	1.00708	0.530573	0.617503
PF3D7_0217700	E2F-associated phosphoprotein, putative	N/A	420.776	433.317	431.973	222.695	153.608	180.489	307.143	428.688	185.597	0.432943	-1.20775	2.59404e-10	3.25511e-09	0.723219	0.622353	0.647802
PF3D7_1423800	vacuolar protein sorting-associated protein 3, putative	VPS3	1160.29	957.792	965.15	546.476	463.343	462.452	759.25	1027.74	490.757	0.47751	-1.0664	2.59499e-10	3.25511e-09	0.893682	0.771557	0.801273
PF3D7_1219300	erythrocyte membrane protein 1, PfEMP1	VAR	550.334	475.774	503.557	261.457	194.738	226.236	368.683	509.888	227.477	0.446131	-1.16446	2.674e-10	3.3467e-09	0.647151	0.830509	0.631474
PF3D7_0308600	pre-mRNA-processing factor 19, putative	PRPF19	1105.25	1080.17	984.897	597.4	445.716	466.611	780.008	1056.77	503.242	0.476206	-1.07034	2.69683e-10	3.36772e-09	0.738608	0.724426	0.734532
PF3D7_0903600	conserved Plasmodium protein, unknown function, unspecified product	N/A	57.3264	81.1688	72.8182	175.572	203.132	207.937	132.992	70.4378	195.547	2.77616	1.47309	2.79312e-10	3.48018e-09	4.92715	2.95938	4.5288
PF3D7_1220300	cell cycle associated protein, putative	N/A	28.6632	36.2138	39.4946	97.2865	120.872	144.724	77.8757	34.7905	120.961	3.47683	1.79777	2.83156e-10	3.5124e-09	5.14264	4.48387	7.41618
PF3D7_1227500	protein SOC2, putative	SOC2	57.3264	46.2038	51.8367	168.731	161.163	140.565	104.304	51.789	156.82	3.02805	1.59839	2.82548e-10	3.5124e-09	5.00375	7.95612	3.14282
PF3D7_1311400	AP-1 complex subunit mu-1	AP1M1	877.094	897.852	870.116	477.312	387.798	379.277	648.241	881.687	414.796	0.470456	-1.08787	2.84976e-10	3.52713e-09	0.743647	0.758278	0.675813
PF3D7_0712000	erythrocyte membrane protein 1, PfEMP1	VAR	585.876	584.415	528.241	2101.54	1463.89	1608.6	1145.43	566.177	1724.68	3.04618	1.607	2.86594e-10	3.5393e-09	4.35138	3.31182	4.09337
PF3D7_1108700	heat shock protein J2	Pfj2	1755.34	1665.83	1756.28	1009.35	726.911	794.32	1284.67	1725.82	843.526	0.48877	-1.03277	3.00738e-10	3.70578e-09	0.979673	0.816577	0.719487
PF3D7_1403500	dynein light chain, putative	N/A	14.9049	24.975	33.3236	87.4058	128.427	134.743	70.6298	24.4012	116.859	4.78906	2.25974	3.02183e-10	3.71539e-09	7.61951	8.1586	4.76924
PF3D7_0823300	histone acetyltransferase GCN5	GCN5	2586.57	2230.27	2173.44	1390.13	1028.25	1046.34	1742.5	2330.09	1154.91	0.495649	-1.01261	3.14011e-10	3.85232e-09	1.24302	0.535719	0.636346
PF3D7_0724600	protein kinase, putative	N/A	57.3264	62.4375	71.584	168.731	228.314	252.852	140.207	63.7827	216.632	3.39641	1.76401	3.22009e-10	3.94179e-09	3.82433	5.80167	4.16624
PF3D7_1341200	60S ribosomal protein L18, putative	N/A	6389.6	5580.67	5371.27	3469.63	2259.63	2395.44	4244.37	5780.51	2708.23	0.468511	-1.09385	3.25229e-10	3.97249e-09	0.727977	0.545674	0.780942
PF3D7_0418300	conserved Plasmodium protein, unknown function	N/A	10219	8587.66	8444.45	5134.14	3170.37	3490.85	6507.75	9083.7	3931.79	0.43284	-1.2081	3.27201e-10	3.98785e-09	0.591948	0.489238	0.528358
PF3D7_0217100	ATP synthase F1, alpha subunit	N/A	99.748	99.9001	91.3313	249.297	241.744	258.674	173.449	96.9931	249.905	2.57652	1.36542	3.2976e-10	4.01028e-09	4.2461	2.89505	3.73503
PF3D7_1445700	conserved Plasmodium protein, unknown function	N/A	1898.65	1826.92	1787.13	1067.87	789.026	851.71	1370.22	1837.57	902.869	0.491339	-1.02521	3.36963e-10	4.08897e-09	0.932159	0.567978	0.973846
PF3D7_0324900	erythrocyte membrane protein 1, PfEMP1	VAR	400.138	300.949	281.399	121.608	89.8146	91.4923	214.234	327.496	100.972	0.308315	-1.69752	3.43917e-10	4.1643e-09	0.279767	0.482295	0.544899
PF3D7_1251500	ATP-dependent RNA helicase DRS1, putative	DRS1	1148.82	1101.4	1055.25	647.563	480.13	456.63	814.965	1101.82	528.108	0.479304	-1.06099	3.48876e-10	4.21521e-09	0.934212	0.573291	0.88423
PF3D7_0827900	protein disulfide isomerase	PDI8	6894.08	6292.46	5957.52	3996.35	2548.38	2838.76	4754.59	6381.35	3127.83	0.490152	-1.0287	3.56216e-10	4.28716e-09	0.985467	0.92376	0.552257
PF3D7_1329100	myosin F, putative	MyoF	1336.85	1157.59	1160.15	688.606	543.085	537.309	903.933	1218.2	589.667	0.484048	-1.04678	3.56368e-10	4.28716e-09	0.915801	0.693736	0.634304
PF3D7_0919300	thioredoxin-like protein 1, putative	TrxL1	12.6118	17.4825	13.5763	57.7638	93.1722	87.3336	46.99	14.5569	79.4232	5.45606	2.44786	3.6711e-10	4.4069e-09	6.01861	8.92958	7.67626
PF3D7_1035400	merozoite surface protein 3	MSP3	25.2236	14.985	8.63945	86.6458	66.3117	75.6891	46.2491	16.2827	76.2155	4.68077	2.22675	3.68772e-10	4.41734e-09	5.32391	7.23302	11.4919
PF3D7_1310800	conserved Plasmodium protein, unknown function	N/A	847.285	760.489	789.893	471.231	327.362	326.045	587.051	799.222	374.879	0.469055	-1.09217	3.76444e-10	4.4996e-09	0.944894	0.514992	0.544342
PF3D7_0304800	conserved Plasmodium membrane protein, unknown function	N/A	8.0257	14.985	9.87366	45.603	70.5087	69.8669	36.4772	10.9615	61.9929	5.65553	2.49966	3.79761e-10	4.52954e-09	7.07141	8.15798	8.66015
PF3D7_0814000	60S ribosomal protein L13-2, putative	N/A	9472.62	8516.48	7921.14	5222.31	3340.77	3732.06	6367.56	8636.75	4098.38	0.474528	-1.07544	3.84259e-10	4.56368e-09	0.74081	0.502656	0.745608
PF3D7_1402800	conserved Plasmodium protein, unknown function	N/A	1622.34	1496	1495.86	858.857	687.46	714.472	1145.83	1538.07	753.596	0.489963	-1.02925	3.83524e-10	4.56368e-09	0.89941	0.549769	0.629878
PF3D7_0821700	60S ribosomal protein L22, putative	N/A	2514.34	2413.84	2514.08	1450.94	1095.4	1154.47	1857.18	2480.75	1233.6	0.49727	-1.0079	3.90989e-10	4.63376e-09	0.933236	0.760836	1.04472
PF3D7_1456800	V-type H(+)-translocating pyrophosphatase, putative	VP1	6769.11	6093.9	5856.31	3958.34	2621.41	2888.66	4697.96	6239.77	3156.14	0.50581	-0.983333	3.97827e-10	4.70481e-09	1.35247	0.499844	0.65199
PF3D7_0708800	heat shock protein 110	HSP110c	7515.5	7293.95	7132.48	4499.5	3123.37	3485.86	5508.44	7313.98	3702.91	0.506278	-0.981998	4.01207e-10	4.73475e-09	0.897674	0.587984	0.634288
PF3D7_0624000	hexokinase	HK	3022.25	3248	3020.1	1844.64	1323.72	1470.53	2321.54	3096.79	1546.3	0.499323	-1.00195	4.07218e-10	4.79555e-09	1.15814	0.650004	0.814256
PF3D7_1134700	DNA-directed RNA polymerase I subunit RPA2, putative	RPA2	1994.96	1798.2	1793.3	1107.39	801.616	850.879	1391.06	1862.15	919.963	0.494031	-1.01733	4.24711e-10	4.99102e-09	1.15311	0.547134	0.82053
PF3D7_1323400	60S ribosomal protein L23	RPL23	7085.55	6298.7	6096.98	4039.67	2620.57	2823.79	4827.54	6493.74	3161.34	0.486829	-1.03851	4.27073e-10	5.00824e-09	0.814633	0.635926	0.755069
PF3D7_1320100	ATP-dependent Clp protease adapter protein ClpS	ClpS	21.784	33.7163	28.3868	98.8066	132.623	158.032	78.8915	27.9624	129.821	4.6427	2.21496	4.29055e-10	5.02093e-09	7.33524	6.59487	12.6657
PF3D7_1476200	Plasmodium exported protein (PHISTb), unknown function	N/A	2494.85	2062.94	1915.49	1105.87	708.444	781.844	1511.57	2157.76	865.387	0.401059	-1.31812	4.31916e-10	5.04384e-09	0.920795	0.421488	0.705864
PF3D7_0627500	protein DJ-1	DJ1	1910.12	1801.95	1769.85	1082.31	776.435	846.72	1364.56	1827.31	901.822	0.493526	-1.0188	4.37299e-10	5.07485e-09	1.07515	0.687226	0.800039
PF3D7_1018100	conserved Plasmodium protein, unknown function	N/A	13.7583	22.4775	19.7473	67.6445	88.9752	107.296	53.3164	18.6611	87.9718	4.71419	2.23701	4.36389e-10	5.07485e-09	6.59136	5.3346	9.51448
PF3D7_1364800	DNA-directed RNA polymerases I, II, and III subunit RPABC1, putative	RPB5	1503.1	1301.2	1324.3	843.656	574.981	594.7	1023.66	1376.2	671.113	0.487656	-1.03606	4.3681e-10	5.07485e-09	0.930238	0.581127	0.917625
PF3D7_0310300	phosphoglycerate mutase, putative	N/A	1474.44	1324.92	1474.88	813.254	610.236	666.23	1060.66	1424.75	696.573	0.488911	-1.03236	4.4187e-10	5.11726e-09	0.661365	0.732343	0.790017
PF3D7_1358400	conserved Plasmodium protein, unknown function	N/A	14.9049	27.4725	7.40524	68.4045	104.084	102.305	54.0961	16.5942	91.5979	5.51987	2.46464	4.59254e-10	5.30757e-09	5.96309	6.01109	16.2949
PF3D7_0603300	dihydroorotate dehydrogenase	DHODH	314.149	288.461	307.318	158.091	92.3328	125.594	214.324	303.309	125.339	0.413239	-1.27495	4.84559e-10	5.58845e-09	0.68549	0.649474	0.574413
PF3D7_1125400	mitochondrial import inner membrane translocase subunit TIM44, putative	TIM44	982.575	947.802	807.171	541.156	381.922	358.484	669.852	912.516	427.187	0.468142	-1.09498	4.85764e-10	5.5908e-09	1.13313	0.567828	0.677093
PF3D7_1244100	N-alpha-acetyltransferase 15, NatA auxiliary subunit, putative	N/A	462.051	458.292	457.891	218.895	194.738	200.451	332.053	459.411	204.695	0.445559	-1.16631	4.88606e-10	5.61193e-09	0.84334	0.6605	0.652468
PF3D7_0316800	40S ribosomal protein S15A, putative	N/A	5785.38	5126.12	4806	3057.68	1814.76	2061.9	3775.31	5239.17	2311.45	0.441186	-1.18054	5.07853e-10	5.82102e-09	0.708547	0.477102	0.75127
PF3D7_0528400	palmitoyltransferase DHHC7	DHHC7	52.7403	58.6913	49.3683	148.21	172.914	219.582	116.918	53.6	180.235	3.3626	1.74958	5.10342e-10	5.83755e-09	4.21353	4.04541	5.77252
PF3D7_0922900	3-oxoacyl-[acyl-carrier-protein] reductase	FabG	42.4216	46.2038	25.9184	110.207	124.23	157.2	84.3635	38.1812	130.546	3.41911	1.77362	5.14128e-10	5.86884e-09	3.41383	4.50501	7.23761
PF3D7_0831900	Plasmodium exported protein (PHIST), unknown function, pseudogene	N/A	831.233	704.295	786.19	430.949	348.346	316.896	569.652	773.906	365.397	0.472146	-1.08269	5.17262e-10	5.89256e-09	0.695042	0.666557	0.705831
PF3D7_1134000	heat shock protein 70	HSP70-3	4339.61	4085.91	3907.5	2565.93	1736.7	1927.16	3093.8	4111.01	2076.6	0.505131	-0.985272	5.25813e-10	5.97777e-09	0.768261	0.674375	0.581719
PF3D7_0915700	conserved Plasmodium protein, unknown function	N/A	27.5167	41.2088	25.9184	91.2061	127.587	113.118	71.0925	31.5479	110.637	3.50695	1.81022	5.38737e-10	6.10236e-09	4.35557	5.18759	5.20802
PF3D7_1317000	U4/U6.U5 tri-snRNP-associated protein 2, putative	USP39	990.601	892.857	855.306	506.954	394.513	410.052	675.047	912.921	437.173	0.478873	-1.06229	5.38958e-10	6.10236e-09	0.620819	0.584195	0.644439
PF3D7_1117000	conserved Plasmodium membrane protein, unknown function	N/A	25.2236	38.7113	34.5578	117.048	177.95	131.416	87.4845	32.8309	142.138	4.3294	2.11417	5.5984e-10	6.32596e-09	6.22105	6.19502	6.65908
PF3D7_1005300	conserved Plasmodium protein, unknown function	N/A	0	8.74126	3.70262	29.642	47.8452	44.9144	22.4742	4.14796	40.8005	9.83629	3.29811	5.70173e-10	6.42971e-09	Inf	8.508	18.0796
PF3D7_0104100	conserved Plasmodium membrane protein, unknown function	N/A	6.87917	28.7213	23.4499	67.6445	87.2964	92.3241	51.0526	19.6835	82.4217	4.18736	2.06604	5.72058e-10	6.43796e-09	13.3945	6.16718	5.53371
PF3D7_0804000	cactin homolog, putative	N/A	1552.4	1272.48	1345.29	782.092	642.133	629.634	1037.34	1390.05	684.619	0.492513	-1.02177	5.7773e-10	6.48871e-09	0.671807	1.03382	0.572957
PF3D7_1204200	conserved Plasmodium protein, unknown function	N/A	13.7583	11.2388	12.3421	48.6432	77.2238	75.6891	39.8159	12.4464	67.1854	5.39798	2.43242	5.81447e-10	6.51734e-09	6.29382	10.6806	9.14024
PF3D7_1452500	SNARE protein, putative	BET1	11.4653	16.2338	9.87366	55.4837	76.3844	64.0446	38.9142	12.5242	65.3042	5.21423	2.38245	5.95225e-10	6.65841e-09	8.50761	5.77343	8.38448
PF3D7_1202600	conserved protein, unknown function	N/A	5040.14	4396.85	4274.06	2849.43	1944.02	2061.07	3427.6	4570.35	2284.84	0.499927	-1.00021	5.98536e-10	6.68205e-09	0.757921	0.595855	0.844431
PF3D7_1206200	eukaryotic translation initiation factor 3 subunit C, putative	EIF3C	3737.68	3492.76	3706.32	2142.58	1648.56	1742.51	2745.07	3645.59	1844.55	0.505968	-0.982881	6.04215e-10	6.73199e-09	0.939342	0.793062	0.877533
PF3D7_0424800	Plasmodium exported protein (PHISTb), unknown function	N/A	57.3264	72.4275	71.584	188.493	167.038	199.62	126.081	67.1127	185.05	2.75731	1.46326	6.07543e-10	6.75559e-09	4.09089	2.98883	4.66036
PF3D7_1438300	tRNA Methionine	N/A	5.73264	4.995	3.70262	34.9623	41.9694	53.2319	24.099	4.81009	43.3879	9.02018	3.17316	6.10078e-10	6.77028e-09	10.8568	13.0605	21.4277
PF3D7_0716800	eukaryotic translation initiation factor 3 subunit I, putative	EIF3I	3071.55	2809.69	2558.51	1748.12	1213.76	1289.21	2115.14	2813.25	1417.03	0.503698	-0.98937	6.4203e-10	7.11073e-09	0.775253	0.87653	0.708238
PF3D7_1238300	pre-mRNA-splicing factor CWC22, putative	CWC22	1735.84	1584.66	1606.94	970.585	745.377	726.948	1228.39	1642.48	814.303	0.495776	-1.01224	6.71328e-10	7.4205e-09	0.734751	0.788111	0.539825
PF3D7_1466300	26S proteasome regulatory subunit RPN2, putative	RPN2	3053.21	2794.7	2767.09	1748.12	1217.11	1380.7	2160.16	2871.67	1448.64	0.504461	-0.987185	6.84228e-10	7.54814e-09	0.763492	0.89221	0.610837
PF3D7_1031800	conserved Plasmodium protein, unknown function	N/A	20.6375	17.4825	35.792	83.6056	126.748	122.267	67.7554	24.6373	110.873	4.50022	2.17	6.94198e-10	7.64303e-09	6.27869	11.8501	4.48092
PF3D7_0718000	dynein heavy chain, putative	N/A	42.4216	68.6813	69.1156	155.81	225.796	214.591	129.403	60.0728	198.732	3.30819	1.72604	7.08813e-10	7.78376e-09	7.62976	4.03499	5.36928
PF3D7_1229400	macrophage migration inhibitory factor	MIF	1049.07	1186.31	1173.73	607.28	501.115	549.786	844.55	1136.37	552.727	0.486396	-1.0398	7.09769e-10	7.78376e-09	1.01768	0.518307	0.605475
PF3D7_1118200	heat shock protein 90, putative	N/A	1308.19	1166.33	1135.47	725.088	505.312	534.814	895.868	1203.33	588.405	0.48898	-1.03215	7.15466e-10	7.83085e-09	1.14036	0.610515	0.718078
PF3D7_1365900	ubiquitin-60S ribosomal protein L40	N/A	3989.92	3888.61	3592.78	2370.6	1646.04	1803.23	2881.86	3823.77	1939.96	0.507341	-0.978971	7.26706e-10	7.9383e-09	0.783894	0.702988	0.454485
PF3D7_0415300	cdc2-related protein kinase 3	CRK3	2140.57	1848.15	1800.71	1195.56	846.943	850.879	1447.13	1929.81	964.461	0.49977	-1.00066	7.34244e-10	7.97563e-09	0.898543	0.541911	0.749404
PF3D7_0608700	T-complex protein 1 subunit zeta	CCT6	2463.89	2236.51	2231.45	1427.37	976.209	1076.28	1735.29	2310.62	1159.96	0.502011	-0.994208	7.35838e-10	7.97563e-09	0.936879	0.731807	1.09733
PF3D7_1325900	conserved Plasmodium protein, unknown function	N/A	69.9382	68.6813	62.9446	205.974	186.344	162.191	126.012	67.188	184.836	2.75103	1.45997	7.35471e-10	7.97563e-09	3.82659	4.30472	3.03922
PF3D7_1364100	6-cysteine protein	P92	29.8097	47.4525	38.2604	122.368	122.551	128.089	81.4218	38.5076	124.336	3.22887	1.69103	7.34211e-10	7.97563e-09	4.83654	3.42248	4.27889
PF3D7_0809600	peptidase family C50, putative	N/A	56.1799	64.935	55.5393	160.371	166.199	177.162	113.398	58.8848	167.911	2.85151	1.51173	7.40858e-10	8.01448e-09	4.4242	4.18346	4.18422
PF3D7_1461100	conserved Plasmodium protein, unknown function	N/A	33.2493	43.7063	32.0894	101.087	137.66	122.267	78.3431	36.3483	120.338	3.31068	1.72713	7.49485e-10	8.09212e-09	4.71197	5.14813	4.99795
PF3D7_0527500	Hsc70-interacting protein	HIP	3801.89	4099.65	3950.7	2337.92	1740.89	1937.14	2978.03	3950.74	2005.32	0.507579	-0.978295	7.70554e-10	8.30354e-09	0.765082	0.550318	0.819445
PF3D7_1436600	cGMP-dependent protein kinase	PKG	59.6195	71.1788	76.5208	212.814	338.274	289.448	174.643	69.1064	280.179	4.05431	2.01946	7.89037e-10	8.48633e-09	5.84926	7.98525	7.06029
PF3D7_1333600	U3 small nucleolar RNA-associated protein 4, putative	UTP4	1145.38	941.558	946.637	568.518	346.668	410.884	726.608	1011.19	442.023	0.437131	-1.19386	7.96476e-10	8.54986e-09	0.75206	0.494615	0.878441
mal_rna_17	unspecified product	LSUE	1052.51	1201.3	1418.1	6132.85	3808.31	5644.24	3209.55	1223.97	5195.13	4.24449	2.08559	8.03572e-10	8.60948e-09	9.42327	5.31504	9.05515
PF3D7_1431700	60S ribosomal protein L14, putative	N/A	3533.6	3178.07	3142.29	2024.01	1429.48	1548.72	2476.03	3284.65	1667.4	0.507634	-0.978139	8.11398e-10	8.67667e-09	0.780237	0.912658	0.692737
PF3D7_1116900	conserved Plasmodium protein, unknown function	N/A	37.8354	52.4475	51.8367	113.248	159.484	158.864	95.6192	47.3732	143.865	3.03684	1.60257	8.21704e-10	8.77008e-09	4.90477	5.10931	5.7203
PF3D7_1455700	conserved Plasmodium protein, unknown function	N/A	19.491	36.2138	39.4946	101.847	156.966	144.724	83.1227	31.7331	134.512	4.23886	2.08368	8.39645e-10	8.94446e-09	6.33882	5.73073	4.9257
PF3D7_1367100	U1 small nuclear ribonucleoprotein 70 kDa homolog, putative	SNP1	941.3	811.688	791.127	499.353	336.595	385.1	627.527	848.038	407.016	0.47995	-1.05904	8.44375e-10	8.97772e-09	0.85792	0.695254	1.10745
PF3D7_1425300	conserved Plasmodium protein, unknown function	N/A	20.6375	39.96	29.621	101.847	118.354	95.6511	67.6784	30.0728	105.284	3.50096	1.80775	8.81729e-10	9.35705e-09	6.48497	4.96255	3.85336
PF3D7_0319500	RNA-binding protein, putative	N/A	1119.01	946.553	924.421	592.839	398.71	430.014	735.258	996.662	473.854	0.475441	-1.07266	8.91396e-10	9.44163e-09	0.688362	0.668311	0.548665
PF3D7_0937600	erythrocyte membrane protein 1, PfEMP1	VAR	9.17223	7.4925	2.46841	146.69	78.9026	92.3241	56.1749	6.37772	105.972	16.616	4.0545	8.93082e-10	9.44163e-09	25.7848	18.465	55.1649
PF3D7_1107300	polyadenylate-binding protein-interacting protein 1, putative	PAIP1	11609.7	10062.4	10708	6864.78	4840.76	4995.48	8180.2	10793.4	5567	0.515779	-0.955175	9.08182e-10	9.57452e-09	0.696672	0.637522	0.596263
PF3D7_1411100	conserved Plasmodium membrane protein, unknown function, unspecified product	N/A	50.4473	71.1788	77.7551	182.412	269.444	267.823	153.177	66.4604	239.893	3.60956	1.85182	9.09082e-10	9.57452e-09	6.14711	8.6344	3.99206
PF3D7_1033100	S-adenosylmethionine decarboxylase/ornithine decarboxylase	AdoMetDC/ODC	11868.9	11377.4	11557.1	6895.18	5343.55	5733.24	8795.89	11601.1	5990.66	0.516386	-0.953478	9.29883e-10	9.77516e-09	0.939514	0.787432	1.12862
PF3D7_0408800	conserved Plasmodium protein, unknown function	N/A	2.29306	9.99001	3.70262	40.2827	73.8662	65.7081	32.6405	5.32856	59.9523	11.2511	3.492	9.36112e-10	9.82214e-09	21.8624	12.8197	21.7191
PF3D7_1139500	AAA family ATPase, putative, unspecified product	N/A	56.1799	59.94	59.2419	135.289	190.541	194.629	115.97	58.454	173.486	2.96792	1.56945	9.7158e-10	1.01752e-08	2.9213	4.20291	4.41614
PF3D7_0316600	formate-nitrite transporter	FNT	4268.53	3869.88	3932.18	2476.24	1783.7	1912.19	3040.45	4023.53	2057.38	0.511337	-0.967654	9.96846e-10	1.04202e-08	1.20508	0.565705	0.840965
PF3D7_0824700	lipase maturation factor, putative	LMF1	37.8354	66.1838	53.0709	202.173	323.165	334.363	169.465	52.3634	286.567	5.47266	2.45224	1.02299e-09	1.06735e-08	8.75617	8.20433	11.7596
PF3D7_1347500	DNA/RNA-binding protein Alba 4	ALBA4	12411.2	11978	11527.5	7731.23	5111.88	5699.97	9076.63	11972.2	6181.03	0.516281	-0.953773	1.0471e-09	1.09047e-08	0.809377	0.677115	0.58322
PF3D7_1347200	nucleoside transporter 1	NT1	4111.45	3883.61	4011.17	2388.08	1881.91	1874.76	3025.16	4002.08	2048.25	0.511796	-0.966358	1.05205e-09	1.09358e-08	0.722851	0.840156	0.572014
PF3D7_0610800	transketolase	TK	3991.07	3545.2	3523.66	2313.59	1588.96	1750	2785.41	3686.64	1884.19	0.511084	-0.968367	1.0563e-09	1.09596e-08	0.792153	0.786866	0.769999
PF3D7_1245500	conserved Plasmodium protein, unknown function	N/A	27.5167	43.7063	28.3868	91.2061	130.105	132.248	75.5282	33.2032	117.853	3.54945	1.82759	1.06703e-09	1.10504e-08	4.35557	4.98769	5.55933
PF3D7_0526500	conserved Plasmodium protein, unknown function	N/A	1287.55	1071.43	1102.15	691.646	497.758	514.852	860.897	1153.71	568.085	0.492399	-1.0221	1.07221e-09	1.1069e-08	0.70589	0.778401	0.557432
PF3D7_1347300	conserved Plasmodium membrane protein, unknown function	N/A	25.2236	39.96	37.0262	110.207	171.235	168.013	91.9443	34.07	149.819	4.39738	2.13664	1.07279e-09	1.1069e-08	7.44395	8.0189	7.21863
PF3D7_0722400	Obg-like ATPase 1, putative	OLA1	1538.64	1449.8	1553.87	889.259	672.351	701.164	1134.18	1514.1	754.258	0.498155	-1.00533	1.09819e-09	1.13102e-08	0.934669	0.777522	1.02661
PF3D7_0320500	nicotinamidase, putative	Nico	163.954	203.546	244.373	50.9234	72.1874	69.0351	134.003	203.958	64.0487	0.314029	-1.67103	1.11025e-09	1.14133e-08	0.41736	0.454447	0.447061
PF3D7_0517700	eukaryotic translation initiation factor 3 subunit B, putative	EIF3B	3707.87	3520.23	3405.18	2178.3	1550.35	1704.25	2677.7	3544.43	1810.97	0.510934	-0.96879	1.11947e-09	1.14869e-08	1.03281	0.540391	0.646943
PF3D7_0218700	pre-mRNA-processing protein 45, putative	PRP45	645.496	626.873	592.419	322.261	283.713	271.15	456.985	621.596	292.375	0.470362	-1.08816	1.13535e-09	1.16285e-08	0.669304	0.609932	0.801478
PF3D7_0604600	DNA helicase, putative	N/A	29.8097	38.7113	41.963	99.5666	125.908	149.715	80.9456	36.828	125.063	3.39587	1.76378	1.15618e-09	1.17985e-08	5.47324	5.46497	6.6593
PF3D7_1472600	protein disulfide-isomerase	PDI-14	27.5167	48.7013	34.5578	95.7664	127.587	136.407	78.4227	36.9253	119.92	3.24764	1.69939	1.15465e-09	1.17985e-08	5.70303	4.40187	7.36751
PF3D7_1123000	conserved Plasmodium protein, unknown function	N/A	2218.53	2145.35	2227.74	1282.21	999.712	1051.33	1654.15	2197.21	1111.08	0.505679	-0.983707	1.16734e-09	1.18906e-08	0.719262	0.807929	0.577572
PF3D7_1227600	conserved Plasmodium protein, unknown function	N/A	92.8688	82.4176	76.5208	221.935	216.562	213.759	150.677	83.9357	217.419	2.5903	1.37312	1.17309e-09	1.19275e-08	3.62088	3.52991	5.65357
PF3D7_1468800	splicing factor U2AF large subunit, putative	U2AF2	986.015	969.031	991.068	558.637	420.534	456.63	730.319	982.038	478.6	0.487354	-1.03696	1.18917e-09	1.20689e-08	0.913449	0.760935	0.679558
PF3D7_0832300	Plasmodium exported protein (PHISTa-like), unknown function	N/A	10.3188	18.7313	6.17104	49.4033	75.545	60.7176	36.8145	11.7404	61.8886	5.27145	2.3982	1.19481e-09	1.21042e-08	7.74275	6.76182	22.3849
PF3D7_1133600	conserved Plasmodium protein, unknown function	N/A	10.3188	31.2188	35.792	79.8053	112.478	103.969	62.2636	25.7765	98.7507	3.83103	1.93773	1.22944e-09	1.23876e-08	13.7505	5.32763	3.97837
PF3D7_1212300	WD repeat-containing protein, putative	N/A	38.982	66.1838	49.3683	141.369	207.329	204.61	117.974	51.5114	184.436	3.5805	1.84016	1.2288e-09	1.23876e-08	4.51322	5.43132	5.07237
PF3D7_1232500	CG2-related protein, putative	N/A	26.3702	36.2138	38.2604	102.607	125.069	109.791	73.0518	33.6148	112.489	3.34641	1.74261	1.22726e-09	1.23876e-08	3.58186	5.58129	4.80917
PF3D7_1211700	DNA replication licensing factor MCM5, putative	MCM5	69.9382	54.945	61.7104	193.053	150.251	174.667	117.427	62.1979	172.657	2.77593	1.47297	1.28004e-09	1.28742e-08	4.57486	3.59624	5.78373
PF3D7_0712300	erythrocyte membrane protein 1, PfEMP1	VAR	1646.42	1540.96	1418.1	7652.19	5116.91	5352.3	3787.81	1535.16	6040.47	3.93475	1.97627	1.29717e-09	1.3023e-08	6.96881	4.55956	4.89835
PF3D7_0802600	adenylyl cyclase beta	ACbeta	75.6709	68.6813	66.6472	153.53	215.723	201.283	130.256	70.3331	190.179	2.70397	1.43508	1.32837e-09	1.33123e-08	2.66614	5.26267	3.60391
PF3D7_1005600	DnaJ protein, putative	N/A	812.889	847.902	849.135	485.672	355.062	369.296	619.993	836.642	403.343	0.482098	-1.0526	1.35893e-09	1.35942e-08	1.00611	0.380166	0.701037
PF3D7_1431300	large subunit GTPase 1, putative	LSG1	613.393	625.624	702.264	340.503	294.626	282.794	476.534	647.094	305.974	0.472844	-1.08056	1.39755e-09	1.39555e-08	0.920022	0.619323	0.822859
PF3D7_0218400	ATP-dependent RNA helicase DDX47, putative	DDX47	1070.86	932.817	903.44	589.799	418.855	413.379	721.525	969.038	474.011	0.489156	-1.03163	1.40295e-09	1.39844e-08	0.887995	0.787321	0.674862
PF3D7_1338600	conserved Plasmodium protein, unknown function	N/A	61.9125	64.935	59.2419	180.132	187.184	147.219	116.771	62.0298	171.512	2.76499	1.46727	1.47682e-09	1.46945e-08	3.52945	3.81125	3.34042
PF3D7_1142600	60S ribosomal protein L35ae, putative	N/A	4599.87	4022.23	3758.16	2448.88	1549.51	1870.6	3041.54	4126.75	1956.33	0.474061	-1.07686	1.48046e-09	1.47045e-08	0.860972	0.645883	1.13241
PF3D7_1228400	conserved Plasmodium protein, unknown function	N/A	874.801	837.912	834.324	457.55	397.87	382.604	630.844	849.012	412.675	0.486065	-1.04078	1.51964e-09	1.50669e-08	0.650741	0.615363	0.766385
PF3D7_0817700	rhoptry neck protein 5	RON5	151.342	232.268	156.744	472.751	699.211	677.875	398.365	180.118	616.612	3.42338	1.77542	1.5818e-09	1.56553e-08	4.19748	3.85749	6.84397
PF3D7_1422500	ERAD-associated E3 ubiquitin-protein ligase HRD1	HRD1	57.3264	43.7063	67.8814	133.769	182.147	165.518	108.391	56.3047	160.478	2.85017	1.51105	1.58647e-09	1.56738e-08	3.33418	6.37001	3.97525
PF3D7_1004300	E3 ubiquitin-protein ligase, putative	N/A	3561.12	3201.8	3144.76	2116.74	1426.12	1545.39	2499.32	3302.56	1696.08	0.513567	-0.961377	1.61345e-09	1.59122e-08	0.93686	0.665567	0.658468
PF3D7_1437600	conserved Plasmodium protein, unknown function	N/A	13.7583	11.2388	9.87366	47.1231	78.0632	71.5304	38.5979	11.6236	65.5722	5.64131	2.49603	1.63521e-09	1.60983e-08	3.15292	11.225	12.1413
PF3D7_1312900	eukaryotic translation initation factor 4 gamma	EIF4G	2604.91	2403.85	2558.51	1524.66	1143.25	1197.72	1905.48	2522.42	1288.54	0.510835	-0.969071	1.64189e-09	1.61356e-08	0.946557	0.797368	1.06504
PF3D7_0707900	ribosomal protein S8e, putative	N/A	850.724	870.379	775.082	461.351	376.046	374.287	617.978	832.062	403.895	0.485414	-1.04271	1.65528e-09	1.62386e-08	0.755053	0.562169	0.799912
PF3D7_1403600	selenoprotein	Sel1	11.4653	23.7263	34.5578	72.2048	95.6903	97.3146	55.8265	23.2498	88.4032	3.80233	1.92688	1.66832e-09	1.63378e-08	9.7605	6.59212	3.69382
PF3D7_1010700	dolichyl-phosphate-mannose--protein mannosyltransferase, putative	N/A	1499.66	1318.68	1297.15	860.377	540.566	598.027	1019.08	1371.83	666.324	0.485719	-1.04181	1.6848e-09	1.64703e-08	1.19178	0.503124	0.79728
PF3D7_0818100	zinc finger protein, putative	N/A	19.491	14.985	16.0447	63.8442	78.9026	79.8478	45.5192	16.8402	74.1982	4.40601	2.13947	1.71873e-09	1.67726e-08	5.2973	8.82794	11.3222
PF3D7_1408600	40S ribosomal protein S8e, putative	N/A	9205.48	7753.49	7516.32	4659.11	2796	3074.14	5834.09	8158.43	3509.75	0.430199	-1.21692	1.72814e-09	1.6835e-08	0.797719	0.538852	0.548028
PF3D7_0628900	RAP protein, putative	N/A	44.7146	42.4575	37.0262	107.927	148.572	130.585	85.2136	41.3995	129.028	3.11666	1.64	1.73714e-09	1.68933e-08	3.18453	5.81144	3.1936
PF3D7_0908100	apicoplast integral membrane protein, putative	N/A	22.9306	33.7163	23.4499	96.5264	121.711	155.537	75.6453	26.6989	124.592	4.66654	2.22235	1.75894e-09	1.70755e-08	5.46948	5.72741	7.82323
PF3D7_1410600	eukaryotic translation initiation factor 2 subunit gamma, putative	eIF2gamma	5679.9	5123.62	4907.21	3316.86	2090.08	2270.67	3898.06	5236.91	2559.2	0.488686	-1.03302	1.78666e-09	1.73145e-08	0.797989	0.716165	0.717409
PF3D7_0908500	conserved Plasmodium protein, unknown function	N/A	64.2056	93.6563	109.844	253.097	386.958	367.633	212.566	89.2354	335.896	3.76415	1.91233	1.82525e-09	1.76578e-08	6.70145	9.42413	3.87895
PF3D7_0830200	28S ribosomal RNA	N/A	48.1542	49.95	49.3683	119.328	178.79	154.705	100.049	49.1575	150.941	3.07056	1.6185	1.88535e-09	1.82077e-08	4.10699	4.70725	6.40342
PF3D7_0807600	conserved Plasmodium protein, unknown function	N/A	3596.66	3465.28	3387.9	2144.1	1581.41	1663.5	2639.81	3483.28	1796.34	0.515702	-0.95539	1.91918e-09	1.85023e-08	0.794944	0.934925	0.601091
PF3D7_1100700	stevor, pseudogene	N/A	0	0	1.23421	25.8417	24.3423	21.6255	12.1739	0.411402	23.9365	58.1827	5.86252	1.95071e-09	1.87739e-08	Inf	Inf	35.8041
PF3D7_0404700	dipeptidyl aminopeptidase 3	DPAP3	18.3445	16.2338	12.3421	58.5239	73.8662	80.6796	43.3317	15.6401	71.0232	4.5411	2.18304	1.96152e-09	1.88455e-08	5.42009	5.44367	8.6206
PF3D7_1336800	nuclear movement protein, putative	NUDC	658.107	688.062	668.94	332.142	325.683	308.579	496.919	671.703	322.135	0.479579	-1.06016	1.99974e-09	1.91797e-08	0.782201	0.773667	0.605094
PF3D7_0821300	ATP-dependent RNA helicase DHX36, putative	DHX36	635.177	610.639	625.743	333.662	290.429	266.159	460.302	623.853	296.75	0.475673	-1.07196	2.00457e-09	1.9193e-08	0.705874	0.609452	0.673126
PF3D7_0801800	mannose-6-phosphate isomerase, putative	N/A	3159.83	2920.83	2804.12	1877.32	1306.09	1389.02	2242.87	2961.59	1524.14	0.514637	-0.958374	2.04463e-09	1.9543e-08	0.809293	0.90732	0.696234
PF3D7_1456000	AP2 domain transcription factor, putative	ApiAP2	35.5424	37.4625	34.5578	96.5264	146.054	142.229	82.062	35.8542	128.27	3.57753	1.83896	2.05052e-09	1.95659e-08	4.07204	5.35329	5.34145
PF3D7_1434300	Hsp70/Hsp90 organizing protein	HOP	2171.53	2022.98	2094.45	1286.77	929.204	994.771	1583.28	2096.32	1070.25	0.510537	-0.969913	2.16756e-09	2.06473e-08	1.21915	0.647261	0.724099
PF3D7_1306200	conserved Plasmodium protein, unknown function	N/A	11.4653	8.74126	23.4499	55.4837	79.7419	68.2034	41.1809	14.5522	67.8097	4.65977	2.22026	2.18107e-09	2.07406e-08	4.45477	14.7425	4.87437
PF3D7_0504400	ATP-dependent helicase, putative	N/A	40.1285	61.1888	44.4315	129.969	152.769	143.892	95.3964	48.5829	142.21	2.92716	1.5495	2.21413e-09	2.10192e-08	4.0307	4.32872	3.96351
PF3D7_1014600	transcriptional coactivator ADA2	ADA2	6856.24	6141.36	6148.82	4170.4	2850.56	2964.35	4855.29	6382.14	3328.44	0.521524	-0.939195	2.24993e-09	2.13228e-08	0.817346	0.594773	0.762936
PF3D7_0934600	conserved Plasmodium protein, unknown function	N/A	11.4653	28.7213	16.0447	74.485	99.8873	121.435	58.6731	18.7437	98.6025	5.26055	2.39521	2.39348e-09	2.26448e-08	9.04522	4.52523	12.5371
PF3D7_1441100	conserved Plasmodium protein, unknown function	N/A	2698.93	2473.78	2612.82	1622.71	1148.28	1234.31	1965.14	2595.17	1335.1	0.514456	-0.958881	2.40407e-09	2.27064e-08	0.801751	0.950956	0.578317
PF3D7_1434700	mitochondrial import inner membrane translocase subunit TIM17, putative	TIM17	233.892	209.79	193.771	117.048	57.9178	77.3526	148.295	212.484	84.1061	0.395823	-1.33707	2.42744e-09	2.28885e-08	0.890853	0.429132	0.594976
PF3D7_0220500	Plasmodium exported protein (hyp2), unknown function	N/A	171.979	144.855	140.7	63.8442	49.5239	51.5684	103.745	152.511	54.9789	0.36049	-1.47197	2.5132e-09	2.36571e-08	0.615264	0.449616	0.748938
PF3D7_1426200	protein arginine N-methyltransferase 1	PRMT1	1381.57	1232.52	1260.13	744.85	585.054	622.148	971.043	1291.4	650.684	0.503858	-0.988911	2.54114e-09	2.38798e-08	0.75064	0.617642	0.817834
PF3D7_1029800	RAP protein, putative	N/A	21.784	36.2138	28.3868	88.9259	106.602	103.969	64.3136	28.7949	99.8323	3.46702	1.7937	2.56177e-09	2.40333e-08	5.44352	6.03066	4.48368
PF3D7_1031900	conserved Plasmodium protein, unknown function	N/A	34.3959	46.2038	46.8999	104.887	146.893	136.407	85.9477	42.4998	129.396	3.04461	1.60626	2.58124e-09	2.41753e-08	4.02327	5.2799	2.63368
PF3D7_1133100	conserved Plasmodium protein, unknown function	N/A	1358.64	1293.71	1328.01	791.973	578.339	633.792	997.409	1326.78	668.035	0.5035	-0.989938	2.63866e-09	2.46717e-08	0.966102	0.587905	0.975218
PF3D7_0604700	glyoxalase I	GILP	36.6889	47.4525	24.6841	101.087	120.872	127.258	76.3403	36.2752	116.405	3.20895	1.6821	2.64953e-09	2.47319e-08	3.69375	3.43279	9.02769
PF3D7_1316500	pre-mRNA-processing factor 40, putative	PRP40	619.125	649.35	665.238	349.623	285.392	291.112	476.64	644.571	308.709	0.478937	-1.06209	2.66824e-09	2.48278e-08	0.913247	0.736865	0.995591
PF3D7_1410400	rhoptry-associated protein 1	RAP1	32.1028	44.955	44.4315	128.449	125.069	119.772	82.4631	40.4964	124.43	3.07261	1.61946	2.6687e-09	2.48278e-08	4.97945	4.82357	3.2991
PF3D7_1460700	60S ribosomal protein L27	RPL27	3948.64	3431.57	3178.08	2099.26	1406.82	1502.97	2594.56	3519.43	1669.68	0.474418	-1.07577	2.68695e-09	2.4956e-08	0.661627	0.710791	0.578785
PF3D7_0309500	asparagine synthetase [glutamine-hydrolyzing], putative	AS	5076.83	4745.25	4707.27	3101.01	2126.17	2348.86	3684.23	4843.12	2525.35	0.52143	-0.939455	2.70613e-09	2.50924e-08	1.00092	0.752852	0.931363
PF3D7_1211800	polyubiquitin	PfpUB	1240.54	1291.21	1115.72	741.049	518.742	568.084	912.559	1215.83	609.292	0.501134	-0.99673	2.78178e-09	2.5751e-08	1.00593	0.364729	0.820727
PF3D7_0808600	erythrocyte membrane protein 1, PfEMP1	VAR	673.012	377.123	372.731	42732.3	18423.7	21707.8	14047.8	474.289	27621.3	58.2373	5.86387	2.80424e-09	2.5916e-08	105.232	64.2474	119.008
PF3D7_0519600	zinc finger protein, putative	N/A	639.763	756.743	713.372	394.466	297.144	326.045	521.255	703.293	339.218	0.482329	-1.05191	2.94296e-09	2.71531e-08	0.994097	0.688497	0.674105
PF3D7_1308300	40S ribosomal protein S27	RPS27	2682.88	2362.64	2224.04	1469.18	901.504	1104.56	1790.8	2423.18	1158.41	0.478054	-1.06475	2.97413e-09	2.73954e-08	0.7196	0.639321	0.592647
PF3D7_0616200	kinetochore protein NDC80, putative	NDC80	48.1542	86.1638	67.8814	162.651	182.987	190.47	123.051	67.3998	178.703	2.65138	1.40674	2.98731e-09	2.74714e-08	4.50414	4.35077	3.43499
PF3D7_0513300	purine nucleoside phosphorylase	PNP	2610.65	2537.46	2488.16	1705.55	1024.89	1195.22	1926.99	2545.42	1308.56	0.514082	-0.959929	3.07537e-09	2.82347e-08	1.0297	0.603543	0.643657
PF3D7_1011500	conserved Plasmodium membrane protein, unknown function	N/A	134.144	109.89	93.7997	43.3229	35.2543	29.9429	74.3923	112.611	36.1734	0.321224	-1.63835	3.16804e-09	2.90378e-08	0.509026	0.479383	0.427737
PF3D7_1420400	glycine--tRNA ligase	GlyRS	1857.38	1728.27	1746.4	1071.67	817.565	841.729	1343.84	1777.35	910.322	0.512179	-0.965279	3.25461e-09	2.97823e-08	1.02712	0.735315	0.718357
PF3D7_1216400	conserved Plasmodium membrane protein, unknown function	N/A	853.017	754.245	713.372	449.19	322.325	366.801	576.492	773.545	379.439	0.490519	-1.02762	3.36381e-09	3.07312e-08	0.694762	0.709714	0.4656
PF3D7_1340000	secreted ookinete protein, putative	PSOP7	165.1	137.363	136.997	64.6043	38.6119	54.0636	99.4566	146.487	52.4266	0.357894	-1.4824	3.40345e-09	3.10425e-08	0.486978	0.48736	0.482977
PF3D7_1129850	UNC-50 protein, putative, pseudogene	N/A	11.4653	18.7313	11.1079	49.4033	74.7056	70.6986	39.352	13.7681	64.9358	4.71639	2.23768	3.42693e-09	3.12058e-08	7.32064	4.77146	8.39349
PF3D7_1139100	RNA-binding protein, putative	N/A	1745.02	1699.55	1713.08	1028.35	782.31	828.421	1299.45	1719.22	879.693	0.511683	-0.966678	3.44187e-09	3.12908e-08	0.928825	0.687819	0.647975
PF3D7_0903900	60S ribosomal protein L32	RPL32	3064.67	3101.9	3180.55	1920.65	1333.79	1600.28	2366.97	3115.71	1618.24	0.519381	-0.945134	3.45697e-09	3.1326e-08	1.06474	0.514429	0.663524
PF3D7_1468400	zinc finger protein, putative	D13	18.3445	26.2238	40.7288	105.647	174.593	159.696	87.5388	28.4324	146.645	5.15769	2.36672	3.45305e-09	3.1326e-08	7.5983	11.0569	3.5505
PF3D7_0717700	serine--tRNA ligase, putative	N/A	2548.73	2441.31	2286.99	1454.74	1139.89	1175.26	1841.15	2425.68	1256.63	0.518053	-0.948828	3.49111e-09	3.15841e-08	0.97032	1.06501	0.595592
PF3D7_0826400	dehydrodolichyl diphosphate synthetase, putative	N/A	11.4653	31.2188	22.2157	81.3254	120.872	133.08	66.6962	21.6333	111.759	5.16608	2.36907	3.53516e-09	3.19309e-08	12.627	6.01829	8.9282
PF3D7_0208100	conserved Plasmodium protein, unknown function	N/A	95.1619	106.144	103.673	244.736	242.583	250.356	173.776	101.66	245.892	2.41878	1.27428	3.54279e-09	3.19481e-08	3.67472	3.49323	3.93696
PF3D7_1332700	ATP-dependent RNA helicase DBP8, putative	DBP8	906.904	835.414	871.35	519.875	377.725	394.249	650.92	871.223	430.616	0.494266	-1.01664	3.56432e-09	3.20903e-08	1.01918	0.668584	0.619679
PF3D7_0211300	ubiquinol-cytochrome-c reductase complex assembly factor 1, putative	N/A	16.0514	42.4575	20.9815	77.5252	99.8873	106.464	60.5611	26.4968	94.6254	3.5712	1.83641	3.62851e-09	3.26157e-08	10.033	2.88749	8.77497
PF3D7_1105700	tRNA-splicing ligase RtcB, putative	RTCB	1026.14	917.832	925.655	607.28	391.995	427.519	716.071	956.543	475.598	0.497205	-1.00809	3.67277e-09	3.29604e-08	1.00609	0.974162	0.535284
PF3D7_0721600	40S ribosomal protein S5, putative	N/A	7479.95	6954.29	6538.83	4585.38	2971.44	3139.85	5278.29	6991.03	3565.56	0.510019	-0.971376	3.72988e-09	3.34192e-08	0.98836	0.7492	0.70823
PF3D7_0711700	erythrocyte membrane protein 1, PfEMP1	VAR	1419.4	1279.97	1232.97	5578.77	3751.23	4028.99	2881.89	1310.78	4453	3.39721	1.76435	3.85797e-09	3.45115e-08	4.71274	4.65996	5.71492
PF3D7_1034100	conserved Plasmodium protein, unknown function	N/A	18.3445	28.7213	14.8105	63.0842	94.8509	84.8383	50.7749	20.6254	80.9245	3.92353	1.97215	3.89468e-09	3.47339e-08	6.52519	5.26714	9.57925
PF3D7_1371800	Plasmodium exported protein, unknown function	N/A	22.9306	24.975	17.2789	81.3254	89.8146	79.0161	52.5568	21.7282	83.3854	3.83766	1.94023	3.89528e-09	3.47339e-08	4.17865	4.76569	5.84478
PF3D7_0611700	60S ribosomal protein L39	RPL39	1434.31	1279.97	1200.88	791.973	545.603	651.259	983.999	1305.05	662.945	0.507983	-0.977148	3.90276e-09	3.47451e-08	0.904809	0.716222	1.01224
PF3D7_0526900	transmembrane emp24 domain-containing protein, putative	N/A	1290.99	1240.01	1239.14	725.848	589.251	595.532	946.796	1256.71	636.877	0.506779	-0.980571	3.91238e-09	3.47754e-08	1.16795	0.583231	0.83112
PF3D7_1314200	telomerase reverse transcriptase	TERT	11.4653	13.7363	23.4499	63.0842	73.0268	74.8574	43.27	16.2172	70.3228	4.33632	2.11647	3.93055e-09	3.48813e-08	9.1191	6.99157	6.52301
PF3D7_1012300	cytochrome b-c1 complex subunit 7, putative	QCR7	60.766	52.4475	40.7288	128.449	141.017	171.34	99.1247	51.3141	146.935	2.86345	1.51775	4.00476e-09	3.54325e-08	3.71617	3.2991	5.43787
PF3D7_1132200	T-complex protein 1 subunit alpha	TCP1	3140.34	2873.38	2896.68	1900.13	1283.43	1458.89	2258.81	2970.13	1547.48	0.521013	-0.940608	4.00536e-09	3.54325e-08	0.556994	0.721834	0.844063
PF3D7_0404100	AP2 domain transcription factor AP2-SP2, putative	AP2-SP2	17.1979	36.2138	34.5578	86.6458	130.105	126.426	71.8577	29.3232	114.392	3.90109	1.96388	4.03107e-09	3.56036e-08	8.85724	4.40829	4.72891
PF3D7_0800200	erythrocyte membrane protein 1, PfEMP1	VAR	100.895	59.94	70.3498	3032.6	1485.72	1621.91	1061.9	77.0615	2046.74	26.5599	4.73118	4.19654e-09	3.70065e-08	37.3961	32.1224	38.5297
PF3D7_1453200	conserved Plasmodium protein, unknown function	N/A	40.1285	76.1738	51.8367	170.251	268.604	242.871	141.644	56.0463	227.242	4.05454	2.01954	4.28926e-09	3.77644e-08	9.81255	4.09734	6.19307
PF3D7_0823400	alpha/beta hydrolase, putative	N/A	28.6632	37.4625	37.0262	117.048	193.899	158.032	95.3551	34.384	156.326	4.54649	2.18475	4.33254e-09	3.80854e-08	5.56249	10.502	5.99901
PF3D7_1121300	tyrosine kinase-like protein	TKL2	28.6632	24.975	22.2157	85.8857	86.4571	101.473	58.2783	25.2847	91.272	3.60978	1.85191	4.36734e-09	3.8331e-08	3.59283	5.50431	7.98838
PF3D7_0505000	conserved Plasmodium membrane protein, unknown function	N/A	843.845	725.524	736.822	434.749	336.595	366.801	574.056	768.73	379.382	0.493517	-1.01883	4.37561e-09	3.83433e-08	0.677008	0.777328	0.594042
PF3D7_0324100	Pfmc-2TM Maurer's cleft two transmembrane protein	MC-2TM	1.14653	1.24875	2.46841	28.1219	26.8604	31.6064	15.2421	1.62123	28.8629	17.8031	4.15406	4.4054e-09	3.85438e-08	32.959	27.5627	20.2632
PF3D7_1234800	splicing factor 3B subunit 3, putative	SF3B3	2007.57	1863.14	1811.82	1162.12	913.255	860.86	1436.46	1894.17	978.744	0.516713	-0.952566	4.54854e-09	3.97339e-08	0.984088	1.11805	0.550676
PF3D7_0422400	40S ribosomal protein S19	RPS19	6539.8	5861.64	5466.3	3673.32	2222.7	2575.92	4389.95	5955.91	2823.98	0.474148	-1.07659	4.63165e-09	4.03966e-08	0.999891	0.589421	0.702347
PF3D7_1410800	ankyrin-repeat protein, putative	N/A	25.2236	53.6963	43.1973	102.607	125.908	140.565	81.8663	40.7057	123.027	3.02235	1.59567	4.73226e-09	4.12098e-08	6.30463	3.83263	4.26841
PF3D7_0729700	conserved Plasmodium protein, unknown function	N/A	8.0257	14.985	12.3421	47.1231	65.4723	64.8764	35.4708	11.7843	59.1573	5.02002	2.32769	4.77091e-09	4.14816e-08	9.4955	7.32531	11.959
PF3D7_0220800	cytoadherence linked asexual protein 2	CLAG2	18.3445	23.7263	41.963	85.1257	123.39	125.594	69.6906	28.0113	111.37	3.9759	1.99128	4.88621e-09	4.24181e-08	10.7325	6.04291	3.95613
PF3D7_1302800	40S ribosomal protein S7, putative	N/A	3695.26	3537.71	3445.91	2294.59	1606.59	1700.09	2713.36	3559.63	1867.09	0.524519	-0.930933	4.92903e-09	4.27234e-08	0.731619	0.601821	0.630576
PF3D7_0402200	surface-associated interspersed protein 4.1 (SURFIN 4.1), pseudogene	SURF4.1	29.8097	48.7013	53.0709	121.608	186.344	160.527	100.01	43.8606	156.16	3.56037	1.83203	5.1345e-09	4.44353e-08	6.9352	8.72751	3.50567
PF3D7_1464600	serine/threonine protein phosphatase UIS2, putative	UIS2	3833.99	3422.83	3521.19	2204.15	1729.14	1743.34	2742.44	3592.67	1892.21	0.526686	-0.924984	5.20575e-09	4.49822e-08	0.746971	0.801516	0.583966
PF3D7_0812200	trypsin-like serine protease, putative	N/A	12.6118	28.7213	22.2157	66.8844	103.245	86.5018	53.3633	21.1829	85.5437	4.03833	2.01376	5.28695e-09	4.56133e-08	8.93057	3.26347	6.27635
PF3D7_0202200	EMP1-trafficking protein	PTP1	272.874	293.456	298.678	646.043	548.121	590.541	441.619	288.336	594.902	2.06322	1.0449	5.41468e-09	4.66431e-08	4.21461	2.90333	2.94686
PF3D7_1362200	RuvB-like helicase 3	RUVB3	783.079	649.35	678.814	435.509	281.195	310.242	523.032	703.748	342.315	0.486418	-1.03973	5.6356e-09	4.84714e-08	0.861951	0.707808	0.599507
PF3D7_1200600	erythrocyte membrane protein 1, PfEMP1	VAR2CSA	3338.69	2904.59	2767.09	17912.1	11173.1	12419.7	8419.21	3003.46	13835	4.60634	2.20362	5.70024e-09	4.89519e-08	9.55055	5.97932	6.68958
PF3D7_1322500	palmitoyltransferase DHHC5	DHHC5	53.8868	73.6763	75.2866	162.651	161.163	206.274	122.156	67.6166	176.696	2.6132	1.38582	5.73208e-09	4.91497e-08	3.98233	3.63277	2.48099
PF3D7_0321700	conserved Plasmodium protein, unknown function	N/A	42.4216	58.6913	70.3498	131.489	158.645	186.312	107.985	57.1542	158.815	2.77871	1.47441	5.87607e-09	5.03071e-08	4.64744	3.71156	3.43712
PF3D7_0532800	stevor, pseudogene	N/A	2.29306	3.74625	2.46841	38.0025	31.8968	29.1112	17.9197	2.83591	33.0035	11.6377	3.54074	5.9698e-09	5.10312e-08	22.575	17.276	16.5762
PF3D7_1147600	conserved Plasmodium protein, unknown function	N/A	22.9306	4.995	19.7473	68.4045	71.3481	68.2034	42.6048	15.891	69.3187	4.36214	2.12504	6.21239e-09	5.30238e-08	4.94409	18.7848	7.05753
PF3D7_1024800	exported protein 3	EXP3	20224.8	17269	17014.8	11406.8	7618.29	8029.7	13593.9	18169.5	9018.28	0.496341	-1.0106	6.29481e-09	5.36452e-08	0.958819	1.00625	0.546954
PF3D7_1227800	elongator complex protein 3, putative	ELP3	1859.67	1752	1542.76	1098.27	751.253	781.012	1297.49	1718.14	876.846	0.510345	-0.970454	6.33813e-09	5.3932e-08	1.22681	0.526282	0.875468
PF3D7_1251300	thymidylate kinase	TMK	51.5938	71.1788	55.5393	140.609	162.002	178.826	109.958	59.4373	160.479	2.69997	1.43294	6.35133e-09	5.39621e-08	4.85148	3.5378	4.7989
PF3D7_0401600	rifin	RIF	1484.75	1311.19	1219.4	801.093	465.861	536.478	969.795	1338.45	601.144	0.449136	-1.15478	6.4401e-09	5.46332e-08	0.91924	0.664873	0.699886
PF3D7_1224100	conserved Plasmodium protein, unknown function	N/A	18.3445	33.7163	37.0262	95.0063	97.3691	103.969	64.2385	29.6956	98.7813	3.32646	1.73399	6.56835e-09	5.56366e-08	8.34998	5.06368	4.14151
PF3D7_0308200	T-complex protein 1 subunit eta	CCT7	2049.99	1940.56	1900.68	1243.44	894.789	926.568	1492.67	1963.74	1021.6	0.520231	-0.942777	6.57933e-09	5.56452e-08	0.826236	0.935594	0.685191
PF3D7_0919600	dolichyl-diphosphooligosaccharide--protein glycosyltransferase 48 kDa subunit, putative	N/A	2.29306	13.7363	16.0447	41.8028	60.436	64.0446	33.0596	10.6913	55.4278	5.18437	2.37417	6.62558e-09	5.59516e-08	29.3919	7.71457	5.88731
PF3D7_0418200	eukaryotic translation initiation factor 3 subunit M, putative	EIF3M	1208.44	1100.15	1115.72	728.128	494.4	519.011	860.976	1141.44	580.513	0.508581	-0.975452	6.67393e-09	5.62748e-08	0.730933	0.594163	0.625294
PF3D7_1457000	signal peptide peptidase	SPP	1952.54	1935.56	1921.66	1141.6	928.364	956.511	1472.71	1936.59	1008.82	0.520928	-0.940843	6.78125e-09	5.70934e-08	1.03951	0.70924	0.681714
PF3D7_1343500	conserved Plasmodium protein, unknown function	N/A	36.6889	44.955	43.1973	101.847	139.339	132.248	83.0458	41.6137	124.478	2.99127	1.58076	6.86307e-09	5.76953e-08	4.93545	4.58327	4.19297
PF3D7_1124700	GrpE protein homolog, mitochondrial, putative	MGE1	730.339	690.559	601.059	371.665	290.429	334.363	503.069	673.986	332.152	0.492818	-1.02087	6.91318e-09	5.80291e-08	0.822989	0.705121	1.26561
PF3D7_1241800	ATP-dependent RNA helicase DBP9, putative	DBP9	1474.44	1324.92	1352.69	900.66	604.36	629.634	1047.78	1384.02	711.551	0.51412	-0.959822	7.21442e-09	6.04668e-08	0.805933	0.757541	0.421491
PF3D7_1113500	GTP-binding protein, putative	N/A	265.995	259.74	308.552	119.328	120.872	124.762	199.875	278.096	121.654	0.437454	-1.1928	7.28418e-09	6.09599e-08	0.602815	0.596309	0.63989
PF3D7_1415100	conserved Plasmodium protein, unknown function	N/A	17.1979	44.955	30.8552	96.5264	130.105	148.883	78.0871	31.0027	125.172	4.03744	2.01344	7.52022e-09	6.28411e-08	9.19727	4.86281	9.00633
PF3D7_0213100	protein SIS1	SIS1	1335.71	1085.16	1102.15	701.527	525.457	581.392	888.566	1174.34	602.792	0.513303	-0.962117	7.58403e-09	6.32796e-08	0.934956	0.752671	0.786216
PF3D7_0710000	conserved Plasmodium protein, unknown function	N/A	92.8688	122.378	97.5024	294.14	470.897	439.163	252.825	104.25	401.4	3.85037	1.945	7.70939e-09	6.42296e-08	4.32807	6.75542	6.98325
PF3D7_0209800	ATP-dependent RNA helicase UAP56	UAP56	4896.82	4637.86	4486.34	2974.84	2143.8	2338.88	3579.76	4673.68	2485.84	0.531881	-0.910825	7.80828e-09	6.47753e-08	1.02301	0.419645	0.840344
PF3D7_0408300	zinc finger Ran-binding domain-containing protein 2, putative	ZRANB2	667.28	634.365	638.085	381.545	276.159	293.607	481.84	646.577	317.104	0.490435	-1.02787	7.80702e-09	6.47753e-08	0.962875	0.395216	0.741704
PF3D7_0614400	pre-mRNA-splicing factor CWF7, putative	CWF7	974.549	920.329	940.466	528.235	454.109	453.303	711.832	945.115	478.549	0.50634	-0.981823	7.8097e-09	6.47753e-08	0.740686	0.866254	0.747295
PF3D7_1211900	non-SERCA-type Ca2+ -transporting P-ATPase	ATP4	2674.85	2559.94	2464.71	1618.91	1195.29	1236.81	1958.42	2566.5	1350.34	0.526139	-0.926484	7.89892e-09	6.5418e-08	1.02825	0.55861	0.661757
PF3D7_1027100	U3 small nucleolar ribonucleoprotein protein MPP10, putative	MPP10	1207.29	1105.14	1166.33	712.167	506.991	559.767	876.282	1159.59	592.975	0.511367	-0.96757	8.02229e-09	6.63414e-08	0.948998	0.54249	0.761165
PF3D7_0932600	apicoplast ribosomal protein S6, putative	RPS6	17.1979	27.4725	28.3868	72.2048	114.157	103.137	60.426	24.3524	96.4995	3.96263	1.98646	8.08889e-09	6.67932e-08	7.07003	3.77241	5.85653
PF3D7_0706100	conserved Plasmodium protein, unknown function	N/A	53.8868	52.4475	45.6657	123.128	168.717	136.407	96.7087	50.6667	142.751	2.81745	1.49439	8.12e-09	6.69511e-08	5.28468	3.73791	3.94834
PF3D7_0613300	rhoptry protein ROP14	ROP14	9.17223	13.7363	16.0447	46.3631	69.6693	67.3716	37.0595	12.9844	61.1347	4.70832	2.23521	8.26199e-09	6.80212e-08	9.59124	8.08928	7.02189
PF3D7_0421700	conserved Plasmodium protein, unknown function	N/A	32.1028	44.955	28.3868	130.729	221.599	214.591	112.061	35.1482	188.973	5.37646	2.42666	8.38872e-09	6.89629e-08	3.74863	7.96614	12.6692
PF3D7_1247800	dipeptidyl aminopeptidase 2	DPAP2	206.375	184.815	153.042	89.686	65.4723	59.8859	126.546	181.411	71.6814	0.395133	-1.33959	8.43455e-09	6.92377e-08	0.699139	0.41892	0.620592
PF3D7_1412400	conserved Plasmodium protein, unknown function	N/A	1811.52	1404.84	1441.55	850.497	770.559	776.853	1175.97	1552.64	799.303	0.514803	-0.957907	8.52484e-09	6.98762e-08	0.626067	1.1237	0.659716
PF3D7_1478700	Plasmodium exported protein, unknown function, pseudogene	N/A	2.29306	0	0	30.402	20.9847	21.6255	12.5509	0.764352	24.3374	31.8405	4.99279	8.56386e-09	7.00931e-08	23.5723	Inf	Inf
PF3D7_1316400	SAS6-like protein, putative	SAS6L	17.1979	23.7263	33.3236	69.9246	102.405	91.4923	56.345	24.7493	87.9408	3.55327	1.82915	8.59373e-09	7.02345e-08	5.05863	5.59347	4.58844
PF3D7_0830700	Plasmodium exported protein (hyp9), unknown function	N/A	307.27	323.426	313.489	155.81	118.354	148.883	227.872	314.728	141.016	0.448055	-1.15825	8.63667e-09	7.04823e-08	0.901552	0.541114	0.650447
PF3D7_1139300	AP2 domain transcription factor, putative	ApiAP2	6285.27	5367.13	5574.91	3772.13	2684.37	2761.4	4407.54	5742.44	3072.63	0.535075	-0.902188	8.9515e-09	7.29449e-08	0.800301	1.02464	0.606374
PF3D7_0719300	actin-related protein, putative	ARP6	1164.87	1017.73	963.916	649.083	451.591	508.198	792.566	1048.84	536.291	0.511318	-0.967707	9.53575e-09	7.75927e-08	0.675954	0.586666	0.708694
PF3D7_1221300	conserved Plasmodium protein, unknown function	N/A	57.3264	58.6913	55.5393	126.168	180.469	158.864	106.176	57.1857	155.167	2.71339	1.4401	9.57852e-09	7.78272e-08	3.55928	5.15529	6.50763
PF3D7_0301600	Plasmodium exported protein (hyp1), unknown function	GEXP21	1767.95	1833.17	1880.93	1090.67	865.41	909.101	1391.2	1827.35	955.061	0.522649	-0.936087	9.62861e-09	7.78941e-08	0.956128	0.771625	0.633991
PF3D7_0812400	karyopherin alpha	KARalpha	2189.87	2006.74	1938.94	1358.97	903.182	955.679	1558.9	2045.18	1072.61	0.524457	-0.931104	9.62843e-09	7.78941e-08	1.43528	0.522972	0.651502
PF3D7_1307100	U3 small nucleolar RNA-associated protein 6, putative	UTP6	407.018	468.282	430.738	239.416	188.023	187.143	320.103	435.346	204.861	0.47057	-1.08752	9.60831e-09	7.78941e-08	0.974891	0.528037	0.887802
PF3D7_0207700	serine repeat antigen 4	SERA4	20.6375	29.97	22.2157	102.607	83.0995	72.3621	55.1486	24.2744	86.0228	3.54376	1.82528	9.76001e-09	7.87894e-08	10.3281	3.40312	5.63289
PF3D7_1461900	valine--tRNA ligase, putative	N/A	1679.66	1598.4	1556.34	1019.99	758.808	738.593	1225.3	1611.47	839.129	0.520724	-0.941409	9.76751e-09	7.87894e-08	0.814106	0.639774	0.831023
PF3D7_0217800	40S ribosomal protein S26	RPS26	2537.27	2261.49	2038.91	1409.89	954.385	1055.49	1709.57	2279.22	1139.92	0.500137	-0.999606	1.00578e-08	8.10141e-08	0.721996	0.66957	0.61059
PF3D7_0628200	eukaryotic translation initiation factor 2-alpha kinase	PK4	5412.76	4776.47	4585.08	3218.81	2168.98	2356.34	3753.08	4924.77	2581.38	0.524162	-0.931914	1.01781e-08	8.18651e-08	0.810042	0.921387	0.722328
PF3D7_0419400	conserved Plasmodium protein, unknown function	N/A	19.491	44.955	35.792	110.207	179.629	155.537	90.9353	33.4127	148.458	4.44316	2.15159	1.02087e-08	8.19929e-08	7.70207	8.1076	6.10788
PF3D7_1470400	mitochondrial pyruvate carrier protein 2, putative	MPC2	20.6375	27.4725	27.1526	67.6445	103.245	101.473	57.9375	25.0875	90.7875	3.61883	1.85552	1.03049e-08	8.26464e-08	4.91459	5.1603	4.85019
PF3D7_0216800	TMEM121 domain-containing protein, putative	N/A	16.0514	8.74126	22.2157	61.5641	101.566	99.8098	51.6581	15.6695	87.6467	5.59347	2.48374	1.06663e-08	8.53246e-08	6.17037	13.74	7.12532
PF3D7_0409100	U4/U6 small nuclear ribonucleoprotein PRP31, putative	PRPF31	1061.69	982.767	958.979	621.721	453.27	457.462	755.981	1001.14	510.818	0.510234	-0.970769	1.06694e-08	8.53246e-08	0.760877	0.731768	0.562652
PF3D7_1247900	U3 small nucleolar RNA-associated protein 11, putative	UTP11	476.956	452.048	401.117	263.738	177.95	188.807	326.769	443.374	210.165	0.474013	-1.077	1.0711e-08	8.55344e-08	0.916452	0.517696	0.961837
PF3D7_0808500	Plasmodium RNA of unknown function RUF6	N/A	1.14653	1.24875	0	31.1621	16.7878	24.1207	12.411	0.798426	24.0235	30.0886	4.91114	1.07985e-08	8.61103e-08	43.7258	15.8975	Inf
PF3D7_1109900	60S ribosomal protein L36	RPL36	3302	3284.21	3089.22	2025.53	1414.37	1705.08	2470.07	3225.15	1715	0.531758	-0.911159	1.08772e-08	8.66142e-08	0.824284	0.551844	0.873468
PF3D7_0912200	conserved Plasmodium membrane protein, unknown function	N/A	10.3188	18.7313	9.87366	50.1633	83.9389	69.0351	40.3435	12.9746	67.7124	5.21886	2.38374	1.11555e-08	8.87035e-08	7.36576	6.02001	14.1504
PF3D7_1323000	beta-hydroxyacyl-ACP dehydratase	FabZ	122.679	131.119	134.529	54.7236	36.0937	46.5779	87.6202	129.442	45.7984	0.353814	-1.49894	1.12581e-08	8.93918e-08	0.926633	0.337856	0.598751
PF3D7_0716400	transcription initiation factor IIA subunit 1, putative	N/A	147.902	172.328	188.834	326.822	392.834	383.436	268.693	169.688	367.697	2.1669	1.11564	1.13182e-08	8.96144e-08	3.66229	2.99788	4.14924
PF3D7_1217400	conserved Plasmodium protein, unknown function	N/A	455.172	445.804	378.902	238.656	191.381	175.499	314.235	426.626	201.845	0.47312	-1.07972	1.13056e-08	8.96144e-08	0.730015	0.558583	0.767243
PF3D7_0602100	ATP-dependent RNA helicase, putative	N/A	1310.48	1228.77	1215.69	811.734	569.106	558.103	948.982	1251.65	646.314	0.51637	-0.953522	1.15036e-08	9.08248e-08	0.751412	0.612351	0.617099
PF3D7_1454000	RNA-binding protein, putative	N/A	335.933	307.193	323.362	165.691	117.514	155.537	234.205	322.163	146.247	0.453955	-1.13938	1.14985e-08	9.08248e-08	0.650744	0.635305	0.435555
PF3D7_0510100	conserved Plasmodium protein, unknown function	N/A	141.023	142.358	151.807	338.983	305.538	318.56	233.045	145.063	321.027	2.21302	1.14602	1.15712e-08	9.12295e-08	2.21275	3.46851	3.51683
PF3D7_0528200	eukaryotic translation initiation factor 3 subunit E, putative	EIF3E	1755.34	1609.64	1630.39	1051.91	731.947	830.917	1268.36	1665.12	871.591	0.52344	-0.933903	1.16214e-08	9.13673e-08	0.706062	0.602609	0.651381
PF3D7_0918700	conserved Plasmodium protein, unknown function	N/A	50.4473	58.6913	43.1973	120.088	149.411	154.705	96.09	50.7786	141.401	2.78467	1.4775	1.16133e-08	9.13673e-08	2.96249	4.41374	4.38309
PF3D7_0626500	conserved Plasmodium protein, unknown function	N/A	16.0514	32.4675	28.3868	68.4045	99.8873	98.1463	57.224	25.6352	88.8127	3.46448	1.79264	1.21221e-08	9.51692e-08	5.30213	3.98703	5.77817
PF3D7_1251600	conserved Plasmodium protein, unknown function	N/A	700.529	594.405	608.464	369.385	285.392	289.448	474.604	634.466	314.742	0.496073	-1.01137	1.21597e-08	9.53307e-08	0.887941	0.435888	0.766794
PF3D7_1362500	exonuclease, putative	EXO	6.87917	17.4825	25.9184	61.5641	67.1511	77.3526	42.7246	16.76	68.6893	4.0984	2.03506	1.23751e-08	9.68836e-08	15.2141	8.7612	3.45896
PF3D7_1026600	conserved Plasmodium protein, unknown function	N/A	416.19	409.59	377.667	211.294	181.308	173.835	294.981	401.149	188.812	0.470679	-1.08718	1.24279e-08	9.71601e-08	0.761216	0.607817	0.597374
PF3D7_0714700	tRNA Asparagine	N/A	4.58611	12.4875	4.93683	45.603	46.1664	72.3621	31.0237	7.33682	54.7105	7.45698	2.89859	1.27522e-08	9.95561e-08	13.3618	4.73734	23.196
PF3D7_0827600	conserved Plasmodium protein, unknown function	N/A	82.5501	86.1638	86.3945	213.574	207.329	200.451	146.077	85.0361	207.118	2.43565	1.28431	1.28631e-08	1.00142e-07	4.0098	3.93298	3.04345
PF3D7_1025400	conserved Plasmodium membrane protein, unknown function	N/A	79.1105	108.641	98.7366	250.817	362.616	396.744	216.111	95.4961	336.726	3.52607	1.81806	1.285e-08	1.00142e-07	4.26027	4.27698	6.35891
PF3D7_0424700	serine/threonine protein kinase, FIKK family	FIKK4.2	12825.1	11328.7	10870.9	7655.23	5171.48	5483.72	8889.18	11674.9	6103.47	0.522787	-0.935705	1.30118e-08	1.01159e-07	0.831063	0.593977	0.835593
PF3D7_1412500	actin II	ACT2	1636.1	1474.77	1344.05	920.421	579.178	601.354	1092.65	1484.97	700.318	0.471603	-1.08436	1.32231e-08	1.02658e-07	0.517872	0.634666	0.74984
PF3D7_0724800	kelch domain-containing protein, putative	N/A	32.1028	28.7213	39.4946	93.4862	107.442	115.613	69.4766	33.4396	105.514	3.15535	1.6578	1.33504e-08	1.03503e-07	3.8421	6.21257	2.65074
PF3D7_1325500	conserved Plasmodium protein, unknown function	N/A	12.6118	31.2188	20.9815	69.9246	109.121	106.464	58.3869	21.604	95.1697	4.40518	2.1392	1.34081e-08	1.03805e-07	9.8575	5.1686	6.94951
PF3D7_1460800	snRNA-activating protein complex subunit 3, putative	N/A	12.6118	24.975	17.2789	61.5641	67.1511	92.3241	45.9842	18.2886	73.6798	4.02873	2.01033	1.35485e-08	1.04747e-07	8.31669	5.03147	8.50001
PF3D7_0605200	conserved Plasmodium protein, unknown function	N/A	36.6889	73.6763	44.4315	137.569	203.972	177.994	112.389	51.5989	173.178	3.35624	1.74685	1.37724e-08	1.06331e-07	6.06391	4.64159	9.11408
PF3D7_1431100	conserved Plasmodium protein, unknown function	N/A	342.812	267.233	261.652	153.53	110.799	113.118	208.191	290.566	125.816	0.433003	-1.20755	1.43735e-08	1.10819e-07	0.797252	0.644482	0.644346
PF3D7_1236200	conserved Plasmodium protein, unknown function	N/A	355.424	308.441	286.336	1107.39	806.653	780.18	607.405	316.734	898.075	2.83543	1.50357	1.43966e-08	1.10844e-07	2.86814	4.22642	4.56639
PF3D7_0524000	karyopherin beta	KASbeta	11943.4	11354.9	11277	7554.14	5434.2	5752.37	8885.99	11525.1	6246.91	0.542027	-0.883563	1.45991e-08	1.12248e-07	1.02288	0.802376	1.16052
PF3D7_1233300	pentatricopeptide repeat domain-containing protein, putative	N/A	34.3959	37.4625	37.0262	110.967	109.121	112.286	73.5431	36.2949	110.791	3.05253	1.61001	1.46569e-08	1.12538e-07	5.19022	3.44445	4.80959
PF3D7_1358100	Sas10 domain-containing protein, putative	N/A	1624.63	1474.77	1515.61	978.185	711.802	730.275	1172.55	1538.34	806.754	0.524432	-0.931171	1.47897e-08	1.13401e-07	0.74931	0.836817	0.589701
PF3D7_1222400	AP2 domain transcription factor	ApiAP2	73.3778	81.1688	96.2682	186.972	202.293	222.077	143.693	83.6049	203.781	2.43742	1.28536	1.4832e-08	1.1357e-07	4.53597	3.87395	3.43821
PF3D7_0721300	ATP-dependent RNA helicase DBP7, putative	DBP7	1309.34	1197.55	1236.68	790.453	583.375	571.411	948.134	1247.85	648.413	0.519622	-0.944465	1.48705e-08	1.13708e-07	0.79331	0.81621	0.551368
PF3D7_0401700	Plasmodium exported protein, unknown function, pseudogene	N/A	14.9049	19.98	16.0447	63.0842	78.9026	65.7081	43.1041	16.9765	69.2316	4.07808	2.02789	1.51879e-08	1.15977e-07	5.78367	6.93303	6.34943
PF3D7_0514000	tubulin--tyrosine ligase, putative	TTL	25.2236	27.4725	33.3236	85.1257	86.4571	113.118	61.7867	28.6732	94.9002	3.30971	1.72671	1.5226e-08	1.16109e-07	5.06017	4.32123	4.40551
PF3D7_0730800	Plasmodium exported protein, unknown function, unspecified product	N/A	5996.34	6050.2	5919.26	3923.38	2742.28	3024.24	4609.28	5988.6	3229.97	0.539353	-0.890699	1.56899e-08	1.19465e-07	1.16475	0.704541	0.761484
PF3D7_1240600	erythrocyte membrane protein 1, PfEMP1	VAR	7698.94	6313.68	6126.6	65887.3	37560.1	41823.6	27568.4	6713.08	48423.7	7.21334	2.85067	1.5709e-08	1.19465e-07	13.7679	7.03486	10.8266
PF3D7_1447200	conserved Plasmodium protein, unknown function	N/A	1315.07	1273.73	1242.85	741.049	601.842	657.913	972.074	1277.21	666.935	0.522179	-0.937382	1.61978e-08	1.23015e-07	0.908525	0.828496	0.780758
PF3D7_0505700	conserved Plasmodium membrane protein, unknown function	N/A	942.447	897.852	757.803	510.754	423.052	395.081	654.498	866.034	442.962	0.511484	-0.96724	1.64536e-08	1.24788e-07	0.728232	0.603773	0.825048
PF3D7_0900100	erythrocyte membrane protein 1, PfEMP1	VAR	83.6966	134.865	125.889	31.1621	32.7362	27.4477	72.6328	114.817	30.4486	0.265193	-1.91489	1.66061e-08	1.25774e-07	0.61707	0.319219	0.445526
PF3D7_0110400	DNA-directed RNA polymerase II subunit RPB9, putative	RPB9	833.526	792.957	781.253	487.952	350.025	385.1	605.136	802.579	407.692	0.507978	-0.977162	1.73996e-08	1.31605e-07	0.877749	0.606115	0.639733
PF3D7_0414000	structural maintenance of chromosomes protein 3, putative	SMC3	149.049	154.845	169.086	329.862	335.756	360.147	249.791	157.66	341.922	2.16873	1.11685	1.75617e-08	1.32652e-07	2.75348	2.81005	3.55962
PF3D7_1461600	splicing factor 3B subunit 2, putative	SF3B2	1965.15	1675.82	1561.27	1044.31	694.175	800.142	1290.15	1734.08	846.209	0.487987	-1.03509	1.7611e-08	1.32844e-07	0.856784	0.726314	0.755882
PF3D7_1302700	ATP-dependent RNA helicase DHR1, putative	N/A	1746.16	1558.44	1479.81	1006.31	767.201	752.732	1218.44	1594.81	842.08	0.528014	-0.921351	1.78437e-08	1.34418e-07	0.699103	0.650875	0.683751
PF3D7_1017500	essential light chain ELC	ELC	88.2827	97.4026	90.0971	30.402	32.7362	22.4572	60.2296	91.9275	28.5318	0.310373	-1.68793	1.82708e-08	1.3745e-07	0.452527	0.563126	0.297436
PF3D7_1462500	conserved Plasmodium protein, unknown function	N/A	13.7583	42.4575	27.1526	88.1659	130.105	135.575	72.8691	27.7895	117.949	4.24437	2.08555	1.87503e-08	1.40867e-07	10.1001	4.57898	6.69042
PF3D7_1120600	conserved Plasmodium protein, unknown function	N/A	67.6452	46.2038	61.7104	189.253	135.981	144.724	107.586	58.5198	156.653	2.67692	1.42057	1.89353e-08	1.42066e-07	3.75071	3.96626	4.10672
PF3D7_1126000	threonine--tRNA ligase	ThrRS	2940.85	2587.41	2540	1787.64	1225.51	1311.67	2065.51	2689.42	1441.6	0.536028	-0.899619	1.8993e-08	1.42277e-07	1.00745	0.622889	1.05523
PF3D7_1141600	dolichol-phosphate mannosyltransferase	DPM1	32.1028	41.2088	25.9184	86.6458	128.427	131.416	74.2864	33.0766	115.496	3.49177	1.80396	1.90144e-08	1.42277e-07	4.58838	7.10852	5.87652
PF3D7_1340300	nucleolar complex protein 2, putative	N/A	1406.79	1438.56	1281.11	830.735	681.584	653.754	1048.76	1375.49	722.024	0.524923	-0.929822	1.91006e-08	1.4273e-07	0.767269	0.751723	0.601899
PF3D7_0811300	CCR4-associated factor 1	CAF1	9151.59	7516.23	7960.64	5283.87	3674.84	3975.76	6260.49	8209.49	4311.49	0.525184	-0.929105	1.92548e-08	1.43499e-07	0.531497	0.790128	0.837002
PF3D7_1368200	ABC transporter E family member 1, putative	ABCE1	1858.52	1635.86	1561.27	1083.07	815.886	779.348	1288.99	1685.22	892.769	0.529764	-0.916578	1.92444e-08	1.43499e-07	1.0374	0.775257	0.743987
PF3D7_1349000	conserved Plasmodium protein, unknown function	N/A	11.4653	41.2088	37.0262	100.327	154.448	122.267	77.7903	29.9001	125.68	4.20335	2.07154	1.94174e-08	1.44517e-07	13.7919	5.60041	4.4247
PF3D7_0903300	conserved Plasmodium membrane protein, unknown function	N/A	80.257	64.935	81.4577	192.293	172.914	197.124	131.497	75.5499	187.444	2.48106	1.31096	1.94555e-08	1.44608e-07	4.21218	3.26738	3.12809
PF3D7_1411400	plastid replication-repair enzyme	PREX	37.8354	28.7213	35.792	94.2463	115.836	108.127	70.093	34.1162	106.07	3.10907	1.63648	1.96675e-08	1.45989e-07	5.17448	4.94999	5.22432
PF3D7_1125300	DNA-directed RNA polymerase	mtRNAP	671.866	575.674	570.204	357.984	292.947	257.01	454.281	605.915	302.647	0.499488	-1.00148	2.00299e-08	1.48482e-07	0.627777	0.674368	0.576088
PF3D7_0502600	conserved Plasmodium protein, unknown function	N/A	47.0077	68.6813	66.6472	129.209	171.235	174.667	109.575	60.7787	158.37	2.60569	1.38166	2.02721e-08	1.50078e-07	3.29582	3.96427	4.5835
PF3D7_0830400	CRA domain-containing protein, putative	N/A	1889.48	1682.07	1664.95	1156.04	715.159	870.009	1329.62	1745.5	913.735	0.523481	-0.93379	2.04355e-08	1.51087e-07	1.03946	0.508657	0.689105
PF3D7_0423700	early transcribed membrane protein 4	ETRAMP4	184.591	203.546	161.681	753.97	495.239	554.776	392.301	183.273	601.329	3.28106	1.71416	2.0613e-08	1.52198e-07	5.38899	4.04067	3.10711
PF3D7_0511800	inositol-3-phosphate synthase	INO1	4274.26	3280.47	3169.44	1782.32	1212.08	1279.23	2499.63	3574.72	1424.54	0.398504	-1.32733	2.06476e-08	1.52252e-07	0.569817	0.648668	0.625766
PF3D7_1352700	intron-binding protein aquarius, putative	AQR	1057.1	945.304	967.618	585.999	444.876	508.198	751.516	990.007	513.024	0.518203	-0.948412	2.07285e-08	1.52647e-07	0.664694	0.7483	0.918537
PF3D7_1206700	eukaryotic translation initiation factor 5, putative	EIF5	2534.97	2397.6	2414.11	1592.31	1107.15	1231.82	1879.66	2448.9	1310.43	0.535109	-0.902095	2.07575e-08	1.52659e-07	0.781504	0.598438	0.852751
PF3D7_1033400	haloacid dehalogenase-like hydrolase	HAD1	2760.84	2225.27	2266	1433.46	948.509	953.184	1764.54	2417.37	1111.72	0.459886	-1.12065	2.08785e-08	1.53347e-07	0.692362	0.873232	0.51495
PF3D7_1143300	DNA-directed RNA polymerases I and III subunit RPAC1, putative	RPC40	972.256	901.598	991.068	555.597	443.197	481.582	724.217	954.974	493.459	0.516725	-0.952532	2.10288e-08	1.54248e-07	1.17572	0.692698	0.740818
PF3D7_0926700	glutamine-dependent NAD(+) synthetase, putative	NADSYN	240.771	213.536	278.931	114.768	87.2964	118.94	175.707	244.413	107.001	0.43779	-1.19169	2.14287e-08	1.56975e-07	0.722227	0.549194	0.862996
PF3D7_0405400	pre-mRNA-processing-splicing factor 8, putative	PRPF8	8405.2	7295.2	6765.92	4575.5	2960.52	3048.36	5508.45	7488.78	3528.13	0.471122	-1.08583	2.15671e-08	1.57594e-07	0.707303	0.64387	0.531414
PF3D7_0409400	chaperone protein DnaJ	DnaJ	1096.08	981.518	925.655	613.361	466.7	478.255	760.262	1001.08	519.439	0.518876	-0.946539	2.15979e-08	1.57594e-07	0.735345	0.796688	0.616537
PF3D7_1221400	inner membrane complex protein 1h, putative	IMC1h	243.064	237.263	186.365	123.128	77.2238	80.6796	157.954	222.231	93.6772	0.421531	-1.24629	2.15887e-08	1.57594e-07	0.798417	0.486352	0.580073
PF3D7_1117700	GTP-binding nuclear protein RAN/TC4	RAN	4394.64	4511.74	4237.03	2804.59	2048.95	2259.86	3376.13	4381.14	2371.13	0.541214	-0.88573	2.18248e-08	1.59042e-07	0.765219	0.722097	0.932798
PF3D7_1208000	apicoplast ribosomal protein L29 precursor, putative	N/A	5.73264	11.2388	12.3421	43.3229	65.4723	77.3526	35.9102	9.77116	62.0493	6.35025	2.66681	2.19353e-08	1.59639e-07	12.1579	6.88891	9.93982
PF3D7_1144700	apicoplast import protein Tic20, putative	TIC20	19.491	37.4625	22.2157	77.5252	83.0995	105.632	57.571	26.3897	88.7522	3.36313	1.74981	2.20302e-08	1.60121e-07	5.43525	3.8943	7.37194
PF3D7_0722200	rhoptry-associated leucine zipper-like protein 1	RALP1	20.6375	38.7113	23.4499	98.0465	88.1358	86.5018	59.2472	27.5996	90.8947	3.29334	1.71955	2.24334e-08	1.62839e-07	6.6147	2.96244	6.11039
PF3D7_0706400	60S ribosomal protein L37	RPL37	2593.45	2207.79	2074.7	1373.41	859.534	932.39	1673.55	2291.98	1055.11	0.460349	-1.1192	2.28842e-08	1.65895e-07	0.65905	0.674998	0.550014
PF3D7_1447800	calponin homology domain-containing protein, putative	N/A	528.55	422.078	457.891	263.738	224.956	199.62	349.472	469.506	229.438	0.488679	-1.03304	2.2938e-08	1.6607e-07	0.694739	0.693489	0.722148
PF3D7_0609000	conserved Plasmodium protein, unknown function	N/A	3086.46	2657.34	2711.55	1820.32	1392.55	1347.43	2169.27	2818.45	1520.1	0.539339	-0.890736	2.29721e-08	1.66101e-07	0.786463	1.07358	0.608328
PF3D7_1372000	Plasmodium exported protein (PHISTa), unknown function	N/A	552.627	519.48	514.664	326.062	240.065	215.423	394.72	528.924	260.517	0.492541	-1.02168	2.35572e-08	1.70111e-07	0.884667	0.63455	0.543232
PF3D7_1325100	phosphoribosylpyrophosphate synthetase	N/A	3573.73	3110.64	3015.17	2027.81	1188.57	1424.79	2390.12	3233.18	1547.06	0.478494	-1.06343	2.40115e-08	1.73168e-07	0.955516	0.34689	0.761693
PF3D7_1232300	cytochrome b5, putative	N/A	16.0514	21.2288	22.2157	84.3656	76.3844	61.5494	46.9659	19.832	74.0998	3.73638	1.90164	2.48312e-08	1.78618e-07	6.30222	5.72121	4.84541
PF3D7_1408200	AP2 domain transcription factor AP2-G2, putative	AP2-G2	2427.2	2237.76	2358.57	1485.9	1097.08	1188.57	1799.18	2341.18	1257.18	0.536987	-0.89704	2.47998e-08	1.78618e-07	0.874728	0.749353	0.821571
PF3D7_1338100	26S proteasome regulatory subunit RPN3, putative	RPN3	1404.5	1274.97	1230.5	830.735	592.609	636.288	994.935	1303.33	686.544	0.526763	-0.924774	2.50741e-08	1.80133e-07	0.956552	0.779276	1.17644
PF3D7_0414100	conserved Plasmodium membrane protein, unknown function	N/A	22.9306	36.2138	23.4499	73.7249	89.8146	109.791	59.3208	27.5314	91.1101	3.30931	1.72653	2.51506e-08	1.80451e-07	5.19955	4.15813	10.6518
PF3D7_0105300	cyclase-associated protein	CAP	16.0514	27.4725	28.3868	66.1244	92.3328	91.4923	53.6434	23.9702	83.3165	3.47583	1.79736	2.58174e-08	1.84997e-07	8.55756	4.12499	5.57378
PF3D7_1465600	conserved Plasmodium protein, unknown function	N/A	27.5167	48.7013	35.792	89.686	127.587	129.753	76.506	37.3367	115.675	3.09817	1.63142	2.62445e-08	1.87817e-07	4.37969	3.357	5.73695
PF3D7_0622800	leucine--tRNA ligase, putative	N/A	3736.54	3138.11	3164.51	2176.02	1528.53	1581.99	2554.28	3346.38	1762.18	0.526592	-0.925243	2.66005e-08	1.90109e-07	0.81083	0.63378	0.828098
PF3D7_1310700	RNA-binding protein, putative	N/A	83.6966	68.6813	69.1156	25.8417	16.7878	19.1302	47.2089	73.8312	20.5866	0.278833	-1.84253	2.6633e-08	1.90109e-07	0.51993	0.221906	0.446155
PF3D7_0216400	vacuolar protein sorting-associated protein 45, putative	VPS45	21.784	36.2138	24.6841	72.2048	101.566	98.9781	59.2385	27.5607	90.9163	3.29877	1.72193	2.74062e-08	1.95378e-07	4.96981	3.85106	5.20401
PF3D7_1367700	alanine--tRNA ligase	AlaRS	1663.61	1457.29	1527.95	989.586	745.377	736.929	1186.79	1549.62	823.964	0.531721	-0.911259	2.75092e-08	1.95863e-07	0.700851	0.67782	0.616432
PF3D7_0917900	heat shock protein 70	HSP70-2	23377.7	20990.3	19727.6	13779	8457.68	9663.25	15999.2	21365.2	10633.3	0.497693	-1.00667	2.75745e-08	1.96077e-07	1.04923	0.626321	0.730066
PF3D7_1337200	1-deoxy-D-xylulose 5-phosphate synthase	DXS	319.881	257.243	249.31	149.73	101.566	123.099	200.138	275.478	124.798	0.453024	-1.14234	2.86152e-08	2.03219e-07	0.709216	0.530403	0.99929
PF3D7_1343600	UDP-N-acetylglucosamine pyrophosphorylase, putative	N/A	17.1979	24.975	19.7473	58.5239	88.1358	93.1558	50.2893	20.6401	79.9385	3.87297	1.95344	2.91845e-08	2.06998e-07	4.23499	6.11849	5.77343
PF3D7_0219500	pseudouridine synthase, putative	N/A	22.9306	31.2188	38.2604	96.5264	83.9389	110.623	63.9163	30.8033	97.0293	3.14997	1.65534	2.92647e-08	2.07304e-07	5.61334	5.50832	3.53951
PF3D7_0409200	protein SOF1, putative	SOF1	1073.15	922.827	960.213	581.439	466.7	496.554	750.147	985.397	514.898	0.522528	-0.93642	2.93731e-08	2.07757e-07	0.83972	0.826617	0.678332
PF3D7_1324900	L-lactate dehydrogenase	LDH	12380.2	12662.3	12096.5	8202.47	5719.6	6456.03	9586.18	12379.7	6792.7	0.548698	-0.865916	2.94031e-08	2.07757e-07	1.06589	0.534149	0.846445
PF3D7_1253000	gametocyte erythrocyte cytosolic protein	GECO	471.223	474.525	599.825	1086.87	966.137	895.793	749.063	515.191	982.934	1.9079	0.931987	2.94979e-08	2.07818e-07	3.71869	3.56996	2.20267
PF3D7_1335000	MSP7-like protein	MSRP1	8.0257	4.995	4.93683	34.9623	53.7209	34.1017	23.4571	5.98584	40.9283	6.83752	2.77347	2.94592e-08	2.07818e-07	5.28461	14.2196	9.28522
PF3D7_1401600	Plasmodium exported protein (PHISTb), unknown function	N/A	2248.34	2152.85	2079.64	1365.05	1032.45	1087.93	1661.04	2160.28	1161.81	0.537806	-0.894843	2.95235e-08	2.07818e-07	0.809611	0.982487	0.640414
PF3D7_0201500	Plasmodium exported protein (hyp9), unknown function	N/A	499.886	452.048	444.315	240.936	219.081	226.236	347.083	465.416	228.751	0.491497	-1.02475	2.98377e-08	2.09766e-07	0.443686	0.78321	0.853345
PF3D7_0820300	conserved Plasmodium protein, unknown function	N/A	883.974	708.042	793.595	475.032	361.777	393.417	602.639	795.203	410.075	0.515686	-0.955436	3.00083e-08	2.107e-07	0.698229	0.810678	0.584721
PF3D7_0420000	zinc finger protein, putative	N/A	2648.48	2632.37	2664.65	1666.03	1264.12	1361.57	2039.54	2648.5	1430.57	0.540145	-0.888581	3.00753e-08	2.10905e-07	0.974939	0.784925	0.670261
PF3D7_1250000	rRNA-processing protein FCF2, putative	FCF2	576.704	536.963	518.367	336.702	223.277	251.188	407.2	544.011	270.389	0.497029	-1.0086	3.02287e-08	2.11715e-07	0.812884	0.541046	0.802688
PF3D7_0921900	conserved Plasmodium protein, unknown function	N/A	1102.96	1048.95	983.663	650.603	491.043	499.049	796.045	1045.19	546.898	0.523252	-0.934423	3.09747e-08	2.16668e-07	1.00215	0.560053	0.66905
PF3D7_0618200	conserved Plasmodium protein, unknown function	N/A	991.747	927.822	928.124	569.278	449.073	464.947	721.832	949.231	494.433	0.520877	-0.940985	3.1133e-08	2.17502e-07	0.88964	0.791113	0.657116
PF3D7_1409400	conserved Plasmodium membrane protein, unknown function	N/A	84.8431	106.144	125.889	212.814	295.465	293.607	186.46	105.625	267.295	2.5306	1.33948	3.1679e-08	2.2104e-07	4.40972	3.41554	3.01474
PF3D7_0107200	carbon catabolite repressor protein 4, putative	N/A	8.0257	22.4775	32.0894	66.1244	98.2085	97.3146	54.04	20.8642	87.2158	4.18017	2.06356	3.18304e-08	2.21711e-07	13.2549	5.16668	4.80959
PF3D7_0217500	calcium-dependent protein kinase 1	CDPK1	77.9639	112.388	83.9261	229.535	336.595	358.484	199.815	91.4259	308.205	3.37109	1.75321	3.18546e-08	2.21711e-07	3.66396	5.19262	5.22762
PF3D7_1457300	conserved Plasmodium protein, unknown function	N/A	1176.34	1012.74	1134.24	662.004	533.012	554.776	845.517	1107.77	583.264	0.526521	-0.925438	3.24772e-08	2.25763e-07	0.769023	0.923992	0.758335
PF3D7_0204200	conserved Plasmodium protein, unknown function	N/A	848.431	850.399	777.551	499.353	387.798	390.922	625.742	825.46	426.024	0.516105	-0.954263	3.27318e-08	2.2725e-07	0.789041	0.614559	0.880385
PF3D7_1014700	prohibitin, putative	N/A	274.02	255.994	239.436	138.329	93.1722	112.286	185.54	256.483	114.596	0.446796	-1.16231	3.28712e-08	2.27934e-07	0.721307	0.556311	0.76455
PF3D7_0730000	conserved Plasmodium protein, unknown function	N/A	16.0514	17.4825	19.7473	56.2437	75.545	76.5209	43.5985	17.7604	69.4365	3.90962	1.96703	3.30724e-08	2.28543e-07	4.67252	8.85265	4.74374
PF3D7_1122600	conserved Plasmodium protein, unknown function	N/A	56.1799	66.1838	70.3498	174.812	265.247	284.458	152.872	64.2378	241.505	3.75955	1.91056	3.31113e-08	2.28543e-07	5.28649	4.79473	5.33233
PF3D7_1136600	conserved Plasmodium protein, unknown function	N/A	1708.33	1441.06	1527.95	1009.35	699.211	789.329	1195.87	1559.11	832.629	0.534041	-0.904978	3.31637e-08	2.28543e-07	0.95053	0.57377	0.819297
PF3D7_1364700	WD repeat-containing protein, putative, pseudogene	N/A	8.0257	17.4825	14.8105	44.0829	70.5087	63.2129	36.3539	13.4396	59.2682	4.40998	2.14077	3.30033e-08	2.28543e-07	8.83658	4.76924	6.76905
PF3D7_1437900	HSP40, subfamily A	HSP40	3719.34	3506.49	3565.62	2507.41	1557.91	1729.2	2764.33	3597.15	1931.51	0.536954	-0.897129	3.3128e-08	2.28543e-07	1.38702	0.626077	0.739359
PF3D7_0524700	mitochondrial import receptor subunit TOM22, putative	TOM22	261.409	244.755	265.355	155.05	92.3328	95.6511	185.759	257.173	114.345	0.444622	-1.16935	3.32359e-08	2.28758e-07	1.22033	0.531598	0.549551
PF3D7_0730900	EMP1-trafficking protein	PTP4	17056.9	12447.5	12460.6	6431.55	3906.52	4046.46	9391.59	13988.3	4794.84	0.342774	-1.54467	3.34751e-08	2.30121e-07	0.606613	0.371122	0.515026
PF3D7_0517200	conserved Plasmodium protein, unknown function	N/A	1526.03	1102.65	1112.02	561.677	354.222	378.446	839.174	1246.9	431.448	0.346017	-1.53108	3.35753e-08	2.30526e-07	0.33882	0.519156	0.570354
PF3D7_1008800	nucleolar protein 5, putative	NOP5	2899.57	2638.61	2521.49	1821.84	1269.16	1275.07	2070.96	2686.56	1455.36	0.541718	-0.884386	3.38893e-08	2.32395e-07	1.19221	0.767144	0.845642
PF3D7_0110800	transcription initiation factor TFIIB, putative	N/A	963.084	941.558	926.89	601.2	397.87	474.097	717.45	943.844	491.056	0.520272	-0.942662	3.46151e-08	2.37044e-07	1.00427	0.499695	0.811205
PF3D7_0617900	histone H3 variant	H3.3	2694.34	3024.47	2752.28	1820.32	1294.34	1468.04	2175.63	2823.7	1527.56	0.54098	-0.886353	3.46521e-08	2.37044e-07	1.15105	0.800839	0.848524
PF3D7_0315600	zinc finger protein, putative	N/A	36.6889	46.2038	45.6657	109.447	127.587	126.426	82.0031	42.8528	121.153	2.8272	1.49937	3.56439e-08	2.4353e-07	3.71249	4.7877	3.38827
PF3D7_0716500	conserved Plasmodium protein, unknown function	N/A	35.5424	46.2038	45.6657	118.568	179.629	193.797	103.234	42.4706	163.998	3.86145	1.94914	3.6409e-08	2.48453e-07	5.61762	3.52951	6.8407
PF3D7_1036600	conserved Plasmodium protein, unknown function, unspecified product	N/A	10.3188	13.7363	14.8105	48.6432	59.5966	65.7081	35.4689	12.9552	57.9827	4.47564	2.16209	3.69298e-08	2.517e-07	6.73573	6.63154	7.23302
PF3D7_0413700	lysine decarboxylase-like protein, putative	N/A	19.491	24.975	28.3868	95.0063	82.2601	70.6986	53.4696	24.2843	82.655	3.40365	1.76708	3.70362e-08	2.52117e-07	6.54988	4.22054	3.94135
PF3D7_1021700	conserved Plasmodium membrane protein, unknown function	N/A	1224.49	1012.74	1019.46	616.401	548.96	558.935	830.163	1085.56	574.765	0.529464	-0.917396	3.71335e-08	2.52472e-07	0.674863	0.730509	0.960074
PF3D7_0307400	ATP-dependent Clp protease proteolytic subunit	ClpP	22.9306	24.975	20.9815	81.3254	74.7056	84.8383	51.6261	22.9624	80.2898	3.49658	1.80594	3.76525e-08	2.55689e-07	6.23503	3.67025	5.22669
PF3D7_1029100	conserved Plasmodium protein, unknown function	N/A	17.1979	31.2188	32.0894	88.9259	83.0995	91.4923	57.3373	26.8354	87.8392	3.27326	1.71073	3.84125e-08	2.60533e-07	6.94811	3.41089	4.51205
PF3D7_1216800	tRNA Proline	N/A	1.14653	2.4975	2.46841	18.2412	31.0574	34.1017	14.9188	2.03748	27.8001	13.6443	3.77023	3.8518e-08	2.60931e-07	25.6512	21.8044	20.3762
PF3D7_1477400	Plasmodium exported protein (PHIST), unknown function	N/A	42.4216	37.4625	25.9184	106.407	113.318	98.9781	70.7508	35.2675	106.234	3.01224	1.59084	3.85695e-08	2.60963e-07	3.04284	3.99925	5.13329
PF3D7_0614500	60S ribosomal protein L19	RPL19	5212.12	4468.03	4298.74	2902.63	1790.42	1913.85	3430.97	4659.63	2202.3	0.472634	-1.0812	3.90651e-08	2.63997e-07	0.72359	0.635777	0.525123
PF3D7_1113100	protein tyrosine phosphatase	PRL	1763.36	1635.86	1564.97	1051.91	816.725	796.815	1271.61	1654.73	888.483	0.536935	-0.897182	3.95221e-08	2.66762e-07	0.961779	0.875413	0.750958
PF3D7_0623100	nuclear polyadenylated RNA-binding protein NAB2, putative	NAB2	3890.17	3772.48	3628.57	2322.71	1821.47	2042.77	2913.03	3763.74	2062.32	0.547945	-0.867898	4.03245e-08	2.7185e-07	0.941066	0.721482	0.754344
PF3D7_0704600	E3 ubiquitin-protein ligase	UT	6821.85	6334.91	6273.47	4231.96	3142.67	3334.48	5023.22	6476.74	3569.7	0.551157	-0.859464	4.07089e-08	2.7411e-07	0.977762	0.741288	0.712204
PF3D7_0715600	GTP-binding translation elongation factor tu family protein, putative	N/A	33.2493	22.4775	33.3236	131.489	91.4934	89.8288	66.9769	29.6835	104.27	3.51274	1.8126	4.09839e-08	2.75297e-07	4.79734	5.38171	3.6235
PF3D7_1342400	casein kinase II beta chain	CK2beta2	1425.14	1286.21	1376.14	898.38	564.069	712.808	1043.79	1362.5	725.086	0.532174	-0.910029	4.09466e-08	2.75297e-07	1.29696	0.617987	0.789686
PF3D7_1303400	LisH domain-containing protein, putative	LisH	1252.01	1125.12	1270	742.569	611.075	582.224	930.5	1215.71	645.289	0.530792	-0.913782	4.10866e-08	2.75656e-07	0.954171	0.642251	0.727073
PF3D7_1237900	conserved Plasmodium protein, unknown function	N/A	2630.14	2107.89	2106.79	1338.45	866.249	953.184	1667.12	2281.61	1052.63	0.461354	-1.11606	4.1532e-08	2.77833e-07	0.695399	0.721477	0.701458
PF3D7_1320800	dihydrolipoyllysine-residue succinyltransferase component of 2-oxoglutarate dehydrogenase complex	N/A	50.4473	47.4525	67.8814	143.65	150.251	140.565	100.041	55.2604	144.822	2.62072	1.38996	4.15496e-08	2.77833e-07	5.85855	4.46186	3.15699
PF3D7_1340700	ras-related protein Rab-11B	RAB11b	64.2056	63.6863	69.1156	147.45	179.629	168.845	115.489	65.6692	165.308	2.51728	1.33187	4.15605e-08	2.77833e-07	3.90415	6.43347	2.83133
PF3D7_0918200	50S ribosomal protein L3, apicoplast, putative	N/A	68.7917	89.9101	80.2235	167.971	234.19	181.321	137.068	79.6417	194.494	2.44211	1.28813	4.18757e-08	2.79272e-07	4.11178	2.36469	3.64325
PF3D7_1357600	conserved Plasmodium protein, unknown function	N/A	11.4653	14.985	6.17104	39.5226	58.7572	60.7176	31.9365	10.8738	52.9992	4.87403	2.28512	4.18451e-08	2.79272e-07	5.80487	3.55975	15.8599
PF3D7_1215100	conserved Plasmodium protein, unknown function	N/A	462.051	427.073	483.809	259.177	208.168	208.769	341.508	457.644	225.372	0.49246	-1.02192	4.27121e-08	2.8451e-07	0.998538	0.757663	0.643138
PF3D7_0827000	ATP-dependent RNA helicase DBP10, putative	DBP10	2129.1	1876.87	1803.18	1248.76	940.116	954.015	1492.01	1936.38	1047.63	0.541025	-0.886234	4.28681e-08	2.85208e-07	0.798939	1.01634	0.743636
PF3D7_1139000	unspecified product	N/A	19.491	31.2188	33.3236	95.7664	162.002	125.594	77.8993	28.0111	127.787	4.56203	2.18968	4.34894e-08	2.88654e-07	7.94595	8.70021	8.57462
PF3D7_1311500	26S protease regulatory subunit 7, putative	RPT1	1435.45	1211.29	1145.34	783.612	547.282	632.129	959.185	1264.03	654.341	0.517663	-0.949915	4.34451e-08	2.88654e-07	0.709295	0.716853	0.650974
PF3D7_1250200	CSC1-like protein, putative	N/A	1649.85	1504.74	1408.23	982.745	710.962	753.564	1168.35	1520.94	815.757	0.53635	-0.898754	4.35997e-08	2.89042e-07	0.963301	0.792153	1.21743
PF3D7_0811900	RNA-binding protein, putative	N/A	56.1799	66.1838	67.8814	145.93	163.681	171.34	111.866	63.415	160.317	2.52806	1.33803	4.3924e-08	2.90847e-07	4.92879	3.94442	4.22102
PF3D7_0422800	serpentine receptor, putative	SR12	18.3445	24.975	17.2789	61.5641	88.9752	102.305	52.2405	20.1995	84.2815	4.17246	2.0609	4.39956e-08	2.90976e-07	5.70166	4.26215	7.80806
PF3D7_1305300	conserved Plasmodium protein, unknown function	N/A	1389.59	1150.1	1300.85	803.373	601.842	644.605	981.728	1280.18	683.273	0.533731	-0.905814	4.54512e-08	3.00247e-07	0.775065	0.705225	0.867714
mal_mito_3	cytochrome b	CYTB	80.257	82.4176	103.673	197.613	207.329	218.75	148.34	88.7827	207.897	2.34164	1.22752	4.55522e-08	3.00559e-07	3.06428	4.36152	2.58233
PF3D7_1422700	conserved Plasmodium protein, unknown function	N/A	901.172	694.305	761.506	466.671	383.601	379.277	597.755	785.661	409.85	0.521662	-0.938812	4.84884e-08	3.19554e-07	0.644291	0.716006	0.832368
PF3D7_1125000	conserved Plasmodium protein, unknown function	N/A	71.0848	79.9201	61.7104	152.77	224.117	222.077	135.28	70.9051	199.655	2.8158	1.49355	4.86273e-08	3.20092e-07	2.86584	5.745	4.40549
PF3D7_1344800	aspartate carbamoyltransferase	ATCase	645.496	691.808	622.04	363.304	306.377	333.531	493.759	653.115	334.404	0.512014	-0.965744	4.87574e-08	3.2057e-07	0.754546	0.596831	0.938921
PF3D7_0220700	Plasmodium exported protein (hyp9), unknown function	N/A	636.323	501.998	518.367	324.542	209.847	229.563	403.44	552.229	254.65	0.461132	-1.11675	4.90562e-08	3.22155e-07	0.866504	0.500111	0.584017
PF3D7_0316200	conserved Plasmodium protein, unknown function	N/A	29.8097	39.96	27.1526	83.6056	111.639	102.305	65.7453	32.3074	99.1831	3.06998	1.61823	4.97461e-08	3.26011e-07	3.68549	4.68099	4.49609
PF3D7_1442700	conserved Plasmodium protein, unknown function	N/A	21.784	26.2238	25.9184	85.8857	81.4207	81.5113	53.7907	24.6421	82.9393	3.36576	1.75093	4.97602e-08	3.26011e-07	4.90657	5.38316	3.84895
PF3D7_0422500	pre-mRNA-splicing helicase BRR2, putative	BRR2	3809.91	3070.68	3168.21	2052.14	1378.28	1375.71	2475.82	3349.6	1602.04	0.478278	-1.06408	5.01564e-08	3.28222e-07	0.866538	0.530778	0.688661
PF3D7_0213900	conserved Plasmodium protein, unknown function	N/A	616.832	598.152	507.259	328.342	297.144	248.693	432.737	574.081	291.393	0.507581	-0.978289	5.03154e-08	3.28877e-07	0.662452	0.861296	0.600019
PF3D7_1136000	conserved Plasmodium protein, unknown function	N/A	22.9306	37.4625	32.0894	94.2463	92.3328	99.8098	63.1452	30.8275	95.463	3.09668	1.63072	5.07695e-08	3.31456e-07	4.84255	3.26621	3.97539
PF3D7_1221900	conserved Plasmodium membrane protein, unknown function	N/A	2484.53	2401.35	2344.99	1539.86	1135.69	1266.75	1862.2	2410.29	1314.1	0.545205	-0.875128	5.15733e-08	3.36247e-07	0.730235	0.626745	0.690428
PF3D7_1316200	ADP-ribosylation factor, putative	N/A	22.9306	29.97	30.8552	78.2852	104.084	127.258	65.5638	27.9186	103.209	3.69678	1.88627	5.16238e-08	3.36247e-07	4.87814	5.30834	6.72396
PF3D7_0710600	60S ribosomal protein L34	RPL34	4946.12	4338.16	3814.93	2565.17	1581.41	1746.67	3165.41	4366.41	1964.42	0.449893	-1.15235	5.1957e-08	3.38024e-07	0.785796	0.48971	0.926619
PF3D7_0623300	EGF-like membrane protein, putative	N/A	29.8097	53.6963	45.6657	114.008	169.557	178.826	98.5936	43.0572	154.13	3.57965	1.83982	5.22363e-08	3.39445e-07	5.09995	6.46907	4.79391
PF3D7_1017000	DNA polymerase delta catalytic subunit	N/A	42.4216	43.7063	39.4946	126.928	109.96	116.445	79.8259	41.8742	117.778	2.81266	1.49193	5.33148e-08	3.4605e-07	5.09768	4.70802	4.69032
PF3D7_0221300	Plasmodium exported protein, unknown function, pseudogene	N/A	11.4653	24.975	24.6841	71.4448	123.39	107.296	60.5425	20.3748	100.71	4.94287	2.30535	5.36527e-08	3.47839e-07	8.51523	8.67367	6.73923
PF3D7_1208600	mitochondrial import inner membrane translocase subunit TIM10, putative	TIM10	166.247	129.87	150.573	79.0453	41.9694	54.8954	103.767	148.897	58.6367	0.393808	-1.34444	5.40227e-08	3.49831e-07	0.845351	0.477866	0.499318
PF3D7_1209900	ABC transporter B family member 7, putative	ABCB7	21.784	22.4775	27.1526	63.8442	91.4934	88.9971	52.6248	23.8047	81.4449	3.42138	1.77458	5.46495e-08	3.5348e-07	3.92909	5.48558	5.73953
PF3D7_1035100	probable protein, unknown function	N/A	21.784	21.2288	37.0262	74.485	95.6903	91.4923	56.9511	26.6797	87.2225	3.26925	1.70896	5.50477e-08	3.55644e-07	5.82547	8.43511	3.93093
PF3D7_1223400	phospholipid-transporting ATPase, putative	N/A	4484.07	4266.98	4183.96	2759.74	2194.16	2188.33	3346.21	4311.67	2380.75	0.552163	-0.856834	5.52959e-08	3.56835e-07	0.841021	0.902768	0.810909
PF3D7_0729500	mRNA (N6-adenosine)-methyltransferase, putative	N/A	620.272	566.933	520.835	350.383	259.371	257.01	429.134	569.347	288.922	0.507462	-0.97863	5.59991e-08	3.60955e-07	0.786496	0.595284	0.817401
PF3D7_0622700	conserved Plasmodium membrane protein, unknown function	N/A	20.6375	28.7213	30.8552	69.9246	108.281	107.296	60.9526	26.738	95.1671	3.55925	1.83157	5.67973e-08	3.65678e-07	4.8413	5.76249	5.66922
PF3D7_1119600	ATP-dependent zinc metalloprotease FTSH, putative	N/A	694.796	580.669	551.691	367.104	235.029	250.356	446.608	609.052	284.163	0.466566	-1.09985	5.70584e-08	3.66936e-07	0.72201	0.710592	0.703574
PF3D7_1238100	calcyclin binding protein, putative	N/A	570.971	475.774	481.341	321.501	199.775	238.712	381.346	509.362	253.329	0.497346	-1.00768	5.71331e-08	3.66993e-07	0.872689	0.686319	0.650527
PF3D7_1227200	potassium channel K1	K1	865.629	840.409	812.108	496.313	385.28	437.5	639.54	839.382	439.697	0.523835	-0.932817	5.77126e-08	3.70289e-07	0.888618	0.749327	0.706655
PF3D7_1112700	conserved Plasmodium protein, unknown function	N/A	20.6375	32.4675	16.0447	65.3643	101.566	84.8383	53.4864	23.0499	83.9229	3.64092	1.8643	5.84162e-08	3.74373e-07	4.17876	5.19519	4.78806
PF3D7_0933200	calcyclin-binding protein, putative	N/A	43.5681	86.1638	60.4762	143.65	190.541	202.947	121.224	63.4027	179.046	2.82395	1.49771	5.87825e-08	3.76289e-07	5.61741	4.1382	5.33849
PF3D7_1406800	glideosome associated protein with multiple membrane spans 3	GAPM3	107.774	94.9051	92.5655	235.616	224.117	214.591	161.595	98.4148	224.775	2.28395	1.19153	5.98807e-08	3.8288e-07	2.72074	4.09432	2.83723
PF3D7_0203600	conserved Plasmodium protein, unknown function	N/A	9.17223	7.4925	11.1079	37.2425	64.6329	64.0446	32.2821	9.25753	55.3067	5.97424	2.57875	6.09312e-08	3.89151e-07	5.33558	14.4536	6.8802
PF3D7_0716100	protein SDA1, putative	SDA1	749.83	729.27	805.937	459.831	356.74	371.792	578.9	761.679	396.121	0.520063	-0.943243	6.18179e-08	3.94363e-07	1.16362	0.78019	0.771449
PF3D7_1134400	conserved Plasmodium protein, unknown function	N/A	21.784	39.96	38.2604	79.0453	113.318	108.127	66.7491	33.3348	100.163	3.00477	1.58725	6.28867e-08	4.00723e-07	6.16868	6.46823	3.2754
PF3D7_0507400	conserved Plasmodium protein, unknown function	N/A	8.0257	8.74126	7.40524	33.4422	49.5239	52.4002	26.5898	8.0574	45.1221	5.60008	2.48545	6.3139e-08	4.01796e-07	6.90603	7.45078	14.4593
PF3D7_1320200	TBC domain protein, putative	N/A	20.6375	33.7163	30.8552	81.3254	88.9752	99.8098	59.2199	28.403	90.0368	3.16998	1.66447	6.32569e-08	4.01796e-07	6.21101	3.94329	4.3344
PF3D7_1353400	Ran-binding protein, putative	N/A	629.444	556.943	544.285	356.464	259.371	266.159	435.444	576.891	293.998	0.509625	-0.972491	6.3271e-08	4.01796e-07	0.995601	0.571425	0.632102
PF3D7_0404300	conserved Plasmodium protein, unknown function	N/A	1925.02	1793.21	1811.82	1194.8	883.877	927.4	1422.69	1843.35	1002.03	0.54359	-0.87941	6.3493e-08	4.02747e-07	1.10489	0.766169	0.762895
PF3D7_0202600	nucleic acid binding protein, putative	N/A	443.707	468.282	471.467	268.298	217.402	201.283	345.073	461.152	228.994	0.49657	-1.00993	6.42791e-08	4.07272e-07	1.02731	0.55542	0.563012
PF3D7_0306800	T-complex protein 1 subunit beta	CCT2	2833.07	2568.68	2419.05	1749.64	1112.19	1260.93	1990.59	2606.93	1374.25	0.527153	-0.923706	6.5965e-08	4.17479e-07	0.823532	0.887035	0.638111
PF3D7_0500100	erythrocyte membrane protein 1, PfEMP1	VAR	278.606	194.805	180.194	72.2048	31.8968	58.2224	135.988	217.869	54.108	0.248351	-2.00954	6.68805e-08	4.22794e-07	0.429528	0.215331	0.660244
PF3D7_0816000	ribosome assembly protein RRB1, putative	RRB1	856.457	827.922	844.198	547.996	388.637	388.427	642.273	842.859	441.687	0.524034	-0.932268	6.76284e-08	4.27038e-07	1.08705	0.561591	0.606774
PF3D7_1102700	early transcribed membrane protein 11.1	ETRAMP11.1	5012.62	4951.3	4654.2	3205.13	2380.51	2525.19	3788.16	4872.71	2703.61	0.554848	-0.849836	6.97472e-08	4.3992e-07	0.859203	0.616077	0.858617
PF3D7_0722600	U3 small nucleolar RNA-associated protein 7, putative	UTP7	968.817	864.136	893.566	579.919	435.643	425.023	694.517	908.839	480.195	0.528361	-0.920405	7.01315e-08	4.41844e-07	0.717738	0.801598	0.831867
PF3D7_1148100	unspecified product	N/A	22.9306	38.7113	28.3868	82.0855	102.405	94.8193	61.5565	30.0095	93.1034	3.10246	1.63341	7.04616e-08	4.43424e-07	6.36452	3.91172	4.57478
PF3D7_0912900	26S proteasome regulatory subunit RPN8, putative	RPN8	724.606	666.833	676.346	449.95	322.325	297.766	522.971	689.262	356.68	0.517482	-0.95042	7.09787e-08	4.46175e-07	0.887261	0.73882	0.717755
PF3D7_0610100	pre-mRNA-splicing factor SLU7, putative	SLU7	1065.13	886.613	972.555	633.122	447.394	472.433	746.207	974.764	517.65	0.531051	-0.913077	7.16507e-08	4.49892e-07	1.00096	0.458112	0.783012
PF3D7_0819700	conserved Plasmodium protein, unknown function	N/A	8.0257	6.24375	3.70262	41.8028	32.7362	43.2509	22.627	5.99069	39.2633	6.55405	2.71239	7.26499e-08	4.55654e-07	12.0467	6.09224	15.4402
PF3D7_0616800	malate:quinone oxidoreductase, putative	MQO	368.036	298.451	288.804	182.412	107.442	111.454	226.1	318.431	133.769	0.42009	-1.25123	7.30016e-08	4.57345e-07	0.871346	0.441721	0.498844
PF3D7_0420100	serine/threonine protein kinase RIO2	RIO2	715.434	659.34	689.922	426.388	326.522	317.728	522.556	688.232	356.88	0.518545	-0.947458	7.31072e-08	4.57494e-07	0.786321	0.822441	0.417017
PF3D7_0825400	conserved Apicomplexan protein, unknown function	N/A	40.1285	59.94	27.1526	107.927	109.96	135.575	80.1139	42.407	117.821	2.77833	1.47422	7.40082e-08	4.62096e-07	4.23907	2.74123	6.69042
PF3D7_1356900	protein kinase 5	PK5	251.09	216.034	228.328	122.368	95.6903	93.9876	167.916	231.817	104.015	0.448695	-1.15619	7.39564e-08	4.62096e-07	1.00268	0.624174	0.62756
PF3D7_0912600	conserved Plasmodium protein, unknown function	N/A	16.0514	11.2388	14.8105	47.1231	69.6693	61.5494	36.7404	14.0335	59.4473	4.23608	2.08273	7.48934e-08	4.67101e-07	4.81072	10.4158	7.75685
PF3D7_0215900	palmitoyltransferase DHHC11, putative	DHHC11	20.6375	34.965	30.8552	82.0855	135.142	119.772	70.5761	28.8192	112.333	3.89785	1.96268	7.5774e-08	4.72066e-07	5.30395	7.91821	4.75199
PF3D7_0503800	60S ribosomal protein L31	RPL31	2595.74	2305.19	2138.88	1506.42	925.846	1069.63	1756.95	2346.61	1167.3	0.497441	-1.0074	7.60427e-08	4.72975e-07	0.961836	0.528192	1.02188
PF3D7_1036900	conserved Plasmodium protein, unknown function	N/A	8264.18	7809.69	7749.59	5268.67	4045.02	3994.89	6188.67	7941.15	4436.19	0.558633	-0.840027	7.60896e-08	4.72975e-07	1.03102	0.868384	1.1728
PF3D7_0715900	cation diffusion facilitator family protein, putative	CDF	32.1028	19.98	18.5131	85.8857	80.5813	74.0256	51.8481	23.532	80.1642	3.40661	1.76834	7.66033e-08	4.75639e-07	4.01134	5.53789	5.18944
PF3D7_0317300	conserved Plasmodium protein, unknown function	N/A	2930.53	2451.3	2410.41	1689.59	1210.4	1280.89	1995.52	2597.41	1393.63	0.536545	-0.898229	7.68497e-08	4.76639e-07	0.932402	0.827861	1.20898
PF3D7_1405400	DNA mismatch repair protein, putative	MutS	43.5681	42.4575	29.621	94.2463	120.872	117.277	74.6736	38.5489	110.798	2.87423	1.52318	7.73643e-08	4.78767e-07	2.62416	3.764	5.32202
PF3D7_1460300	60S ribosomal protein L29, putative	N/A	1201.56	1233.77	1170.03	756.25	561.551	616.326	923.247	1201.79	644.709	0.536459	-0.898459	7.73233e-08	4.78767e-07	1.0693	0.54453	0.694666
PF3D7_1302200	early transcribed membrane protein 13	ETRAMP13	4.58611	7.4925	9.87366	37.2425	51.2027	39.0922	24.9149	7.31743	42.5125	5.80976	2.53848	7.80994e-08	4.82781e-07	13.1329	11.4575	9.00761
PF3D7_0401800	Plasmodium exported protein (PHISTb), unknown function	PfD80	655.814	634.365	681.282	376.985	308.056	336.026	498.755	657.154	340.356	0.517924	-0.949188	7.81889e-08	4.82799e-07	0.746892	0.770472	0.581756
PF3D7_1345000	conserved Plasmodium protein, unknown function	N/A	75.6709	106.144	74.0524	173.292	239.226	245.366	152.292	85.289	219.294	2.57119	1.36244	7.94079e-08	4.89785e-07	3.27219	3.44488	5.40188
PF3D7_1438900	thioredoxin peroxidase 1	Trx-Px1	1900.94	1954.29	1843.91	1260.92	846.943	1000.59	1467.93	1899.71	1036.15	0.545426	-0.874545	8.06424e-08	4.9685e-07	0.903546	0.879342	0.762714
PF3D7_0420700	erythrocyte membrane protein 1, PfEMP1	VAR	235.038	237.263	190.068	1610.55	998.873	979.8	708.598	220.79	1196.41	5.41876	2.43796	8.29114e-08	5.10266e-07	11.2285	7.07378	9.62187
PF3D7_1360500	guanylyl cyclase beta	GCbeta	110.067	131.119	113.547	219.655	293.786	264.496	188.778	118.244	259.312	2.19302	1.13292	8.32339e-08	5.11687e-07	4.10589	3.15737	3.5513
PF3D7_1202700	conserved Plasmodium protein, unknown function	N/A	538.868	453.297	531.943	330.622	207.329	232.058	382.353	508.036	256.67	0.505219	-0.985018	8.38364e-08	5.14824e-07	0.824449	0.586088	0.690369
PF3D7_1331800	60S ribosomal protein L23, putative	N/A	4615.92	3904.84	3868.01	2586.45	1484.88	1772.46	3038.76	4129.59	1947.93	0.4717	-1.08406	8.58181e-08	5.26414e-07	0.985083	0.466591	0.592325
PF3D7_1104400	thioredoxin, putative	N/A	1879.16	1567.18	1558.8	1084.59	806.653	845.888	1290.38	1668.38	912.378	0.546864	-0.870747	8.61565e-08	5.27909e-07	0.956575	0.676905	1.10886
PF3D7_1105200	WD repeat-containing protein WRAP73, putative	WDR8	24.0771	34.965	28.3868	82.8455	137.66	126.426	72.3933	29.143	115.644	3.96815	1.98847	8.73992e-08	5.34937e-07	4.70192	6.91196	6.90504
PF3D7_1411900	p1/s1 nuclease, putative	N/A	724.606	556.943	554.159	329.102	198.935	216.255	430	611.903	248.097	0.405452	-1.3024	8.76263e-08	5.35739e-07	0.632359	0.464767	0.646422
PF3D7_0723400	conserved Plasmodium protein, unknown function	N/A	2641.6	2559.94	2575.79	1702.51	1273.35	1314.16	2011.23	2592.44	1430.01	0.551607	-0.858288	8.77709e-08	5.36036e-07	1.22293	0.793334	0.853193
PF3D7_0609800	palmitoyltransferase DHHC2, putative	DHHC2	18.3445	27.4725	27.1526	78.2852	82.2601	81.5113	52.5044	24.3232	80.6856	3.31723	1.72998	8.79253e-08	5.36392e-07	7.59683	4.6543	4.47424
PF3D7_0802200	1-cys peroxiredoxin	1-CysPxn	222.427	293.456	257.949	576.118	449.912	489.9	381.627	257.944	505.31	1.95899	0.970111	8.82628e-08	5.37864e-07	3.53945	2.69161	2.94456
PF3D7_1113400	ubiquitin domain-containing protein DSK2, putative	DSK2	1574.18	1520.98	1499.56	1005.55	708.444	782.675	1181.9	1531.57	832.222	0.543377	-0.879975	8.84283e-08	5.38284e-07	0.856358	0.627717	0.913963
PF3D7_1231600	pre-mRNA-splicing factor ATP-dependent RNA helicase PRP2, putative	PRP2	1046.78	991.508	947.871	626.282	493.561	474.928	763.488	995.387	531.59	0.534054	-0.904942	8.9443e-08	5.43276e-07	0.802089	0.67085	0.877385
PF3D7_1325000	U6 snRNA-associated Sm-like protein LSm6, putative	LSM6	245.357	214.785	196.239	109.447	93.1722	90.6606	158.277	218.794	97.76	0.446814	-1.16226	8.93508e-08	5.43276e-07	0.739303	0.570483	0.944036
PF3D7_0109500	N-acetyltransferase, putative	N/A	370.329	293.456	291.273	181.652	139.339	137.238	235.548	318.353	152.743	0.479792	-1.05952	9.23518e-08	5.59813e-07	0.682949	0.61782	0.780479
PF3D7_0400500	rifin	RIF	4.58611	4.995	3.70262	88.1659	46.1664	51.5684	33.1974	4.42791	61.9669	13.9946	3.8068	9.23661e-08	5.59813e-07	33.7973	11.3407	18.003
PF3D7_1468900	conserved Plasmodium protein, unknown function	N/A	409.311	324.675	357.92	198.373	178.79	158.032	271.184	363.969	178.398	0.490148	-1.02871	9.29509e-08	5.62746e-07	1.00677	0.675864	0.763555
PF3D7_1028800	conserved Plasmodium protein, unknown function	N/A	24.0771	31.2188	27.1526	81.3254	90.654	89.8288	57.3761	27.4828	87.2694	3.17542	1.66695	9.39177e-08	5.67983e-07	7.01655	3.56399	5.72118
PF3D7_0530500	conserved Plasmodium membrane protein, unknown function	N/A	8.0257	9.99001	24.6841	57.0038	99.8873	88.1653	47.9594	14.2333	81.6855	5.73905	2.52081	9.41203e-08	5.68592e-07	14.7544	12.2718	6.17676
PF3D7_1141300	conserved Plasmodium protein, unknown function	N/A	30.9563	56.1938	64.1788	124.648	187.184	158.864	103.671	50.4429	156.899	3.11042	1.63711	9.57311e-08	5.77699e-07	6.24063	5.4446	3.24697
PF3D7_0107700	conserved Plasmodium membrane protein, unknown function	N/A	19.491	26.2238	12.3421	60.044	95.6903	97.3146	51.851	19.3523	84.3496	4.35864	2.12388	9.61983e-08	5.79891e-07	4.1963	7.404	11.0824
PF3D7_0806500	DnaJ protein, putative	N/A	830.087	755.494	713.372	512.274	321.486	331.868	577.43	766.318	388.543	0.507025	-0.97987	9.77158e-08	5.88403e-07	0.994986	0.746131	0.686143
PF3D7_1027700	centrin-3	CEN3	50.4473	62.4375	65.413	129.209	156.126	163.023	104.443	59.4326	149.453	2.51466	1.33036	9.81498e-08	5.9038e-07	4.55374	3.69754	3.41329
PF3D7_1433600	signal peptidase complex subunit SPC1, putative	SPC1	28.6632	37.4625	29.621	76.0051	102.405	110.623	64.13	31.9156	96.3443	3.01873	1.59394	1.01175e-07	6.07924e-07	4.28829	4.58301	8.49654
PF3D7_1006200	DNA/RNA-binding protein Alba 3	ALBA3	3648.25	3573.92	3386.66	2435.96	1632.61	1828.18	2750.93	3536.28	1965.59	0.555834	-0.847274	1.01787e-07	6.10939e-07	1.13759	0.85484	0.858752
PF3D7_0809100	erythrocyte membrane protein 1, PfEMP1	VAR	409.311	233.516	218.455	8064.9	3811.67	4326.76	2844.1	287.094	5401.11	18.813	4.23366	1.02246e-07	6.13036e-07	35.0316	24.1368	27.1263
PF3D7_1403100	condensin complex subunit 1, putative	CND1	143.316	142.358	135.763	342.023	256.014	291.944	218.569	140.479	296.66	2.11178	1.07846	1.03869e-07	6.22098e-07	4.24301	2.65928	2.94515
PF3D7_0532700	erythrocyte membrane protein 1 (PfEMP1), pseudogene	VAR	12.6118	19.98	12.3421	48.6432	67.9905	64.8764	37.7407	14.978	60.5034	4.03949	2.01417	1.04255e-07	6.23742e-07	8.9205	3.95409	6.94811
PF3D7_0512200	glutathione synthetase	GS	167.393	117.383	144.402	66.8844	50.3633	54.8954	100.22	143.059	57.3811	0.4011	-1.31797	1.04762e-07	6.26104e-07	0.525056	0.718885	0.45364
PF3D7_1141400	phosphatidylinositol N-acetylglucosaminyltransferase subunit H, putative	PIGH	11.4653	26.2238	24.6841	75.245	67.1511	74.8574	46.6044	20.7911	72.4178	3.48312	1.80038	1.05888e-07	6.32157e-07	8.65878	4.25265	2.74609
PF3D7_1361000	protein arginine N-methyltransferase 5, putative	PRMT5	256.822	283.466	259.184	125.408	126.748	120.604	195.372	266.491	124.253	0.466257	-1.1008	1.0626e-07	6.33702e-07	0.869263	0.695027	0.693529
PF3D7_0815600	eukaryotic translation initiation factor 3 subunit G, putative	EIF3G	2070.63	2036.71	1946.34	1257.88	992.997	1087.93	1565.42	2017.9	1112.94	0.551533	-0.858481	1.07922e-07	6.42925e-07	1.08142	0.757847	0.833091
PF3D7_0519200	V-type proton ATPase 16 kDa proteolipid subunit	N/A	1649.85	1906.84	1701.97	1021.51	841.068	1022.22	1357.24	1752.89	961.598	0.548579	-0.866229	1.0828e-07	6.44369e-07	0.816883	0.732517	0.543864
PF3D7_0306300	glutaredoxin 1	GRX1	706.262	735.514	708.435	473.511	285.392	365.969	545.847	716.737	374.958	0.523145	-0.934716	1.13448e-07	6.74403e-07	0.93347	0.504876	0.855716
PF3D7_1116000	rhoptry neck protein 4	RON4	55.0334	58.6913	44.4315	152.01	126.748	128.921	94.3058	52.7187	135.893	2.5777	1.36608	1.14699e-07	6.81119e-07	3.77448	3.79136	4.49863
PF3D7_1005500	regulator of nonsense transcripts 1, putative	UPF1	1193.54	1165.08	1139.17	726.608	556.515	609.672	898.431	1165.93	630.932	0.54114	-0.885927	1.15251e-07	6.83669e-07	1.00898	0.628174	1.09361
PF3D7_1242800	rab specific GDP dissociation inhibitor	rabGDI	2570.52	2332.67	2375.85	1658.43	1170.95	1203.54	1885.33	2426.34	1344.31	0.554046	-0.851923	1.15671e-07	6.8543e-07	0.898281	0.653159	0.839125
PF3D7_1363600	conserved Plasmodium protein, unknown function	N/A	5.73264	6.24375	1.23421	33.4422	62.9542	41.5874	25.1991	4.40353	45.9946	10.4449	3.38473	1.16649e-07	6.90496e-07	9.19461	15.0663	45.15
PF3D7_1019800	tRNA methyltransferase, putative	N/A	18.3445	27.4725	19.7473	60.804	78.9026	85.6701	48.4902	21.8548	75.1256	3.43749	1.78136	1.1792e-07	6.97276e-07	5.33242	3.39628	6.88039
PF3D7_1214100	GPI ethanolamine phosphate transferase 3, putative	PIGO	22.9306	23.7263	16.0447	63.0842	78.9026	78.1844	47.1454	20.9005	73.3904	3.51142	1.81205	1.18105e-07	6.9763e-07	4.3361	4.96925	6.52939
PF3D7_1126600	steryl ester hydrolase, putative	N/A	204.082	167.333	161.681	91.2061	58.7572	78.1844	126.874	177.699	76.0492	0.427967	-1.22443	1.18869e-07	7.01402e-07	0.556178	0.608805	0.591824
PF3D7_0110600	phosphatidylinositol-4-phosphate 5-kinase	PIP5K	2805.56	2486.26	2346.23	1649.31	1330.43	1274.24	1982	2546.02	1417.99	0.556946	-0.844391	1.20594e-07	7.10831e-07	1.11548	0.853458	0.908216
PF3D7_1317800	40S ribosomal protein S19	RPS19	7364.15	6323.67	6110.56	4187.12	2461.93	2783.03	4871.74	6599.46	3144.03	0.476406	-1.06974	1.20836e-07	7.11508e-07	0.942342	0.511996	0.930662
PF3D7_1247400	peptidyl-prolyl cis-trans isomerase FKBP35	FKBP35	475.809	422.078	435.675	269.818	195.578	206.274	334.205	444.521	223.89	0.503665	-0.989462	1.21236e-07	7.12477e-07	0.850256	0.636256	0.614467
PF3D7_1451900	ribosome biogenesis protein TSR1, putative	TSR1	807.156	675.574	762.74	480.352	348.346	357.652	571.97	748.49	395.45	0.52833	-0.920488	1.21256e-07	7.12477e-07	0.793583	1.05635	0.574028
PF3D7_0501100	heat shock protein 40, type II	HSP40	2092.41	2062.94	1958.69	1276.12	1037.48	1068.8	1582.74	2038.01	1127.47	0.55322	-0.854076	1.23171e-07	7.22966e-07	0.945228	0.82202	0.715771
PF3D7_0925100	conserved Plasmodium protein, unknown function	N/A	33.2493	36.2138	22.2157	76.0051	109.121	94.8193	61.9373	30.5596	93.315	3.05354	1.61048	1.24264e-07	7.28615e-07	4.06928	4.68378	6.36134
PF3D7_1324000	conserved Plasmodium protein, unknown function	N/A	597.341	548.202	618.338	322.261	301.341	293.607	446.848	587.96	305.736	0.519995	-0.94343	1.25449e-07	7.34791e-07	0.719409	1.12613	0.581286
PF3D7_1315400	zinc finger (CCCH type) protein, putative	N/A	2254.08	1985.51	1935.24	1393.93	1029.93	994.771	1598.91	2058.28	1139.54	0.553641	-0.852978	1.26516e-07	7.39488e-07	0.812627	0.869127	0.613392
PF3D7_1450500	conserved Plasmodium protein, unknown function	N/A	43.5681	53.6963	49.3683	114.768	114.996	155.537	88.6556	48.8776	128.434	2.62766	1.39378	1.2651e-07	7.39488e-07	3.46154	3.58829	3.75954
PF3D7_1013100	U3 small nucleolar RNA-associated protein 13, putative	UTP13	764.735	691.808	710.903	448.43	344.149	350.998	551.837	722.482	381.192	0.527615	-0.922442	1.26701e-07	7.39798e-07	0.798756	1.00938	0.693964
PF3D7_0418900	conserved Plasmodium protein, unknown function	N/A	53.8868	61.1888	49.3683	112.487	154.448	153.873	97.5421	54.8146	140.269	2.55898	1.35557	1.27503e-07	7.43702e-07	3.35829	2.98483	4.94319
PF3D7_0718300	cysteine repeat modular protein 2	CRMP2	24.0771	38.7113	28.3868	90.446	152.769	125.594	76.664	30.3917	122.936	4.04506	2.01616	1.2813e-07	7.45798e-07	5.03609	5.31836	7.74755
PF3D7_1361900	proliferating cell nuclear antigen 1	PCNA1	55.0334	54.945	51.8367	253.857	170.396	165.518	125.264	53.9384	196.59	3.64472	1.86581	1.28067e-07	7.45798e-07	7.85893	5.80334	5.07958
PF3D7_1034400	flavoprotein subunit of succinate dehydrogenase	SDHA	42.4216	51.1988	32.0894	99.5666	120.033	126.426	78.6225	41.9032	115.342	2.75257	1.46078	1.2839e-07	7.46532e-07	3.88994	3.08319	8.05062
PF3D7_1111600	endonuclease/exonuclease/phosphatase family protein, putative	N/A	27.5167	26.2238	24.6841	78.2852	135.142	117.277	68.188	26.1415	110.234	4.21683	2.07616	1.28734e-07	7.47753e-07	4.7152	6.77726	9.70841
PF3D7_0731200	Plasmodium exported protein, unknown function	N/A	21.784	23.7263	25.9184	96.5264	72.1874	66.5399	51.1137	23.8096	78.4179	3.29355	1.71964	1.30326e-07	7.55428e-07	7.52811	3.63997	3.38561
PF3D7_1438400	metacaspase-like protein	MCA2	408.164	449.55	457.891	194.573	238.386	232.89	330.242	438.535	221.95	0.506116	-0.98246	1.3022e-07	7.55428e-07	0.76691	0.627067	0.80664
PF3D7_1358600	zinc finger protein, putative	N/A	272.874	273.476	219.689	146.69	99.8873	108.959	186.929	255.346	118.512	0.464123	-1.10742	1.34897e-07	7.81112e-07	0.709254	0.606585	0.449111
PF3D7_0302200	cytoadherence linked asexual protein 3.2	CLAG3.2	11.4653	7.4925	13.5763	50.9234	51.2027	49.0732	30.6222	10.8447	50.3998	4.64741	2.21643	1.38971e-07	8.02209e-07	9.22643	8.38748	6.25092
PF3D7_0322000	peptidyl-prolyl cis-trans isomerase	CYP19A	4669.81	4219.53	3965.51	2910.99	1868.48	2151.73	3297.68	4284.95	2310.4	0.53919	-0.891134	1.38919e-07	8.02209e-07	1.10969	0.688316	0.808727
PF3D7_1321000	conserved Plasmodium protein, unknown function	N/A	8.0257	29.97	20.9815	75.245	130.105	131.416	65.9573	19.6591	112.256	5.71011	2.51352	1.38868e-07	8.02209e-07	16.4825	5.32668	8.09624
PF3D7_0710500	conserved Plasmodium protein, unknown function	N/A	29.8097	38.7113	45.6657	103.367	133.463	168.013	86.5049	38.0622	134.948	3.54545	1.82597	1.42957e-07	8.24368e-07	5.89492	7.86389	4.26414
PF3D7_1366900	conserved Plasmodium protein, unknown function	N/A	4485.22	3804.94	3719.9	2613.81	1709.84	1874.76	3034.75	4003.35	2066.14	0.516101	-0.954274	1.45477e-07	8.3803e-07	0.811384	0.584709	0.834833
PF3D7_0108700	secreted ookinete protein, putative	PSOP24	2244.9	1786.96	1710.61	1094.47	736.983	815.945	1398.31	1914.16	882.467	0.461021	-1.1171	1.47178e-07	8.46954e-07	0.828824	0.940712	0.552825
PF3D7_1453700	co-chaperone p23	P23	4285.72	3648.85	3971.68	2689.82	1689.69	1898.88	3030.77	3968.75	2092.8	0.527319	-0.923253	1.49372e-07	8.58694e-07	0.857649	0.812978	0.74126
PF3D7_1112300	conserved Plasmodium protein, unknown function	N/A	13.7583	52.4475	37.0262	102.607	135.142	158.864	83.3074	34.4107	132.204	3.84195	1.94184	1.50674e-07	8.65292e-07	12.7061	4.82182	6.82553
PF3D7_0801900	lysine-specific histone demethylase, putative	N/A	2270.13	2061.69	2047.55	1358.21	1100.44	1094.58	1655.43	2126.45	1184.41	0.556988	-0.844281	1.53118e-07	8.78176e-07	1.06373	0.789269	0.732154
PF3D7_1418900	ATP-dependent RNA helicase DBP4, putative	DBP4	674.159	604.395	619.572	365.584	313.092	319.391	482.699	632.709	332.689	0.525817	-0.927366	1.53232e-07	8.78176e-07	0.728685	0.663798	0.815796
PF3D7_0418600	regulator of chromosome condensation, putative	N/A	10.3188	12.4875	22.2157	53.2035	62.1148	63.2129	37.2589	15.0073	59.5104	3.96542	1.98747	1.55063e-07	8.87757e-07	9.06442	6.10334	3.67804
PF3D7_0410200	tRNA Isoleucine	N/A	9.17223	26.2238	19.7473	76.7651	113.318	143.061	64.7144	18.3811	111.048	6.04141	2.59489	1.5591e-07	8.89267e-07	11.9585	6.60485	11.8109
PF3D7_1007100	conserved Plasmodium protein, unknown function	N/A	5.73264	13.7363	16.0447	44.0829	78.0632	69.0351	37.7825	11.8379	63.7271	5.38332	2.4285	1.55851e-07	8.89267e-07	15.9741	6.97498	7.4408
PF3D7_1148700	Plasmodium exported protein (PHISTc), unknown function	GEXP12	5441.42	5435.81	5381.14	3530.43	2830.42	2819.63	4239.81	5419.46	3060.16	0.564661	-0.824542	1.55964e-07	8.89267e-07	0.856011	0.864745	0.474478
PF3D7_1414500	atypical protein kinase, ABC-1 family, putative	ABCk2	2600.33	2217.78	2189.48	1545.94	1139.89	1229.32	1820.46	2335.86	1305.05	0.558702	-0.839849	1.55941e-07	8.89267e-07	0.784385	0.853583	0.508421
PF3D7_0932300	M18 aspartyl aminopeptidase	M18AAP	541.162	524.475	551.691	304.78	257.692	275.309	409.185	539.109	279.26	0.518004	-0.948966	1.60434e-07	9.13818e-07	1.00258	0.76373	0.743767
PF3D7_1348700	WD repeat-containing protein 16, putative	WDR16	22.9306	36.2138	22.2157	74.485	120.033	115.613	65.2484	27.12	103.377	3.81183	1.93048	1.61027e-07	9.16261e-07	4.52261	4.3128	8.62048
PF3D7_1457700	large ribosomal subunit nuclear export factor, putative	N/A	1063.98	979.021	921.953	636.162	501.955	466.611	761.613	988.317	534.909	0.541232	-0.88568	1.62554e-07	9.24011e-07	0.785693	0.859055	0.603942
PF3D7_0503300	serine/arginine-rich splicing factor 12	SRSF12	2279.3	2026.72	1910.55	1368.09	841.907	929.063	1559.27	2072.19	1046.35	0.50495	-0.985787	1.64434e-07	9.33665e-07	1.05521	0.509704	0.628576
PF3D7_0524400	ribosome-interacting GTPase 1, putative	RBG1	1664.76	1558.44	1488.45	1079.27	767.201	750.237	1218.06	1570.55	865.57	0.551125	-0.859549	1.64587e-07	9.33665e-07	0.596794	0.795569	0.844729
PF3D7_1401400	early transcribed membrane protein 14.1	ETRAMP14	10331.4	9732.76	9167.69	6899.74	4449.6	5072	7608.86	9743.94	5473.78	0.561762	-0.831968	1.68147e-07	9.5289e-07	1.05261	0.683146	0.741317
PF3D7_0415200	conserved Plasmodium protein, unknown function	N/A	38.982	24.975	32.0894	113.248	88.9752	82.3431	63.4354	32.0155	94.8553	2.9628	1.56696	1.70054e-07	9.6272e-07	5.17157	5.53766	3.82453
PF3D7_1106500	conserved Plasmodium protein, unknown function	N/A	573.264	464.535	509.728	332.142	227.474	239.544	391.115	515.842	266.387	0.516411	-0.953408	1.72471e-07	9.75416e-07	0.806686	0.637159	0.778451
PF3D7_0515100	rhomboid protease ROM9	ROM9	24.0771	66.1838	40.7288	126.168	162.002	197.956	102.853	43.6632	162.042	3.71118	1.89188	1.76141e-07	9.94633e-07	6.52141	4.24391	5.94838
PF3D7_1434500	dynein-related AAA-type ATPase, putative	N/A	2935.11	2375.12	2554.81	1735.96	1251.53	1245.96	2016.41	2621.68	1411.15	0.53826	-0.893624	1.76226e-07	9.94633e-07	1.03978	0.646551	0.630401
PF3D7_0936600	gametocyte exported protein 5	GEXP5	2724.15	2945.8	2931.24	1697.19	1484.04	1648.53	2238.49	2867.07	1609.92	0.561522	-0.832587	1.77289e-07	9.99623e-07	1.10768	0.744944	0.770252
PF3D7_1026200	conserved Plasmodium protein, unknown function	N/A	13.7583	21.2288	7.40524	44.0829	68.8299	59.8859	35.8652	14.1308	57.5996	4.07618	2.02722	1.77469e-07	9.9963e-07	2.94951	5.23976	13.5531
PF3D7_0100900	rifin	RIF	1.14653	0	1.23421	16.7211	26.0211	19.962	10.8475	0.793579	20.9014	26.3381	4.71908	1.78351e-07	1.00358e-06	19.9293	Inf	25.0762
PF3D7_1104000	phenylalanine--tRNA ligase beta subunit	N/A	662.694	719.28	680.048	388.386	346.668	357.652	525.788	687.341	364.235	0.529919	-0.916156	1.82181e-07	1.0241e-06	1.03033	0.591376	0.679817
PF3D7_0507200	subtilisin-like protease 3	SUB3	4.58611	2.4975	2.46841	31.9221	33.5756	23.289	16.3898	3.18401	29.5955	9.29505	3.21646	1.86627e-07	1.04804e-06	12.391	20.8968	14.0619
PF3D7_0413400	erythrocyte membrane protein 1 (PfEMP1), exon 1, pseudogene	VAR	41.275	38.7113	34.5578	111.727	97.3691	110.623	72.3772	38.1814	106.573	2.79123	1.4809	1.89638e-07	1.06388e-06	5.62307	3.08709	5.53577
PF3D7_0318600	cleavage and polyadenylation specificity factor, putative	N/A	783.079	691.808	718.309	490.233	350.025	327.709	560.194	731.065	389.322	0.532541	-0.909035	1.97095e-07	1.1046e-06	1.03756	0.665387	0.93225
PF3D7_1364400	conserved Plasmodium protein, unknown function	N/A	1155.7	970.279	913.313	613.361	354.222	432.509	739.898	1013.1	466.697	0.460664	-1.11821	1.98014e-07	1.10864e-06	0.933034	0.447948	0.612135
PF3D7_1015700	tubulin binding cofactor c, putative	N/A	19.491	32.4675	17.2789	82.8455	114.157	147.219	68.9099	23.0791	114.741	4.97162	2.31372	2.02941e-07	1.13508e-06	8.74498	4.95464	12.9895
PF3D7_1116800	heat shock protein 101	HSP101	14681.3	11923.1	12097.7	8140.14	5299.9	5580.2	9620.39	12900.7	6340.08	0.491453	-1.02488	2.05327e-07	1.14728e-06	1.15178	0.545563	0.797678
PF3D7_1421300	conserved Plasmodium protein, unknown function	N/A	8.0257	18.7313	18.5131	51.6834	88.9752	86.5018	45.4051	15.09	75.7202	5.0179	2.32708	2.08215e-07	1.16226e-06	8.79993	8.33931	7.24424
PF3D7_0111500	UMP-CMP kinase, putative	N/A	51.5938	66.1838	44.4315	115.528	148.572	173.004	99.8854	54.0697	145.701	2.69469	1.43012	2.0883e-07	1.16452e-06	3.9811	3.31946	5.33278
PF3D7_0312800	60S ribosomal protein L26, putative	N/A	4102.28	3324.17	3229.92	2180.58	1521.81	1717.56	2679.39	3552.12	1806.65	0.508612	-0.975363	2.13712e-07	1.19056e-06	0.80539	0.615004	1.07621
PF3D7_0906910	tubulin-specific chaperone, putative	N/A	310.709	300.949	322.128	180.132	138.499	135.575	231.332	311.262	151.402	0.486413	-1.03975	2.1458e-07	1.19421e-06	1.10005	0.733992	0.703817
PF3D7_0410800	conserved Plasmodium protein, unknown function	N/A	632.884	570.679	539.349	350.383	268.604	297.766	443.278	580.97	305.585	0.52599	-0.926893	2.17608e-07	1.20985e-06	0.738261	0.964257	0.675857
PF3D7_0622600	cytochrome b-c1 complex subunit 9, putative	QCR9	13.7583	28.7213	13.5763	54.7236	72.1874	73.1939	42.6935	18.6853	66.7016	3.56974	1.83582	2.20809e-07	1.22642e-06	5.3447	3.22065	8.53187
PF3D7_1357700	U3 small nucleolar RNA-associated protein 21, putative	UTP21	1116.72	979.021	1079.93	638.442	569.945	532.319	819.396	1058.56	580.236	0.548138	-0.867388	2.22736e-07	1.2359e-06	0.971306	0.696477	0.650037
PF3D7_1332600	apurinic/apyrimidinic endonuclease Apn1, putative	APN1	41.275	39.96	43.1973	96.5264	125.908	115.613	77.08	41.4774	112.683	2.71672	1.44187	2.25156e-07	1.24808e-06	3.18559	6.39326	3.76178
PF3D7_1406200	conserved Plasmodium protein, unknown function	N/A	2412.3	2214.04	2463.48	1535.3	1200.33	1250.12	1845.93	2363.27	1328.58	0.56218	-0.830897	2.27774e-07	1.26134e-06	1.05482	0.712976	1.03695
mal_rna_14	unspecified product	LSUA	126.118	118.631	157.979	1128.68	564.069	1071.29	527.794	134.243	921.345	6.86328	2.7789	2.283e-07	1.26296e-06	14.4288	8.33714	10.0017
PF3D7_0204000	condensin-2 complex subunit H2, putative	N/A	21.784	23.7263	22.2157	59.2839	88.1358	78.1844	48.8884	22.5753	75.2014	3.33113	1.73601	2.28519e-07	1.26296e-06	5.65327	4.5592	6.08611
PF3D7_1333400	conserved protein, unknown function	N/A	920.663	826.673	825.685	557.117	416.337	418.369	660.807	857.673	463.941	0.54093	-0.886487	2.30623e-07	1.27333e-06	0.795177	0.843839	0.604637
PF3D7_0302500	cytoadherence linked asexual protein 3.1	CLAG3.1	80.257	93.6563	88.8629	204.454	195.578	190.47	142.213	87.5921	196.834	2.24717	1.16811	2.31399e-07	1.27635e-06	3.42315	2.67588	3.39201
PF3D7_1248900	26S protease regulatory subunit 8, putative	RPT6	918.369	805.444	786.19	573.078	378.564	402.566	644.035	836.668	451.403	0.539525	-0.890239	2.31869e-07	1.27768e-06	0.967136	0.768229	0.671667
PF3D7_0514500	conserved Plasmodium membrane protein, unknown function	N/A	53.8868	97.4026	65.413	158.851	219.92	232.058	137.922	72.2341	203.609	2.81874	1.49505	2.33554e-07	1.28469e-06	4.88565	2.9693	7.24915
PF3D7_0927800	cytochrome c oxidase subunit 5B, putative	COX5B	41.275	68.6813	59.2419	136.809	122.551	158.864	97.9037	56.3994	139.408	2.4718	1.30556	2.33831e-07	1.28469e-06	3.97437	2.83717	4.6899
PF3D7_1302000	EMP1-trafficking protein	PTP6	2909.89	2688.56	2773.26	1977.65	1343.02	1394.01	2181.07	2790.57	1571.56	0.563168	-0.828362	2.33639e-07	1.28469e-06	0.946256	0.649976	0.832645
PF3D7_1438700	DNA primase small subunit	N/A	58.473	93.6563	75.2866	174.052	256.853	270.318	154.773	75.8053	233.741	3.08344	1.62454	2.36917e-07	1.30037e-06	5.0571	3.28105	4.73499
PF3D7_0823600	lipoate-protein ligase B	LipB	104.334	88.6613	101.205	36.4824	31.0574	38.2604	66.6668	98.0668	35.2667	0.35962	-1.47546	2.37261e-07	1.30098e-06	0.435164	0.607335	0.462679
PF3D7_0100300	erythrocyte membrane protein 1, PfEMP1	VAR	13.7583	16.2338	20.9815	230.295	121.711	134.743	89.6206	16.9912	162.25	9.54905	3.25536	2.38471e-07	1.30604e-06	28.4379	8.96969	8.469
PF3D7_0812500	RNA-binding protein, putative	N/A	2473.06	2160.34	2205.53	1545.18	1122.26	1180.25	1781.1	2279.64	1282.57	0.562617	-0.829775	2.38887e-07	1.30604e-06	0.85109	1.05406	0.752151
PF3D7_1040200	stevor	N/A	13.7583	8.74126	3.70262	91.2061	54.5603	54.0636	37.672	8.73407	66.61	7.62645	2.93101	2.38823e-07	1.30604e-06	8.88722	8.4117	25.5686
PF3D7_0216700	autophagy-related protein 11, putative	ATG11	61.9125	67.4325	45.6657	133.009	149.411	149.715	101.191	58.3369	144.045	2.46919	1.30404	2.46858e-07	1.3483e-06	3.82437	3.44411	4.88638
PF3D7_0728500	conserved Plasmodium protein, unknown function	N/A	12.6118	17.4825	18.5131	55.4837	67.1511	60.7176	38.66	16.2025	61.1175	3.77211	1.91537	2.49174e-07	1.35962e-06	5.80432	6.37898	2.96985
PF3D7_1030100	pre-mRNA-splicing factor ATP-dependent RNA helicase PRP22, putative	PRP22	2179.55	1835.66	1726.66	1187.96	739.502	787.666	1409.5	1913.96	905.042	0.472864	-1.0805	2.5099e-07	1.36819e-06	0.642183	0.533864	0.583048
PF3D7_1478100	Plasmodium exported protein (hyp13), unknown function	N/A	11.4653	13.7363	12.3421	44.843	58.7572	55.7271	32.8118	12.5145	53.1091	4.24379	2.08535	2.51896e-07	1.37179e-06	6.29225	5.05829	7.16095
PF3D7_1017600	conserved Plasmodium protein, unknown function	N/A	1496.22	1417.33	1605.7	966.784	790.704	754.396	1171.86	1506.42	837.295	0.555818	-0.847315	2.52153e-07	1.37185e-06	1.09847	1.2725	0.544518
PF3D7_0607800	GTP-binding protein, putative	N/A	42.4216	49.95	66.6472	110.967	139.339	150.546	93.3119	53.0063	133.617	2.52079	1.33387	2.53255e-07	1.37629e-06	4.44697	6.36282	2.61798
PF3D7_1230700	protein transport protein SEC13	SEC13	2829.63	2659.84	2742.41	1916.09	1367.36	1359.91	2145.87	2743.96	1547.79	0.56407	-0.826053	2.53461e-07	1.37629e-06	0.879832	0.815635	0.584887
PF3D7_0212300	peptide chain release factor subunit 1, putative	N/A	2914.48	2611.14	2285.75	1639.43	1049.24	1113.71	1935.62	2603.79	1267.46	0.486775	-1.03867	2.60188e-07	1.41144e-06	0.750106	0.823218	0.596475
PF3D7_0114200	exported protein family 3	EPF3	3.43959	6.24375	8.63945	41.0427	44.4876	25.7842	21.6062	6.1076	37.1048	6.0752	2.60293	2.61264e-07	1.4159e-06	17.8913	9.7836	3.87333
PF3D7_0509200	leucine-rich repeat protein	LRR2	18.3445	39.96	35.792	99.5666	165.36	173.004	88.6711	31.3655	145.977	4.65405	2.21849	2.6189e-07	1.41791e-06	7.27641	5.57679	8.4641
PF3D7_1012100	conserved Plasmodium protein, unknown function	N/A	14.9049	44.955	16.0447	72.9649	78.9026	86.5018	52.379	25.3015	79.4564	3.14038	1.65094	2.6284e-07	1.42168e-06	10.0718	2.47327	8.21937
PF3D7_1475500	LCCL domain-containing protein	CCp1	169.686	174.825	193.771	93.4862	73.8662	68.2034	128.973	179.427	78.5186	0.437607	-1.19229	2.63772e-07	1.42534e-06	0.71584	0.670361	0.415157
PF3D7_0506700	GTPase-activating protein, putative	N/A	405.871	389.61	345.578	228.015	170.396	177.162	286.105	380.353	191.858	0.50442	-0.987302	2.68554e-07	1.44978e-06	0.661912	0.57958	0.65523
PF3D7_1229100	multidrug resistance-associated protein 2	MRP2	17242.6	14199.5	14756.2	10296.4	7130.61	7311.9	11822.9	15399.5	8246.3	0.535493	-0.90106	2.69494e-07	1.45344e-06	0.703568	0.665483	0.633322
PF3D7_1005400	conserved Plasmodium protein, unknown function	N/A	2.29306	6.24375	2.46841	23.5616	40.2907	27.4477	17.0509	3.66841	30.4333	8.29605	3.05243	2.70595e-07	1.45798e-06	16.5305	7.63079	17.6352
PF3D7_0815200	importin beta, putative	N/A	1633.8	1574.67	1645.2	1029.87	836.871	844.225	1260.77	1617.89	903.655	0.558538	-0.840272	2.73331e-07	1.47129e-06	1.2969	0.748905	0.78232
PF3D7_1222000	tRNA-splicing ligase RtcB, putative	N/A	28.6632	14.985	12.3421	61.5641	81.4207	58.2224	42.8663	18.6634	67.0691	3.59361	1.84543	2.74253e-07	1.47484e-06	4.41902	7.65663	7.19195
PF3D7_1323200	V-type proton ATPase subunit G, putative	N/A	1084.62	895.354	876.287	601.96	444.876	519.011	737.017	952.086	521.949	0.548216	-0.867183	2.75346e-07	1.47929e-06	0.744046	0.669615	1.03715
PF3D7_0420600	conserved Plasmodium protein, unknown function	N/A	11.4653	12.4875	16.0447	46.3631	69.6693	48.2414	34.0452	13.3325	54.7579	4.1071	2.03812	2.75842e-07	1.47984e-06	8.40018	6.84748	5.19959
PF3D7_1018600	tRNA wybutosine-synthesizing protein, putative	N/A	1264.62	1163.84	1177.43	791.973	577.5	622.148	932.918	1201.96	663.873	0.552324	-0.856413	2.75978e-07	1.47984e-06	1.01278	0.831927	1.20214
PF3D7_1217200	multiple RNA-binding domain-containing protein 1, putative	MRD1	1396.47	1201.3	1232.97	825.415	645.49	655.418	992.844	1276.91	708.774	0.555068	-0.849264	2.77262e-07	1.48529e-06	0.794245	0.688531	0.84123
PF3D7_1226700	U3 small nucleolar RNA-interacting protein 2, putative	RRP9	543.455	530.719	512.196	318.461	264.408	247.861	402.85	528.79	276.91	0.523667	-0.933278	2.7945e-07	1.49558e-06	1.04186	0.736701	0.662767
PF3D7_1129200	26S proteasome regulatory subunit RPN7, putative	RPN7	1226.79	1142.61	1118.19	700.007	604.36	625.475	902.904	1162.53	643.28	0.553346	-0.853746	2.80035e-07	1.49728e-06	0.85555	0.72628	0.725957
PF3D7_1462400	conserved Plasmodium protein, unknown function	N/A	974.549	825.424	852.837	585.239	432.285	427.519	682.976	884.27	481.681	0.544721	-0.876409	2.8057e-07	1.4987e-06	0.971172	0.878048	1.14048
PF3D7_1356300	ubiquitin-conjugating enzyme E2, putative	N/A	49.3007	46.2038	66.6472	117.048	130.945	158.032	94.6961	54.0506	135.342	2.50398	1.32422	2.84828e-07	1.51952e-06	3.74199	4.23486	3.17723
PF3D7_1405800	ribosome biogenesis protein BOP1, putative	BOP1	2297.64	2097.9	2151.22	1425.85	1109.67	1158.63	1706.82	2182.26	1231.38	0.564271	-0.825539	2.85012e-07	1.51952e-06	1.09099	0.64902	0.696192
PF3D7_1205900	conserved protein, unknown function	N/A	1241.69	1143.86	1079.93	771.451	569.945	571.411	896.381	1155.16	637.603	0.551961	-0.857362	2.86959e-07	1.52844e-06	0.941356	0.669364	1.07085
PF3D7_1402400	zinc finger protein, putative	N/A	241.918	171.079	191.302	102.607	71.3481	84.8383	143.849	201.433	86.2644	0.428254	-1.22346	2.91439e-07	1.55082e-06	0.755034	0.64826	0.660974
PF3D7_0307900	conserved Plasmodium protein, unknown function	N/A	51.5938	48.7013	60.4762	118.568	182.987	180.489	107.136	53.5904	160.681	2.99832	1.58416	2.93527e-07	1.56045e-06	3.86991	3.4111	4.81072
PF3D7_0626100	oxidoreductase, short-chain dehydrogenase family, putative	N/A	230.452	174.825	233.265	102.607	104.924	87.3336	155.568	212.848	98.288	0.461777	-1.11473	2.98487e-07	1.5853e-06	0.596903	0.808817	0.655606
PF3D7_0413500	phosphoglucomutase-2	PGM2	10.3188	17.4825	17.2789	61.5641	62.9542	49.0732	36.4453	15.0267	57.8638	3.85073	1.94513	3.00387e-07	1.59388e-06	9.77662	6.0505	5.30101
PF3D7_0609500	conserved Plasmodium protein, unknown function	N/A	30.9563	43.7063	55.5393	107.927	169.557	167.181	95.8112	43.4006	148.222	3.4152	1.77197	3.0979e-07	1.64221e-06	5.2275	5.32692	3.90665
PF3D7_0608500	proteasome subunit alpha type-2, putative	N/A	739.511	651.848	717.074	459.831	325.683	346.839	540.131	702.811	377.451	0.537059	-0.896848	3.11783e-07	1.65121e-06	0.865742	0.650104	0.801215
PF3D7_1318800	translocation protein SEC63, putative	SEC63	1527.18	1376.12	1419.34	1010.11	668.154	730.275	1121.86	1440.88	802.845	0.557191	-0.843756	3.17388e-07	1.6793e-06	1.02511	0.793607	0.674908
PF3D7_0219600	replication factor C subunit 1, putative	RFC1	40.1285	32.4675	32.0894	120.848	88.1358	85.6701	66.5566	34.8951	98.218	2.81466	1.49296	3.28721e-07	1.73762e-06	2.77225	4.38695	4.47427
PF3D7_0934500	V-type proton ATPase subunit E, putative	N/A	939.007	855.394	802.235	576.118	412.14	428.35	668.874	865.545	472.203	0.545555	-0.874202	3.30843e-07	1.74718e-06	0.876662	0.736444	0.870498
PF3D7_0709100	Cg1 protein	N/A	96.3084	94.9051	112.313	236.376	193.899	227.067	160.145	101.175	219.114	2.16568	1.11482	3.35525e-07	1.77023e-06	3.94853	2.416	3.20639
PF3D7_1108800	conserved Plasmodium protein, unknown function	N/A	9.17223	16.2338	9.87366	38.0025	63.7936	64.0446	33.5201	11.7599	55.2802	4.70075	2.23289	3.38491e-07	1.78419e-06	5.66172	6.89899	10.0566
PF3D7_1119300	splicing factor U2AF small subunit, putative	U2AF1	966.524	819.181	782.487	543.436	328.201	412.547	642.063	856.064	428.061	0.500035	-0.9999	3.39053e-07	1.78546e-06	0.999655	0.592437	0.72208
PF3D7_0403200	pre-mRNA splicing factor, putative	N/A	1276.09	1086.41	1116.96	787.412	526.297	615.494	901.443	1159.82	643.068	0.554455	-0.850857	3.40763e-07	1.79278e-06	0.997904	0.812196	1.25367
PF3D7_0704800	protein phosphatase PPM12, putative	PPM12	18.3445	31.2188	16.0447	60.044	84.7783	72.3621	47.1321	21.8693	72.3948	3.31034	1.72698	3.42959e-07	1.79979e-06	4.36471	5.5634	5.52114
PF3D7_1225200	conserved Plasmodium protein, unknown function	N/A	418.483	383.366	359.154	206.734	192.22	194.629	292.431	387.001	197.861	0.511267	-0.967851	3.43063e-07	1.79979e-06	0.658755	1.0272	0.6634
PF3D7_1328000	conserved Plasmodium protein, unknown function	N/A	32.1028	36.2138	29.621	91.9661	104.084	85.6701	63.2763	32.6458	93.9068	2.87653	1.52433	3.43019e-07	1.79979e-06	5.89398	4.05015	4.40935
PF3D7_1332400	nucleotidyltransferase, putative	N/A	314.149	293.456	378.902	173.292	146.893	171.34	246.339	328.836	163.842	0.498248	-1.00507	3.46471e-07	1.81596e-06	0.937174	0.598857	0.596341
PF3D7_0814300	AAA family ATPase, putative	N/A	470.077	413.337	464.062	266.778	213.205	218.75	341.035	449.158	232.911	0.518549	-0.947447	3.4989e-07	1.83217e-06	0.706089	0.668469	0.787778
PF3D7_1415600	conserved Plasmodium protein, unknown function	N/A	314.149	257.243	287.57	171.011	122.551	125.594	213.02	286.321	139.719	0.48798	-1.03511	3.5235e-07	1.84332e-06	0.67728	0.617392	0.729889
PF3D7_0820400	conserved Plasmodium protein, unknown function	N/A	27.5167	54.945	32.0894	106.407	168.717	173.835	93.9185	38.1837	149.653	3.9193	1.97059	3.54094e-07	1.85071e-06	5.99329	5.019	7.10593
PF3D7_1366600	signal recognition particle receptor subunit alpha, putative	SRPR-alpha	920.663	864.136	770.145	535.836	428.088	433.341	658.701	851.648	465.755	0.546887	-0.870686	3.55531e-07	1.85648e-06	0.78026	0.667625	0.9853
PF3D7_0832000	stevor	N/A	9.17223	7.4925	4.93683	45.603	31.8968	41.5874	23.4481	7.20052	39.6957	5.5129	2.46281	3.55926e-07	1.8568e-06	6.68088	5.45512	13.331
PF3D7_1344200	heat shock protein 110, putative	HSP110	2552.17	2501.25	2718.96	1656.91	1358.13	1403.99	2031.9	2590.79	1473.01	0.568556	-0.814626	3.59998e-07	1.87629e-06	0.853113	0.909774	0.616185
PF3D7_0419300	conserved Plasmodium protein, unknown function	N/A	8.0257	17.4825	6.17104	38.7626	47.0058	57.3906	29.1397	10.5597	47.7197	4.51902	2.17601	3.61612e-07	1.88295e-06	11.1705	3.12422	12.2928
PF3D7_0818400	rRNA-processing protein FCF1, putative	FCF1	655.814	619.38	629.446	396.746	312.253	311.074	487.452	634.88	340.024	0.535572	-0.900846	3.71449e-07	1.93236e-06	0.806719	1.03281	0.604999
PF3D7_0509800	phosphatidylinositol 4-kinase	PI4K	1348.32	1412.34	1455.13	872.538	705.087	779.348	1095.46	1405.26	785.658	0.559083	-0.838866	3.74531e-07	1.94611e-06	1.01997	0.74599	0.717652
PF3D7_0513400	GTP-binding protein, putative	N/A	48.1542	49.95	40.7288	94.2463	131.784	134.743	83.2678	46.2777	120.258	2.59861	1.37774	3.74788e-07	1.94611e-06	2.34677	4.19503	5.78592
PF3D7_0201900	erythrocyte membrane protein 3	EMP3	48088.9	38952.3	35440.3	23116.9	14779.1	15787.4	29360.8	40827.1	17894.5	0.438299	-1.19001	3.86427e-07	2.00468e-06	0.720772	0.52098	0.578138
PF3D7_0806300	ferlin, putative	N/A	53.8868	96.1538	64.1788	158.091	219.081	237.048	138.073	71.4065	204.74	2.86724	1.51966	3.88461e-07	2.01336e-06	4.98744	5.19699	4.28079
PF3D7_0923200	nitric oxide synthase, putative	NOS	651.228	619.38	666.472	380.025	325.683	336.026	496.469	645.694	347.245	0.537786	-0.894896	3.95362e-07	2.04723e-06	0.940843	0.92198	0.74363
PF3D7_0630900	ATP-dependent RNA helicase HAS1	HAS1	629.444	634.365	694.859	402.827	295.465	352.661	501.604	652.889	350.318	0.536565	-0.898175	3.97209e-07	2.05489e-06	0.959562	0.639546	0.658687
PF3D7_0512700	orotate phosphoribosyltransferase	OPRT	228.159	226.024	234.499	123.888	89.8146	109.791	168.696	229.561	107.831	0.469728	-1.0901	3.98278e-07	2.05851e-06	0.727948	0.535517	0.819852
PF3D7_0708400	heat shock protein 90	HSP90	23453.4	24316.9	22288.5	16132.1	11671.7	12786.5	18441.5	23353	13530.1	0.579373	-0.787435	4.0285e-07	2.08021e-06	0.917223	0.983325	0.702292
PF3D7_0708500	heat shock protein 86 family protein	N/A	749.83	782.967	742.993	458.31	363.455	415.042	585.433	758.596	412.269	0.543463	-0.879745	4.05545e-07	2.09219e-06	0.741468	0.613743	0.750883
PF3D7_0423600	conserved Plasmodium protein, unknown function	N/A	1274.94	1126.37	1268.76	771.451	647.169	632.129	953.471	1223.36	683.583	0.558775	-0.83966	4.13639e-07	2.13166e-06	0.937799	0.939121	0.653534
PF3D7_0527200	ubiquitin carboxyl-terminal hydrolase 14	USP14	1096.08	1038.96	1036.73	728.888	510.348	514.852	820.978	1057.26	584.696	0.553031	-0.854569	4.13959e-07	2.13166e-06	0.893579	0.629437	0.785897
PF3D7_0421400	Plasmodium RNA of unknown function RUF6	N/A	0	0	0	22.0415	13.4302	10.8127	7.71407	0	15.4281	Inf	Inf	4.17067e-07	2.14371e-06	Inf	Inf	Inf
PF3D7_1245000	conserved Plasmodium protein, unknown function	N/A	6.87917	7.4925	14.8105	37.2425	49.5239	49.9049	27.6422	9.72739	45.5571	4.68339	2.22755	4.16858e-07	2.14371e-06	9.22365	12.369	5.36037
PF3D7_1333900	conserved Plasmodium protein, unknown function	N/A	11.4653	11.2388	14.8105	41.0427	54.5603	60.7176	32.3059	12.5048	52.1069	4.16694	2.05899	4.19973e-07	2.15666e-06	5.86597	8.15697	7.65203
PF3D7_0419900	phosphatidylinositol 4-kinase, putative	N/A	2940.85	2922.08	3009	1819.56	1672.06	1591.13	2325.78	2957.31	1694.25	0.572904	-0.803635	4.22689e-07	2.16861e-06	0.803913	0.907878	0.623705
PF3D7_1332900	isoleucine--tRNA ligase, putative	N/A	2085.54	1910.59	1972.26	1299.69	1027.41	1062.97	1559.74	1989.46	1130.02	0.568005	-0.816025	4.29613e-07	2.20211e-06	1.06175	1.00629	0.85739
PF3D7_1439900	triosephosphate isomerase	TIM	2105.03	2117.88	2152.46	1374.17	1064.35	1183.58	1666.24	2125.12	1207.36	0.568139	-0.815684	4.35983e-07	2.23271e-06	0.989104	0.675121	1.11286
PF3D7_0729200	1-cys peroxiredoxin	AOP	10.3188	23.7263	12.3421	53.2035	92.3328	72.3621	44.0476	15.4624	72.6328	4.69739	2.23186	4.36917e-07	2.23544e-06	6.91228	5.24454	10.2668
PF3D7_0505800	small ubiquitin-related modifier	SUMO	1409.08	1176.32	1097.21	750.17	446.555	517.348	899.448	1227.54	571.357	0.46545	-1.1033	4.3916e-07	2.24281e-06	0.760698	0.580242	0.76871
PF3D7_1462800	glyceraldehyde-3-phosphate dehydrogenase	GAPDH	32189.9	36272.5	34002.4	23519.8	16940.5	18937.2	26977.1	34154.9	19799.2	0.579687	-0.786653	4.38766e-07	2.24281e-06	0.672602	0.754761	0.933386
PF3D7_0419100	conserved Plasmodium protein, unknown function	N/A	19.491	23.7263	13.5763	51.6834	65.4723	80.6796	42.4381	18.9312	65.9451	3.48341	1.8005	4.47919e-07	2.28336e-06	4.46528	2.50521	9.57911
PF3D7_1430600	exodeoxyribonuclease III, putative	N/A	22.9306	44.955	35.792	81.3254	111.639	125.594	70.3726	34.5592	106.186	3.07258	1.61945	4.4763e-07	2.28336e-06	4.17865	3.29095	4.48488
PF3D7_0831800	histidine-rich protein II	HRP2	87367.8	127180	132746	46736.3	44073	44531	80439.1	115765	45113.4	0.389699	-1.35957	4.55664e-07	2.32073e-06	0.87658	0.582268	0.626139
PF3D7_0829300	U6 snRNA-associated Sm-like protein LSm8, putative	LSM8	346.252	305.944	335.704	204.454	143.536	147.219	247.185	329.3	165.07	0.501274	-0.996329	4.61528e-07	2.34845e-06	0.543561	0.758187	0.734958
PF3D7_0417200	bifunctional dihydrofolate reductase-thymidylate synthase	DHFR-TS	16.0514	16.2338	14.8105	60.804	57.9178	57.3906	37.2014	15.6985	58.7042	3.73946	1.90283	4.66049e-07	2.36888e-06	5.07841	4.80811	6.78552
PF3D7_1431400	conserved Plasmodium protein, unknown function	N/A	26.3702	22.4775	17.2789	58.5239	81.4207	97.3146	50.5643	22.0422	79.0864	3.58796	1.84316	4.66392e-07	2.36888e-06	3.73725	3.28853	9.07829
PF3D7_0217900	conserved Plasmodium protein, unknown function	N/A	16.0514	14.985	16.0447	60.804	54.5603	60.7176	37.1938	15.6937	58.694	3.73997	1.90303	4.67136e-07	2.3705e-06	5.87098	5.95122	4.96395
PF3D7_0711500	regulator of chromosome condensation, putative	N/A	1156.85	1047.7	1140.41	749.41	559.033	553.944	867.891	1114.99	620.796	0.556775	-0.844834	4.70313e-07	2.38446e-06	1.04764	0.894592	1.10511
PF3D7_1311900	V-type proton ATPase catalytic subunit A	vapA	3091.04	2527.47	2428.92	1625.75	935.919	1039.69	1941.46	2682.48	1200.45	0.447516	-1.15999	4.77202e-07	2.41719e-06	0.894136	0.844629	0.496097
PF3D7_0212600	secreted protein with altered thrombospondin repeat domain	SPATR	13.7583	28.7213	22.2157	61.5641	95.6903	103.969	54.3197	21.5651	87.0743	4.03774	2.01355	4.78316e-07	2.42064e-06	5.27213	4.41519	5.9815
PF3D7_1339500	mitochondrial ribosomal protein L49 precursor, putative	N/A	11.4653	13.7363	22.2157	44.843	73.8662	69.8669	39.3322	15.8058	62.8587	3.97695	1.99166	4.84887e-07	2.45166e-06	6.58629	4.88194	5.06936
PF3D7_0812900	conserved Plasmodium protein, unknown function	N/A	19.491	22.4775	32.0894	69.9246	75.545	85.6701	50.8663	24.686	77.0466	3.12107	1.64204	4.90012e-07	2.47534e-06	4.90238	5.90045	4.13918
PF3D7_0421100	erythrocyte membrane protein 1, PfEMP1	VAR	147.902	97.4026	92.5655	33.4422	25.1817	29.1112	70.9342	112.623	29.245	0.259671	-1.94524	4.90487e-07	2.4755e-06	0.314815	0.336394	0.52095
PF3D7_0508300	triose phosphate transporter	TPT	355.424	298.451	359.154	182.412	180.469	150.546	254.409	337.677	171.142	0.506824	-0.980445	4.95164e-07	2.49684e-06	0.66684	0.959389	0.494406
PF3D7_1240500	Plasmodium RNA of unknown function RUF6	N/A	9.17223	9.99001	11.1079	103.367	54.5603	66.5399	42.4562	10.09	74.8223	7.41547	2.89054	5.01517e-07	2.52659e-06	20.0615	8.48934	8.9282
PF3D7_1308800	tyrosine recombinase	INT	108.92	111.139	93.7997	209.774	238.386	223.74	164.293	104.62	223.967	2.14077	1.09813	5.06146e-07	2.54762e-06	3.15596	3.60401	4.45219
PF3D7_0600100	erythrocyte membrane protein 1 (PfEMP1), pseudogene	VAR	2.29306	2.4975	1.23421	25.0817	25.1817	22.4572	13.1242	2.00826	24.2402	12.0703	3.59339	5.08274e-07	2.55602e-06	14.9469	17.7014	28.2107
PF3D7_0114900	Plasmodium exported protein, unknown function, pseudogene	N/A	3.43959	3.74625	2.46841	19.0013	36.0937	29.9429	15.782	3.21808	28.346	8.80834	3.13887	5.09743e-07	2.55891e-06	9.38544	11.5266	15.997
PF3D7_1143700	conserved Plasmodium protein, unknown function	N/A	22.9306	19.98	24.6841	73.7249	125.069	135.575	66.9939	22.5316	111.456	4.94667	2.30646	5.09765e-07	2.55891e-06	5.72344	9.73009	8.18604
PF3D7_0717000	conserved Plasmodium membrane protein, unknown function	N/A	32.1028	48.7013	33.3236	114.008	191.381	202.115	103.605	38.0426	169.168	4.4468	2.15277	5.1898e-07	2.60049e-06	4.41963	6.81326	7.42298
PF3D7_1148000	serine/threonine protein kinase, putative	N/A	50.4473	31.2188	50.6025	120.848	109.96	113.118	79.3657	44.0895	114.642	2.60021	1.37863	5.18742e-07	2.60049e-06	3.26312	7.14681	3.14197
PF3D7_1234300	DNA polymerase epsilon subunit B, putative	N/A	26.3702	36.2138	23.4499	72.9649	120.033	112.286	65.2196	28.678	101.761	3.54841	1.82717	5.26664e-07	2.63663e-06	3.78104	5.81907	7.42388
PF3D7_0831000	Plasmodium exported protein (PHISTb), unknown function	GEXP09	105.481	102.398	132.06	46.3631	35.2543	51.5684	78.854	113.313	44.3953	0.391794	-1.35183	5.27419e-07	2.63804e-06	0.600635	0.604437	0.605423
PF3D7_0321400	protein kinase, putative	N/A	14.9049	38.7113	24.6841	95.0063	178.79	163.854	85.9918	26.1001	145.884	5.58939	2.48269	5.28896e-07	2.64306e-06	7.73249	6.10638	8.92287
PF3D7_1317100	DNA replication licensing factor MCM4	MCM4	135.29	82.4176	92.5655	354.184	251.817	253.683	194.993	103.424	286.561	2.77073	1.47027	5.39261e-07	2.69245e-06	3.08451	4.04902	3.50276
PF3D7_0414900	armadillo-domain containing rhoptry protein	ARO	12.6118	28.7213	29.621	75.245	126.748	132.248	67.5325	23.6514	111.414	4.71066	2.23593	5.40236e-07	2.69491e-06	8.94565	6.05957	5.79438
PF3D7_0703900	conserved Plasmodium membrane protein, unknown function	N/A	1628.07	1293.71	1304.56	897.62	679.066	728.612	1088.61	1408.78	768.432	0.54546	-0.874454	5.42792e-07	2.70524e-06	0.903458	0.881956	1.04247
PF3D7_0924300	thiamine pyrophosphokinase	TPK	11.4653	14.985	11.1079	42.5628	65.4723	46.5779	32.0285	12.5194	51.5377	4.11663	2.04146	5.46344e-07	2.72005e-06	4.95035	8.95102	5.13332
PF3D7_1313800	conserved Plasmodium membrane protein, unknown function	N/A	1123.6	1071.43	1141.64	641.483	617.79	612.167	868.018	1112.22	623.813	0.560871	-0.834259	5.46738e-07	2.72005e-06	1.00369	0.7075	0.693125
PF3D7_0214700	conserved Plasmodium protein, unknown function	N/A	35.5424	41.2088	41.963	92.7262	142.696	151.378	84.2525	39.5714	128.933	3.25825	1.7041	5.49617e-07	2.73194e-06	3.95289	4.65182	7.30085
PF3D7_0719900	conserved Plasmodium membrane protein, unknown function	N/A	1634.95	1452.3	1457.6	1021.51	773.917	779.348	1186.6	1514.95	858.258	0.566526	-0.819786	5.53251e-07	2.74755e-06	1.11223	0.828327	0.796904
PF3D7_1207100	small subunit rRNA processing factor, putative	N/A	1452.65	1501	1397.12	941.703	742.02	773.526	1134.67	1450.26	819.083	0.564784	-0.824228	5.5707e-07	2.76406e-06	0.864455	1.01276	0.677781
PF3D7_1232700	conserved Plasmodium protein, unknown function	N/A	38.982	72.4275	70.3498	171.011	281.195	295.271	154.873	60.5864	249.159	4.11246	2.04	5.58324e-07	2.76782e-06	5.16875	5.14504	5.36446
PF3D7_0507600	cell differentiation protein, putative	CAF40	1034.17	846.653	826.919	584.479	415.498	435.004	690.454	902.58	478.327	0.529955	-0.916058	5.63728e-07	2.78965e-06	0.960187	0.587122	0.693734
PF3D7_1117600	peptidyl-tRNA hydrolase ICT1	ICT1	6.87917	19.98	20.9815	49.4033	67.1511	82.3431	41.123	15.9469	66.2992	4.15749	2.05571	5.63594e-07	2.78965e-06	11.3191	5.02211	5.25865
PF3D7_1332500	SAM-dependent RNA methyltransferase, putative	N/A	598.488	710.539	740.524	380.785	344.989	387.595	527.153	683.184	371.123	0.543226	-0.880376	5.66104e-07	2.79893e-06	1.47153	0.564172	0.691842
PF3D7_1122900	dynein heavy chain, putative	N/A	19.491	17.4825	30.8552	76.0051	65.4723	75.6891	47.4992	22.6096	72.3888	3.20169	1.67883	5.68788e-07	2.80971e-06	6.93302	5.53779	3.35965
PF3D7_0730500	conserved Plasmodium protein, unknown function	N/A	40.1285	54.945	53.0709	117.048	135.981	117.277	86.4083	49.3815	123.435	2.49962	1.32171	5.7088e-07	2.81755e-06	4.37343	3.39825	2.86795
PF3D7_0506800	transcription factor 25, putative	TCF25	1016.97	991.508	1020.69	594.36	531.333	565.589	786.742	1009.72	563.761	0.558332	-0.840805	5.7201e-07	2.82064e-06	1.20244	0.755145	0.844796
PF3D7_0913200	elongation factor 1-beta	EF-1beta	1647.56	1739.51	1771.09	1044.31	917.452	972.314	1348.71	1719.39	978.025	0.568822	-0.81395	5.7348e-07	2.82398e-06	1.02507	0.884263	1.24901
PF3D7_1249100	conserved Plasmodium protein, unknown function	N/A	846.138	772.977	703.498	529.755	348.346	395.912	599.438	774.204	424.671	0.548526	-0.866368	5.73701e-07	2.82398e-06	0.82272	0.755081	0.67156
PF3D7_1345700	isocitrate dehydrogenase [NADP], mitochondrial	IDH	561.799	504.495	541.817	344.303	238.386	275.309	411.018	536.037	285.999	0.533544	-0.906321	5.79887e-07	2.85192e-06	0.564163	0.763631	0.851573
PF3D7_1440300	porphobilinogen synthase	PBGS	29.8097	32.4675	35.792	90.446	94.8509	91.4923	62.4764	32.6898	92.2631	2.82239	1.49692	5.80755e-07	2.85367e-06	4.97187	4.90866	4.77122
PF3D7_1006300	conserved Plasmodium protein, unknown function	N/A	29.8097	24.975	35.792	66.8844	99.8873	97.3146	59.1105	30.1923	88.0288	2.91561	1.5438	5.83822e-07	2.86622e-06	3.06604	7.02154	4.2154
PF3D7_1111200	conserved Plasmodium protein, unknown function	N/A	238.478	232.268	183.897	118.568	85.6177	104.8	160.605	218.214	102.995	0.471992	-1.08317	5.87342e-07	2.87844e-06	0.874069	0.452296	0.736648
PF3D7_1131100	serpentine receptor, putative	SR1	192.617	183.566	182.663	73.7249	90.654	92.3241	135.925	186.282	85.5677	0.459345	-1.12235	5.87135e-07	2.87844e-06	0.795099	0.606121	0.874069
PF3D7_1234100	bromodomain protein, putative	N/A	2014.45	1859.39	1804.41	1208.48	1034.97	1004.75	1487.74	1892.75	1082.73	0.572042	-0.805807	5.91347e-07	2.89553e-06	0.746583	0.965057	0.681484
PF3D7_0929700	conserved Plasmodium protein, unknown function	N/A	2.29306	4.995	0	19.7613	37.7725	24.9525	14.9624	2.42935	27.4954	11.318	3.50055	5.95866e-07	2.91254e-06	11.7764	13.276	Inf
PF3D7_1138900	unspecified product	N/A	32.1028	49.95	49.3683	90.446	130.105	118.94	78.4854	43.807	113.164	2.58323	1.36918	5.95431e-07	2.91254e-06	3.5053	3.37557	4.02635
PF3D7_1034800	conserved Plasmodium protein, unknown function	N/A	38.982	92.4076	62.9446	177.092	293.786	280.299	157.585	64.778	250.392	3.86539	1.95061	6.01697e-07	2.93847e-06	6.18821	6.45086	6.25902
PF3D7_0320300	T-complex protein 1 subunit epsilon	CCT5	2020.18	1901.85	1836.5	1286.77	998.033	1005.58	1508.15	1919.51	1096.79	0.571393	-0.807445	6.05497e-07	2.95444e-06	1.04375	0.881739	1.02202
PF3D7_0215700	DNA-directed RNA polymerase II subunit RPB2, putative	RPB2	2572.81	2295.2	2071	1517.06	937.597	1033.86	1737.92	2313	1162.84	0.50274	-0.992115	6.07608e-07	2.95957e-06	0.92937	0.610413	0.66891
PF3D7_1007200	rho GTPase-activating protein, putative	N/A	33.2493	32.4675	32.0894	74.485	102.405	100.642	62.5564	32.6021	92.5107	2.83757	1.50466	6.07415e-07	2.95957e-06	3.67092	5.29962	5.85392
PF3D7_1339700	conserved Plasmodium protein, unknown function	N/A	119.239	137.363	122.187	274.378	251.817	252.02	192.834	126.263	259.405	2.05449	1.03878	6.08855e-07	2.96306e-06	5.32201	2.13015	2.72634
PF3D7_1405900	RNA-binding protein, putative	N/A	846.138	780.469	819.514	484.912	425.57	442.49	633.182	815.374	450.991	0.553109	-0.854363	6.17103e-07	3.00058e-06	1.08742	0.869666	0.902934
PF3D7_1123100	calcium-dependent protein kinase 7	CDPK7	2686.32	2390.11	2374.61	1643.23	1318.68	1331.63	1957.43	2483.68	1431.18	0.576233	-0.795275	6.23871e-07	3.03085e-06	1.04218	1.03245	0.892094
PF3D7_0207500	serine repeat antigen 6	SERA6	41.275	26.2238	35.792	183.172	131.784	107.296	87.5904	34.4303	140.751	4.08799	2.03139	6.25587e-07	3.03654e-06	6.72405	6.75101	6.06698
PF3D7_0406400	cytosolic glyoxalase II	cGloII	323.321	258.491	257.949	171.011	109.121	135.575	209.245	279.921	138.569	0.49503	-1.01441	6.28099e-07	3.04609e-06	0.709087	0.568907	0.920358
PF3D7_0934700	UBX domain, putative	N/A	888.56	780.469	856.54	578.398	436.482	380.109	653.426	841.856	464.997	0.552347	-0.856354	6.30982e-07	3.05741e-06	0.809877	0.724768	0.741639
PF3D7_1465700	plasmepsin VIII, putative	PM8	51.5938	74.925	75.2866	155.05	250.977	232.89	140.12	67.2685	212.972	3.16601	1.66266	6.32725e-07	3.0632e-06	4.29403	5.11998	5.04315
PF3D7_0826100	HECT-like E3 ubiquitin ligase, putative	HEUL	6414.83	5795.45	5985.9	4130.11	3235	3239.66	4800.16	6065.39	3534.93	0.582802	-0.778921	6.3449e-07	3.06908e-06	0.96536	0.766466	0.702404
PF3D7_0202000	knob-associated histidine-rich protein	KAHRP	228922	237797	225014	163282	117533	124509	182843	230578	135108	0.585955	-0.771138	6.52586e-07	3.15116e-06	1.25395	0.606459	0.715259
PF3D7_1428700	conserved protein, unknown function	N/A	146.756	142.358	118.484	72.9649	55.3997	42.4192	96.3968	135.866	56.9279	0.419001	-1.25497	6.52159e-07	3.15116e-06	0.770566	0.636082	0.46962
PF3D7_0710700	conserved Plasmodium protein, unknown function	N/A	457.465	462.038	460.359	275.898	236.708	215.423	351.315	459.954	242.676	0.52761	-0.922456	6.62456e-07	3.19605e-06	0.972365	0.898295	0.690177
PF3D7_1022300	ZIP domain-containing protein, putative	ZIPCO	11.4653	16.2338	17.2789	47.1231	72.1874	49.9049	35.6989	14.9926	56.4052	3.76219	1.91157	6.64121e-07	3.20121e-06	6.47802	6.64464	3.87
PF3D7_1124600	ethanolamine kinase	EK	110.067	106.144	82.6919	263.738	214.884	184.648	160.362	99.6341	221.09	2.21902	1.14992	6.64673e-07	3.20121e-06	2.98122	2.62359	3.73176
PF3D7_0105800	conserved Plasmodium protein, unknown function	N/A	77.9639	59.94	71.584	155.05	167.878	159.696	115.352	69.8293	160.875	2.30383	1.20403	6.72707e-07	3.23711e-06	2.76894	3.64427	3.69541
PF3D7_1413700	conserved Plasmodium protein, unknown function	N/A	41.275	47.4525	64.1788	104.127	141.857	132.248	88.523	50.9688	126.077	2.47362	1.30662	6.81399e-07	3.27611e-06	5.83472	3.47364	2.72374
PF3D7_0406700	conserved Plasmodium protein, unknown function	N/A	60.766	86.1638	74.0524	191.533	311.413	328.541	175.411	73.6608	277.162	3.76269	1.91176	6.83596e-07	3.28385e-06	4.38851	4.70269	7.34911
PF3D7_0321000	conserved Plasmodium protein, unknown function	N/A	604.221	518.232	545.52	326.062	297.144	277.804	428.164	555.991	300.336	0.540183	-0.888481	6.86305e-07	3.29403e-06	0.850545	0.856784	0.682358
PF3D7_0610900	transcription elongation factor SPT5, putative	SPT5	1339.15	1240.01	1331.71	844.416	680.744	688.688	1020.79	1303.62	737.949	0.566076	-0.820931	6.89084e-07	3.30452e-06	0.819301	0.871015	0.609968
PF3D7_0613000	conserved Plasmodium protein, unknown function	N/A	29.8097	23.7263	40.7288	85.1257	142.696	114.781	72.8113	31.4216	114.201	3.63447	1.86175	6.94144e-07	3.32469e-06	5.87524	8.47505	4.29649
PF3D7_1331600	protein tyrosine phosphatase-like protein, putative	PTPLA	10.3188	29.97	28.3868	63.8442	78.0632	98.9781	51.5935	22.8918	80.2952	3.50759	1.81048	6.9448e-07	3.32469e-06	12.7297	3.67044	5.31579
PF3D7_0905300	dynein heavy chain, putative	N/A	48.1542	43.7063	53.0709	114.008	125.908	123.931	84.7963	48.3105	121.282	2.51047	1.32796	6.96301e-07	3.33055e-06	4.91814	3.53571	4.03834
PF3D7_0418000	conserved Plasmodium protein, unknown function	N/A	100.895	144.855	130.826	272.858	392.834	436.668	246.489	125.525	367.453	2.92733	1.54958	7.02102e-07	3.35542e-06	3.60628	5.5558	4.08608
PF3D7_1414100	conserved Plasmodium protein, unknown function	N/A	861.043	694.305	746.695	501.633	390.316	380.941	595.822	767.348	424.297	0.552939	-0.854808	7.12644e-07	3.40289e-06	0.992572	1.05199	0.811586
PF3D7_1302400	conserved Plasmodium membrane protein, unknown function	N/A	21.784	32.4675	29.621	91.2061	151.09	171.34	82.9181	27.9575	137.879	4.93172	2.30209	7.30904e-07	3.4871e-06	5.02026	7.39937	10.1164
PF3D7_1237000	SUMO-activating enzyme subunit 2	UBA2	199.496	193.556	178.96	101.087	77.2238	85.6701	139.332	190.671	87.9935	0.461495	-1.11561	7.41182e-07	3.53311e-06	0.815186	0.471796	0.759215
PF3D7_0320700	signal peptidase complex subunit SPC2, putative	SPC2	27.5167	18.7313	32.0894	81.3254	76.3844	79.0161	52.5105	26.1124	78.9086	3.02188	1.59545	7.57108e-07	3.60595e-06	4.11496	5.30605	4.07887
PF3D7_0933700	conserved Plasmodium protein, unknown function	N/A	3.43959	6.24375	12.3421	26.6018	45.327	44.0827	23.0061	7.3418	38.6705	5.26716	2.39703	7.61457e-07	3.62357e-06	10.163	12.1635	4.26215
PF3D7_1252300	conserved Plasmodium protein, unknown function	N/A	3897.05	3548.95	3321.25	2477.76	1498.31	1737.52	2746.81	3589.08	1904.53	0.530646	-0.914179	7.73893e-07	3.67962e-06	0.86883	0.74119	0.811102
PF3D7_1146000	ribosome assembly protein 4, putative	RSA4	881.681	769.23	698.561	494.033	273.641	329.372	574.42	783.157	365.682	0.466933	-1.09871	7.76731e-07	3.68997e-06	0.780153	0.462869	0.78103
PF3D7_1433700	conserved Plasmodium protein, unknown function	N/A	27.5167	46.2038	55.5393	113.248	183.826	186.312	102.108	43.0866	161.128	3.73964	1.9029	7.83572e-07	3.7193e-06	6.48673	5.94509	4.49494
PF3D7_0905800	conserved Plasmodium protein, unknown function	N/A	627.151	528.222	482.575	314.661	287.91	286.121	421.107	545.983	296.231	0.542565	-0.882133	7.9016e-07	3.74739e-06	0.698564	0.70921	0.982134
PF3D7_0410900	conserved Plasmodium protein, unknown function	N/A	659.254	531.968	531.943	370.905	253.495	281.963	438.255	574.388	302.121	0.525987	-0.9269	7.92824e-07	3.75683e-06	0.51791	0.770094	0.888343
PF3D7_0913000	conserved protein, unknown function	N/A	1080.03	879.121	991.068	660.484	417.176	449.144	746.171	983.406	508.935	0.517522	-0.950307	7.97913e-07	3.77774e-06	0.851455	0.617455	0.750702
PF3D7_1240200	erythrocyte membrane protein 1 (PfEMP1), pseudogene	N/A	89.4292	72.4275	65.413	279.699	182.987	201.283	148.54	75.7566	221.323	2.9215	1.54671	8.10839e-07	3.83568e-06	4.68946	3.46914	3.99357
PF3D7_1128000	conserved Plasmodium protein, unknown function	N/A	1645.27	1384.86	1413.17	1022.27	672.351	745.247	1147.19	1481.1	813.288	0.549111	-0.86483	8.14198e-07	3.84831e-06	0.887804	0.742078	0.859758
PF3D7_1455200	methyltransferase, putative, unspecified product	N/A	22.9306	33.7163	29.621	74.485	84.7783	91.4923	56.1706	28.7559	83.5852	2.90671	1.53939	8.17434e-07	3.86034e-06	5.25316	4.21571	7.02721
PF3D7_1205800	high mobility group protein B3, putative	HMGB3	2579.69	2260.24	2386.96	1646.27	1228.03	1307.51	1901.45	2408.96	1393.93	0.578645	-0.789249	8.20594e-07	3.87198e-06	1.0849	1.23927	0.63486
PF3D7_0804300	zinc finger protein, putative	N/A	405.871	368.381	403.586	235.616	182.147	197.124	298.788	392.613	204.962	0.522047	-0.937747	8.24359e-07	3.88646e-06	0.683975	0.655254	0.624271
PF3D7_1242600	protein farnesyltransferase subunit alpha	N/A	205.229	196.054	188.834	98.8066	84.7783	92.3241	144.338	196.705	91.9696	0.46755	-1.09681	8.33096e-07	3.92434e-06	0.646938	0.554107	0.773723
PF3D7_1022500	citrate synthase, mitochondrial, putative	CS	137.583	157.343	149.339	72.9649	52.8815	66.5399	106.109	148.088	64.1287	0.433044	-1.20742	8.36726e-07	3.93812e-06	0.707193	0.68854	0.545453
PF3D7_1008900	adenylate kinase	AK1	958.498	944.056	965.15	600.44	477.612	529.824	745.93	955.901	535.959	0.560684	-0.83474	8.41948e-07	3.95936e-06	1.11516	0.786396	0.81818
PF3D7_1354700	conserved Plasmodium protein, unknown function	N/A	4.58611	3.74625	3.70262	19.7613	36.9331	33.2699	16.9999	4.01166	29.9881	7.47523	2.90212	8.51828e-07	4.00244e-06	5.59868	15.6418	10.5983
PF3D7_0506500	conserved Plasmodium protein, unknown function	N/A	1006.65	940.309	956.511	587.519	526.297	519.843	756.188	967.824	544.553	0.562657	-0.829673	8.5341e-07	4.00651e-06	0.537264	0.904521	0.910828
PF3D7_0211900	conserved Plasmodium protein, unknown function	N/A	21.784	41.2088	34.5578	82.8455	135.142	132.248	74.631	32.5169	116.745	3.59029	1.8441	8.55108e-07	4.0111e-06	4.73161	4.24998	6.39551
PF3D7_0417300	LETM1-like protein, putative	N/A	894.292	760.489	781.253	519.115	431.446	407.557	632.359	812.012	452.706	0.557511	-0.842927	8.60379e-07	4.02568e-06	0.780007	0.726973	0.825556
PF3D7_0419600	ran-specific GTPase-activating protein 1, putative	RANBP1	2609.5	2365.13	2266	1640.95	1186.06	1368.23	1905.98	2413.55	1398.41	0.579401	-0.787366	8.59692e-07	4.02568e-06	0.782588	0.869454	0.738974
PF3D7_1124200	conserved Plasmodium protein, unknown function	N/A	176.565	157.343	156.744	96.5264	62.9542	59.0541	118.198	163.551	72.8449	0.445396	-1.16684	8.59664e-07	4.02568e-06	0.732907	0.539211	0.659736
PF3D7_0908200	conserved Plasmodium protein, unknown function	N/A	44.7146	49.95	53.0709	130.729	230.832	207.105	119.4	49.2452	189.555	3.84922	1.94456	8.8205e-07	4.12362e-06	4.53119	7.55347	5.11892
PF3D7_0716000	RNA-binding protein, putative	N/A	1519.15	1389.86	1434.15	982.745	731.947	766.04	1137.32	1447.72	826.911	0.571182	-0.807978	8.88536e-07	4.15047e-06	1.13728	0.646186	0.690445
PF3D7_0729400	ribosome biogenesis protein BRX1, putative	N/A	746.39	646.853	684.985	461.351	376.046	307.747	537.229	692.743	381.715	0.551019	-0.859825	8.90395e-07	4.15567e-06	0.883191	0.888581	0.732458
PF3D7_0102900	aspartate--tRNA ligase	N/A	685.624	651.848	723.245	402.067	358.419	375.95	532.859	686.906	378.812	0.551476	-0.85863	8.96619e-07	4.18123e-06	0.711389	0.726981	0.69873
PF3D7_0604100	AP2 domain transcription factor	SIP2	40.1285	44.955	32.0894	98.0465	120.033	91.4923	71.1241	39.0576	103.19	2.64201	1.40163	8.97811e-07	4.18329e-06	3.21068	4.47373	3.4023
PF3D7_0103700	L-seryl-tRNA(Sec) kinase, putative	PSTK	75.6709	89.9101	86.3945	167.211	256.014	252.02	154.537	83.9918	225.082	2.6798	1.42213	9.03936e-07	4.20831e-06	3.66229	3.74468	5.96079
PF3D7_1124800	ribosome biogenesis regulatory protein, putative	RRS1	1395.33	1657.09	1525.48	953.103	798.259	863.355	1198.77	1525.97	871.572	0.571161	-0.80803	9.07893e-07	4.22322e-06	1.07661	0.719823	0.758345
PF3D7_1358500	zinc finger protein, putative	N/A	284.339	221.029	230.797	127.688	104.924	129.753	183.088	245.388	120.788	0.492233	-1.02259	9.15753e-07	4.25623e-06	0.695995	0.775909	0.737447
PF3D7_0813600	translation initiation factor SUI1, putative	N/A	750.976	705.544	633.148	455.27	338.274	359.315	540.421	696.556	384.286	0.551695	-0.858058	9.21334e-07	4.27861e-06	0.97742	0.840675	0.83702
PF3D7_0910300	conserved Plasmodium protein, unknown function	N/A	317.588	343.406	325.831	184.692	156.126	163.854	248.583	328.942	168.224	0.511411	-0.967446	9.24598e-07	4.2902e-06	0.871959	0.624271	0.652655
PF3D7_1210700	conserved Plasmodium protein, unknown function	N/A	13.7583	11.2388	18.5131	48.6432	49.5239	75.6891	36.2277	14.5034	57.9521	3.99576	1.99847	9.4101e-07	4.36272e-06	4.71462	9.02752	5.00499
PF3D7_0623600	transcription or splicing factor-like protein, putative	N/A	1018.12	900.349	829.387	627.802	421.373	469.938	711.161	915.951	506.371	0.552836	-0.855076	9.4479e-07	4.37298e-06	0.726523	0.620213	0.724188
PF3D7_1245300	NEDD8-conjugating enzyme UBC12, putative	UBC12	18.3445	21.2288	14.8105	45.603	73.0268	69.0351	40.3414	18.1279	62.555	3.45076	1.78691	9.44297e-07	4.37298e-06	3.85283	5.62269	6.11427
PF3D7_1001900	Plasmodium exported protein (hyp16), unknown function	PfJ23	199.496	177.323	227.094	449.95	347.507	355.157	292.754	201.304	384.205	1.90858	0.932497	9.53239e-07	4.40843e-06	3.73806	2.57727	3.19572
PF3D7_0512000	prefoldin subunit 6, putative	N/A	420.776	375.874	355.452	250.057	153.608	197.956	292.287	384.034	200.54	0.522194	-0.937341	9.56993e-07	4.42213e-06	0.92104	0.667972	0.73052
PF3D7_0919000	nucleosome assembly protein	NAPS	3821.38	3414.08	3431.1	2566.69	1719.91	1938.81	2815.33	3555.52	2075.13	0.583637	-0.776856	9.58687e-07	4.42629e-06	0.872706	0.799278	0.666493
PF3D7_0307600	conserved Plasmodium protein, unknown function	N/A	35.5424	41.2088	41.963	101.087	93.1722	116.445	71.5696	39.5714	103.568	2.61724	1.38805	9.60071e-07	4.42902e-06	5.06297	3.51447	4.13586
PF3D7_0925700	histone deacetylase 1	HDAC1	1461.82	1236.26	1218.16	871.778	529.654	609.672	987.892	1305.42	670.368	0.513528	-0.961485	9.92769e-07	4.57608e-06	0.812347	0.869311	0.703451
PF3D7_0903400	ATP-dependent RNA helicase DDX60, putative	DDX60	3240.09	3075.67	3381.73	2071.9	1791.26	1807.39	2561.34	3232.5	1890.18	0.584743	-0.774125	1.0296e-06	4.74193e-06	1.21336	0.928869	0.893762
PF3D7_1450400	zinc finger protein, putative	N/A	1116.72	994.006	949.105	689.366	534.691	508.198	798.681	1019.94	577.418	0.566128	-0.8208	1.05599e-06	4.85948e-06	0.81446	0.893337	0.484861
PF3D7_1235800	conserved Plasmodium protein, unknown function	N/A	45.8611	96.1538	103.673	205.974	328.201	331.036	185.15	81.8961	288.404	3.52158	1.81622	1.05919e-06	4.87017e-06	7.26329	5.72267	7.2645
PF3D7_1446700	conserved Plasmodium protein, unknown function	N/A	42.4216	63.6863	44.4315	99.5666	130.945	138.07	86.5201	50.1798	122.861	2.44841	1.29184	1.07533e-06	4.94031e-06	3.63763	3.36069	4.07618
PF3D7_1467500	DNA/RNA-binding protein KIN17, putative	N/A	437.974	450.799	385.073	254.617	216.562	204.61	324.939	424.615	225.263	0.530511	-0.914545	1.07629e-06	4.94068e-06	0.987683	0.574732	0.700723
PF3D7_1250800	DNA repair protein rhp16, putative	N/A	871.362	766.733	768.911	518.354	420.534	408.388	625.714	802.335	449.092	0.559731	-0.837193	1.0811e-06	4.95865e-06	0.700895	0.726845	0.678837
PF3D7_0305900	conserved Plasmodium protein, unknown function	N/A	4.58611	14.985	16.0447	43.3229	57.0784	44.0827	30.0166	11.8719	48.1613	4.05674	2.02032	1.09665e-06	5.02587e-06	15.4797	6.40009	5.12823
PF3D7_0102700	merozoite-associated tryptophan-rich antigen	MaTrA	20.6375	22.4775	22.2157	58.5239	80.5813	69.0351	45.5785	21.7769	69.3801	3.18595	1.67172	1.10951e-06	5.08064e-06	3.78152	7.34442	3.80416
PF3D7_0210600	conserved Plasmodium protein, unknown function	N/A	40.1285	28.7213	29.621	80.5654	133.463	127.258	73.2927	32.8236	113.762	3.46586	1.79321	1.11085e-06	5.08258e-06	2.60862	7.37265	5.06732
PF3D7_0506600	histone deacetylase, putative, pseudogene	N/A	6.87917	8.74126	8.63945	31.1621	48.6846	39.9239	24.0051	8.08663	39.9235	4.93698	2.30363	1.11278e-06	5.08451e-06	5.49522	7.3637	6.21172
PF3D7_1370200	tRNA Glycine	N/A	1.14653	0	2.46841	15.201	26.0211	19.962	10.7998	1.20498	20.3947	16.9253	4.08111	1.11309e-06	5.08451e-06	17.7744	Inf	14.1611
PF3D7_1306900	U1 small nuclear ribonucleoprotein A, putative	SNRPA	421.923	422.078	356.686	230.295	205.65	198.788	305.903	400.229	211.578	0.528642	-0.919636	1.12016e-06	5.11263e-06	0.971651	0.757356	0.830647
PF3D7_1351000	phosphatidylinositol transfer protein, putative	N/A	1590.24	1449.8	1634.09	1031.39	807.492	852.542	1227.59	1558.04	897.141	0.575813	-0.796327	1.12438e-06	5.12768e-06	0.886282	0.977818	0.808885
PF3D7_0107000	centrin-1	CEN1	60.766	81.1688	72.8182	145.17	167.038	169.677	116.106	71.5843	160.628	2.2439	1.16601	1.13864e-06	5.18848e-06	4.53307	3.28219	3.89664
PF3D7_0820000	Snf2-related CBP activator, putative	SRCAP	2427.2	2141.61	2087.04	1542.9	1123.1	1208.53	1755.06	2218.62	1291.51	0.582125	-0.7806	1.15418e-06	5.25498e-06	0.791094	0.909236	0.708693
PF3D7_1309700	vacuolar protein sorting-associated protein 18, putative	VPS18	564.092	448.302	460.359	312.381	238.386	246.198	378.286	490.918	265.655	0.541139	-0.885928	1.16346e-06	5.29292e-06	0.509776	0.85935	0.896275
PF3D7_1367400	conserved Plasmodium protein, unknown function	N/A	342.812	320.929	348.046	218.135	151.09	152.21	255.537	337.262	173.811	0.51536	-0.956348	1.16882e-06	5.31297e-06	0.848513	0.964491	0.535371
PF3D7_1027400	DNA-directed RNA polymerase II subunit RPB7, putative	RPB7	526.257	442.058	434.441	312.381	207.329	233.721	359.364	467.585	251.144	0.537108	-0.896716	1.17039e-06	5.31578e-06	1.00847	0.561108	0.709463
PF3D7_1343100	conserved Plasmodium protein, unknown function	N/A	5.73264	12.4875	8.63945	41.8028	41.1301	41.5874	25.23	8.9532	41.5068	4.63597	2.21287	1.18393e-06	5.3729e-06	12.2795	2.99019	7.75922
PF3D7_0722900	conserved Plasmodium protein, unknown function	N/A	20.6375	43.7063	43.1973	91.2061	130.945	150.546	80.0397	35.847	124.232	3.46563	1.79312	1.19028e-06	5.39737e-06	5.36119	3.96116	4.68467
PF3D7_0929100	conserved Plasmodium protein, unknown function	N/A	36.6889	49.95	49.3683	100.327	125.908	113.95	79.3653	45.3357	113.395	2.50122	1.32263	1.21081e-06	5.48601e-06	4.64579	3.01567	3.04387
PF3D7_1211400	heat shock protein DNAJ homologue Pfj4	PfJ4	1985.79	2024.23	1855.01	1333.89	1013.14	1052.99	1544.18	1955.01	1133.34	0.579712	-0.786592	1.21316e-06	5.49216e-06	1.27457	0.798268	0.949265
PF3D7_1322000	nucleoside-diphosphatase, putative	N/A	17.1979	36.2138	23.4499	67.6445	89.8146	110.623	57.4905	25.6205	89.3606	3.48785	1.80234	1.21926e-06	5.51534e-06	4.89499	4.30002	5.77343
PF3D7_1102800	early transcribed membrane protein 11.2	ETRAMP11.2	14504.7	14536.7	13433.1	10212.8	7086.12	7857.53	11271.8	14158.2	8385.48	0.592271	-0.755671	1.23133e-06	5.56541e-06	1.00606	0.745081	0.953628
PF3D7_1035700	duffy binding-like merozoite surface protein	DBLMSP	14.9049	16.2338	14.8105	68.4045	47.8452	49.9049	35.3506	15.3164	55.3849	3.61606	1.85442	1.25072e-06	5.64847e-06	7.8021	6.72254	3.90528
PF3D7_1010600	eukaryotic translation initiation factor 2 subunit beta	eIF2beta	2923.65	2426.32	2373.38	1669.07	987.961	1127.85	1918.04	2574.45	1261.63	0.490057	-1.02898	1.2539e-06	5.65828e-06	0.920424	0.713962	0.70089
PF3D7_1012600	GMP synthase [glutamine-hydrolyzing]	GMPS	1179.78	1156.34	1182.37	767.651	593.448	648.764	921.392	1172.83	669.954	0.571229	-0.80786	1.2775e-06	5.76011e-06	1.04679	0.606885	0.870211
PF3D7_0107100	conserved Plasmodium protein, unknown function	N/A	16.0514	24.975	29.621	56.2437	83.0995	77.3526	47.8905	23.5491	72.2319	3.06729	1.61696	1.2921e-06	5.82124e-06	6.23762	5.17197	3.89214
PF3D7_1006700	conserved Plasmodium protein, unknown function	N/A	692.503	688.062	622.04	447.67	320.647	340.185	518.518	667.535	369.5	0.55353	-0.853268	1.29386e-06	5.82445e-06	0.849481	0.780814	0.652598
PF3D7_1101300	rifin	RIF	6.87917	3.74625	7.40524	32.6822	38.6119	32.4382	20.2938	6.01022	34.5774	5.7531	2.52434	1.29548e-06	5.82705e-06	5.91249	17.8699	5.36104
PF3D7_1444600	conserved Plasmodium protein, unknown function	N/A	4.58611	12.4875	4.93683	34.2023	67.9905	67.3716	31.9291	7.33682	56.5215	7.70381	2.94557	1.31821e-06	5.9245e-06	8.94233	8.65726	23.8669
PF3D7_0417400	conserved Plasmodium protein, unknown function	N/A	3620.74	3220.53	3090.45	2265.71	1773.63	1808.22	2629.88	3310.57	1949.19	0.588776	-0.764209	1.32675e-06	5.95808e-06	0.894122	0.841777	0.953892
PF3D7_1319300	tRNA (guanine(26)-N(2))-dimethyltransferase, putative	TRM1	1098.37	884.116	896.034	641.483	486.846	509.03	752.647	959.508	545.786	0.568819	-0.813959	1.32983e-06	5.96711e-06	0.941613	0.965531	0.837885
PF3D7_0526800	conserved Plasmodium protein, unknown function	N/A	1629.22	1374.87	1340.35	985.025	655.563	774.358	1126.56	1448.15	804.982	0.55587	-0.84718	1.33837e-06	6.00063e-06	0.97478	0.836056	0.852098
PF3D7_0723800	conserved Plasmodium protein, unknown function	N/A	152.488	129.87	150.573	297.94	258.532	301.093	215.083	144.311	285.855	1.98083	0.986106	1.33999e-06	6.00307e-06	3.29021	1.80726	3.22326
PF3D7_0205800	PH domain-containing protein, putative	PH1	32.1028	33.7163	37.0262	74.485	107.442	97.3146	63.6811	34.2818	93.0804	2.71516	1.44104	1.34799e-06	6.03403e-06	4.13032	4.95333	3.91725
PF3D7_0929900	conserved Plasmodium protein, unknown function	N/A	18.3445	41.2088	27.1526	81.3254	123.39	141.397	72.1364	28.9019	115.371	3.99181	1.99704	1.34906e-06	6.03403e-06	6.87088	4.89415	6.83084
PF3D7_0903500	conserved Plasmodium protein, unknown function	N/A	1437.75	1378.62	1415.64	945.503	703.408	789.329	1111.71	1410.67	812.747	0.576143	-0.795501	1.37171e-06	6.13043e-06	1.17068	0.793096	0.831034
PF3D7_1329000	DNA-directed RNA polymerase III subunit RPC1, putative	N/A	1949.1	1737.01	1715.55	1170.48	966.137	1009.74	1424.67	1800.55	1048.79	0.58248	-0.77972	1.37338e-06	6.13295e-06	0.818013	1.12857	0.827277
PF3D7_0923500	cyclin-dependent kinases regulatory subunit, putative	N/A	24.0771	37.4625	32.0894	66.1244	95.6903	98.9781	59.0703	31.2097	86.9309	2.78538	1.47788	1.37481e-06	6.13418e-06	3.68185	3.44233	5.40118
PF3D7_1218400	triose or hexose phosphate/phosphate translocator, putative	N/A	1530.62	1303.7	1318.13	937.902	708.444	751.069	1091.64	1384.15	799.138	0.57735	-0.792481	1.37585e-06	6.13418e-06	0.918763	0.746165	0.739499
PF3D7_0214000	T-complex protein 1 subunit theta	CCT8	1450.36	1261.24	1252.72	941.703	627.863	655.418	1031.55	1321.44	741.661	0.561253	-0.833278	1.41379e-06	6.2983e-06	1.10621	0.931569	0.832309
PF3D7_0313300	YGGT family protein, putative	N/A	43.5681	62.4375	76.5208	135.289	209.847	210.432	123.016	60.8422	185.19	3.04377	1.60586	1.43697e-06	6.38629e-06	4.17262	4.30668	4.35194
PF3D7_1121000	palmitoyltransferase DHHC3	DHHC3	47.0077	57.4425	50.6025	106.407	163.681	166.35	98.5817	51.6842	145.479	2.81477	1.49302	1.43647e-06	6.38629e-06	2.81631	3.69277	5.49392
PF3D7_1237500	conserved Plasmodium protein, unknown function	N/A	929.835	735.514	873.819	550.277	465.861	420.865	662.695	846.389	479.001	0.565934	-0.821293	1.4349e-06	6.38629e-06	0.806132	1.28516	0.676962
PF3D7_1412700	AAA family ATPase, putative	N/A	390.966	325.924	322.128	202.933	177.111	164.686	263.958	346.339	181.577	0.524274	-0.931606	1.43812e-06	6.38632e-06	0.61156	0.720135	0.653427
PF3D7_1359400	CUGBP Elav-like family member 1	CELF1	3013.08	2873.38	2684.4	2052.9	1442.91	1532.08	2266.46	2856.95	1675.96	0.586626	-0.769487	1.44178e-06	6.39748e-06	0.915528	0.643475	0.903201
PF3D7_1423000	nucleolar GTP-binding protein 2, putative	NOG2	890.853	723.027	773.848	536.596	396.192	412.547	622.177	795.909	448.445	0.563437	-0.827673	1.44395e-06	6.40202e-06	0.722241	0.871283	0.932365
PF3D7_1013400	conserved Plasmodium protein, unknown function	N/A	49.3007	43.7063	41.963	101.087	110.799	126.426	78.8803	44.99	112.771	2.50657	1.32571	1.452e-06	6.43257e-06	3.49334	4.74396	4.7928
PF3D7_0519800	EELM2 domain-containing protein, putative	N/A	4392.35	3424.07	3334.83	2198.83	1344.7	1467.2	2693.66	3717.08	1670.24	0.449342	-1.15411	1.47685e-06	6.5375e-06	0.820319	0.659862	0.821198
PF3D7_0311300	phosphatidylinositol 3- and 4-kinase, putative	N/A	124.972	124.875	113.547	252.337	235.868	247.861	183.243	121.131	245.355	2.02553	1.0183	1.48148e-06	6.55277e-06	3.24837	2.2336	3.46198
PF3D7_1229600	conserved Plasmodium protein, unknown function	N/A	67.6452	76.1738	49.3683	164.931	136.82	138.07	105.501	64.3958	146.607	2.27666	1.18692	1.48858e-06	6.579e-06	4.34033	2.79196	4.16835
PF3D7_0316000	microneme associated antigen	MA	19.491	23.7263	28.3868	54.7236	86.4571	87.3336	50.0197	23.868	76.1714	3.19136	1.67417	1.49133e-06	6.58592e-06	4.35143	5.95604	4.03561
PF3D7_1208700	conserved protein, unknown function	N/A	24.0771	21.2288	25.9184	60.044	99.0479	74.8574	50.8622	23.7414	77.9831	3.28469	1.71576	1.49823e-06	6.61117e-06	3.10356	8.08943	3.53475
PF3D7_0918900	gamma-glutamylcysteine synthetase	gammaGCS	1344.88	1235.01	1288.51	921.941	612.754	688.688	1015.3	1289.47	741.128	0.574754	-0.798982	1.50695e-06	6.64437e-06	0.936766	0.871048	0.828668
PF3D7_1236900	conserved Plasmodium protein, unknown function	N/A	53.8868	66.1838	64.1788	135.289	149.411	204.61	112.26	61.4165	163.103	2.6557	1.40909	1.51659e-06	6.6816e-06	4.46928	3.50909	4.75169
PF3D7_1358000	patatin-like phospholipase, putative	N/A	65.3521	66.1838	53.0709	132.249	170.396	123.931	101.864	61.5356	142.192	2.31072	1.20834	1.53716e-06	6.7669e-06	3.59787	3.80706	3.19824
PF3D7_0319300	ubiquitin-conjugating enzyme E2, putative	N/A	191.47	164.835	165.384	98.0465	75.545	68.2034	127.247	173.896	80.5983	0.463485	-1.10941	1.54098e-06	6.77835e-06	0.872432	0.857637	0.656045
PF3D7_0304100	inner membrane complex protein 1e, putative	IMC1e	185.738	199.8	170.321	91.2061	75.545	94.8193	136.238	185.286	87.1901	0.47057	-1.08752	1.54269e-06	6.78056e-06	0.789988	0.447117	0.88292
PF3D7_0711400	histone deacetylase complex subunit SAP18, putative	SAP18	285.486	265.984	277.697	166.451	137.66	115.613	208.148	276.389	139.908	0.5062	-0.982221	1.54579e-06	6.78884e-06	0.725405	0.670718	0.695774
PF3D7_1368500	conserved Plasmodium protein, unknown function	N/A	20.6375	26.2238	24.6841	55.4837	91.4934	74.8574	48.8966	23.8485	73.9448	3.10061	1.63255	1.55898e-06	6.84135e-06	4.5273	3.16745	4.88831
PF3D7_1366400	rhoptry protein RHOP148	RHOP148	738.364	701.798	680.048	471.231	349.186	365.138	550.961	706.737	395.185	0.559168	-0.838645	1.59745e-06	7.0047e-06	1.32576	0.610675	0.928533
PF3D7_1120000	conserved Plasmodium protein, unknown function	N/A	1966.3	2116.63	2052.49	1310.33	1152.48	1124.52	1620.46	2045.14	1195.78	0.584693	-0.77425	1.64162e-06	7.19025e-06	0.875686	0.912298	0.653788
PF3D7_1130900	conserved Plasmodium protein, unknown function	N/A	11.4653	31.2188	35.792	74.485	101.566	124.762	63.2149	26.1587	100.271	3.83319	1.93854	1.64234e-06	7.19025e-06	9.84334	4.37052	7.05463
PF3D7_1017900	26S proteasome regulatory subunit p55, putative	RPN5	515.938	443.307	427.036	309.341	203.972	237.048	356.107	462.093	250.12	0.541276	-0.885563	1.64543e-06	7.19811e-06	1.24549	0.564717	0.959961
PF3D7_0210700	syntaxin, Qa-SNARE family	SYN17	5.73264	3.74625	8.63945	23.5616	43.6482	35.7652	20.1822	6.03945	34.325	5.68346	2.50677	1.65769e-06	7.24607e-06	6.37001	19.0439	5.43023
PF3D7_0317500	kinesin-5	EG5	1124.74	929.071	849.135	611.841	478.452	485.741	746.497	967.65	525.344	0.542908	-0.881221	1.67633e-06	7.32181e-06	0.652267	0.818837	1.00045
PF3D7_0605500	cyclin dependent kinase binding protein, putative	N/A	18.3445	21.2288	18.5131	65.3643	117.514	82.3431	53.8847	19.3621	88.4073	4.566	2.19093	1.70788e-06	7.45378e-06	4.75145	11.3407	5.44499
PF3D7_0514100	ATP-dependent DNA helicase UvrD	UvrD	74.5244	67.4325	62.9446	142.129	179.629	139.734	111.066	68.3005	153.831	2.25227	1.17138	1.7162e-06	7.48425e-06	3.35284	3.26856	2.86956
PF3D7_1425900	conserved Plasmodium protein, unknown function	N/A	828.94	797.952	834.324	509.234	437.322	447.481	642.542	820.405	464.679	0.566401	-0.820103	1.72872e-06	7.53294e-06	0.823574	0.738593	0.939185
PF3D7_1245400	50S ribosomal protein L3, mitochondrial, putative	N/A	33.2493	32.4675	27.1526	76.7651	96.5297	84.8383	58.5004	30.9565	86.0444	2.77953	1.47484	1.74321e-06	7.59017e-06	3.0461	4.93757	2.82931
PF3D7_1131800	oxysterol-binding protein, putative	N/A	746.39	618.132	583.78	410.427	240.905	268.655	478.048	649.434	306.662	0.472199	-1.08253	1.74779e-06	7.60417e-06	0.889277	0.653415	1.04699
PF3D7_1477100	Plasmodium exported protein (hyp6), unknown function	N/A	3.43959	2.4975	3.70262	20.5214	31.0574	43.2509	17.4116	3.21324	31.6099	9.8374	3.29828	1.76861e-06	7.68876e-06	7.15387	19.7728	20.4293
PF3D7_0825500	protein KRI1, putative	KRI1	784.226	786.713	809.64	484.912	446.555	415.042	621.181	793.526	448.837	0.565623	-0.822088	1.78537e-06	7.75559e-06	0.741418	0.90254	0.896537
PF3D7_1205600	tetratricopeptide repeat protein, putative	N/A	267.141	293.456	217.22	507.714	444.037	476.592	367.693	259.273	476.114	1.83635	0.876837	1.80048e-06	7.81514e-06	2.50751	2.51291	1.98676
PF3D7_1361200	conserved Plasmodium protein, unknown function	N/A	1234.81	1112.64	1173.73	728.888	681.584	625.475	926.188	1173.73	678.649	0.5782	-0.790359	1.81306e-06	7.86363e-06	0.97831	0.805613	1.08892
PF3D7_1369000	glycosylphosphatidylinositol anchor attachment 1 protein, putative	GPAA1	20.6375	23.7263	35.792	66.1244	83.9389	82.3431	52.0937	26.7186	77.4688	2.89943	1.53577	1.81855e-06	7.88134e-06	3.98749	6.13382	2.81561
PF3D7_0827800	SET domain protein, putative	SET3	1839.03	1539.71	1462.54	1072.43	736.144	870.841	1253.45	1613.76	893.139	0.553452	-0.853469	1.82139e-06	7.88752e-06	0.766299	0.801074	0.710528
PF3D7_0102500	erythrocyte binding antigen-181	EBA181	27.5167	33.7163	33.3236	80.5654	95.6903	83.1748	58.9978	31.5189	86.4768	2.74365	1.4561	1.86295e-06	8.06122e-06	4.61472	4.24089	3.34445
PF3D7_1136200	conserved Plasmodium protein, unknown function	N/A	28.6632	53.6963	46.8999	123.888	216.562	223.74	115.575	43.0865	188.064	4.3648	2.12591	1.87033e-06	8.08691e-06	6.48063	5.53789	6.19142
PF3D7_0101300	Pfmc-2TM Maurer's cleft two transmembrane protein	MC-2TM	0	1.24875	7.40524	25.8417	18.4666	30.7747	13.9562	2.88466	25.0277	8.67611	3.11705	1.87621e-06	8.10383e-06	Inf	24.7776	4.9591
PF3D7_0705300	origin recognition complex subunit 2, putative	ORC2	42.4216	56.1938	46.8999	114.768	132.623	104.8	82.9511	48.5051	117.397	2.42031	1.27519	1.87715e-06	8.10383e-06	4.05644	3.24069	2.90007
PF3D7_0809700	RuvB-like helicase 1	RUVB1	16.0514	27.4725	13.5763	53.9636	73.0268	59.8859	40.6628	19.0334	62.2921	3.27278	1.71052	1.89948e-06	8.19387e-06	4.43559	4.41454	3.99432
PF3D7_0936700	lysophospholipase, putative	N/A	24.0771	21.2288	27.1526	91.9661	56.2391	71.5304	48.699	24.1528	73.2452	3.03257	1.60054	1.90542e-06	8.21318e-06	4.75356	4.59315	3.22412
PF3D7_1248800	conserved Plasmodium protein, unknown function	N/A	14.9049	43.7063	27.1526	69.1646	98.2085	84.0066	56.1906	28.5879	83.7932	2.93107	1.55143	1.92598e-06	8.2954e-06	6.02935	3.5651	3.64919
PF3D7_0212500	conserved Plasmodium protein, unknown function	N/A	2262.1	1900.6	1834.03	1336.17	856.177	888.307	1512.9	1998.91	1026.88	0.513722	-0.96094	1.9343e-06	8.32482e-06	0.716547	0.595596	0.65106
PF3D7_1420800	dynein light chain, putative	N/A	0	13.7363	8.63945	31.9221	59.5966	48.2414	27.0226	7.45857	46.5867	6.24607	2.64295	1.93848e-06	8.33638e-06	Inf	5.19061	7.3637
PF3D7_1247500	serine/threonine protein kinase, putative	N/A	51.5938	51.1988	58.0077	116.288	139.339	124.762	90.1981	53.6001	126.796	2.3656	1.2422	1.96519e-06	8.44471e-06	3.96245	3.33934	2.78015
PF3D7_1457100	conserved Plasmodium protein, unknown function	N/A	600.781	543.207	578.843	358.744	308.056	289.448	446.513	574.277	318.749	0.555045	-0.849324	1.96973e-06	8.45774e-06	0.743128	0.983244	0.611987
PF3D7_1138800	WD repeat-containing protein, putative	N/A	1290.99	1210.04	1195.95	855.817	659.76	622.148	972.45	1232.33	712.575	0.578236	-0.79027	1.97286e-06	8.46465e-06	0.922981	0.709447	0.861721
PF3D7_0201700	DnaJ protein, putative	N/A	826.647	748.002	718.309	1656.15	1266.64	1268.42	1080.69	764.319	1397.07	1.82786	0.870155	1.9841e-06	8.50634e-06	2.3605	2.24406	2.25694
PF3D7_1362400	calpain	Pcalp	1057.1	896.603	838.027	627.042	439	455.798	718.928	930.576	507.28	0.545125	-0.875342	2.0032e-06	8.58165e-06	0.779468	0.820376	0.649028
PF3D7_0307800	conserved Plasmodium protein, unknown function	N/A	520.524	415.834	481.341	306.3	233.35	235.385	365.456	472.566	258.345	0.546685	-0.871217	2.07745e-06	8.89289e-06	0.975266	0.737987	0.999265
PF3D7_1030600	tRNA N6-adenosine threonylcarbamoyltransferase	KAE1	377.208	349.65	314.723	214.334	180.469	155.537	265.32	347.194	183.447	0.52837	-0.92038	2.07978e-06	8.89606e-06	1.01151	0.80229	0.736576
PF3D7_1461300	40S ribosomal protein S28e, putative	N/A	1297.87	1061.44	997.239	694.686	407.104	472.433	821.795	1118.85	524.741	0.469001	-1.09234	2.09055e-06	8.93526e-06	0.703356	0.642627	0.565314
PF3D7_0802300	periodic tryptophan protein 2, putative	PWP2	998.626	849.151	830.621	613.361	387.798	429.182	684.79	892.799	476.78	0.534028	-0.905012	2.09732e-06	8.95732e-06	0.798045	0.724582	0.609443
PF3D7_0312000	conserved Plasmodium protein, unknown function	N/A	14.9049	29.97	27.1526	56.2437	78.9026	79.8478	47.8369	24.0091	71.6647	2.98489	1.57768	2.11027e-06	9.00575e-06	4.69614	4.56458	3.59902
PF3D7_1438000	eukaryotic translation initiation factor eIF2A, putative	N/A	1430.87	1297.45	1437.85	937.142	773.917	714.472	1098.62	1388.72	808.51	0.582197	-0.780422	2.11343e-06	9.01236e-06	0.982015	0.819046	0.644894
PF3D7_0904000	GTPase-activating protein, putative	N/A	2340.06	1929.32	1882.17	1349.85	846.104	941.539	1548.17	2050.52	1045.83	0.510033	-0.971338	2.11906e-06	9.02946e-06	1.33414	0.509582	0.661224
PF3D7_0631500	exported protein family 3	EPF3	18.3445	22.4775	22.2157	3.80025	1.67878	0.831748	11.5581	21.0126	2.10359	0.100111	-3.32032	2.14938e-06	9.15166e-06	0.34885	0.0678047	0.0603495
PF3D7_0102400	lysophospholipase, putative, pseudogene	N/A	4.58611	3.74625	3.70262	22.8015	34.4149	28.2794	16.2551	4.01166	28.4986	7.10395	2.82862	2.15304e-06	9.16026e-06	8.04055	15.4019	17.3764
PF3D7_1147300	conserved Plasmodium protein, unknown function	N/A	106.627	74.925	67.8814	253.857	179.629	187.143	145.011	83.1445	206.877	2.48816	1.31508	2.16878e-06	9.22019e-06	4.5175	3.82373	4.61033
PF3D7_0629200	DnaJ protein, putative	N/A	780.786	815.434	883.692	513.034	461.664	435.836	648.408	826.638	470.178	0.568784	-0.814048	2.17783e-06	9.25163e-06	0.995572	0.760567	0.998158
PF3D7_1012900	autophagy-related protein 18, putative	ATG18	879.387	825.424	868.882	544.196	469.218	456.63	673.956	857.898	490.015	0.571181	-0.80798	2.18389e-06	9.27031e-06	1.05137	0.680085	0.693052
PF3D7_0806000	AAA family ATPase, putative	N/A	343.959	294.705	328.299	213.574	150.251	141.397	245.364	322.321	168.407	0.522483	-0.936543	2.19528e-06	9.31161e-06	0.962351	0.833326	0.564957
PF3D7_1239800	conserved Plasmodium protein, unknown function	N/A	51.5938	67.4325	86.3945	164.171	258.532	191.302	136.571	68.4736	204.668	2.98901	1.57967	2.20548e-06	9.34773e-06	2.92917	6.19588	3.71097
PF3D7_0322200	conserved Plasmodium protein, unknown function	N/A	41.275	71.1788	49.3683	122.368	195.578	192.134	111.984	53.9407	170.027	3.1521	1.65631	2.21732e-06	9.3908e-06	4.91357	3.61351	7.95263
PF3D7_1423300	serine/threonine protein phosphatase 7	PP7	126.118	198.551	149.339	360.264	590.09	586.383	335.124	158.003	512.246	3.242	1.69689	2.23907e-06	9.47575e-06	3.46528	3.92938	5.27803
PF3D7_0705000	mRNA cap guanine-N7 methyltransferase, putative	N/A	926.395	871.628	925.655	575.358	494.4	492.395	714.305	907.893	520.718	0.573545	-0.80202	2.2898e-06	9.6831e-06	0.75342	0.749939	0.715038
PF3D7_0109700	rRNA biogenesis protein RRP36, putative	RRP36	248.797	272.228	277.697	135.289	131.784	140.565	201.06	266.24	135.88	0.510364	-0.970401	2.30788e-06	9.75216e-06	0.879396	0.811626	1.15161
PF3D7_1239000	HD superfamily phosphohydrolase protein, putative	N/A	298.097	300.949	299.912	169.491	139.339	158.032	227.637	299.653	155.621	0.519336	-0.945259	2.33957e-06	9.87859e-06	0.764018	0.593285	0.833876
PF3D7_1359800	ADP-ribosylation factor, putative	N/A	19.491	12.4875	20.9815	66.1244	135.142	119.772	62.333	17.6533	107.013	6.06189	2.59977	2.34399e-06	9.88231e-06	5.48649	18.1442	12.9872
PF3D7_1413800	diphthamide biosynthesis protein 1, putative	DPH1	382.941	348.401	325.831	219.655	177.95	163.854	269.772	352.391	187.153	0.531095	-0.912957	2.34343e-06	9.88231e-06	0.781339	1.03637	0.706821
PF3D7_1421150	C/D small nucleolar RNA	N/A	97.4549	107.393	77.7551	46.3631	30.218	33.2699	65.4089	94.2009	36.617	0.388712	-1.36323	2.35097e-06	9.90424e-06	0.592057	0.487853	0.523667
PF3D7_0210000	secretory complex protein 61 gamma subunit	Sec61-gamma	1035.32	1547.2	1256.42	506.954	564.909	632.961	923.961	1279.65	568.274	0.444087	-1.17109	2.35523e-06	9.91006e-06	1.1325	0.424254	0.6659
PF3D7_0605900	long chain polyunsaturated fatty acid elongation enzyme, putative	N/A	47.0077	76.1738	75.2866	145.93	152.769	142.229	106.566	66.156	146.976	2.22165	1.15163	2.3559e-06	9.91006e-06	6.38702	2.82611	2.88015
PF3D7_1326300	RNA-binding protein, putative	N/A	877.094	801.698	787.424	566.238	410.461	429.182	645.35	822.072	468.627	0.570056	-0.810825	2.36005e-06	9.92003e-06	1.09751	1.16782	0.6317
PF3D7_1417200	NOT family protein, putative	N/A	3236.65	2773.48	3078.11	2058.98	1662.83	1693.44	2417.25	3029.41	1805.08	0.595852	-0.746974	2.39733e-06	1.00692e-05	1.08077	0.71728	0.725516
PF3D7_0206900	merozoite surface protein 5	MSP5	9.17223	6.24375	6.17104	31.9221	39.4513	38.2604	21.8701	7.19567	36.5446	5.07869	2.34446	2.41457e-06	1.01339e-05	4.75585	11.0929	9.61255
PF3D7_0809300	unspecified product	N/A	14.9049	11.2388	14.8105	41.8028	65.4723	45.7462	32.3292	13.6514	51.0071	3.73641	1.90165	2.44502e-06	1.0254e-05	4.77835	10.9015	4.91367
PF3D7_1103600	actin-like protein, putative	ALP2a	206.375	224.775	235.734	122.368	105.763	101.473	166.081	222.295	109.868	0.494246	-1.0167	2.47725e-06	1.03814e-05	0.719294	0.622105	0.578622
PF3D7_1360000	conserved Plasmodium protein, unknown function	N/A	29.8097	31.2188	29.621	64.6043	87.2964	98.9781	56.9214	30.2165	83.6263	2.76757	1.46862	2.48597e-06	1.04101e-05	2.59863	4.4462	5.84396
PF3D7_0408700	perforin-like protein 1	PLP1	34.3959	37.4625	40.7288	96.5264	172.914	143.892	87.6534	37.5291	137.778	3.67122	1.87626	2.50234e-06	1.04708e-05	4.98947	6.8252	4.83866
PF3D7_0823800	DnaJ protein, putative	N/A	279.753	248.501	277.697	155.05	134.302	123.931	203.206	268.65	137.761	0.512789	-0.963562	2.53484e-06	1.05989e-05	0.757371	0.948817	0.691918
PF3D7_1035800	probable protein, unknown function	M712	2625.55	2393.86	2469.65	1751.92	1393.39	1300.02	1989.06	2496.35	1481.77	0.593576	-0.752495	2.53956e-06	1.06106e-05	1.011	0.781941	1.06535
PF3D7_0919400	protein disulfide isomerase	PDI9	32.1028	43.7063	35.792	91.2061	102.405	93.9876	66.5334	37.2004	95.8664	2.57703	1.36571	2.56393e-06	1.07045e-05	4.82987	5.34433	3.04342
PF3D7_0930200	leucine-rich repeat protein	LRR8	14.9049	21.2288	22.2157	48.6432	69.6693	69.0351	40.9495	19.4498	62.4492	3.21079	1.68293	2.57258e-06	1.07325e-05	5.54816	7.48567	3.60154
PF3D7_0922100	ubiquitin-like protein, putative	N/A	3856.92	3546.45	3749.52	2628.25	2025.45	2007.01	2968.93	3717.63	2220.24	0.597218	-0.743671	2.57913e-06	1.07518e-05	0.928233	1.15883	0.752344
PF3D7_0911500	conserved Plasmodium protein, unknown function	N/A	21.784	21.2288	13.5763	46.3631	67.9905	78.1844	41.5212	18.863	64.1793	3.40239	1.76655	2.60183e-06	1.08384e-05	3.62606	5.99337	9.16135
PF3D7_0620200	conserved Plasmodium protein, unknown function	N/A	0	2.4975	0	10.6407	20.9847	21.6255	9.2914	0.832501	17.7503	21.3217	4.41425	2.61595e-06	1.0881e-05	Inf	11.8401	Inf
PF3D7_1028600	conserved Plasmodium protein, unknown function	N/A	59.6195	44.955	60.4762	102.607	134.302	149.715	91.9457	55.0169	128.875	2.34246	1.22802	2.61595e-06	1.0881e-05	2.60763	4.01334	5.01023
PF3D7_0606400	conserved Plasmodium protein, unknown function	N/A	33.2493	39.96	35.792	98.0465	179.629	165.518	92.0325	36.3338	147.731	4.06595	2.02359	2.61827e-06	1.08825e-05	4.74401	5.31572	7.33417
PF3D7_1211300	DNA helicase MCM8, putative	MCM8	65.3521	102.398	81.4577	149.73	212.365	208.769	136.679	83.0691	190.288	2.29072	1.1958	2.63246e-06	1.09333e-05	4.02788	2.54474	3.31288
PF3D7_1435000	cytochrome c oxidase assembly protein COX15, putative	COX15	14.9049	19.98	11.1079	50.1633	59.5966	52.4002	34.6921	15.3309	54.0534	3.52578	1.81794	2.63778e-06	1.09473e-05	5.66748	2.70795	7.60404
PF3D7_1351900	conserved Plasmodium protein, unknown function	N/A	450.586	482.018	472.701	290.339	226.635	252.852	362.522	468.435	256.609	0.5478	-0.868279	2.65852e-06	1.1017e-05	1.05589	0.790014	0.998412
PF3D7_1354400	V-type proton ATPase 21 kDa proteolipid subunit, putative	N/A	655.814	601.898	556.627	421.068	244.262	313.569	465.54	604.78	326.3	0.539535	-0.890212	2.65714e-06	1.1017e-05	0.799037	0.703608	0.689447
PF3D7_1124300	conserved Plasmodium protein, unknown function	N/A	854.164	780.469	847.9	543.436	438.161	439.995	650.688	827.511	473.864	0.572638	-0.804306	2.69837e-06	1.11738e-05	0.854913	0.719387	0.821208
PF3D7_0522700	iron-sulfur assembly protein	SufA	21.784	21.2288	16.0447	68.4045	137.66	122.267	64.5648	19.6858	109.444	5.55952	2.47496	2.7155e-06	1.12364e-05	4.86673	10.5991	9.9959
PF3D7_0322600	conserved Plasmodium protein, unknown function	N/A	25.2236	44.955	37.0262	123.888	250.138	201.283	113.752	35.735	191.77	5.36645	2.42397	2.76178e-06	1.14136e-05	6.69042	11.29	7.64084
PF3D7_1114500	conserved Plasmodium protein, unknown function	N/A	11.4653	14.985	14.8105	35.7224	57.9178	62.3811	32.8804	13.7536	52.0071	3.78135	1.9189	2.7624e-06	1.14136e-05	3.67096	5.12201	5.38335
PF3D7_0516600	sporozoite surface antigen MB2	MB2	676.452	541.958	622.04	427.148	305.538	301.925	479.177	613.483	344.87	0.562151	-0.830971	2.76641e-06	1.14217e-05	0.879179	0.733556	0.804017
PF3D7_0528100	AP-1 complex subunit beta, putative	N/A	1542.08	1251.25	1369.97	955.384	758.808	731.107	1101.43	1387.77	815.099	0.587346	-0.767717	2.78652e-06	1.14962e-05	0.751564	0.801801	0.717355
PF3D7_0818200	14-3-3 protein	14-3-3I	5553.78	5596.9	5428.04	3930.98	2816.99	3198.9	4420.93	5526.24	3315.62	0.599978	-0.737018	2.80433e-06	1.15612e-05	1.11559	0.752084	0.789664
PF3D7_0910900	DNA primase large subunit, putative	N/A	16.0514	16.2338	7.40524	46.3631	47.0058	55.7271	31.4644	13.2301	49.6987	3.75647	1.90938	2.82509e-06	1.16381e-05	4.86397	2.62874	12.1303
PF3D7_1208400	amino acid transporter, putative	N/A	20.6375	21.2288	18.5131	47.8832	82.2601	71.5304	43.6755	20.1265	67.2246	3.34011	1.73989	2.85423e-06	1.17495e-05	5.36624	4.50256	5.10716
PF3D7_0916000	major facilitator superfamily domain-containing protein, putative	MFS2	96.3084	127.373	128.358	199.893	242.583	260.337	175.809	117.346	234.271	1.99641	0.997409	2.86691e-06	1.1793e-05	3.34636	3.33941	2.99144
PF3D7_1356500	conserved Plasmodium protein, unknown function	N/A	4.58611	13.7363	11.1079	31.1621	50.3633	44.0827	25.8397	9.81008	41.8694	4.26799	2.09356	2.88295e-06	1.18415e-05	9.06091	7.51134	4.85832
PF3D7_1407300	pre-mRNA-splicing factor 38B, putative	PRP38B	2023.62	1663.34	1594.6	1165.16	839.389	986.454	1378.76	1760.52	997	0.566311	-0.820335	2.88101e-06	1.18415e-05	0.759659	0.838079	0.560176
PF3D7_0313100	ubiquitin-protein ligase, putative	HRD3	741.804	659.34	676.346	420.308	386.958	375.95	543.451	692.497	394.406	0.569541	-0.812127	2.89307e-06	1.18743e-05	0.928468	0.98611	1.03751
PF3D7_1129000	spermidine synthase	SpdSyn	1067.42	845.404	788.658	538.116	355.062	403.398	666.343	900.494	432.192	0.47995	-1.05904	2.94456e-06	1.20768e-05	0.593972	0.556575	0.653752
PF3D7_1372300	Plasmodium exported protein (PHIST), unknown function	N/A	937.86	710.539	645.49	401.307	272.801	263.664	538.61	764.63	312.591	0.408813	-1.29049	2.95294e-06	1.21023e-05	0.761721	0.59679	0.608799
PF3D7_1472700	DNA-directed RNA polymerase, alpha subunit, putative	N/A	43.5681	21.2288	38.2604	105.647	85.6177	80.6796	62.5003	34.3524	90.6481	2.63877	1.39986	2.95536e-06	1.21033e-05	3.25085	5.43525	3.69254
PF3D7_1145900	conserved Plasmodium protein, unknown function	N/A	37.8354	41.2088	58.0077	108.687	182.987	177.994	101.12	45.684	156.556	3.42694	1.77692	2.96616e-06	1.21386e-05	4.10458	6.78721	5.00253
PF3D7_1143400	translation initiation factor eIF-1A, putative	N/A	1606.29	1291.21	1226.8	855.057	528.815	622.98	1021.86	1374.77	668.95	0.486592	-1.03921	2.99699e-06	1.22558e-05	0.798149	0.562358	0.659048
PF3D7_0207000	merozoite surface protein 4	MSP4	49.3007	28.7213	40.7288	108.687	85.6177	106.464	69.9199	39.5836	100.256	2.53277	1.34072	3.00681e-06	1.2287e-05	2.86444	4.72962	3.08315
PF3D7_1244800	cytoplasmic translation machinery associated protein, putative	N/A	1490.49	1176.32	1197.18	846.696	600.163	637.119	991.328	1288	694.66	0.539333	-0.890751	3.0332e-06	1.23857e-05	1.00998	0.75444	0.72887
PF3D7_0302600	ABC transporter B family member 4, putative	ABCB4	11.4653	12.4875	13.5763	47.1231	54.5603	41.5874	30.1333	12.5097	47.7569	3.8176	1.93266	3.05397e-06	1.24523e-05	5.87271	6.67824	4.99403
PF3D7_1249600	leucine-rich repeat protein	LRR12	22.9306	46.2038	48.1341	84.3656	126.748	123.931	75.3854	39.0895	111.681	2.85707	1.51454	3.05212e-06	1.24523e-05	6.02892	4.60928	4.8057
PF3D7_1428400	WD and tetratricopeptide repeats protein 1, putative	WDTC1	97.4549	101.149	98.7366	193.813	276.159	313.569	180.147	99.1134	261.18	2.63517	1.39789	3.15068e-06	1.28373e-05	3.38828	5.10912	5.05214
PF3D7_0819800	conserved Plasmodium protein, unknown function	N/A	50.4473	78.6713	92.5655	155.81	226.635	245.366	141.583	73.8947	209.27	2.83201	1.50183	3.15963e-06	1.28644e-05	4.20716	5.84527	3.7257
PF3D7_1362800	conserved Plasmodium protein, unknown function	N/A	20.6375	52.4475	40.7288	92.7262	143.536	150.546	83.437	37.938	128.936	3.3986	1.76494	3.16687e-06	1.28845e-05	9.33354	3.35892	6.39218
PF3D7_0607900	conserved Plasmodium protein, unknown function	N/A	37.8354	33.7163	37.0262	95.0063	95.6903	89.8288	64.8506	36.1926	93.5085	2.58363	1.3694	3.26364e-06	1.32467e-05	3.80463	3.81267	4.91002
PF3D7_1229900	conserved Plasmodium protein, unknown function	N/A	83.6966	99.9001	82.6919	171.771	268.604	262.833	161.583	88.7628	234.403	2.64078	1.40096	3.2654e-06	1.32467e-05	3.45601	2.44097	5.1234
PF3D7_1249500	protein CutA, putative	N/A	19.491	19.98	25.9184	56.2437	75.545	97.3146	49.0821	21.7964	76.3678	3.50368	1.80887	3.26297e-06	1.32467e-05	5.99435	4.64061	6.49309
PF3D7_1446300	conserved Plasmodium membrane protein, unknown function	N/A	293.511	250.999	307.318	165.691	151.09	127.258	215.978	283.943	148.013	0.521277	-0.939877	3.26449e-06	1.32467e-05	0.702537	1.04366	0.50679
PF3D7_1135000	PQ-loop repeat-containing protein, unspecified product	N/A	6.87917	16.2338	9.87366	33.4422	52.8815	46.5779	27.648	10.9955	44.3005	4.02896	2.01041	3.28384e-06	1.33118e-05	6.53241	4.17416	7.46539
PF3D7_1347100	DNA topoisomerase 3, putative	TOP3	18.3445	39.96	34.5578	88.1659	88.1358	72.3621	56.921	30.9541	82.8879	2.67777	1.42103	3.31356e-06	1.34226e-05	8.54495	3.26144	2.86783
PF3D7_0821600	polyribonucleotide 5'-hydroxyl-kinase Clp1, putative	CLP1	803.717	734.265	805.937	481.112	412.979	453.303	615.219	781.306	449.131	0.574847	-0.798751	3.31638e-06	1.34243e-05	0.744769	0.728892	0.939981
PF3D7_0617100	AP-2 complex subunit alpha, putative	N/A	1043.34	1018.98	966.384	592.839	590.09	584.719	799.392	1009.57	589.216	0.583632	-0.77687	3.35591e-06	1.35743e-05	0.914129	0.6848	0.959598
PF3D7_1348100	GTPase, putative	N/A	32.1028	76.1738	39.4946	117.808	152.769	179.658	99.6676	49.2571	150.078	3.04683	1.60731	3.35831e-06	1.35743e-05	5.91656	3.51652	6.70924
PF3D7_1441200	60S ribosomal protein L1, putative	N/A	1921.58	1634.61	1648.9	1248.76	879.68	959.006	1382.09	1735.03	1029.15	0.593159	-0.75351	3.39981e-06	1.37321e-05	0.598227	0.869697	0.974723
PF3D7_1471300	conserved Plasmodium protein, unknown function	N/A	19.491	24.975	16.0447	67.6445	62.9542	58.2224	41.5553	20.1702	62.9404	3.12046	1.64176	3.44e-06	1.38844e-05	4.72748	5.11461	5.10037
PF3D7_0925400	protein phosphatase-beta	N/A	42.4216	58.6913	48.1341	111.727	189.702	173.004	103.947	49.749	158.144	3.17885	1.6685	3.4482e-06	1.39074e-05	4.43511	2.93436	5.79355
PF3D7_0819000	conserved Plasmodium protein, unknown function	N/A	1271.5	1157.59	1229.27	806.414	695.853	645.437	967.678	1219.45	715.901	0.587067	-0.768403	3.46136e-06	1.39504e-05	1.11498	0.737583	0.6787
PF3D7_1315700	tRNA (adenine(58)-N(1))-methyltransferase catalytic subunit TRM61, putative	GCD14	237.331	236.014	243.139	131.489	117.514	114.781	180.045	238.828	121.261	0.507736	-0.977851	3.47797e-06	1.40072e-05	0.893247	0.873048	0.696278
PF3D7_0219800	Plasmodium exported protein (PHISTc), unknown function	N/A	229.306	223.526	222.157	133.009	95.6903	109.791	168.913	224.996	112.83	0.501474	-0.995752	3.49471e-06	1.40645e-05	0.683424	0.567315	0.631646
PF3D7_1130000	phosphoacetylglucosamine mutase, putative	PAGM	287.779	222.278	243.139	150.49	125.069	111.454	190.035	251.065	129.004	0.513829	-0.960641	3.516e-06	1.414e-05	0.712327	1.14169	0.644296
PF3D7_0727400	proteasome subunit alpha type-5, putative	N/A	675.305	600.649	568.969	437.789	288.75	316.064	481.255	614.975	347.534	0.56512	-0.823371	3.53335e-06	1.41995e-05	1.07444	0.63221	1.13512
PF3D7_0923600	lipoate-protein ligase 2	LipL2	6.87917	19.98	13.5763	37.2425	62.9542	58.2224	33.1424	13.4785	52.8063	3.91782	1.97005	3.53947e-06	1.42139e-05	7.27473	4.03751	6.78671
PF3D7_1323500	plasmepsin V	PMV	495.3	425.824	430.738	291.099	225.796	230.394	349.859	450.621	249.096	0.552785	-0.85521	3.6686e-06	1.47219e-05	0.818291	0.689953	0.88602
PF3D7_1034300	thioredoxin-like associated protein 2, putative	TLAP2	9.17223	11.2388	11.1079	42.5628	85.6177	61.5494	36.8748	10.5063	63.2433	6.01957	2.58966	3.69065e-06	1.47997e-05	7.46539	9.00857	8.78789
PF3D7_0808900	rifin	RIF	0	2.4975	2.46841	19.7613	21.8241	19.1302	10.9469	1.65531	20.2385	12.2265	3.61194	3.73505e-06	1.4967e-05	Inf	10.1537	10.244
PF3D7_1434600	methionine aminopeptidase 2	METAP2	1848.2	1542.21	1537.82	1132.48	764.683	721.958	1257.89	1642.74	873.039	0.531451	-0.911991	3.7478e-06	1.50073e-05	1.16267	0.790817	0.785081
PF3D7_1242300	conserved Plasmodium membrane protein, unknown function	N/A	27.5167	34.965	20.9815	77.5252	115.836	142.229	69.8422	27.8211	111.863	4.02081	2.00749	3.80851e-06	1.52395e-05	5.85259	4.06606	11.7228
PF3D7_1411600	GTP-binding protein, putative	N/A	35.5424	27.4725	30.8552	76.7651	87.2964	88.9971	57.8215	31.29	84.3529	2.69584	1.43073	3.82068e-06	1.52772e-05	2.89551	4.28232	5.05079
PF3D7_1440400	zinc finger protein, putative	N/A	10.3188	23.7263	20.9815	53.9636	99.8873	87.3336	49.3685	18.3422	80.3948	4.38306	2.13194	3.85365e-06	1.53981e-05	7.02729	5.39468	6.58711
PF3D7_0425100	Plasmodium exported protein (hyp6), unknown function	N/A	4.58611	2.4975	6.17104	31.1621	76.3844	57.3906	29.6986	4.41822	54.979	12.4437	3.63735	3.87144e-06	1.54581e-05	8.14746	48.6303	16.2649
PF3D7_0832250	Plasmodium exported protein, unknown function, pseudogene	N/A	20.6375	27.4725	13.5763	47.8832	74.7056	69.0351	42.2184	20.5621	63.8746	3.10643	1.63526	3.88092e-06	1.54848e-05	2.88672	3.52406	8.49809
PF3D7_0318000	conserved Plasmodium protein, unknown function	N/A	8.0257	4.995	12.3421	30.402	49.5239	35.7652	23.509	8.45426	38.5637	4.56145	2.18949	3.90052e-06	1.55519e-05	7.79369	13.9714	4.41791
PF3D7_1023900	chromodomain-helicase-DNA-binding protein 1 homolog, putative	CHD1	21135.1	17316.4	17335.7	12486.1	7609.9	8473.02	14059.4	18595.7	9523.01	0.512107	-0.965482	3.97361e-06	1.58321e-05	0.804736	0.891691	0.686974
PF3D7_1136700	conserved Plasmodium protein, unknown function	N/A	12.6118	21.2288	14.8105	40.2827	66.3117	58.2224	35.578	16.217	54.9389	3.38773	1.76032	4.01027e-06	1.59667e-05	5.29367	4.10796	8.03296
PF3D7_0218100	conserved Plasmodium membrane protein, unknown function	N/A	8.0257	12.4875	11.1079	36.4824	71.3481	55.7271	32.5298	10.5404	54.5192	5.17243	2.37084	4.0204e-06	1.59956e-05	5.97336	9.57315	5.98667
PF3D7_1307600	DNA-directed RNA polymerase alpha chain, putative	N/A	343.959	270.979	296.21	196.093	142.696	143.892	232.305	303.716	160.894	0.529752	-0.916612	4.04106e-06	1.60664e-05	1.01361	0.77868	0.665316
PF3D7_0310100	calcium-dependent protein kinase 3	CDPK3	11.4653	22.4775	16.0447	53.9636	105.763	91.4923	50.2011	16.6625	83.7396	5.02564	2.32931	4.05765e-06	1.61208e-05	7.61172	7.88879	12.9733
PF3D7_0512900	AKAP-like protein	AKAL	3.43959	22.4775	3.70262	41.0427	65.4723	47.4097	30.5907	9.87324	51.3082	5.1967	2.3776	4.06489e-06	1.61381e-05	17.0498	4.45216	20.875
PF3D7_1422400	conserved Plasmodium protein, unknown function	N/A	681.038	565.684	550.456	399.027	319.807	302.756	469.795	599.06	340.53	0.568441	-0.814917	4.0712e-06	1.61517e-05	0.787309	0.724434	0.870404
PF3D7_1411200	rhomboid protease ROM8	ROM8	1271.5	1246.25	1276.17	814.014	739.502	685.361	1005.47	1264.64	746.292	0.590122	-0.760916	4.11651e-06	1.63198e-05	0.970005	0.797138	1.0869
PF3D7_0904600	ubiquitin specific protease, putative	N/A	1380.42	1278.72	1247.78	925.742	700.89	679.538	1035.52	1302.31	768.723	0.590278	-0.760535	4.23337e-06	1.67712e-05	0.871351	0.869642	0.642346
PF3D7_0829100	conserved protein, unknown function	N/A	646.642	646.853	597.356	402.827	308.895	365.138	494.618	630.284	358.953	0.56951	-0.812206	4.23797e-06	1.67775e-05	0.746956	0.7593	1.06903
PF3D7_0809800	conserved Plasmodium protein, unknown function	N/A	13.7583	23.7263	29.621	70.6847	134.302	133.08	67.5287	22.3685	112.689	5.03783	2.3328	4.24875e-06	1.68083e-05	6.75114	9.48424	5.36119
PF3D7_1006800	single-strand telomeric DNA-binding protein GBP2, putative	GBP2	3939.47	3883.61	3676.7	2774.94	2017.05	2150.9	3073.78	3833.26	2314.3	0.603741	-0.727998	4.28456e-06	1.6938e-05	1.19749	1.18466	0.678016
PF3D7_0322100	mRNA-capping enzyme subunit beta	Prt1	746.39	573.177	654.13	430.949	266.086	309.41	496.69	657.899	335.482	0.509929	-0.971631	4.35974e-06	1.7223e-05	0.928873	0.548965	0.750175
PF3D7_0703600	conserved Plasmodium protein, unknown function	N/A	49.3007	81.1688	74.0524	128.449	171.235	192.134	116.057	68.174	163.939	2.40472	1.26587	4.42866e-06	1.74829e-05	3.94761	2.83403	5.251
PF3D7_0320900	histone H2A.Z	H2A.Z	2340.06	2282.72	2063.59	1558.1	1141.57	1311.67	1782.95	2228.79	1337.11	0.599927	-0.73714	4.45531e-06	1.75757e-05	1.0768	0.838446	1.4461
PF3D7_0306200	activator of Hsp90 ATPase	AHA1	238.478	174.825	167.852	97.2865	86.4571	90.6606	142.593	193.718	91.468	0.47217	-1.08262	4.46222e-06	1.75905e-05	0.582899	0.755889	0.880565
PF3D7_1427300	conserved Plasmodium protein, unknown function	N/A	20.6375	29.97	35.792	63.8442	91.4934	104.8	57.7562	28.7998	86.7126	3.01087	1.59018	4.47041e-06	1.76103e-05	5.43865	3.74586	3.78484
PF3D7_0323100	conserved Plasmodium protein, unknown function	N/A	536.575	505.744	507.259	291.859	287.91	294.439	403.965	516.526	291.403	0.564159	-0.825826	4.48593e-06	1.76355e-05	0.706737	0.90322	0.684636
PF3D7_0720000	exosome complex component CSL4, putative	CSL4	222.427	177.323	202.41	109.447	84.7783	105.632	150.336	200.72	99.9525	0.497971	-1.00587	4.48628e-06	1.76355e-05	0.791617	0.565368	0.827667
PF3D7_1462100	conserved Plasmodium protein, unknown function	N/A	21.784	21.2288	16.0447	48.6432	67.9905	69.0351	40.7877	19.6858	61.8896	3.14387	1.65254	4.48164e-06	1.76355e-05	3.19061	4.89536	7.01469
PF3D7_1140700	conserved Plasmodium protein, unknown function	N/A	1061.69	945.304	1102.15	696.206	564.909	562.262	822.086	1036.38	607.792	0.586458	-0.769901	4.52102e-06	1.77471e-05	0.893249	1.21255	0.717038
PF3D7_1475400	cysteine repeat modular protein 4	CRMP4	35.5424	37.4625	32.0894	69.1646	104.084	98.9781	62.8869	35.0314	90.7423	2.59031	1.37313	4.52087e-06	1.77471e-05	2.65918	4.87771	4.78216
PF3D7_0909400	exoribonuclease, putative	N/A	1646.42	1302.45	1510.67	1048.11	808.332	772.694	1181.44	1486.51	876.378	0.589554	-0.762304	4.54227e-06	1.7818e-05	0.792038	0.804299	0.854811
PF3D7_1366800	phosphatidylserine synthase, putative	N/A	280.9	314.685	298.678	152.77	160.323	161.359	228.119	298.088	158.151	0.530552	-0.914435	4.57348e-06	1.79278e-05	0.7771	0.77872	0.880765
PF3D7_1016700	Plasmodium exported protein (PHISTc), unknown function	N/A	656.961	598.152	608.464	381.545	341.631	342.68	488.239	621.192	355.286	0.571942	-0.80606	4.6414e-06	1.81812e-05	0.791111	1.15888	0.791584
PF3D7_0712400	erythrocyte membrane protein 1, PfEMP1	VAR	235.038	179.82	138.231	2138.02	1063.51	1201.88	826.082	184.363	1467.8	7.96147	2.99303	4.65028e-06	1.82033e-05	15.9919	7.25688	11.2389
PF3D7_1471600	conserved Plasmodium protein, unknown function	N/A	155.928	151.099	138.231	82.8455	54.5603	69.0351	108.616	148.419	68.8136	0.463643	-1.10891	4.69308e-06	1.83579e-05	0.905203	0.675714	0.794483
PF3D7_1243500	vacuolar-sorting protein SNF7, putative	SNF7	52.7403	77.4225	64.1788	116.288	144.375	166.35	103.559	64.7805	142.337	2.19723	1.13568	4.70096e-06	1.83759e-05	2.67477	2.46549	3.48414
PF3D7_1315900	exportin-T, putative	N/A	828.94	864.136	936.763	558.637	478.452	492.395	693.22	876.613	509.828	0.581588	-0.78193	4.71116e-06	1.84029e-05	1.10432	0.930308	0.981103
PF3D7_0105400	conserved Plasmodium protein, unknown function	N/A	9.17223	18.7313	14.8105	56.2437	83.0995	47.4097	38.2445	14.238	62.251	4.37217	2.12835	4.75463e-06	1.85597e-05	10.0482	7.45422	5.97487
PF3D7_1471100	exported protein 2	EXP2	4973.64	4065.93	3864.3	2791.67	1728.3	1988.71	3235.43	4301.29	2169.56	0.504397	-0.987368	4.85538e-06	1.89397e-05	0.953602	0.50854	0.678676
PF3D7_0606100	RNA-binding protein, putative	N/A	1814.95	1710.79	1624.22	1205.44	878.001	993.939	1371.22	1716.65	1025.79	0.597554	-0.742858	4.86121e-06	1.89492e-05	1.16763	0.629719	0.79102
PF3D7_0319000	P-type ATPase, putative	ATPase7	95.1619	74.925	76.5208	191.533	182.147	143.061	127.225	82.2026	172.247	2.0954	1.06722	4.91133e-06	1.91312e-05	2.74164	4.93276	2.62775
PF3D7_0515000	pre-mRNA-splicing factor CWC2, putative	CWC2	2140.57	1680.82	1808.11	1244.2	769.72	795.151	1406.43	1876.5	936.358	0.498992	-1.00291	4.93065e-06	1.91931e-05	1.03342	0.677164	0.6023
PF3D7_1233800	conserved Plasmodium protein, unknown function	N/A	48.1542	41.2088	45.6657	82.8455	126.748	124.762	78.2307	45.0095	111.452	2.47618	1.30812	5.00324e-06	1.94621e-05	3.97905	3.57392	3.61128
PF3D7_0422300	alpha tubulin 2	N/A	1201.56	1207.54	1256.42	889.259	597.645	673.716	971.025	1221.84	720.207	0.589443	-0.762575	5.05381e-06	1.96451e-05	1.4043	0.789365	0.896706
PF3D7_0604500	conserved Plasmodium protein, unknown function	N/A	7008.73	6919.33	6988.08	4903.09	3947.65	3908.39	5612.54	6972.05	4253.04	0.610013	-0.713088	5.12714e-06	1.99163e-05	1.45322	0.700228	0.967209
PF3D7_1202900	high mobility group protein B1	HMGB1	3166.71	2607.39	2406.7	1725.31	1001.39	1149.48	2009.5	2726.94	1292.06	0.473814	-1.07761	5.17227e-06	2.00776e-05	0.758569	0.499725	0.791157
PF3D7_0215500	conserved Plasmodium protein, unknown function	N/A	279.753	293.456	288.804	162.651	156.966	136.407	219.673	287.338	152.008	0.529021	-0.918604	5.18056e-06	2.00958e-05	0.723369	0.693185	0.78934
PF3D7_1218000	thrombospondin-related apical membrane protein	TRAMP	5.73264	16.2338	11.1079	34.9623	59.5966	65.7081	32.2236	11.0248	53.4224	4.84567	2.2767	5.21937e-06	2.02323e-05	5.61423	5.93282	9.91386
PF3D7_1245700	unspecified product	N/A	24.0771	29.97	23.4499	60.044	79.7419	79.0161	49.3832	25.8324	72.934	2.82336	1.49741	5.34323e-06	2.06981e-05	3.77854	3.57438	6.81948
PF3D7_1114800	glycerol-3-phosphate dehydrogenase, putative	G3PDH	19.491	28.7213	23.4499	57.0038	99.0479	93.1558	53.4783	23.8874	83.0692	3.47753	1.79806	5.39196e-06	2.08723e-05	5.14158	4.23146	5.13499
PF3D7_1309800	conserved Plasmodium protein, unknown function	N/A	21.784	27.4725	30.8552	54.7236	84.7783	87.3336	51.1579	26.7039	75.6118	2.83149	1.50156	5.43966e-06	2.10424e-05	3.04742	4.08004	3.80468
PF3D7_0104700	major facilitator superfamily-related transporter, putative	MFR2	10.3188	17.4825	14.8105	41.0427	75.545	74.0256	38.8708	14.2039	63.5378	4.47326	2.16133	5.48366e-06	2.11833e-05	6.16453	7.06298	6.55627
PF3D7_1440500	allantoicase, putative	N/A	171.979	133.616	144.402	81.3254	73.8662	56.5589	110.291	149.999	70.5835	0.470559	-1.08755	5.48279e-06	2.11833e-05	0.675678	0.844982	0.638553
PF3D7_1353900	proteasome subunit alpha type-7, putative	N/A	795.691	670.579	670.174	507.714	334.916	383.436	560.418	712.148	408.689	0.573881	-0.801175	5.4902e-06	2.11938e-05	1.0745	0.453421	0.922247
PF3D7_1443600	gamma-tubulin complex component, putative	N/A	11.4653	21.2288	25.9184	50.9234	67.9905	62.3811	39.9846	19.5375	60.4317	3.09312	1.62906	5.49443e-06	2.11955e-05	7.16095	5.61575	3.54986
PF3D7_0817500	protein kinase c inhibitor-like protein, putative	N/A	1993.81	1760.74	1606.94	1196.32	645.49	832.58	1339.31	1787.16	891.463	0.498815	-1.00342	5.50517e-06	2.12076e-05	0.983222	0.615978	0.96707
PF3D7_1448000	U3 small nucleolar RNA-associated protein 12, putative	UTP12	862.19	800.449	841.729	515.314	491.043	458.293	661.503	834.789	488.217	0.584838	-0.773891	5.50401e-06	2.12076e-05	0.966576	1.02851	1.23871
PF3D7_0716600	cysteine desulfurase	SufS	28.6632	34.965	43.1973	68.4045	100.727	104.8	63.4595	35.6085	91.3105	2.56429	1.35856	5.51198e-06	2.12192e-05	4.05451	3.44648	3.1994
PF3D7_1127200	conserved Plasmodium protein, unknown function	N/A	4.58611	16.2338	19.7473	38.7626	64.6329	64.8764	34.8065	13.5224	56.0906	4.14798	2.05241	5.52491e-06	2.12543e-05	11.1067	6.67088	3.92037
PF3D7_1327500	conserved Plasmodium protein, unknown function	N/A	8.0257	19.98	12.3421	47.8832	96.5297	77.3526	43.6855	13.4493	73.9218	5.49635	2.45847	5.58689e-06	2.1478e-05	7.15387	7.68199	10.9611
PF3D7_1216000	serine--tRNA ligase, putative	N/A	212.108	188.561	177.726	106.407	94.8509	86.5018	144.359	192.798	95.92	0.497514	-1.00719	5.60631e-06	2.15378e-05	0.854702	0.941318	0.774275
PF3D7_1317400	zinc finger protein, putative	N/A	188.031	169.83	167.852	96.5264	73.0268	86.5018	130.295	175.238	85.3517	0.487063	-1.03782	5.67374e-06	2.17818e-05	0.902494	0.527614	0.666147
PF3D7_1113800	conserved Plasmodium membrane protein, unknown function	N/A	14.9049	14.985	20.9815	41.8028	67.9905	57.3906	36.3426	16.9571	55.728	3.2864	1.71651	5.71522e-06	2.1926e-05	3.48944	5.88003	4.57126
PF3D7_0603500	cation/H+ antiporter	CAX	20.6375	22.4775	22.2157	53.2035	75.545	66.5399	43.4365	21.7769	65.0961	2.98923	1.57977	5.75135e-06	2.20495e-05	3.20833	5.82713	3.66567
PF3D7_1027200	mitochondrial ribosomal protein S22 precursor, putative	N/A	370.329	335.914	315.957	238.656	135.142	141.397	256.232	340.733	171.732	0.504006	-0.988487	5.8054e-06	2.22414e-05	1.06807	0.52908	0.914467
PF3D7_1127800	conserved Plasmodium protein, unknown function	N/A	300.391	309.69	307.318	177.852	156.966	156.369	234.764	305.799	163.729	0.535412	-0.901278	5.86029e-06	2.24363e-05	0.793744	0.683059	0.890992
PF3D7_1111900	Josephin domain-containing protein, putative	N/A	4.58611	9.99001	1.23421	28.8819	35.2543	25.7842	17.6218	5.27011	29.9735	5.68745	2.50778	5.94114e-06	2.27303e-05	14.5655	4.10054	27.6143
PF3D7_1353000	tryptophan-rich protein, pseudogene	LysTrpA	3344.42	3098.15	2822.63	2257.35	1468.93	1592.8	2430.71	3088.4	1773.03	0.574092	-0.800647	6.01986e-06	2.30156e-05	0.818791	0.62687	0.758527
PF3D7_0319200	endonuclease/exonuclease/phosphatase family protein, putative	N/A	323.321	278.471	340.641	188.493	172.075	147.219	241.703	314.145	169.262	0.538804	-0.892168	6.10136e-06	2.33061e-05	0.72553	1.07136	0.528932
PF3D7_1013900	translation initiation factor eIF-2B subunit delta, putative	N/A	462.051	445.804	476.404	309.341	224.956	240.375	359.822	461.42	258.224	0.559629	-0.837456	6.10417e-06	2.33061e-05	0.879761	0.845478	0.602093
PF3D7_1412100	mini-chromosome maintenance complex-binding protein, putative	MCMBP	37.8354	16.2338	23.4499	66.1244	83.9389	69.8669	49.5749	25.8397	73.3101	2.83711	1.50442	6.11242e-06	2.33216e-05	2.82637	8.669	6.7784
PF3D7_1452900	conserved Plasmodium protein, unknown function	N/A	17.1979	27.4725	27.1526	55.4837	80.5813	94.8193	50.4512	23.941	76.9614	3.21463	1.68465	6.1407e-06	2.34135e-05	5.34694	3.85742	7.13577
PF3D7_1130800	armadillo repeat protein PF16, putative	N/A	13.7583	11.2388	13.5763	32.6822	55.3997	54.0636	30.1198	12.8578	47.3818	3.68507	1.88169	6.22845e-06	2.37319e-05	4.03831	11.2435	4.61533
PF3D7_0803800	proteasome subunit beta type-4	N/A	917.223	799.201	777.551	579.159	393.673	487.405	659.035	831.325	486.745	0.585506	-0.772244	6.23863e-06	2.37415e-05	0.995212	0.736053	0.839934
PF3D7_1107900	mechanosensitive ion channel protein, putative	MSCS	207.522	206.044	238.202	117.048	103.245	111.454	163.919	217.256	110.582	0.508996	-0.974274	6.23948e-06	2.37415e-05	0.907395	0.592542	0.742067
PF3D7_0818500	zinc finger protein, putative	N/A	1237.1	1379.87	1378.61	915.861	684.941	774.358	1061.79	1331.86	791.72	0.594446	-0.750381	6.25023e-06	2.37662e-05	0.681504	0.802184	0.941358
PF3D7_1322900	conserved Plasmodium protein, unknown function	N/A	120.386	131.119	149.339	242.456	339.953	381.773	227.504	133.614	321.394	2.40538	1.26627	6.361e-06	2.41709e-05	3.24711	4.54608	3.77048
PF3D7_0921000	ubiquitin-conjugating enzyme E2, putative	N/A	346.252	408.342	359.154	257.657	177.95	172.172	286.921	371.249	202.593	0.545707	-0.873802	6.44347e-06	2.4451e-05	0.876748	0.577511	0.612702
PF3D7_1413500	FeS assembly ATPase SufC	SufC	10.3188	3.74625	1.23421	33.4422	29.3786	26.6159	17.456	5.09974	29.8123	5.84584	2.54741	6.44204e-06	2.4451e-05	5.45757	7.1195	34.7613
PF3D7_0607100	MYND-type zinc finger protein, putative	N/A	42.4216	77.4225	50.6025	114.008	171.235	148.051	100.623	56.8155	144.431	2.54211	1.34603	6.45572e-06	2.44809e-05	3.34459	3.83463	3.58073
PF3D7_1200700	acyl-CoA synthetase	ACS7	1662.47	1443.56	1369.97	4301.89	2886.66	3147.34	2468.65	1492	3445.29	2.30918	1.20738	6.47602e-06	2.45412e-05	4.16296	2.36468	3.64354
PF3D7_1368800	DNA repair endonuclease, putative	ERCC4	41.275	28.7213	16.0447	68.4045	109.121	100.642	60.7013	28.6803	92.7222	3.23296	1.69285	6.51695e-06	2.46795e-05	2.2575	7.70897	8.81635
PF3D7_0311000	conserved Plasmodium protein, unknown function	N/A	8.0257	6.24375	8.63945	37.2425	41.9694	27.4477	21.5948	7.6363	35.5532	4.65581	2.21903	6.59628e-06	2.49488e-05	8.15798	8.24776	4.10668
PF3D7_0406200	sexual stage-specific protein precursor	Pfs16	9446.25	8762.48	8027.28	6472.59	4261.58	4779.23	6958.24	8745.34	5171.13	0.591301	-0.758034	6.59699e-06	2.49488e-05	1.12281	0.817173	1.11127
PF3D7_1140200	conserved Plasmodium protein, unknown function	N/A	277.46	278.471	257.949	155.05	143.536	132.248	207.452	271.294	143.611	0.529357	-0.917686	6.60251e-06	2.49528e-05	0.899019	0.609522	0.813105
PF3D7_1321600	phosphodiesterase gamma, putative	PDEgamma	25.2236	46.2038	32.0894	100.327	162.002	194.629	93.4124	34.5056	152.319	4.41434	2.1422	6.66269e-06	2.51631e-05	6.75752	4.19477	7.9985
PF3D7_1419700	conserved Plasmodium protein, unknown function	N/A	1078.88	1301.2	1237.91	769.171	704.247	676.211	961.27	1206	716.543	0.59415	-0.751101	6.71464e-06	2.53422e-05	0.656287	0.874663	0.915478
PF3D7_0608900	conserved Plasmodium protein, unknown function	N/A	32.1028	37.4625	32.0894	65.3643	99.0479	97.3146	60.5636	33.8849	87.2423	2.57466	1.36438	6.72936e-06	2.53806e-05	2.4414	4.20394	5.30376
PF3D7_0310500	ATP-dependent RNA helicase DHX57, putative	DHX57	928.688	781.718	862.711	595.88	434.803	481.582	680.897	857.706	504.088	0.587717	-0.766806	6.80109e-06	2.56338e-05	0.590655	0.89888	0.935534
PF3D7_1477500	Plasmodium exported protein (PHISTb), unknown function	N/A	4485.22	3606.39	3727.31	2741.5	1926.4	1947.95	3072.46	3939.64	2205.28	0.559768	-0.837099	6.85918e-06	2.58353e-05	0.720161	0.707877	0.667963
PF3D7_1333000	20 kDa chaperonin	CPN20	411.604	387.113	399.883	269.058	186.344	208.769	310.462	399.533	221.39	0.554123	-0.851723	6.94782e-06	2.61515e-05	0.893259	0.845097	0.80943
PF3D7_0525700	conserved Plasmodium protein, unknown function	N/A	17.1979	14.985	16.0447	53.9636	52.0421	54.0636	34.7162	16.0759	53.3564	3.31904	1.73077	6.95928e-06	2.6177e-05	4.2742	7.04679	4.73606
PF3D7_1317500	conserved Plasmodium protein, unknown function	N/A	4.58611	7.4925	14.8105	27.3618	43.6482	44.0827	23.6636	8.96304	38.3642	4.28027	2.0977	7.03624e-06	2.64487e-05	11.3208	9.2913	4.97745
PF3D7_1108400	casein kinase 2, alpha subunit	CK2alpha	1754.19	1719.53	1613.11	1246.48	860.374	953.184	1357.81	1695.61	1020.01	0.601562	-0.733216	7.07669e-06	2.65828e-05	0.967923	1.01525	0.830531
PF3D7_1419200	thioredoxin-like protein, putative	N/A	32.1028	28.7213	45.6657	95.7664	84.7783	87.3336	62.3947	35.4966	89.2927	2.51553	1.33086	7.15008e-06	2.68224e-05	3.71149	3.82533	3.19612
PF3D7_1419800	glutathione reductase	GR	83.6966	89.9101	98.7366	165.691	206.49	181.321	137.641	90.7811	184.501	2.03237	1.02316	7.14623e-06	2.68224e-05	2.40152	3.03647	2.46851
PF3D7_0923400	conserved Plasmodium protein, unknown function	N/A	561.799	559.44	659.067	352.663	354.222	317.728	467.487	593.435	341.538	0.575527	-0.797045	7.15997e-06	2.68415e-05	1.02865	1.06388	0.899823
PF3D7_1021300	apicoplast integral membrane protein, putative	N/A	36.6889	49.95	25.9184	84.3656	134.302	106.464	72.9482	37.5191	108.377	2.88859	1.53036	7.20961e-06	2.70094e-05	3.48409	3.612	8.31327
PF3D7_0508600	conserved Plasmodium protein, unknown function	N/A	354.277	298.451	277.697	209.774	137.66	141.397	236.543	310.142	162.944	0.525384	-0.928555	7.24865e-06	2.71375e-05	0.778083	0.772826	0.607602
PF3D7_0620500	cleavage stimulation factor subunit 1, putative	N/A	260.262	231.019	251.778	140.609	133.463	115.613	188.791	247.686	129.895	0.524434	-0.931168	7.25994e-06	2.71615e-05	1.02513	0.921403	0.767887
PF3D7_0806800	V-type proton ATPase subunit a, putative	N/A	4803.96	3934.81	3822.34	2844.11	1895.34	1982.06	3213.77	4187.04	2240.5	0.535105	-0.902107	7.31599e-06	2.73529e-05	0.793699	0.649148	0.908026
PF3D7_1462600	conserved Plasmodium membrane protein, unknown function	N/A	2.29306	6.24375	3.70262	22.8015	30.218	26.6159	15.3125	4.07981	26.5452	6.50647	2.70187	7.37656e-06	2.75609e-05	11.9231	7.69535	12.5719
PF3D7_0728100	conserved Plasmodium membrane protein, unknown function	N/A	47.0077	54.945	44.4315	105.647	122.551	110.623	80.8674	48.7947	112.94	2.3146	1.21076	7.38598e-06	2.75776e-05	3.82903	4.17383	3.96071
PF3D7_1400400	rifin	RIF	2.29306	2.4975	2.46841	15.201	27.6998	23.289	12.2415	2.41966	22.0633	9.11834	3.18877	7.39386e-06	2.75886e-05	10.0442	14.8995	19.0945
PF3D7_0221650	Plasmodium exported protein, unknown function, pseudogene	N/A	6.87917	6.24375	1.23421	40.2827	99.8873	63.2129	36.29	4.78571	67.7943	14.166	3.82436	7.43389e-06	2.77194e-05	7.69485	26.8048	61.1176
PF3D7_0511900	conserved Plasmodium protein, unknown function	N/A	52.7403	39.96	49.3683	16.7211	14.2696	10.8127	30.6453	47.3562	13.9345	0.294248	-1.76489	7.46355e-06	2.77929e-05	0.411943	0.566569	0.258334
PF3D7_1321500	3',5'-cyclic nucleotide phosphodiesterase, putative	PDEbeta	35.5424	22.4775	29.621	78.2852	72.1874	84.8383	53.8253	29.2136	78.437	2.68495	1.42489	7.45891e-06	2.77929e-05	3.70907	2.9156	4.61674
PF3D7_0825200	translation initiation factor IF-3	IF3a	13.7583	9.99001	7.40524	37.2425	50.3633	37.4287	26.0313	10.3845	41.6782	4.01349	2.00486	7.60711e-06	2.83086e-05	3.36784	6.53336	8.4469
PF3D7_0801300	von Willebrand factor A domain-related protein	WARP	8.0257	4.995	4.93683	25.0817	46.1664	29.9429	19.8581	5.98584	33.7303	5.63502	2.49442	7.61301e-06	2.83117e-05	5.02771	10.9295	9.61918
PF3D7_0606600	conserved Plasmodium protein, unknown function	N/A	3031.42	2377.62	2426.45	1728.35	1158.36	1175.26	1982.91	2611.83	1353.99	0.518407	-0.947844	7.63927e-06	2.83904e-05	0.960104	0.442298	0.780737
PF3D7_0214400	conserved Plasmodium protein, unknown function	N/A	1065.13	986.513	984.897	650.603	585.893	570.579	807.269	1012.18	602.359	0.595111	-0.748769	7.65928e-06	2.84458e-05	0.805897	0.986319	0.524595
PF3D7_0621300	mRNA binding Pumilio-homology domain protein, putative	N/A	739.511	503.247	577.609	326.062	197.256	258.674	433.726	606.789	260.664	0.429579	-1.219	7.81693e-06	2.90121e-05	0.783915	0.579605	0.613349
PF3D7_1020900	ADP-ribosylation factor	ARF1	1234.81	1289.96	1237.91	807.174	721.874	725.285	1002.84	1254.23	751.444	0.599129	-0.73906	7.86388e-06	2.91669e-05	1.01311	0.914686	0.768535
PF3D7_1415800	dimethyladenosine transferase, putative	N/A	333.64	329.67	370.262	234.096	170.396	159.696	266.293	344.524	188.062	0.545861	-0.873393	7.90656e-06	2.93057e-05	1.10588	0.77234	0.577921
PF3D7_1477300	Plasmodium exported protein (PHIST), unknown function	Pfg14-744	45.8611	44.955	35.792	117.808	90.654	93.9876	71.5096	42.2027	100.816	2.38886	1.25632	8.06203e-06	2.98621e-05	2.36469	3.25887	4.40087
PF3D7_1248200	pre-mRNA-splicing factor RBM22, putative	RBM22	439.12	339.66	372.731	259.937	176.272	199.62	297.89	383.837	211.943	0.552169	-0.856819	8.07661e-06	2.98963e-05	1.36908	0.603021	0.707908
PF3D7_1403400	conserved Plasmodium protein, unknown function	N/A	37.8354	72.4275	64.1788	143.65	258.532	242.871	136.582	58.1473	215.017	3.69781	1.88667	8.0869e-06	2.99146e-05	5.18819	6.26669	5.86719
PF3D7_0604400	conserved Plasmodium protein, unknown function	N/A	9.17223	17.4825	9.87366	44.843	84.7783	57.3906	37.2567	12.1761	62.3373	5.11963	2.35604	8.10169e-06	2.99494e-05	7.88238	8.50286	8.57292
PF3D7_0208000	serine repeat antigen 1	SERA1	22.9306	22.4775	14.8105	67.6445	62.1148	52.4002	40.3963	20.0729	60.7198	3.02497	1.59692	8.13658e-06	3.00408e-05	3.96399	3.54105	5.59904
PF3D7_0829200	prohibitin, putative	N/A	223.573	203.546	198.707	127.688	83.0995	108.127	157.457	208.609	106.305	0.50959	-0.97259	8.13716e-06	3.00408e-05	0.761592	0.836386	0.666147
PF3D7_1107700	pescadillo homolog	PES	849.578	741.758	809.64	509.234	443.197	463.284	636.115	800.325	471.905	0.589642	-0.76209	8.14828e-06	3.00619e-05	1.13734	0.952954	0.956894
PF3D7_0307300	microtubule-associated protein RP/EB family, putative	EB1	21.784	38.7113	25.9184	66.1244	109.96	88.9971	58.5825	28.8046	88.3605	3.06759	1.6171	8.26123e-06	3.04585e-05	4.5513	3.90034	4.45642
PF3D7_0723900	RNA-binding protein, putative	N/A	1297.87	1076.42	1083.63	826.935	627.863	616.326	921.508	1152.64	690.374	0.598949	-0.739494	8.26902e-06	3.04671e-05	1.08248	0.697826	0.750049
PF3D7_0826500	ubiquitin conjugation factor E4 B, putative	UBE4B	856.457	725.524	771.379	563.197	395.352	424.192	622.684	784.454	460.914	0.58756	-0.767191	8.33161e-06	3.06775e-05	1.05792	0.644382	0.872139
PF3D7_0210400	50S ribosomal protein L33, putative	N/A	35.5424	41.2088	34.5578	78.2852	104.924	93.1558	64.6123	37.103	92.1215	2.48286	1.312	8.36026e-06	3.07627e-05	3.75261	4.76465	4.28829
PF3D7_1013200	conserved Plasmodium protein, unknown function	N/A	253.383	221.029	248.076	150.49	100.727	126.426	183.355	240.829	125.881	0.522698	-0.935951	8.38574e-06	3.08361e-05	1.05595	0.673872	0.697976
PF3D7_0222300	exported protein family 4, pseudogene	EPF4	5.73264	3.74625	2.46841	36.4824	23.5029	19.1302	15.1771	3.98244	26.3718	6.62204	2.72728	8.44348e-06	3.1028e-05	8.55152	8.03913	12.2646
PF3D7_1351700	inner membrane complex protein 1f, putative	IMC1f	30.9563	49.95	38.2604	80.5654	123.39	128.921	75.3405	39.7222	110.959	2.79337	1.48201	8.44937e-06	3.10292e-05	4.19602	4.33141	4.96981
PF3D7_0728200	actin-like protein, putative	ALP3	25.2236	28.7213	24.6841	63.0842	82.2601	71.5304	49.2506	26.2097	72.2916	2.7582	1.46373	8.48849e-06	3.11524e-05	3.41762	5.02821	4.49282
PF3D7_1008200	endonuclease, putative	N/A	18.3445	33.7163	12.3421	52.4435	76.3844	83.1748	46.0676	21.4676	70.6676	3.29182	1.71889	8.50779e-06	3.12027e-05	2.63167	3.6612	11.2943
PF3D7_0113400	Plasmodium exported protein, unknown function	N/A	27.5167	48.7013	43.1973	85.1257	141.017	124.762	78.3867	39.8051	116.968	2.93853	1.55509	8.58139e-06	3.14519e-05	4.87593	4.32674	3.87
PF3D7_0222600	rifin	RIF	1.14653	0	0	9.88066	21.8241	12.4762	7.55459	0.382176	14.727	38.5346	5.26808	8.60449e-06	3.15159e-05	10.7221	Inf	Inf
PF3D7_1345800	conserved Plasmodium protein, unknown function	N/A	483.835	415.834	415.928	294.14	223.277	226.236	343.208	438.532	247.884	0.565259	-0.823017	8.96383e-06	3.28105e-05	0.737482	0.70991	0.731152
PF3D7_1454700	6-phosphogluconate dehydrogenase, decarboxylating, putative	N/A	865.629	797.952	791.127	562.437	449.073	437.5	650.62	818.236	483.003	0.590298	-0.760484	8.9936e-06	3.28979e-05	0.871065	0.75844	0.968374
PF3D7_1241700	replication factor C subunit 4, putative	RFC4	41.275	38.7113	50.6025	112.487	77.2238	118.108	73.0681	43.5296	102.607	2.35717	1.23705	9.02743e-06	3.30001e-05	4.22384	3.26062	3.06163
PF3D7_1038400	gametocyte-specific protein	Pf11-1	638.616	569.43	465.296	355.704	260.211	288.617	429.646	557.781	301.51	0.540553	-0.887491	9.11813e-06	3.33098e-05	0.946295	0.546701	0.818001
PF3D7_1303900	conserved Plasmodium protein, unknown function	N/A	30.9563	41.2088	25.9184	82.0855	141.017	103.969	70.8591	32.6945	109.024	3.33462	1.73752	9.14816e-06	3.33977e-05	3.612	6.94347	5.63816
PF3D7_1407800	plasmepsin IV	PM4	4993.13	4782.72	4567.8	3486.35	2581.96	2776.38	3864.72	4781.22	2948.23	0.616628	-0.697529	9.17124e-06	3.346e-05	1.45044	0.662583	1.05112
PF3D7_1246600	pre-mRNA-splicing factor CWC26, putative	BUD13	427.655	352.148	386.307	260.697	182.147	208.769	302.954	388.703	217.205	0.558793	-0.839615	9.2076e-06	3.35708e-05	0.985847	0.867208	1.22951
PF3D7_0518500	ATP-dependent RNA helicase DDX23, putative	DDX23	1515.71	1271.23	1232.97	932.582	601.842	608.008	1027.06	1339.97	714.144	0.532955	-0.907915	9.23692e-06	3.36557e-05	0.838111	0.960622	0.693105
PF3D7_1460900	apicoplast ribosomal protein S10, putative	ARPS10	11.4653	17.4825	20.9815	49.4033	50.3633	60.7176	35.0689	16.6431	53.4948	3.21423	1.68447	9.34006e-06	3.40093e-05	5.88819	5.05753	4.48668
PF3D7_1324200	micro-fibrillar-associated protein, putative	N/A	647.789	663.087	686.219	464.391	339.113	358.484	526.514	665.698	387.329	0.581839	-0.781308	9.43879e-06	3.43464e-05	0.869652	0.676165	0.702216
PF3D7_0702500	Plasmodium exported protein, unknown function	N/A	7098.16	6307.44	5939	4721.43	3109.1	3322	5082.86	6448.2	3717.51	0.576519	-0.79456	9.4746e-06	3.44542e-05	1.53841	0.572764	0.739358
PF3D7_0103300	conserved Plasmodium protein, unknown function	N/A	726.899	544.455	561.564	376.985	235.868	235.385	446.859	610.973	282.746	0.46278	-1.1116	9.49084e-06	3.44908e-05	0.911753	0.531564	0.541814
PF3D7_1012200	rhoptry associated adhesin	RA	8.0257	12.4875	11.1079	36.4824	48.6846	38.2604	25.8414	10.5404	41.1425	3.90333	1.9647	9.65595e-06	3.5068e-05	6.81574	5.35329	4.4703
PF3D7_1447900	multidrug resistance protein 2	MDR2	486.128	380.869	402.352	285.779	202.293	229.563	331.164	423.116	239.211	0.565356	-0.822768	9.67598e-06	3.51179e-05	0.731405	0.688324	0.953515
PF3D7_0213800	conserved Plasmodium protein, unknown function	N/A	36.6889	37.4625	50.6025	88.9259	146.893	115.613	79.3643	41.5846	117.144	2.817	1.49416	9.85671e-06	3.57506e-05	4.30931	5.79811	3.12913
PF3D7_0526100	conserved Plasmodium membrane protein, unknown function	N/A	2.29306	11.2388	11.1079	30.402	41.1301	35.7652	21.9895	8.21323	35.7658	4.35465	2.12256	1.00195e-05	3.63173e-05	18.1175	6.42494	4.99202
PF3D7_1426600	conserved Plasmodium protein, unknown function	N/A	5.73264	6.24375	9.87366	25.0817	50.3633	40.7557	23.0085	7.28335	38.7336	5.3181	2.41091	1.00497e-05	3.64032e-05	5.24617	12.8256	7.21901
PF3D7_1355700	NLI interacting factor-like phosphatase, putative	NIF3	1343.73	1259.99	1340.35	878.618	773.917	731.107	1054.62	1314.69	794.547	0.604361	-0.726518	1.0144e-05	3.6721e-05	0.876589	0.827767	0.955156
PF3D7_0816300	conserved Plasmodium protein, unknown function	N/A	12.6118	22.4775	23.4499	44.0829	66.3117	66.5399	39.2456	19.5131	58.9782	3.02249	1.59574	1.02255e-05	3.69921e-05	6.21451	4.36239	3.88624
PF3D7_1310600	ras-related protein Rab-5B	RAB5b	45.8611	44.955	46.8999	82.8455	131.784	113.95	77.7159	45.9053	109.526	2.38592	1.25454	1.02417e-05	3.70266e-05	2.99392	3.85518	4.96473
PF3D7_1209500	cGMP-specific phosphodiesterase	PDE1	8.0257	11.2388	9.87366	30.402	35.2543	52.4002	24.5324	9.7127	39.3522	4.05162	2.0185	1.03093e-05	3.7247e-05	5.73955	4.214	10.7407
PF3D7_0206800	merozoite surface protein 2	MSP2	19.491	33.7163	28.3868	85.8857	62.1148	69.8669	49.9102	27.198	72.6225	2.67014	1.41691	1.03358e-05	3.73186e-05	7.50737	3.44749	3.9154
PF3D7_0206700	adenylosuccinate lyase	ADSL	345.105	293.456	283.868	195.333	148.572	160.527	237.81	307.476	168.144	0.546852	-0.870778	1.04046e-05	3.75426e-05	0.7044	0.877789	0.692095
PF3D7_1448800	Appr-1-p processing domain protein	N/A	37.8354	38.7113	24.6841	70.6847	97.3691	88.9971	59.7136	33.7436	85.6836	2.53925	1.3444	1.05022e-05	3.78704e-05	2.80116	3.45374	4.67924
PF3D7_0716700	conserved Plasmodium protein, unknown function	N/A	25.2236	33.7163	25.9184	58.5239	83.9389	84.0066	51.8879	28.2861	75.4898	2.6688	1.41619	1.05534e-05	3.80306e-05	5.36624	2.8928	4.28425
PF3D7_1458300	conserved Plasmodium protein, unknown function	N/A	22.9306	19.98	38.2604	61.5641	79.7419	78.1844	50.1102	27.057	73.1635	2.70405	1.43512	1.0577e-05	3.80909e-05	3.59932	5.37863	3.57834
PF3D7_1363800	nuclear fusion protein, putative	GEX1	34.3959	36.2138	39.4946	67.6445	100.727	108.127	64.4338	36.7014	92.1662	2.51124	1.3284	1.06472e-05	3.8319e-05	2.62251	5.69826	3.35155
PF3D7_0621900	signal recognition particle subunit SRP68, putative	SRP68	1005.51	846.653	857.774	630.082	509.509	478.255	721.296	903.311	539.282	0.597006	-0.744182	1.06997e-05	3.84831e-05	0.823437	1.00831	0.665328
PF3D7_1252200	chitinase	CHT1	5.73264	7.4925	6.17104	27.3618	52.8815	34.1017	22.2902	6.46539	38.115	5.89523	2.55955	1.07589e-05	3.8671e-05	8.13188	13.2076	8.791
PF3D7_0215400	conserved Plasmodium protein, unknown function	N/A	1213.03	1212.54	1179.9	845.176	671.511	653.754	962.651	1201.82	723.481	0.601986	-0.732197	1.07847e-05	3.87389e-05	0.97009	0.720596	0.917812
PF3D7_1125100	conserved Apicomplexan protein, unknown function	N/A	25.2236	26.2238	18.5131	53.2035	75.545	70.6986	44.9013	23.3202	66.4824	2.85085	1.51139	1.0804e-05	3.87833e-05	1.94168	4.65553	6.40009
PF3D7_0814400	phospholipase DDHD1, putative	N/A	35.5424	36.2138	45.6657	82.0855	137.66	134.743	78.6517	39.1406	118.163	3.01893	1.59404	1.08527e-05	3.89332e-05	3.73496	6.37321	6.71298
PF3D7_0803100	U3 small nucleolar RNA-associated protein 14, putative	UTP14	1116.72	1020.23	1107.08	753.21	574.981	619.653	865.313	1081.34	649.281	0.600439	-0.73591	1.0891e-05	3.90453e-05	1.10525	0.946949	1.04472
PF3D7_0801400	conserved Plasmodium protein, unknown function	N/A	56.1799	42.4575	55.5393	19.0013	12.5908	17.4667	33.8726	51.3923	16.3529	0.318199	-1.652	1.09131e-05	3.90994e-05	0.560554	0.389996	0.642637
PF3D7_1402700	U2 snRNP-associated SURP motif-containing protein, putative	SR140	1315.07	1201.3	1123.13	786.652	700.05	716.967	973.861	1213.17	734.557	0.605488	-0.72383	1.09585e-05	3.92368e-05	1.00732	0.529046	1.02899
PF3D7_1433500	DNA topoisomerase 2	TOP2	4198.59	3909.84	3854.43	3095.69	2080.01	2206.63	3224.2	3987.62	2460.77	0.617104	-0.696416	1.09895e-05	3.93226e-05	0.917344	0.689436	0.956756
PF3D7_1309300	U4/U6 small nuclear ribonucleoprotein PRP3, putative	PRPF3	977.989	996.503	929.358	671.125	512.867	550.617	773.076	967.95	578.203	0.597348	-0.743357	1.11434e-05	3.98478e-05	1.10978	0.862881	1.34792
PF3D7_0410100	tRNA Serine	N/A	8.0257	6.24375	18.5131	33.4422	50.3633	60.7176	29.551	10.9275	48.1744	4.40854	2.1403	1.11969e-05	3.99624e-05	5.59921	10.336	5.19022
PF3D7_1351600	glycerol kinase	GK	229.306	302.198	280.165	146.69	156.966	131.416	207.79	270.556	145.024	0.536021	-0.899637	1.11826e-05	3.99624e-05	0.969267	0.697773	0.949319
PF3D7_1426400	MORN repeat protein, putative	N/A	4.58611	4.995	9.87366	32.6822	31.8968	30.7747	19.1347	6.48492	31.7845	4.9013	2.29316	1.119e-05	3.99624e-05	11.5248	10.7062	7.0911
PF3D7_0819100	BRIX domain, putative	N/A	168.54	181.069	201.176	91.9661	85.6177	99.8098	138.03	183.595	92.4645	0.503634	-0.989553	1.12328e-05	4.0065e-05	1.03539	0.754148	0.829672
PF3D7_0915100	SUMO-conjugating enzyme UBC9	UBC9	491.861	415.834	430.738	316.941	221.599	222.909	349.98	446.144	253.816	0.56891	-0.813727	1.12435e-05	4.00774e-05	0.801921	0.923941	0.633352
PF3D7_1203400	major facilitator superfamily domain-containing protein, putative	MFS4	17.1979	27.4725	30.8552	93.4862	57.9178	69.0351	49.3275	25.1752	73.4797	2.91873	1.54534	1.12509e-05	4.00782e-05	7.24873	4.31902	2.73899
PF3D7_0110500	bromodomain protein, putative	N/A	753.269	568.182	635.617	437.789	348.346	365.969	518.195	652.356	384.035	0.588689	-0.764422	1.13384e-05	4.03642e-05	1.02174	0.752268	0.744254
PF3D7_0105900	3'-5' exonuclease, putative	N/A	4.58611	12.4875	3.70262	27.3618	35.2543	35.7652	19.8596	6.92541	32.7938	4.73528	2.24345	1.14452e-05	4.07185e-05	7.42298	3.65868	16.143
PF3D7_1238700	conserved Plasmodium protein, unknown function	N/A	37.8354	36.2138	33.3236	72.2048	109.96	84.8383	62.396	35.7909	89.001	2.48669	1.31423	1.15275e-05	4.0985e-05	3.96432	3.72672	4.40272
PF3D7_0211800	asparagine--tRNA ligase	AsnRS	2244.9	1900.6	1861.18	1441.06	985.443	967.323	1566.75	2002.23	1131.27	0.565007	-0.823658	1.15465e-05	4.10265e-05	0.893755	0.674644	0.860929
PF3D7_1447100	conserved Plasmodium protein, unknown function	N/A	475.809	392.108	414.694	290.339	216.562	222.077	335.265	427.537	242.993	0.568355	-0.815135	1.16523e-05	4.13759e-05	0.924552	0.741956	1.08381
PF3D7_1124100	beige/BEACH domain protein, putative	N/A	965.377	885.364	984.897	637.682	533.851	525.665	755.473	945.213	565.733	0.598524	-0.740518	1.16697e-05	4.13852e-05	1.08242	1.01314	0.996206
PF3D7_1317900	nucleolar complex protein 4, putative	NOC4	338.226	320.929	324.596	184.692	196.417	163.854	254.786	327.917	181.655	0.553965	-0.852134	1.16658e-05	4.13852e-05	0.919546	0.55563	0.813686
PF3D7_0929200	RNA-binding protein, putative	N/A	1824.13	1577.17	1542.76	1167.44	947.67	907.438	1327.77	1648.02	1007.52	0.611349	-0.709932	1.17371e-05	4.15978e-05	1.48021	0.698188	0.777476
PF3D7_0109950	conserved Plasmodium protein, unknown function	N/A	59.6195	62.4375	39.4946	97.2865	121.711	143.061	87.2684	53.8506	120.686	2.24113	1.16423	1.17834e-05	4.16885e-05	2.17598	3.99353	4.43436
PF3D7_0912800	tRNA (adenine(58)-N(1))-methyltransferase non-catalytic subunit TRM6, putative	GCD10	437.974	343.406	380.136	238.656	203.972	213.759	302.984	387.172	218.796	0.565112	-0.823391	1.17851e-05	4.16885e-05	0.732215	0.761107	0.889891
PF3D7_1332200	conserved Plasmodium protein, unknown function	N/A	20.6375	33.7163	25.9184	74.485	140.178	105.632	66.7612	26.7574	106.765	3.99011	1.99643	1.17806e-05	4.16885e-05	5.98174	5.46765	8.32805
PF3D7_1443800	pre-mRNA-splicing factor CWC24, putative	CWC24	232.745	202.298	208.581	133.769	90.654	109.791	162.973	214.541	111.405	0.519269	-0.945447	1.18556e-05	4.19114e-05	0.941809	0.752951	0.982476
PF3D7_1203700	nucleosome assembly protein	NAPL	4839.5	4501.75	4262.95	3423.27	2347.77	2664.09	3673.22	4534.73	2811.71	0.620039	-0.68957	1.19471e-05	4.22082e-05	0.833422	0.691129	0.798743
PF3D7_0508700	pre-mRNA-processing ATP-dependent RNA helicase PRP5, putative	PRP5	972.256	829.171	909.611	635.402	528.815	457.462	722.119	903.679	540.56	0.598176	-0.741357	1.20554e-05	4.25369e-05	1.11102	1.4547	0.582877
PF3D7_0827500	apicoplast ribosomal protein L21 precursor, putative	N/A	19.491	13.7363	27.1526	62.3241	61.2754	55.7271	39.9511	20.1266	59.7756	2.96998	1.57045	1.20521e-05	4.25369e-05	4.15468	7.07757	2.42075
PF3D7_0702100	Plasmodium exported protein (PHISTb), unknown function, pseudogene	N/A	40.1285	46.2038	34.5578	73.7249	114.157	102.305	68.5128	40.2967	96.729	2.40042	1.26329	1.20951e-05	4.26498e-05	2.95568	2.9217	4.69508
PF3D7_0930400	zinc finger protein, putative	N/A	929.835	891.608	933.061	603.48	520.421	524.833	733.873	918.168	549.578	0.59856	-0.740433	1.2141e-05	4.27847e-05	1.04639	1.02345	0.829616
PF3D7_0317400	DNA replication complex GINS protein, putative	N/A	14.9049	37.4625	24.6841	69.1646	127.587	120.604	65.7345	25.6838	105.785	4.11874	2.0422	1.21639e-05	4.28384e-05	7.3139	5.08907	6.54676
PF3D7_1115200	histone-lysine N-methyltransferase SET7	SET7	1617.75	1583.42	1605.7	1136.28	885.555	907.438	1289.36	1602.29	976.423	0.609392	-0.714558	1.21919e-05	4.29101e-05	1.16409	0.735497	1.1548
PF3D7_1023600	conserved Plasmodium protein, unknown function	N/A	10.3188	9.99001	9.87366	31.9221	47.8452	39.9239	24.9789	10.0608	39.8971	3.96559	1.98754	1.22482e-05	4.30811e-05	5.2095	4.34798	6.51775
PF3D7_0615800	conserved Plasmodium protein, unknown function	N/A	113.506	111.139	106.142	171.771	253.495	230.394	164.408	110.262	218.554	1.98213	0.987048	1.23455e-05	4.3383e-05	1.88282	2.95592	3.62758
PF3D7_1037100	pyruvate kinase 2	PyKII	221.28	158.591	176.492	112.487	80.5813	89.8288	139.877	185.454	94.2992	0.508477	-0.975746	1.23496e-05	4.3383e-05	0.609541	0.80791	0.890142
PF3D7_0933800	tubulin delta chain, putative	N/A	3.43959	9.99001	9.87366	25.0817	48.6846	45.7462	23.8026	7.76775	39.8375	5.12857	2.35856	1.2394e-05	4.35116e-05	12.3967	11.1158	5.36976
PF3D7_0319100	E3 ubiquitin-protein ligase RBX1, putative	RBX1	177.712	176.074	165.384	107.927	70.5087	79.8478	129.576	173.057	86.0946	0.497494	-1.00725	1.2462e-05	4.37226e-05	1.07976	0.592147	0.66124
PF3D7_0627100	ankyrin-repeat protein, putative	N/A	3339.84	2483.77	2707.85	1837.04	1262.44	1284.22	2152.53	2843.82	1461.23	0.513828	-0.960642	1.25906e-05	4.41461e-05	0.648064	0.673574	0.606154
PF3D7_1025500	conserved Plasmodium protein, unknown function	N/A	98.6015	134.865	76.5208	221.935	377.725	341.017	208.444	103.329	313.559	3.03456	1.60149	1.26546e-05	4.43426e-05	3.21611	4.28092	7.26551
PF3D7_0619500	acyl-CoA synthetase	ACS12	241.918	224.775	272.76	122.368	141.857	131.416	189.182	246.484	131.88	0.535046	-0.902265	1.26762e-05	4.43905e-05	0.818027	1.0581	1.09614
PF3D7_0802400	conserved Plasmodium protein, unknown function	N/A	662.694	619.38	592.419	396.746	342.471	362.642	496.059	624.831	367.286	0.587817	-0.766561	1.27456e-05	4.46056e-05	0.927879	0.903758	0.802959
PF3D7_0321800	WD repeat-containing protein, putative	N/A	1680.81	1349.9	1366.27	1006.31	643.811	746.91	1132.33	1465.66	799.009	0.545154	-0.875265	1.28267e-05	4.48612e-05	1.05254	0.585202	0.70665
PF3D7_1455600	ferlin, putative	N/A	11.4653	12.4875	12.3421	31.9221	57.0784	43.2509	28.0911	12.0983	44.0838	3.64381	1.86545	1.29514e-05	4.52691e-05	2.56302	7.38678	5.87302
PF3D7_1310400	conserved Plasmodium protein, unknown function	N/A	717.727	594.405	664.003	431.709	380.243	355.157	523.874	658.712	389.036	0.590601	-0.759743	1.30586e-05	4.56153e-05	1.07075	0.994356	0.79719
PF3D7_0530200	phosphoenolpyruvate/phosphate translocator	PPT	21.784	27.4725	9.87366	50.9234	64.6329	61.5494	39.3727	19.7101	59.0352	2.99518	1.58264	1.30788e-05	4.56571e-05	3.97405	5.36624	7.22477
PF3D7_0108600	conserved Plasmodium protein, unknown function	N/A	58.473	87.4126	66.6472	129.209	200.614	185.48	121.306	70.8442	171.767	2.42458	1.27773	1.30889e-05	4.56639e-05	2.90372	3.84535	3.32096
PF3D7_1113700	glyoxalase I	GloI	238.478	161.089	197.473	109.447	97.3691	96.4828	150.057	199.013	101.1	0.508005	-0.977086	1.32243e-05	4.61074e-05	0.638987	0.786484	0.809333
PF3D7_1466100	protein phosphatase containing kelch-like domains	PPKL	20.6375	32.4675	8.63945	62.3241	86.4571	57.3906	44.6527	20.5815	68.7239	3.33911	1.73947	1.33373e-05	4.64725e-05	4.75984	3.97906	8.90101
PF3D7_0109100	LCCL domain-containing protein	CCp5	98.6015	76.1738	90.0971	41.8028	38.6119	29.9429	62.5383	88.2908	36.7859	0.416644	-1.26311	1.34204e-05	4.67328e-05	0.694721	0.851699	0.620318
PF3D7_1123900	13 kDa ribonucleoprotein-associated protein, putative	SNU13	1262.33	1123.88	1078.7	849.736	525.457	580.56	903.443	1154.97	651.918	0.564447	-0.825089	1.35517e-05	4.71606e-05	1.0853	0.819792	0.793804
PF3D7_0902200	serine/threonine protein kinase, FIKK family	FIKK9.3	447.146	418.332	407.288	247.016	235.029	246.198	333.501	424.255	242.748	0.572173	-0.805476	1.36438e-05	4.74514e-05	0.769151	0.731029	1.00131
PF3D7_0911000	phosphatidylinositol N-acetylglucosaminyltransferase, putative	N/A	20.6375	52.4475	39.4946	95.7664	164.52	173.835	91.1169	37.5266	144.707	3.85613	1.94715	1.3657e-05	4.74678e-05	7.88377	3.75284	5.80447
PF3D7_0813700	ABC transporter F family member 1, putative	ABCF1	213.254	186.064	175.257	110.967	86.4571	97.3146	144.886	191.525	98.2463	0.512968	-0.963059	1.3773e-05	4.78413e-05	1.08093	0.570301	0.960245
PF3D7_1318400	structural maintenance of chromosomes protein 2, putative	SMC2	100.895	97.4026	95.034	220.415	186.344	168.013	144.684	97.777	191.591	1.95947	0.970461	1.37965e-05	4.78931e-05	2.71874	3.31698	2.1637
PF3D7_0801500	nucleolar protein 10, putative	NOL10	631.737	571.928	565.267	403.587	292.107	340.185	467.469	589.644	345.293	0.585596	-0.772023	1.38322e-05	4.7987e-05	1.0758	0.463678	0.970072
PF3D7_0510500	topoisomerase I	TopoI	540.015	570.679	622.04	373.945	346.668	290.28	457.271	577.578	336.964	0.583409	-0.777421	1.38701e-05	4.80887e-05	1.03828	0.834117	0.605642
PF3D7_1348800	E1-E2 ATPase, putative	N/A	11.4653	14.985	14.8105	47.1231	51.2027	42.4192	30.3343	13.7536	46.915	3.41111	1.77024	1.39371e-05	4.8291e-05	5.11361	4.42817	4.78657
PF3D7_0714600	conserved Plasmodium protein, unknown function	N/A	364.596	435.814	396.18	245.496	214.044	217.086	312.203	398.864	225.542	0.565462	-0.822497	1.41722e-05	4.9075e-05	0.902696	0.661886	0.959513
PF3D7_0322700	conserved Plasmodium protein, unknown function	N/A	906.904	802.947	730.651	592.079	417.176	426.687	646.074	813.501	478.648	0.58838	-0.76518	1.41856e-05	4.90912e-05	1.16073	0.768272	0.799813
PF3D7_0422900	methyltransferase, putative	N/A	33.2493	31.2188	25.9184	65.3643	111.639	88.1653	59.2591	30.1288	88.3895	2.93372	1.55273	1.44041e-05	4.98165e-05	4.54676	4.15522	4.49634
PF3D7_0102600	serine/threonine protein kinase, FIKK family	FIKK1	525.11	477.023	452.954	286.539	287.071	271.15	383.308	485.029	281.587	0.580556	-0.784492	1.44798e-05	5.00471e-05	0.654296	0.956882	1.04694
PF3D7_0207800	serine repeat antigen 3	SERA3	11.4653	14.985	19.7473	62.3241	39.4513	47.4097	32.5638	15.3992	49.7284	3.22928	1.69121	1.45226e-05	5.0164e-05	8.90759	4.42359	4.48115
PF3D7_1475200	conserved protein, unknown function	N/A	12.6118	16.2338	11.1079	39.5226	67.9905	44.9144	32.0635	13.3178	50.8092	3.81513	1.93173	1.46126e-05	5.04436e-05	3.89999	7.2615	4.94866
PF3D7_0904700	bacterial histone-like protein	HU	11.4653	28.7213	19.7473	47.8832	77.2238	60.7176	40.9597	19.978	61.9415	3.10049	1.6325	1.46422e-05	5.05148e-05	6.47276	4.39475	4.03321
PF3D7_1404800	conserved Plasmodium protein, unknown function	N/A	3588.63	3322.93	3439.74	2395.68	1963.33	2086.03	2799.39	3450.43	2148.35	0.622631	-0.683551	1.47374e-05	5.08116e-05	0.830573	0.765704	1.01351
PF3D7_1125500	small nuclear ribonucleoprotein Sm D1, putative	SNRPD1	484.982	479.52	439.378	332.142	229.993	244.534	368.425	467.96	268.89	0.5746	-0.799371	1.48132e-05	5.10417e-05	1.02686	0.658586	0.722302
PF3D7_1420900	mannose-1-phosphate guanyltransferase, putative	N/A	52.7403	63.6863	44.4315	101.087	129.266	125.594	86.1341	53.6194	118.649	2.2128	1.14587	1.48275e-05	5.10593e-05	4.43298	2.35848	3.73634
PF3D7_1430200	plasmepsin IX	N/A	153.635	198.551	167.852	269.058	322.325	379.277	248.45	173.346	323.554	1.86652	0.900349	1.48803e-05	5.12096e-05	2.09989	2.58125	3.95182
PF3D7_0731100	EMP1-trafficking protein	PTP2	7797.54	6730.77	6312.97	4971.49	3224.93	3495.01	5422.12	6947.09	3897.14	0.560975	-0.833992	1.51129e-05	5.19778e-05	1.07364	0.434982	0.892394
PF3D7_0918800	dihydrouridine synthase, putative	N/A	456.318	415.834	406.054	284.259	221.599	225.404	334.911	426.069	243.754	0.5721	-0.805662	1.51311e-05	5.20086e-05	1.06132	0.997228	0.883075
PF3D7_1007600	conserved Plasmodium protein, unknown function	N/A	365.743	263.486	291.273	187.732	109.121	114.781	222.023	306.834	137.211	0.447185	-1.16106	1.52135e-05	5.22595e-05	0.714659	0.538868	0.652764
PF3D7_1372700	rifin	RIF	0	2.4975	1.23421	14.441	18.4666	18.2985	9.15628	1.2439	17.0687	13.7219	3.7784	1.54265e-05	5.29586e-05	Inf	8.84597	19.5519
PF3D7_1311700	cytochrome c, putative	N/A	425.362	320.929	297.444	199.893	125.908	132.248	250.297	347.912	152.683	0.438856	-1.18818	1.54503e-05	5.30077e-05	0.620016	0.651549	0.402608
PF3D7_0213700	conserved protein, unknown function	N/A	265.995	217.283	250.544	143.65	122.551	128.089	188.018	244.607	131.43	0.53731	-0.896173	1.54894e-05	5.31093e-05	0.735634	1.14442	0.718574
PF3D7_1216600	cell traversal protein for ookinetes and sporozoites	CelTOS	6.87917	4.995	6.17104	22.0415	40.2907	29.1112	18.2481	6.01507	30.4811	5.06746	2.34126	1.55847e-05	5.34033e-05	5.44702	18.3985	5.46739
PF3D7_0217000	conserved Plasmodium membrane protein, unknown function	N/A	25.2236	37.4625	20.9815	60.044	78.0632	82.3431	50.6863	27.8892	73.4834	2.63483	1.39771	1.56865e-05	5.37192e-05	4.00861	1.89175	6.32605
PF3D7_0305700	ubiquitin-conjugating enzyme E2, putative	N/A	750.976	812.937	775.082	547.996	399.549	444.985	621.921	779.665	464.177	0.595354	-0.748179	1.58038e-05	5.40875e-05	1.17649	0.861782	0.846767
PF3D7_0210200	conserved Plasmodium protein, unknown function	N/A	122.679	104.895	111.079	281.979	193.899	213.759	171.382	112.884	229.879	2.03642	1.02603	1.58632e-05	5.42576e-05	4.0866	2.73339	2.63562
PF3D7_1145500	ABC transporter B family member 3, putative	ABCB3	16.0514	38.7113	29.621	57.0038	80.5813	83.1748	50.8573	28.1279	73.5867	2.61615	1.38744	1.63348e-05	5.58364e-05	7.37721	2.55483	4.85594
PF3D7_0810200	ABC1 family, putative	ABCK1	34.3959	48.7013	41.963	88.9259	89.8146	113.118	69.4864	41.6867	97.2861	2.33374	1.22265	1.64654e-05	5.62484e-05	5.37061	2.26346	4.6617
PF3D7_0112800	Plasmodium exported protein (hyp11), unknown function	N/A	10.3188	19.98	16.0447	42.5628	58.7572	48.2414	32.6508	15.4478	49.8538	3.22724	1.6903	1.65375e-05	5.64602e-05	5.52983	3.9632	5.26502
PF3D7_1132800	aquaglyceroporin	AQP	92.8688	103.646	82.6919	194.573	186.344	168.013	138.023	93.069	182.977	1.96603	0.975288	1.65492e-05	5.64656e-05	3.97548	2.86747	3.39773
PF3D7_0312500	major facilitator superfamily-related transporter, putative	MFR3	193.763	191.059	182.663	102.607	91.4934	98.1463	143.289	189.162	97.4155	0.514986	-0.957396	1.67263e-05	5.69795e-05	0.698664	0.795288	0.486545
PF3D7_0418700	RNA-binding protein NOB1, putative	N/A	804.863	671.828	729.416	535.836	381.083	399.239	587.044	735.369	438.719	0.596597	-0.745171	1.67285e-05	5.69795e-05	1.26324	0.904686	0.915306
PF3D7_1322800	conserved Plasmodium protein, unknown function	N/A	8.0257	26.2238	16.0447	47.1231	73.8662	87.3336	43.1029	16.7647	69.441	4.14209	2.05036	1.67304e-05	5.69795e-05	8.89631	3.784	11.0161
PF3D7_0204700	hexose transporter	HT	1735.84	1805.69	1747.64	1215.32	962.779	1080.44	1424.62	1763.06	1086.18	0.616077	-0.698817	1.698e-05	5.77785e-05	1.13226	0.893939	1.40653
PF3D7_0425600	rifin, pseudogene	RIF	0	0	1.23421	15.201	15.109	10.8127	7.05949	0.411402	13.7076	33.3192	5.05828	1.69858e-05	5.77785e-05	Inf	Inf	11.3701
PF3D7_0611800	conserved Plasmodium protein, unknown function	N/A	1401.06	1225.02	1270	869.498	778.114	742.751	1047.74	1298.69	796.788	0.61353	-0.704794	1.70574e-05	5.79868e-05	0.831995	0.856011	1.02412
PF3D7_1325800	conserved Plasmodium protein, unknown function	N/A	158.221	112.388	125.889	80.5654	53.7209	53.2319	97.336	132.166	62.506	0.472936	-1.08028	1.70699e-05	5.79939e-05	0.695817	0.839176	0.655587
PF3D7_0628400	protease, putative	N/A	42.4216	69.93	74.0524	149.73	280.356	252.852	144.89	62.1347	227.646	3.66375	1.87332	1.72208e-05	5.84711e-05	4.39256	6.95093	4.17886
PF3D7_1031500	DEAD/DEAH box helicase, putative	N/A	779.639	664.335	688.688	452.99	416.337	407.557	568.258	710.887	425.628	0.598728	-0.740028	1.73825e-05	5.89843e-05	0.98991	1.17275	0.941426
PF3D7_1146700	kinesin-like protein, putative	N/A	13.7583	38.7113	35.792	83.6056	112.478	153.042	72.8978	29.4205	116.375	3.95557	1.98389	1.74291e-05	5.91064e-05	5.59389	4.69558	7.16602
PF3D7_1317600	conserved Plasmodium protein, unknown function	N/A	55.0334	82.4176	54.3051	125.408	203.132	193.797	119.016	63.9187	174.113	2.72397	1.44571	1.74723e-05	5.92171e-05	4.05656	3.83109	5.31887
PF3D7_1466000	conserved Plasmodium protein, unknown function	N/A	38.982	57.4425	58.0077	115.528	193.059	208.769	111.965	51.4774	172.452	3.35005	1.74418	1.75472e-05	5.94347e-05	4.7928	5.63485	8.188
PF3D7_0417700	conserved Plasmodium protein, unknown function	N/A	19.491	26.2238	19.7473	53.2035	95.6903	97.3146	51.9451	21.8207	82.0695	3.76109	1.91115	1.75711e-05	5.94797e-05	4.41442	6.11784	11.2116
PF3D7_1458700	exonuclease V, mitochondrial, putative	N/A	19.491	21.2288	25.9184	52.4435	92.3328	69.8669	46.8802	22.2127	71.5477	3.22103	1.68752	1.79146e-05	6.06056e-05	3.34762	5.63663	4.50501
PF3D7_0204300	conserved Plasmodium protein, unknown function	N/A	417.336	355.894	450.486	254.617	235.868	211.264	320.911	407.905	233.916	0.573458	-0.802241	1.79662e-05	6.07434e-05	0.819815	0.849246	0.742156
PF3D7_0922500	phosphoglycerate kinase	PGK	4935.81	4707.79	4324.66	3541.08	2446.82	2760.57	3786.12	4656.09	2916.16	0.626311	-0.67505	1.81063e-05	6.11429e-05	0.980365	0.912457	0.989678
PF3D7_1237400	conserved Plasmodium protein, unknown function	N/A	91.7223	93.6563	96.2682	164.171	187.184	202.115	139.186	93.8823	184.49	1.96512	0.974617	1.81036e-05	6.11429e-05	4.13967	2.32234	2.77513
PF3D7_1111100	replication factor C subunit 5, putative	RFC5	35.5424	33.7163	54.3051	111.727	83.0995	92.3241	68.4525	41.1879	95.717	2.32391	1.21655	1.81362e-05	6.1207e-05	4.7133	3.38426	2.20644
PF3D7_0308900	splicing factor 3B subunit 1, putative	SF3B1	2288.47	1866.88	1771.09	1317.17	772.238	899.952	1485.97	1975.48	996.452	0.50441	-0.987331	1.82106e-05	6.13897e-05	0.75938	0.686967	0.460127
PF3D7_0528800	nucleolar preribosomal GTPase, putative	N/A	225.866	289.71	275.228	148.97	138.499	141.397	203.278	263.602	142.955	0.542316	-0.882793	1.82124e-05	6.13897e-05	1.06107	0.56532	0.814779
PF3D7_1252500	Plasmodium exported protein, unknown function	N/A	19.491	37.4625	18.5131	57.0038	94.0116	88.1653	52.4412	25.1555	79.7269	3.16936	1.66419	1.83741e-05	6.18975e-05	4.53274	4.10176	6.24687
PF3D7_1454500	iron sulfur cluster assembly protein, putative	ISU	376.061	340.909	348.046	227.255	165.36	209.601	277.872	355.006	200.738	0.565451	-0.822525	1.85355e-05	6.24035e-05	1.25533	0.595328	1.04144
PF3D7_0505100	trafficking protein particle complex subunit 8, putative	TRS85	812.889	739.26	701.03	507.714	417.176	427.519	600.931	751.06	450.803	0.600223	-0.736431	1.8645e-05	6.27343e-05	1.0618	1.28717	0.7068
PF3D7_0315900	conserved Plasmodium protein, unknown function	N/A	14.9049	23.7263	30.8552	71.4448	148.572	118.94	68.0738	23.1621	112.986	4.87803	2.2863	1.8917e-05	6.36112e-05	6.22812	9.93514	4.54668
PF3D7_1202300	dynein heavy chain, putative	N/A	80.257	114.885	97.5024	224.975	415.498	400.071	222.198	97.5481	346.848	3.55566	1.83012	1.90159e-05	6.39052e-05	4.51949	6.34146	6.05184
PF3D7_1434200	calmodulin	CAM	815.182	748.002	841.729	604.24	418.016	419.201	641.062	801.638	480.486	0.59938	-0.738457	1.90719e-05	6.4055e-05	0.873332	0.740585	0.636529
PF3D7_1007900	eukaryotic translation initiation factor 3 subunit D, putative	EIF3D	2024.77	1547.2	1598.3	1141.6	786.507	795.151	1315.59	1723.42	907.752	0.526714	-0.924908	1.94155e-05	6.51697e-05	0.888648	0.759599	0.666617
PF3D7_1241300	conserved Plasmodium protein, unknown function	N/A	9.17223	16.2338	9.87366	39.5226	45.327	41.5874	26.9528	11.7599	42.1457	3.58385	1.84151	1.95533e-05	6.55928e-05	5.36249	4.841	5.15485
PF3D7_0908400	conserved Plasmodium protein, unknown function	N/A	12.6118	13.7363	6.17104	38.7626	41.9694	40.7557	25.6678	10.8397	40.4959	3.73589	1.90145	1.96606e-05	6.59132e-05	4.03881	5.11933	7.88096
PF3D7_1475100	conserved Plasmodium protein, unknown function	N/A	108.92	93.6563	125.889	46.3631	55.3997	48.2414	79.745	109.489	50.0014	0.456681	-1.13074	1.96887e-05	6.59677e-05	0.756794	0.874686	0.524832
PF3D7_1334200	chaperone binding protein, putative	N/A	392.113	473.277	489.98	238.656	298.822	248.693	356.923	451.79	262.057	0.580042	-0.785771	1.97434e-05	6.61114e-05	0.869662	0.965071	0.827474
PF3D7_1253600	rifin, pseudogene	RIF	1.14653	11.2388	4.93683	31.9221	81.4207	62.3811	32.1743	5.77404	58.5747	10.1445	3.34262	1.9838e-05	6.63884e-05	38.7652	9.4265	20.931
PF3D7_0219400	ribosome associated membrane protein RAMP4, putative, unspecified product	N/A	384.087	485.764	439.378	250.817	245.941	258.674	344.11	436.41	251.81	0.577005	-0.793345	2.00517e-05	6.70233e-05	0.78301	0.805033	1.02963
PF3D7_1223800	citrate/oxoglutarate carrier protein, putative	YHM2	257.969	198.551	218.455	148.97	105.763	105.632	172.557	224.992	120.122	0.533894	-0.905375	2.00489e-05	6.70233e-05	0.758838	0.892502	0.57701
PF3D7_1442300	tRNA import protein tRIP	tRIP	1093.79	1155.09	1119.43	801.093	616.111	635.456	903.495	1122.77	684.22	0.609404	-0.714529	2.00859e-05	6.70974e-05	1.24431	0.638127	0.748604
PF3D7_0205900	26S proteasome regulatory subunit RPN1, putative	RPN1	1136.21	1223.78	1165.09	785.132	679.066	692.015	946.882	1175.03	718.738	0.611678	-0.709155	2.02399e-05	6.75713e-05	1.11168	0.656177	0.941991
PF3D7_0202500	early transcribed membrane protein 2	ETRAMP2	12787.2	10239.8	9705.8	7146	4286.76	4660.29	8137.64	10910.9	5364.35	0.491649	-1.0243	2.04193e-05	6.81294e-05	0.941061	0.380062	0.773969
PF3D7_0617000	mitochondrial import receptor subunit TOM40, putative	TOM40	319.881	244.755	265.355	186.212	114.996	124.762	209.327	276.664	141.99	0.513223	-0.962341	2.05455e-05	6.85097e-05	1.03628	0.730323	0.70076
PF3D7_1140900	conserved Plasmodium protein, unknown function	N/A	14.9049	37.4625	22.2157	67.6445	130.105	114.781	64.519	24.861	104.177	4.19037	2.06708	2.07271e-05	6.90739e-05	5.64806	6.02137	6.32328
PF3D7_1444700	shikimate dehydrogenase, putative	N/A	10.3188	26.2238	24.6841	52.4435	81.4207	96.4828	48.5956	20.4089	76.7823	3.7622	1.91158	2.08612e-05	6.94794e-05	6.77726	6.3608	4.78499
PF3D7_0520600	bis(5'-nucleosyl)-tetraphosphatase [asymmetrical]	Ap4AH	792.251	668.082	723.245	513.794	361.777	435.836	582.498	727.859	437.136	0.600577	-0.735579	2.1064e-05	7.01129e-05	0.777619	0.861032	1.05391
PF3D7_0926000	protein kinase, putative	N/A	136.437	137.363	159.213	235.616	261.889	296.934	204.575	144.337	264.813	1.83468	0.875529	2.12031e-05	7.05337e-05	2.94221	3.56777	2.9669
PF3D7_1140400	conserved Plasmodium protein, unknown function	N/A	9.17223	16.2338	9.87366	34.2023	47.8452	44.0827	26.9016	11.7599	42.0434	3.57515	1.838	2.16039e-05	7.18244e-05	6.27931	2.67568	7.19668
PF3D7_0405000	ATP-dependent RNA helicase DDX51, putative	DDX51	548.041	469.53	435.675	317.701	251.817	282.794	384.26	484.415	284.104	0.586489	-0.769825	2.16548e-05	7.19506e-05	1.03067	0.793054	0.88899
PF3D7_1431800	apyrase, putative	E-NTPDase	33.2493	49.95	44.4315	78.2852	122.551	101.473	71.6567	42.5436	100.77	2.36862	1.24405	2.17124e-05	7.20991e-05	4.18611	3.62796	3.12788
PF3D7_1418700	5S ribosomal RNA	N/A	3.43959	12.4875	1.23421	22.8015	46.1664	41.5874	21.2861	5.72043	36.8518	6.44213	2.68754	2.18074e-05	7.23714e-05	10.8629	6.21185	62.8934
PF3D7_0406000	conserved Plasmodium protein, unknown function	N/A	348.545	287.213	254.247	192.293	151.929	138.07	228.716	296.668	160.764	0.541899	-0.883904	2.19549e-05	7.28177e-05	0.889493	0.927518	0.800959
PF3D7_0924200	conserved Plasmodium protein, unknown function	N/A	96.3084	91.1588	91.3313	36.4824	42.8088	42.4192	66.7515	92.9328	40.5701	0.436553	-1.19577	2.20757e-05	7.31748e-05	0.454214	0.746694	0.812288
PF3D7_1347600	conserved Plasmodium protein, unknown function	N/A	44.7146	63.6863	49.3683	95.0063	124.23	125.594	83.7665	52.5897	114.943	2.18566	1.12807	2.2106e-05	7.3232e-05	3.29302	3.18835	3.33707
PF3D7_1126200	40S ribosomal protein S18, putative	RPS18	6171.76	4717.78	4671.47	3286.46	1923.88	2246.55	3836.32	5187.01	2485.63	0.479203	-1.06129	2.21217e-05	7.32406e-05	0.904685	0.487872	0.634198
PF3D7_0830100	unspecified product	N/A	27.5167	28.7213	34.5578	70.6847	85.6177	73.1939	53.382	30.2653	76.4987	2.52761	1.33777	2.2862e-05	7.56465e-05	4.13262	3.52509	3.35908
PF3D7_0516700	ubiquitin carboxyl-terminal hydrolase 2, putative	N/A	1301.31	1110.14	1251.49	869.498	689.978	696.173	986.431	1220.98	751.883	0.615804	-0.699458	2.30655e-05	7.62296e-05	0.831316	0.805463	0.929658
PF3D7_1474500	splicing factor 3A subunit 1, putative	SF3A1	638.616	472.028	502.322	346.583	247.62	246.198	408.894	537.656	280.133	0.521028	-0.940568	2.30521e-05	7.62296e-05	0.8731	0.620338	0.777308
PF3D7_1234600	protein TOC75, putative	TOC75	18.3445	18.7313	13.5763	50.1633	57.0784	49.0732	34.4945	16.884	52.105	3.08606	1.62576	2.31324e-05	7.64054e-05	3.60782	5.06066	3.27312
PF3D7_0524300	conserved Plasmodium protein, unknown function	N/A	252.236	233.516	195.005	154.29	103.245	107.296	174.265	226.919	121.61	0.535919	-0.899914	2.3231e-05	7.66858e-05	0.815683	0.905779	0.673574
PF3D7_0315300	conserved Plasmodium protein, unknown function	N/A	20.6375	41.2088	43.1973	79.0453	135.981	134.743	75.8022	35.0145	116.59	3.32976	1.73542	2.36113e-05	7.78951e-05	8.85855	3.83427	4.12306
PF3D7_1250500	AP-3 complex subunit sigma, putative	N/A	151.342	148.601	160.447	93.4862	57.9178	77.3526	114.858	153.463	76.2522	0.496876	-1.00904	2.36644e-05	7.80241e-05	0.823719	0.798475	0.590191
PF3D7_0505500	DNA mismatch repair protein MSH6, putative	MSH6	137.583	99.9001	116.015	248.537	214.884	201.283	169.7	117.833	221.568	1.88035	0.911004	2.36916e-05	7.80677e-05	2.96014	3.61417	3.23834
PF3D7_0115100	Plasmodium exported protein (PHISTa), unknown function	N/A	1.14653	6.24375	4.93683	15.9611	28.5392	29.9429	14.4617	4.10904	24.8144	6.03898	2.59431	2.37382e-05	7.80827e-05	24.7509	6.75894	8.30683
PF3D7_0400900	rifin	RIF	5.73264	6.24375	4.93683	25.0817	32.7362	28.2794	17.1684	5.63774	28.6991	5.09053	2.34782	2.37364e-05	7.80827e-05	7.25133	6.89513	11.7052
PF3D7_1307900	tripartite motif protein, putative	N/A	14.9049	18.7313	17.2789	42.5628	76.3844	81.5113	41.8956	16.9717	66.8195	3.93712	1.97714	2.37154e-05	7.80827e-05	3.90223	7.15922	7.3139
PF3D7_0302000	pre-mRNA-splicing factor PRP46, putative	PRP46	802.57	621.878	609.698	440.069	279.517	286.121	506.642	678.049	335.236	0.494412	-1.01621	2.37958e-05	7.82263e-05	0.8308	0.603814	0.949757
PF3D7_0712900	erythrocyte membrane protein 1, PfEMP1	VAR	3167.86	2780.97	2590.6	2052.14	1247.33	1351.59	2198.41	2846.48	1550.35	0.544657	-0.87658	2.38203e-05	7.82608e-05	1.09087	0.407194	0.840983
PF3D7_0207100	conserved Plasmodium protein, unknown function	N/A	49.3007	56.1938	49.3683	127.688	104.084	105.632	82.0446	51.6209	112.468	2.17873	1.12349	2.40009e-05	7.86637e-05	4.01411	3.02749	2.80667
PF3D7_0300700	rifin	RIF	0	3.74625	0	15.201	20.9847	13.308	8.87333	1.24875	16.4979	13.2115	3.72373	2.40019e-05	7.86637e-05	Inf	5.08536	Inf
PF3D7_0303400	palmitoyltransferase DHHC1	DHHC1	21.784	21.2288	17.2789	50.9234	99.0479	88.1653	49.7381	20.0972	79.3789	3.94974	1.98176	2.40204e-05	7.86637e-05	2.83579	6.16878	6.85877
PF3D7_0605600	nucleoside diphosphate kinase, putative	N/A	64.2056	54.945	66.6472	117.808	196.417	161.359	110.23	61.9326	158.528	2.55969	1.35597	2.40243e-05	7.86637e-05	1.68906	5.77709	4.05757
PF3D7_0815500	conserved Plasmodium protein, unknown function	N/A	16.0514	13.7363	16.0447	37.2425	65.4723	69.8669	36.4023	15.2775	57.5272	3.7655	1.91284	2.40206e-05	7.86637e-05	4.40254	7.60197	7.28196
PF3D7_1024700	conserved Plasmodium protein, unknown function	N/A	24.0771	19.98	13.5763	62.3241	51.2027	55.7271	37.8146	19.2111	56.418	2.93674	1.55421	2.40275e-05	7.86637e-05	3.4015	4.29384	4.89818
PF3D7_1420500	conserved Plasmodium membrane protein, unknown function	N/A	10.3188	11.2388	9.87366	30.402	42.8088	44.9144	24.9261	10.4771	39.3751	3.75822	1.91005	2.40994e-05	7.88526e-05	4.73993	4.50429	7.21439
PF3D7_0614900	conserved Plasmodium membrane protein, unknown function	N/A	32.1028	41.2088	23.4499	61.5641	94.8509	84.0066	56.1972	32.2538	80.1405	2.48468	1.31306	2.435e-05	7.9626e-05	3.26017	5.25008	4.15193
PF3D7_1457400	conserved Plasmodium protein, unknown function	N/A	407.018	339.66	390.009	219.655	237.547	198.788	298.779	378.896	218.663	0.577106	-0.793091	2.4539e-05	8.01971e-05	0.7012	1.10961	0.601186
PF3D7_1471500	transmembrane protein 43, putative	TMEM43	45.8611	56.1938	45.6657	111.727	209.847	187.143	109.406	49.2402	169.573	3.44379	1.784	2.47836e-05	8.09491e-05	3.03187	6.47459	5.01553
PF3D7_0308400	U4 spliceosomal RNA	N/A	4.58611	3.74625	9.87366	22.0415	31.0574	35.7652	17.845	6.06867	29.6213	4.88102	2.28718	2.48596e-05	8.11498e-05	5.98124	14.3736	4.43317
PF3D7_1316900	conserved Plasmodium protein, unknown function	N/A	615.686	608.142	634.382	383.826	390.316	337.69	495.007	619.403	370.61	0.598335	-0.740976	2.50243e-05	8.16398e-05	0.573878	1.03722	0.892116
PF3D7_1436200	conserved Plasmodium protein, unknown function	N/A	28.6632	43.7063	39.4946	80.5654	98.2085	85.6701	62.718	37.288	88.148	2.36397	1.24121	2.50394e-05	8.16413e-05	4.77836	5.1253	2.51402
PF3D7_0317000	proteasome subunit alpha type-3, putative	N/A	580.143	458.292	518.367	369.385	233.35	254.515	402.342	518.934	285.75	0.550648	-0.860798	2.51375e-05	8.18655e-05	0.909772	0.778265	0.800472
PF3D7_1119100	tRNA m(1)G methyltransferase, putative	N/A	223.573	204.795	229.563	105.647	128.427	120.604	168.768	219.31	118.226	0.53908	-0.89143	2.51297e-05	8.18655e-05	1.0929	0.728668	0.694428
PF3D7_0618600	rhomboid protease ROM10	ROM10	30.9563	46.2038	20.9815	76.7651	117.514	136.407	71.4713	32.7139	110.229	3.36948	1.75253	2.51919e-05	8.1995e-05	3.75728	3.41676	13.1576
PF3D7_1318500	conserved Plasmodium protein, unknown function	N/A	4.58611	3.74625	3.70262	21.2814	33.5756	19.1302	14.337	4.01166	24.6624	6.14767	2.62004	2.53157e-05	8.23018e-05	7.90599	16.7716	8.21923
PF3D7_1333300	transmembrane protein Tmp21 homologue, putative	N/A	314.149	345.904	315.957	196.093	181.308	173.835	254.541	325.337	183.745	0.564786	-0.824224	2.53093e-05	8.23018e-05	0.823551	0.870489	0.498206
PF3D7_1123700	mitochondrial ribosomal protein L37, putative	N/A	27.5167	27.4725	32.0894	70.6847	75.545	75.6891	51.4996	29.0262	73.9729	2.54849	1.34964	2.53707e-05	8.24325e-05	4.36701	6.27222	2.7337
PF3D7_1200400	erythrocyte membrane protein 1, PfEMP1	VAR	193.763	176.074	176.492	88.9259	100.727	95.6511	138.605	182.11	95.1012	0.52222	-0.937271	2.55834e-05	8.30755e-05	0.806833	0.701937	0.700547
PF3D7_1024600	RAP protein, putative	N/A	16.0514	31.2188	20.9815	49.4033	83.9389	76.5209	46.3525	22.7506	69.9543	3.07484	1.62051	2.57325e-05	8.35109e-05	4.06075	4.46528	3.30249
PF3D7_1212600	conserved protein, unknown function, unspecified product	N/A	68.7917	96.1538	66.6472	129.969	193.059	180.489	122.518	77.1976	167.839	2.17415	1.12045	2.59049e-05	8.40215e-05	2.45481	3.1856	3.19422
PF3D7_1127100	deoxyuridine 5'-triphosphate nucleotidohydrolase	dUTPase	16.0514	8.74126	18.5131	125.408	61.2754	76.5209	51.0851	14.4353	87.7349	6.07782	2.60355	2.59309e-05	8.4057e-05	10.3081	11.6416	3.74282
PF3D7_1417500	H/ACA ribonucleoprotein complex subunit 4, putative	CBF5	1050.22	959.041	913.313	745.61	476.773	542.3	781.209	974.191	588.227	0.603811	-0.727831	2.60135e-05	8.42758e-05	1.26225	0.735117	0.813221
PF3D7_1401900	conserved Plasmodium protein, unknown function	N/A	56.1799	68.6813	59.2419	113.248	184.666	182.985	110.833	61.3677	160.299	2.61211	1.38522	2.62528e-05	8.50019e-05	2.37505	3.56313	3.94779
PF3D7_1314700	pinin/SDK/MemA domain-containing protein, putative	N/A	82.5501	91.1588	78.9893	160.371	167.878	170.508	125.242	84.2327	166.252	1.97373	0.980922	2.64526e-05	8.55989e-05	3.45399	2.72318	2.95642
PF3D7_1408900	tRNA-dihydrouridine synthase, putative	N/A	121.532	114.885	165.384	72.9649	63.7936	54.0636	98.7705	133.934	63.6074	0.474917	-1.07425	2.67598e-05	8.65429e-05	0.552673	0.897371	0.547856
PF3D7_1222300	endoplasmin, putative	GRP94	3196.52	2919.58	3010.23	2283.19	1717.39	1747.5	2479.07	3042.11	1916.03	0.629835	-0.666954	2.68743e-05	8.68503e-05	1.35532	0.938179	0.970793
PF3D7_1451200	conserved Plasmodium protein, unknown function	N/A	10783.1	8652.59	8477.77	6391.26	4131.47	4295.98	7122.03	9304.49	4939.57	0.530881	-0.913541	2.68859e-05	8.68503e-05	0.796449	0.611848	0.80192
PF3D7_0424600	Plasmodium exported protein (PHISTb), unknown function	N/A	1618.9	1672.08	1526.71	1121.83	904.861	971.482	1302.64	1605.9	999.393	0.622327	-0.684256	2.69519e-05	8.70028e-05	0.990145	0.827155	1.0374
PF3D7_0721700	secreted ookinete protein, putative	PSOP1	128.411	102.398	106.142	59.2839	50.3633	47.4097	82.3346	112.317	52.3523	0.466113	-1.10125	2.69643e-05	8.70028e-05	0.959037	0.603657	0.772433
PF3D7_1323600	conserved Plasmodium protein, unknown function	N/A	71.0848	73.6763	64.1788	142.89	130.105	153.873	105.968	69.6466	142.289	2.04302	1.0307	2.72226e-05	8.77853e-05	2.50093	2.28852	4.00686
PF3D7_0525900	NIMA related kinase 2	NEK2	76.8174	109.89	77.7551	162.651	253.495	260.337	156.824	88.1542	225.495	2.55796	1.35499	2.72736e-05	8.78151e-05	2.63507	3.99953	4.0977
PF3D7_0920200	CS domain protein, putative	N/A	41.275	28.7213	30.8552	84.3656	90.654	71.5304	57.9002	33.6172	82.1833	2.44468	1.28965	2.7279e-05	8.78151e-05	2.84586	4.10693	3.84014
PF3D7_1136500	casein kinase 1	CK1	3101.36	2774.72	2695.51	2217.83	1526.85	1586.98	2317.21	2857.2	1777.22	0.622014	-0.684981	2.72617e-05	8.78151e-05	1.27301	0.855341	0.87749
PF3D7_0812220	GTPase, putative	N/A	18.3445	22.4775	11.1079	43.3229	54.5603	59.8859	34.9498	17.3099	52.5897	3.03812	1.60318	2.74296e-05	8.82489e-05	3.91407	3.19219	11.0166
PF3D7_0523000	multidrug resistance protein 1	MDR1	4194	3762.49	4103.74	2968	2377.15	2285.64	3281.84	4020.08	2543.6	0.632724	-0.660352	2.75469e-05	8.85755e-05	1.20307	1.44111	0.645516
PF3D7_1421400	DNA-directed RNA polymerase III subunit RPC6, putative	RPC34	349.691	323.426	312.254	222.695	166.199	169.677	257.324	328.457	186.19	0.566862	-0.818929	2.75846e-05	8.86454e-05	0.827447	0.815304	0.640926
PF3D7_1235200	V-type K+-independent H+-translocating inorganic pyrophosphatase	VP2	11.4653	13.7363	11.1079	31.1621	42.8088	53.2319	27.252	12.1031	42.4009	3.5033	1.80872	2.77233e-05	8.904e-05	4.45379	5.23643	8.94483
PF3D7_1115900	palmitoyltransferase DHHC9	DHHC9	52.7403	79.9201	58.0077	107.927	156.966	157.2	102.127	63.556	140.698	2.21376	1.1465	2.78121e-05	8.92739e-05	3.48649	3.67533	4.3111
PF3D7_0718100	exported serine/threonine protein kinase	EST	88.2827	64.935	87.6287	174.052	147.732	157.2	119.972	80.2822	159.661	1.98875	0.991865	2.79099e-05	8.95364e-05	3.23066	3.82268	3.34841
PF3D7_1032100	mRNA-decapping enzyme subunit 1, putative	DCP1	1651	1313.69	1383.55	1035.19	694.175	721.126	1133.12	1449.41	816.83	0.56356	-0.827359	2.80058e-05	8.97924e-05	1.06593	1.20529	0.604082
PF3D7_0521000	conserved Plasmodium protein, unknown function	N/A	448.293	492.008	460.359	324.542	239.226	255.347	369.962	466.887	273.038	0.584806	-0.77397	2.82766e-05	9.06086e-05	0.852969	0.644349	0.708927
PF3D7_0914300	met-10+ like protein, putative	N/A	262.555	258.491	278.931	165.691	141.857	134.743	207.045	266.659	147.43	0.552879	-0.854963	2.85425e-05	9.14079e-05	1.12341	0.853036	0.719984
PF3D7_0703400	conserved Plasmodium protein, unknown function	N/A	77.9639	103.646	108.61	50.1633	41.1301	36.5969	69.6851	96.7402	42.6301	0.440666	-1.18224	2.87318e-05	9.19615e-05	0.845494	0.664896	0.40209
PF3D7_1016600	Plasmodium exported protein (PHISTc), unknown function	N/A	37.8354	31.2188	39.4946	67.6445	94.8509	97.3146	61.3931	36.1829	86.6033	2.39348	1.25911	2.87956e-05	9.21129e-05	4.13502	3.53037	3.25693
PF3D7_1470200	conserved Plasmodium protein, unknown function	N/A	184.591	167.333	144.402	106.407	59.5966	87.3336	124.944	165.442	84.4458	0.510425	-0.970229	2.88393e-05	9.21999e-05	0.679179	0.471982	0.772993
PF3D7_1314900	general transcription factor IIH subunit 2	P44	535.429	561.938	555.393	370.145	305.538	306.083	439.088	550.92	327.255	0.594016	-0.751427	2.90895e-05	9.29465e-05	1.1778	1.01747	0.876718
PF3D7_1416600	conserved Plasmodium protein, unknown function	N/A	36.6889	39.96	58.0077	78.2852	109.96	114.781	72.9472	44.8856	101.009	2.25036	1.17016	2.91596e-05	9.31172e-05	3.75121	3.37643	2.55774
PF3D7_0529000	conserved Plasmodium protein, unknown function	N/A	679.891	624.375	681.282	482.632	356.74	354.325	529.874	661.85	397.899	0.601192	-0.734101	2.94225e-05	9.39031e-05	1.19539	0.518706	0.838333
PF3D7_1106200	conserved Plasmodium protein, unknown function	N/A	21.784	38.7113	27.1526	62.3241	82.2601	103.969	56.0334	29.216	82.8509	2.83581	1.50376	2.95648e-05	9.43033e-05	3.83554	2.86373	6.70506
PF3D7_1475600	bromodomain protein, putative	N/A	606.514	559.44	503.557	402.827	304.698	286.953	443.998	556.504	331.493	0.59567	-0.747414	2.96391e-05	9.44863e-05	1.02936	0.89023	0.747492
PF3D7_1127400	conserved Plasmodium protein, unknown function	N/A	20.6375	39.96	39.4946	70.6847	79.7419	107.296	59.6357	33.3641	85.9074	2.57485	1.36449	3.00006e-05	9.5584e-05	5.18951	2.68078	5.4982
PF3D7_1001200	acyl-CoA binding protein, isoform 2, ACBP2	ACBP2	27.5167	31.2188	45.6657	68.4045	101.566	80.6796	59.1752	34.8004	83.5501	2.40084	1.26354	3.00276e-05	9.56156e-05	2.92896	4.31139	2.2581
PF3D7_0724500	conserved Plasmodium protein, unknown function	N/A	92.8688	108.641	92.5655	151.25	198.096	224.572	144.666	98.0252	191.306	1.9516	0.964657	3.01626e-05	9.59906e-05	2.22555	3.20117	3.76143
PF3D7_1040500	rifin	RIF	3.43959	2.4975	3.70262	17.4812	42.8088	31.6064	16.9227	3.21324	30.6321	9.53311	3.25295	3.02133e-05	9.60973e-05	7.07619	22.3029	14.1401
PF3D7_1003500	40S ribosomal protein S20e, putative	N/A	4125.21	3081.92	3122.54	2167.66	1238.94	1296.7	2505.49	3443.22	1567.77	0.455319	-1.13505	3.05983e-05	9.72665e-05	1.09156	0.493394	0.718142
PF3D7_1359200	high mobility group protein B4, putative	HMGB4	106.627	119.88	106.142	194.573	204.811	225.404	159.573	110.883	208.263	1.87822	0.909365	3.09365e-05	9.82853e-05	2.99022	2.87063	3.96374
PF3D7_0202900	palmitoyltransferase DHHC12, putative	DHHC12	16.0514	33.7163	12.3421	52.4435	88.9752	71.5304	45.8431	20.7032	70.983	3.42859	1.77762	3.10544e-05	9.8548e-05	5.80888	3.90222	7.93764
PF3D7_0212400	conserved Plasmodium membrane protein, unknown function	N/A	794.544	715.534	713.372	460.591	450.752	444.985	596.63	741.15	452.109	0.61001	-0.713094	3.10382e-05	9.8548e-05	0.533632	1.01804	1.0454
PF3D7_0925000	conserved Plasmodium protein, unknown function	N/A	43.5681	98.6513	60.4762	136.809	195.578	212.928	124.668	67.5652	181.771	2.69031	1.42777	3.15553e-05	0.000100081	5.95832	3.16194	5.88785
PF3D7_1024500	conserved Plasmodium protein, unknown function	N/A	8.0257	11.2388	13.5763	33.4422	46.1664	39.0922	25.2569	10.9469	39.5669	3.61444	1.85377	3.15979e-05	0.000100159	6.45808	6.7142	3.77705
PF3D7_0700100	erythrocyte membrane protein 1, PfEMP1	VAR	61.9125	53.6963	55.5393	21.2814	20.9847	19.962	38.896	57.0494	20.7427	0.363592	-1.45961	3.16355e-05	0.000100221	0.554192	0.685241	0.530113
PF3D7_0406800	ribosomal protein L25, putative	N/A	28.6632	33.7163	32.0894	63.8442	99.8873	70.6986	54.8165	31.4896	78.1434	2.48156	1.31125	3.16953e-05	0.000100354	2.77125	3.83936	3.68198
PF3D7_0804500	conserved Plasmodium membrane protein, unknown function	N/A	1531.76	1321.18	1351.46	1014.67	818.404	790.993	1138.08	1401.47	874.688	0.624124	-0.680096	3.18572e-05	0.000100809	0.993218	0.850573	0.759605
PF3D7_0109600	cold-shock protein, putative	N/A	89.4292	64.935	54.3051	30.402	22.6635	26.6159	48.0585	69.5565	26.5605	0.381855	-1.3889	3.1919e-05	0.000100947	0.422962	0.45231	0.819093
PF3D7_0410300	protein phosphatase PPM1, putative	PPM1	495.3	477.023	408.523	326.822	226.635	258.674	365.496	460.282	270.71	0.58814	-0.765769	3.19519e-05	0.000100994	0.918708	0.61819	1.04887
PF3D7_0403700	pre-mRNA-splicing factor CLF1, putative	CLF1	1348.32	1246.25	1268.76	879.378	687.46	838.402	1044.76	1287.78	801.747	0.622581	-0.683666	3.20557e-05	0.000101265	0.791186	0.729322	0.888251
PF3D7_0916500	ubiquitin fusion degradation protein 1	UFD1	50.4473	73.6763	61.7104	111.727	125.908	148.051	95.2535	61.9446	128.562	2.07544	1.05342	3.23195e-05	0.00010204	3.16455	2.61209	3.91132
PF3D7_1417800	DNA replication licensing factor MCM2	MCM2	102.041	93.6563	91.3313	256.897	165.36	197.956	151.207	95.6762	206.738	2.1608	1.11157	3.32698e-05	0.000104981	3.44029	3.0997	3.36044
PF3D7_1404500	rRNA biogenesis protein RRP5, putative	RRP5	348.545	322.178	303.615	240.176	137.66	175.499	254.612	324.779	184.445	0.567909	-0.816269	3.3351e-05	0.000105178	0.925946	0.547515	0.914748
PF3D7_1147000	sporozoite and liver stage asparagine-rich protein	SLARP	8.0257	27.4725	18.5131	54.7236	112.478	110.623	55.3059	18.0038	92.6081	5.14382	2.36284	3.35733e-05	0.000105819	14.0286	5.76938	9.1098
PF3D7_0204100	conserved Plasmodium protein, unknown function	N/A	139.876	114.885	135.763	273.618	227.474	212.928	184.091	130.175	238.007	1.82836	0.870552	3.38619e-05	0.000106669	3.20545	3.3269	2.9274
PF3D7_0422700	eukaryotic initiation factor 4A-III, putative	EIF4A3	678.745	554.445	586.248	446.15	301.341	293.607	476.756	606.48	347.032	0.572208	-0.805388	3.41995e-05	0.000107611	1.10689	0.493417	0.807286
PF3D7_1229800	myosin J, putative	MyoJ	60.766	57.4425	51.8367	107.167	125.908	128.089	88.535	56.6818	120.388	2.12393	1.08674	3.4197e-05	0.000107611	2.92292	2.88258	5.04929
PF3D7_1132400	conserved Plasmodium membrane protein, unknown function	N/A	212.108	275.974	233.265	142.129	113.318	138.902	185.949	240.449	131.45	0.546684	-0.87122	3.45471e-05	0.000108643	0.7895	0.544144	0.761074
PF3D7_0828600	folate transporter 1	FT1	19.491	43.7063	30.8552	82.8455	160.323	162.191	83.2354	31.3508	135.12	4.30993	2.10767	3.45914e-05	0.000108721	6.0733	5.60679	8.56975
PF3D7_0610400	histone H3	H3	520.524	422.078	446.783	1988.29	1175.98	1262.59	969.376	463.128	1475.62	3.18621	1.67184	3.49194e-05	0.000109691	5.20319	5.65331	3.97201
PF3D7_0413600	26S protease regulatory subunit 6B, putative	RPT3	1031.88	929.071	821.982	676.445	454.109	456.63	728.352	927.643	529.061	0.570329	-0.810134	3.4951e-05	0.000109728	0.878847	0.658708	0.972777
PF3D7_1031300	conserved Plasmodium protein, unknown function	N/A	96.3084	101.149	122.187	57.7638	47.0058	42.4192	77.8054	106.548	49.0629	0.460478	-1.1188	3.54533e-05	0.000111243	1.06637	0.687183	0.475475
PF3D7_0514300	aspartate--tRNA ligase, putative	N/A	215.547	194.805	169.086	130.729	86.4571	89.8288	147.742	193.146	102.338	0.529848	-0.916349	3.55196e-05	0.000111388	1.07966	0.689864	0.791807
PF3D7_1369300	conserved Plasmodium protein, unknown function	N/A	17.1979	23.7263	23.4499	46.3631	83.0995	68.2034	43.6733	21.458	65.8887	3.07058	1.61851	3.56194e-05	0.000111638	3.50276	5.55694	3.43051
PF3D7_1436700	conserved Plasmodium protein, unknown function	N/A	11.4653	12.4875	12.3421	34.2023	41.9694	49.0732	26.9233	12.0983	41.7483	3.45076	1.78691	3.61871e-05	0.000113354	3.99925	4.52938	6.96253
PF3D7_1224600	cytochrome c heme lyase, putative	CCHL	341.666	246.004	255.481	168.731	116.675	140.565	211.52	281.05	141.991	0.505214	-0.985032	3.62905e-05	0.000113614	0.705641	0.724932	0.896995
PF3D7_1306300	SAM dependent methyltransferase, putative	N/A	16.0514	23.7263	13.5763	47.8832	57.0784	84.0066	40.387	17.7846	62.9894	3.54179	1.82448	3.65211e-05	0.000114272	3.61881	3.18069	8.31758
PF3D7_0920500	ADP-ribosylation factor, putative	N/A	22.9306	23.7263	28.3868	53.9636	67.9905	75.6891	45.4478	25.0145	65.8811	2.63371	1.3971	3.67428e-05	0.000114901	3.70919	4.28201	3.57274
PF3D7_0303700	lipoamide acyltransferase component of branched-chain alpha-keto acid dehydrogenase complex	BCKDH-E2	71.0848	77.4225	58.0077	155.05	131.784	130.585	103.989	68.8384	139.14	2.02125	1.01525	3.68664e-05	0.000115223	3.27045	2.33723	2.92162
PF3D7_0206100	cysteine desulfuration protein SufE	SufE	252.236	194.805	181.428	127.688	114.996	98.1463	161.55	209.49	113.61	0.542319	-0.882787	3.69427e-05	0.000115354	0.852463	0.535918	0.871989
PF3D7_0820200	phosphatidylglycerophosphate synthase	PGPS	360.01	397.103	378.902	216.614	229.153	215.423	299.534	378.671	220.397	0.582026	-0.780843	3.69497e-05	0.000115354	0.822212	1.0131	0.881479
PF3D7_0213600	conserved Plasmodium protein, unknown function	N/A	56.1799	42.4575	32.0894	122.368	208.168	132.248	98.9186	43.5756	154.262	3.54009	1.82379	3.70202e-05	0.00011551	5.03769	5.69711	5.44748
PF3D7_1409900	cytidine diphosphate-diacylglycerol synthase	CDS	776.2	734.265	664.003	517.594	378.564	429.182	583.302	724.823	441.78	0.609501	-0.714299	3.71151e-05	0.000115741	1.12292	0.46806	1.04187
PF3D7_0818700	DNA helicase, putative	N/A	1930.75	1759.49	1762.45	1375.69	982.085	1073.79	1480.71	1817.56	1143.85	0.629334	-0.668102	3.7251e-05	0.0001161	0.839496	0.739685	0.7787
PF3D7_1220900	heterochromatin protein 1	HP1	1241.69	1117.63	1137.94	916.621	603.521	636.288	942.282	1165.75	718.81	0.616605	-0.697581	3.75111e-05	0.000116845	0.991953	0.691955	0.884881
PF3D7_1142400	coproporphyrinogen-III oxidase	CPO	542.308	395.854	440.612	300.22	261.889	251.188	365.345	459.591	271.099	0.58987	-0.761531	3.76312e-05	0.000117135	0.770777	0.860829	0.944339
PF3D7_1443100	conserved Plasmodium protein, unknown function	N/A	286.632	252.248	265.355	152.77	136.82	162.191	209.336	268.078	150.594	0.561754	-0.831991	3.76461e-05	0.000117135	0.826047	0.886564	0.801759
PF3D7_1202400	peptidyl-prolyl cis-trans isomerase	CYP26	59.6195	67.4325	85.1603	129.969	138.499	158.032	106.452	70.7374	142.167	2.00978	1.00704	3.81041e-05	0.000118494	4.52847	2.52083	3.20914
PF3D7_0501300	skeleton-binding protein 1	SBP1	24034.7	25689.3	25170.4	19015.7	13871.7	15133.7	20485.9	24964.8	16007	0.641184	-0.641189	3.83936e-05	0.000119328	1.03966	0.904747	0.717468
PF3D7_1330600	elongation factor Tu, putative	N/A	76.8174	78.6713	64.1788	167.211	123.39	147.219	109.581	73.2225	145.94	1.99311	0.995019	3.87479e-05	0.000120362	3.11025	2.39732	3.73976
PF3D7_1439200	conserved Plasmodium protein, unknown function	N/A	114.653	146.104	102.439	189.253	271.962	248.693	178.851	121.065	236.636	1.95461	0.966883	3.89795e-05	0.000120947	2.81227	3.48333	3.86205
PF3D7_1463800	mitochondrial ribosomal protein S6-2 precursor, putative	N/A	2.29306	7.4925	6.17104	18.2412	36.0937	26.6159	16.1512	5.31887	26.9836	5.07319	2.34289	3.89734e-05	0.000120947	13.3959	4.37341	6.95226
PF3D7_0305500	conserved Plasmodium protein, unknown function	N/A	2825.05	1975.52	2038.91	1320.97	804.974	819.272	1630.78	2279.83	981.738	0.43062	-1.21551	3.92535e-05	0.000121729	0.794917	0.929424	0.465702
PF3D7_1113600	conserved Plasmodium protein, unknown function	N/A	713.141	510.739	528.241	353.423	261.05	265.328	438.654	584.04	293.267	0.502135	-0.993853	3.96062e-05	0.000122755	0.708124	0.781242	0.818881
PF3D7_0726500	ubiquitin carboxyl-terminal hydrolase, putative	N/A	3201.11	2893.36	2890.51	2223.15	1715.71	1782.44	2451.05	2994.99	1907.1	0.636762	-0.651173	3.9784e-05	0.000123216	0.639312	0.958299	1.03346
PF3D7_0829700	unspecified product	N/A	9.17223	21.2288	16.0447	38.0025	69.6693	68.2034	37.0535	15.4819	58.6251	3.78668	1.92094	3.97991e-05	0.000123216	6.21226	4.50632	5.51686
PF3D7_0811200	ER membrane protein complex subunit 1, putative	EMC1	228.159	188.561	175.257	117.048	103.245	98.1463	151.736	197.326	106.146	0.537924	-0.894527	4.01236e-05	0.000124152	0.684094	1.12173	0.685562
PF3D7_1217100	meiotic recombination protein SPO11, putative	SPO11	27.5167	51.1988	48.1341	86.6458	141.857	111.454	77.8011	42.2832	113.319	2.68	1.42223	4.0256e-05	0.000124492	4.22143	3.73397	4.05467
PF3D7_1339100	tRNA Methionine	N/A	8.0257	9.99001	3.70262	24.3216	51.2027	39.9239	22.8611	7.23944	38.4828	5.31571	2.41026	4.04519e-05	0.000125029	5.75025	8.17456	18.0315
PF3D7_1212900	bromodomain protein 2, putative	BDP2	1483.61	1202.55	1225.57	959.184	686.62	710.313	1044.64	1303.91	785.372	0.602322	-0.731393	4.08574e-05	0.000126213	0.849573	0.956672	0.69161
PF3D7_0415700	conserved Plasmodium protein, unknown function	N/A	1.14653	3.74625	3.70262	21.2814	58.7572	39.0922	21.2877	2.86513	39.7103	13.8598	3.79284	4.12087e-05	0.000127168	42.9299	18.2246	13.9556
PF3D7_1235600	serine hydroxymethyltransferase	SHMT	104.334	88.6613	99.9708	259.177	173.754	187.975	152.312	97.6554	206.969	2.11938	1.08364	4.12351e-05	0.000127168	3.45864	2.54996	3.11467
PF3D7_1476800	lysophospholipase, putative	N/A	52.7403	53.6963	60.4762	123.128	114.996	113.118	86.3592	55.6376	117.081	2.10435	1.07337	4.12324e-05	0.000127168	2.90465	2.77541	3.12593
PF3D7_0509600	asparagine--tRNA ligase	AsnRS	441.414	370.879	398.649	249.297	219.92	244.534	320.782	403.647	237.917	0.589418	-0.762637	4.12856e-05	0.000127254	0.702666	0.768458	1.02513
PF3D7_0922800	conserved Plasmodium protein, unknown function	N/A	94.0153	113.636	128.358	185.452	205.65	232.058	159.862	112.003	207.72	1.85459	0.891103	4.14003e-05	0.000127537	2.60254	3.00548	1.63709
PF3D7_0918300	eukaryotic translation initiation factor 3 subunit F, putative	EIF3F	659.254	749.25	675.111	436.269	402.067	432.509	559.077	694.539	423.615	0.609923	-0.713301	4.14872e-05	0.000127734	1.12429	0.642003	0.844855
PF3D7_1236800	protein-S-isoprenylcysteine O-methyltransferase, putative	N/A	9.17223	8.74126	14.8105	41.8028	47.8452	79.8478	33.7033	10.908	56.4986	5.17956	2.37283	4.16254e-05	0.000128089	8.64784	8.72974	9.01577
PF3D7_0700800	Pfmc-2TM Maurer's cleft two transmembrane protein	MC-2TM	9.17223	4.995	12.3421	40.2827	40.2907	23.289	21.7286	8.83643	34.6208	3.91796	1.9701	4.20358e-05	0.000129276	5.46414	10.4534	3.15351
PF3D7_1226000	conserved Plasmodium protein, unknown function	N/A	16.0514	27.4725	17.2789	60.804	127.587	95.6511	57.4742	20.2676	94.6807	4.67153	2.2239	4.20575e-05	0.000129276	6.74338	7.21891	8.25061
PF3D7_0515500	amino acid transporter, putative	N/A	21.784	38.7113	45.6657	82.8455	151.09	153.042	82.1897	35.387	128.992	3.64519	1.866	4.27352e-05	0.000131287	5.89416	6.37947	4.39606
PF3D7_0522600	inner membrane complex protein	N/A	19.491	31.2188	18.5131	57.7638	69.6693	57.3906	42.3411	23.0743	61.6079	2.66998	1.41683	4.35181e-05	0.000133618	3.85068	3.54073	3.65642
PF3D7_1118700	myosin light chain B	MLC-B	43.5681	53.6963	45.6657	90.446	109.121	112.286	75.7971	47.6433	103.951	2.18185	1.12556	4.36786e-05	0.000134037	3.33978	2.40311	3.89967
PF3D7_1352600	protein kinase, putative	N/A	28.6632	57.4425	37.0262	98.8066	190.541	173.835	97.7192	41.044	154.394	3.76168	1.91138	4.38887e-05	0.000134608	5.43318	4.9566	6.29091
PF3D7_0802800	serine/threonine protein phosphatase 2B catalytic subunit A	CNA	73.3778	67.4325	67.8814	132.249	134.302	153.873	104.853	69.5639	140.141	2.01457	1.01047	4.39186e-05	0.000134626	2.73077	2.67556	4.58765
PF3D7_0631200	erythrocyte membrane protein 1 (PfEMP1), pseudogene	VAR	18.3445	17.4825	16.0447	2.28015	0	4.15874	9.71843	17.2906	2.1463	0.124131	-3.01006	4.42908e-05	0.000135692	0.221267	0	0.386316
PF3D7_0211500	GAF domain-related protein, putative	N/A	19.491	22.4775	38.2604	57.7638	73.8662	93.9876	50.9744	26.743	75.2059	2.81217	1.49169	4.43319e-05	0.000135744	3.97311	4.42872	4.30162
PF3D7_1132500	amino acid transporter, putative	N/A	5.73264	11.2388	13.5763	26.6018	49.5239	49.9049	26.0964	10.1826	42.0102	4.1257	2.04464	4.45378e-05	0.000136299	9.54727	6.2095	5.60412
PF3D7_1031400	OTU-like cysteine protease	OTU	72.2313	69.93	69.1156	114.768	177.111	177.994	113.525	70.4256	156.624	2.22397	1.15314	4.46439e-05	0.000136549	1.97738	4.39116	3.15182
PF3D7_1201600	NIMA related kinase 3	NEK3	5.73264	7.4925	7.40524	25.8417	60.436	59.0541	27.6604	6.8768	48.444	7.04455	2.81651	4.4852e-05	0.000137111	6.15995	14.1611	12.364
PF3D7_0911300	cysteine repeat modular protein 1	CRMP1	16.0514	27.4725	33.3236	63.8442	123.39	120.604	64.1142	25.6158	102.613	4.00583	2.0021	4.52488e-05	0.000138248	7.07168	6.64147	4.95675
PF3D7_0603200	mitochondrial chaperone BCS1, putative	BCS1	19.491	13.7363	13.5763	60.804	47.0058	35.7652	31.7298	15.6012	47.8583	3.06761	1.61712	4.56228e-05	0.000139314	7.21511	3.97628	3.48215
PF3D7_1221000	histone-lysine N-methyltransferase, H3 lysine-4 specific	SET10	89.4292	52.4475	61.7104	147.45	123.39	142.229	102.776	67.8624	137.69	2.02895	1.02074	4.5755e-05	0.000139641	2.35588	3.59598	3.75751
PF3D7_1438100	secretory complex protein 62	SEC62	471.223	440.809	444.315	339.743	222.438	241.207	359.956	452.116	267.796	0.592317	-0.755558	4.58332e-05	0.000139804	1.26751	0.619166	0.701731
PF3D7_1003700	MKT1 domain-containing protein, putative	N/A	160.514	151.099	144.402	79.8053	84.7783	69.8669	115.078	152.005	78.1502	0.514129	-0.959798	4.60473e-05	0.00014038	0.666542	0.756144	0.847245
PF3D7_1465200	conserved Plasmodium protein, unknown function	N/A	217.84	207.293	207.347	112.487	116.675	116.445	163.015	210.827	115.202	0.546432	-0.871886	4.62296e-05	0.000140859	0.832537	0.986912	0.828301
PF3D7_1341600	GPI mannosyltransferase 3	GPI10	8.0257	16.2338	9.87366	34.2023	48.6846	35.7652	25.4642	11.3777	39.5507	3.47616	1.79749	4.63388e-05	0.000141115	5.30213	3.88651	6.05361
PF3D7_1310200	conserved Plasmodium protein, unknown function	N/A	2.29306	17.4825	11.1079	31.1621	61.2754	55.7271	29.8413	10.2945	49.3882	4.79754	2.2623	4.63802e-05	0.000141164	23.8912	4.30062	6.48497
PF3D7_1453800	glucose-6-phosphate dehydrogenase-6-phosphogluconolactonase	GluPho	749.83	671.828	666.472	505.434	384.44	389.258	561.21	696.043	426.377	0.612573	-0.707046	4.74962e-05	0.000144482	0.875823	0.907899	0.688891
PF3D7_1463200	replication factor C subunit 3, putative	RFC3	37.8354	32.4675	44.4315	95.7664	94.0116	73.1939	62.951	38.2448	87.6573	2.292	1.19661	4.75673e-05	0.000144619	3.79513	3.97592	2.13797
PF3D7_1218600	arginine--tRNA ligase	RRS	621.419	526.973	571.438	373.945	330.719	341.017	460.918	573.276	348.56	0.608014	-0.717823	4.84381e-05	0.000147186	1.14183	1.00094	0.997965
PF3D7_1338000	LMBR1 domain-containing protein, putative	N/A	122.679	157.343	136.997	239.416	376.886	388.427	236.958	139.006	334.909	2.40931	1.26862	4.85186e-05	0.000147351	2.42808	3.10421	4.73838
PF3D7_1102600	Plasmodium exported protein, unknown function	GEXP14	18.3445	26.2238	18.5131	53.9636	109.96	101.473	54.7464	21.0271	88.4656	4.20722	2.07287	4.88917e-05	0.000148403	3.9437	5.65094	9.59807
PF3D7_1138200	conserved Plasmodium membrane protein, unknown function	N/A	12.6118	33.7163	23.4499	57.0038	78.0632	101.473	51.053	23.2593	78.8468	3.3899	1.76124	4.90638e-05	0.000148845	7.28726	4.05967	6.38228
PF3D7_1226300	haloacid dehalogenase-like hydrolase, putative	HAD2	1133.92	1035.21	1020.69	810.974	589.251	590.541	863.431	1063.27	663.589	0.6241	-0.680151	4.9156e-05	0.000149043	1.20436	0.516756	0.932608
PF3D7_0727100	conserved Plasmodium protein, unknown function	N/A	40.1285	32.4675	27.1526	79.8053	81.4207	77.3526	56.3879	33.2495	79.5262	2.3918	1.2581	4.923e-05	0.000149106	3.7736	3.99966	4.76401
PF3D7_1243100	zinc finger protein, putative	N/A	528.55	395.854	401.117	285.779	182.147	171.34	327.465	441.84	213.089	0.482276	-1.05207	4.92257e-05	0.000149106	0.852192	0.68757	0.572364
PF3D7_1440600	protein SOC3, putative	SOC3	75.6709	71.1788	60.4762	137.569	245.941	233.721	137.426	69.1086	205.744	2.97711	1.57391	4.94244e-05	0.000149613	2.53121	4.49587	6.40176
PF3D7_1131600	conserved Plasmodium protein, unknown function	N/A	17.1979	16.2338	24.6841	41.0427	67.1511	56.5589	37.1448	19.3719	54.9176	2.8349	1.5033	4.98151e-05	0.000150714	3.32273	5.3823	3.79549
PF3D7_1327800	ribose-phosphate pyrophosphokinase, putative	N/A	533.136	490.759	473.936	377.745	254.335	265.328	399.206	499.277	299.136	0.599138	-0.739039	5.01566e-05	0.000151665	0.859521	0.685198	0.752537
PF3D7_1243900	double C2-like domain-containing protein	DOC2	59.6195	86.1638	88.8629	132.249	198.096	203.778	128.128	78.2154	178.041	2.27629	1.18668	5.05521e-05	0.000152778	3.89969	2.82097	2.96421
PF3D7_1225600	conserved Plasmodium protein, unknown function	N/A	850.724	869.131	875.053	529.755	547.282	536.478	701.404	864.969	537.838	0.6218	-0.685477	5.05799e-05	0.00015278	1.28118	0.88733	0.934678
PF3D7_0312200	tetratricopeptide repeat protein, putative	N/A	52.7403	49.95	39.4946	93.4862	96.5297	119.772	75.3288	47.395	103.263	2.17877	1.12351	5.12767e-05	0.000154801	2.42223	3.39276	4.70179
PF3D7_0316400	conserved Plasmodium protein, unknown function	N/A	60.766	43.7063	41.963	126.168	97.3691	92.3241	77.0495	48.8118	105.287	2.157	1.10903	5.13154e-05	0.000154834	3.14593	2.9928	4.45272
PF3D7_1417400	rap guanine nucleotide exchange factor, putative, pseudogene	EPAC	57.3264	68.6813	60.4762	109.447	180.469	175.499	108.65	62.1613	155.138	2.49574	1.31947	5.17492e-05	0.000155989	2.60064	5.33159	4.07881
PF3D7_1461000	conserved Plasmodium protein, unknown function	N/A	2.29306	7.4925	2.46841	15.201	31.0574	32.4382	15.1584	4.08466	26.2322	6.42213	2.68305	5.1754e-05	0.000155989	8.61335	6.57665	15.5
PF3D7_0301400	Plasmodium exported protein, unknown function	N/A	37.8354	36.2138	58.0077	14.441	14.2696	14.1397	29.1512	44.019	14.2834	0.324483	-1.62378	5.19494e-05	0.000156409	0.521565	0.691777	0.377922
PF3D7_0323700	U4/U6.U5 tri-snRNP-associated protein 1, putative	SART1	738.364	730.519	673.877	495.553	413.819	408.388	576.753	714.254	439.253	0.614982	-0.701383	5.19227e-05	0.000156409	1.08207	0.993259	0.893837
PF3D7_1350800	conserved Plasmodium protein, unknown function	N/A	12.6118	39.96	28.3868	59.2839	96.5297	91.4923	54.7108	26.9862	82.4353	3.05472	1.61104	5.21613e-05	0.000156962	5.84999	4.18825	3.94458
PF3D7_1410900	ribosome maturation protein SBDS, putative	N/A	362.303	363.386	403.586	231.815	207.329	224.572	298.832	376.425	221.239	0.587737	-0.766758	5.31782e-05	0.000159936	0.844178	0.94753	0.50387
PF3D7_0208200	KRR1 small subunit processome component, putative	KRR1	589.316	669.33	625.743	434.749	357.58	355.157	505.312	628.13	382.495	0.608943	-0.715621	5.34104e-05	0.000160548	1.02713	0.69513	0.940176
PF3D7_0606000	conserved Plasmodium protein, unknown function	N/A	1603.99	1467.28	1567.44	1131.72	916.613	889.971	1262.84	1546.24	979.433	0.633429	-0.658745	5.35241e-05	0.000160803	1.0579	0.857783	0.736888
PF3D7_1345400	conserved Plasmodium protein, unknown function	N/A	149.049	159.84	120.952	269.818	256.853	238.712	199.204	143.28	255.128	1.78062	0.832378	5.4026e-05	0.000162223	2.85322	2.4012	2.6445
PF3D7_1011400	proteasome subunit beta type-5	N/A	329.054	309.69	299.912	219.655	144.375	176.331	246.503	312.885	180.12	0.575674	-0.796676	5.42529e-05	0.000162817	1.07954	0.781609	1.33762
PF3D7_0106000	conserved Plasmodium protein, unknown function	N/A	42.4216	49.95	56.7735	96.5264	145.214	101.473	82.0599	49.715	114.405	2.30121	1.20239	5.47273e-05	0.000164152	3.67982	4.87415	4.06634
PF3D7_1332800	eukaryotic translation initiation factor 6, putative	N/A	780.786	606.893	624.509	461.351	271.962	305.252	508.459	670.729	346.188	0.516137	-0.954174	5.49895e-05	0.000164794	0.735351	0.776951	0.598207
PF3D7_1456100	serine hydroxymethyltransferase, putative	SHMT	2.29306	1.24875	3.70262	19.0013	12.5908	25.7842	10.7701	2.41481	19.1254	7.92006	2.98551	5.50003e-05	0.000164794	14.5678	12.3716	9.00152
PF3D7_1459500	conserved Plasmodium protein, unknown function	N/A	6.87917	6.24375	4.93683	23.5616	37.7725	23.289	17.1138	6.01992	28.2077	4.68572	2.22827	5.51255e-05	0.000165081	7.04679	8.5249	7.19195
PF3D7_0312700	tRNA Isoleucine	N/A	1.14653	1.24875	9.87366	19.7613	42.8088	29.9429	17.4637	4.08965	30.8377	7.54043	2.91465	5.54964e-05	0.000166015	29.3012	78.1937	3.51475
PF3D7_0822000	mitochondrial ribosomal protein L4 precursor, putative	N/A	34.3959	46.2038	35.792	85.8857	88.1358	89.8288	63.3737	38.7972	87.9501	2.26692	1.18073	5.5497e-05	0.000166015	3.3297	3.90793	3.07241
PF3D7_1013800	conserved Plasmodium protein, unknown function	N/A	11.4653	19.98	9.87366	38.7626	47.0058	45.7462	28.8056	13.773	43.8382	3.18291	1.67035	5.64557e-05	0.000168793	4.46058	3.90712	4.19542
PF3D7_0925900	conserved Plasmodium protein, unknown function	N/A	3594.37	3571.43	3590.31	2638.9	2121.98	2157.56	2945.75	3585.37	2306.14	0.643209	-0.63664	5.74483e-05	0.000171668	0.913682	1.03014	0.735465
PF3D7_0506300	conserved Plasmodium protein, unknown function	N/A	10.3188	17.4825	11.1079	37.2425	47.8452	41.5874	27.5974	12.9697	42.225	3.25566	1.70295	5.79611e-05	0.000173108	4.32765	4.35153	6.54786
PF3D7_0921800	ribosome production factor 1, putative	RPF1	400.138	319.68	322.128	248.537	186.344	164.686	273.586	347.316	199.856	0.57543	-0.797289	5.80485e-05	0.000173276	1.04595	0.529195	0.824083
PF3D7_1403900	serine/threonine protein phosphatase CPPED1, putative	CPPED1	348.545	323.426	306.083	196.853	177.111	196.293	258.052	326.018	190.086	0.583052	-0.778303	5.81603e-05	0.000173517	0.960149	1.24906	0.743263
PF3D7_1337300	exoribonuclease, putative	N/A	577.85	578.172	566.501	390.666	313.092	345.176	461.909	574.174	349.645	0.608952	-0.7156	5.85559e-05	0.000174604	1.09	0.94951	0.89868
PF3D7_0724100	conserved Plasmodium protein, unknown function	N/A	1018.12	1032.72	1131.77	738.009	607.718	649.596	862.987	1060.87	665.107	0.626947	-0.673585	5.8828e-05	0.000175266	0.987403	1.19403	0.806731
PF3D7_1348300	elongation factor Tu, putative	N/A	374.915	332.168	391.244	245.496	209.008	191.302	290.689	366.109	215.269	0.587991	-0.766133	5.88405e-05	0.000175266	1.073	1.05725	0.912648
PF3D7_1009500	metalloprotease, putative	N/A	95.1619	104.895	92.5655	158.091	181.308	210.432	140.409	97.5408	183.277	1.87898	0.909947	5.89022e-05	0.000175356	2.26294	3.50716	3.19526
PF3D7_0933600	mitochondrial-processing peptidase subunit beta, putative	MAS1	459.758	452.048	456.657	313.141	238.386	267.823	364.635	456.154	273.117	0.598738	-0.740004	5.90926e-05	0.000175829	0.898616	0.875788	0.531076
PF3D7_0501700	anaphase promoting complex subunit, putative	N/A	8.0257	17.4825	7.40524	31.1621	45.327	38.2604	24.6105	10.9712	38.2498	3.4864	1.80174	5.93905e-05	0.000176621	8.06575	3.18214	8.93493
PF3D7_0817000	NEDD8-activating enzyme E1 catalytic subunit, putative	UBA3	6.87917	7.4925	7.40524	22.0415	31.0574	39.0922	18.9947	7.25897	30.7303	4.23343	2.08183	6.12873e-05	0.000182165	4.21039	6.94523	6.2994
PF3D7_0521900	conserved Plasmodium protein, unknown function	N/A	64.2056	87.4126	87.6287	126.168	152.769	183.816	117	79.749	154.251	1.93421	0.951744	6.15054e-05	0.000182716	3.33854	2.09087	2.7663
PF3D7_1444200	calmodulin-like protein	N/A	12.6118	14.985	7.40524	35.7224	75.545	56.5589	33.8047	11.6674	55.9421	4.79475	2.26146	6.17881e-05	0.000183458	3.94365	6.55968	12.6516
PF3D7_1460600	inner membrane complex sub-compartment protein 3	ISP3	8.0257	6.24375	14.8105	34.2023	73.0268	81.5113	36.3034	9.69331	62.9135	6.4904	2.69831	6.19907e-05	0.000183962	7.57681	17.2949	7.53768
PF3D7_1001000	Plasmodium exported protein (hyp12), unknown function	PfJ13	177.712	198.551	286.336	81.3254	99.8873	84.0066	154.636	220.866	88.4064	0.400271	-1.32095	6.22054e-05	0.000184501	0.421264	0.81301	0.49169
PF3D7_0502700	conserved Plasmodium protein, unknown function	N/A	56.1799	61.1888	44.4315	101.847	124.23	113.118	83.499	53.9334	113.065	2.09638	1.0679	6.25612e-05	0.000185359	2.41744	4.15934	3.11666
PF3D7_1225300	conserved Plasmodium protein, unknown function	N/A	298.097	247.253	294.976	182.412	155.287	143.892	220.32	280.109	160.531	0.573101	-0.803138	6.25394e-05	0.000185359	0.563301	1.01497	0.817535
PF3D7_0728000	eukaryotic translation initiation factor 2 subunit alpha, putative	N/A	2001.84	1618.38	1577.32	1214.56	753.771	933.222	1349.85	1732.51	967.185	0.558256	-0.841002	6.26677e-05	0.000185483	0.755067	0.807525	0.724099
PF3D7_1201900	conserved protein, unknown function	N/A	188.031	157.343	150.573	107.167	83.9389	70.6986	126.292	165.316	87.2682	0.527889	-0.921694	6.26695e-05	0.000185483	0.751963	0.885969	0.425169
PF3D7_1119900	conserved Plasmodium protein, unknown function	N/A	803.717	700.549	714.606	520.635	415.498	440.827	599.305	739.624	458.986	0.620567	-0.688341	6.27443e-05	0.000185606	0.854661	0.984989	0.558599
PF3D7_0619000	conserved protein, unknown function	N/A	1550.11	1383.62	1376.14	997.946	885.555	861.691	1175.84	1436.62	915.064	0.636956	-0.650735	6.31505e-05	0.000186709	0.863086	0.862544	1.09648
PF3D7_1449500	AP2 domain transcription factor, putative	ApiAP2	362.303	328.421	330.768	224.215	185.505	188.807	270.003	340.497	199.509	0.585934	-0.77119	6.32843e-05	0.000187005	1.05141	0.675755	0.752761
PF3D7_1309900	conserved Plasmodium protein, unknown function	N/A	4.58611	8.74126	14.8105	28.8819	61.2754	59.0541	29.5582	9.37929	49.7371	5.30287	2.40677	6.33667e-05	0.00018715	7.42003	9.2896	5.09623
PF3D7_1359300	exosome complex exonuclease RRP44	DIS3	619.125	553.197	576.375	388.386	329.88	353.493	470.076	582.899	357.253	0.61289	-0.7063	6.38095e-05	0.000188358	0.840994	0.803632	1.07396
PF3D7_0703300	conserved Plasmodium protein, unknown function	N/A	72.2313	62.4375	85.1603	35.7224	26.8604	29.9429	52.0592	73.2764	30.8419	0.420899	-1.24846	6.44109e-05	0.000190033	0.652497	0.714445	0.318388
PF3D7_0103100	vacuolar protein sorting-associated protein 51, putative	VPS51	42.4216	44.955	44.4315	84.3656	114.157	90.6606	70.1652	43.936	96.3944	2.19397	1.13354	6.47503e-05	0.000190933	4.09169	3.57835	3.1108
PF3D7_0212100	conserved Plasmodium protein, unknown function	N/A	1986.93	1476.02	1547.7	1112.71	733.626	754.396	1268.56	1670.22	866.912	0.519041	-0.946079	6.49322e-05	0.000191368	0.88266	0.742694	0.653127
PF3D7_0319800	conserved Plasmodium protein, unknown function	N/A	17.1979	24.975	16.0447	47.8832	96.5297	82.3431	47.4956	19.4059	75.5853	3.89497	1.96161	6.52661e-05	0.000192251	3.65868	6.47595	6.12413
PF3D7_1008000	histone deacetylase 2	HDA2	1519.15	1632.12	1556.34	1085.35	962.779	949.025	1284.13	1569.2	999.052	0.636663	-0.651398	6.55135e-05	0.000192878	0.856664	0.937958	1.06645
PF3D7_1409200	conserved Plasmodium protein, unknown function	N/A	13.7583	26.2238	11.1079	41.0427	51.2027	56.5589	33.3157	17.03	49.6014	2.91259	1.5423	6.57566e-05	0.000193492	6.13753	2.75142	7.76274
PF3D7_1349700	peptidase, putative	N/A	17.1979	24.975	14.8105	52.4435	61.2754	45.7462	36.0747	18.9945	53.155	2.79845	1.48463	6.58343e-05	0.000193618	4.57222	3.36888	4.00869
PF3D7_0615900	protein phosphatase, putative	N/A	306.123	249.75	219.689	171.011	124.23	126.426	199.538	258.521	140.556	0.543692	-0.879139	6.62193e-05	0.000194648	0.903432	0.833958	1.30926
PF3D7_1028500	partial CSTF domain-containing protein, putative	N/A	620.272	526.973	525.772	385.346	313.931	325.214	449.585	557.672	341.497	0.612361	-0.707545	6.70387e-05	0.000196952	1.05614	1.35882	0.716885
PF3D7_1028000	methyltransferase, putative	N/A	861.043	830.419	833.09	518.354	553.997	510.694	684.599	841.517	527.682	0.62706	-0.673325	6.74435e-05	0.000197934	0.822646	1.17122	0.95042
PF3D7_1326000	conserved Plasmodium protein, unknown function	N/A	21.784	36.2138	38.2604	62.3241	73.0268	92.3241	53.9889	32.0861	75.8917	2.36525	1.24199	6.7436e-05	0.000197934	4.43413	3.29606	3.16526
PF3D7_1333800	conserved Plasmodium protein, unknown function	N/A	201.789	163.586	197.473	111.727	102.405	91.4923	144.746	187.616	101.875	0.542997	-0.880983	6.75865e-05	0.000198249	1.15017	0.768319	0.80123
PF3D7_0214100	protein transport protein SEC31	SEC31	3471.69	3262.99	3120.08	2562.89	1897.86	1898.88	2702.4	3284.92	2119.88	0.645337	-0.631876	6.78596e-05	0.000198841	1.00879	1.02112	0.943582
PF3D7_0311600	dolichyl-diphosphooligosaccharide--protein glycosyltransferase subunit 1, putative	N/A	36.6889	77.4225	61.7104	120.848	209.008	207.937	118.936	58.6073	179.264	3.05874	1.61294	6.78346e-05	0.000198841	5.59607	3.22969	4.44361
PF3D7_0104300	ubiquitin carboxyl-terminal hydrolase 1, putative	UBP1	3280.22	3210.54	3141.06	2267.99	1953.26	2005.35	2643.07	3210.6	2075.53	0.646461	-0.629364	6.792e-05	0.000198914	0.860466	1.05482	0.78135
PF3D7_0808300	ubiquitin regulatory protein, putative	N/A	308.416	318.431	277.697	557.117	451.591	479.087	398.723	301.515	495.932	1.6448	0.717913	6.82795e-05	0.000199862	3.42757	2.26186	2.88504
PF3D7_1008100	zinc finger protein, putative	N/A	3961.26	3518.98	3633.51	2709.58	2278.94	2214.95	3052.87	3704.58	2401.16	0.648159	-0.625581	6.83963e-05	0.000200099	0.912135	1.32675	0.746253
PF3D7_1428500	protein kinase, putative	N/A	73.3778	82.4176	72.8182	126.168	172.075	147.219	112.346	76.2045	148.488	1.94854	0.962393	6.9191e-05	0.000202317	2.34961	3.66543	3.13453
PF3D7_0603400	trophozoite exported protein 1	TEX1	744.097	561.938	523.304	374.705	297.144	275.309	462.749	609.78	315.719	0.517759	-0.949646	6.92781e-05	0.000202466	0.895311	0.781916	0.720535
PF3D7_0425500	stevor	N/A	4.58611	2.4975	6.17104	25.8417	22.6635	23.289	14.1748	4.41822	23.9314	5.41653	2.43737	6.95361e-05	0.000203114	11.5931	12.7874	5.75356
PF3D7_1323900	protein BCP1, putative	N/A	340.519	342.158	373.965	209.774	195.578	217.918	279.985	352.214	207.757	0.589859	-0.761558	6.99033e-05	0.00020408	0.738671	0.908868	1.01913
PF3D7_1102300	Plasmodium exported protein, unknown function	N/A	90.5758	138.611	120.952	55.4837	61.2754	54.0636	86.827	116.713	56.9409	0.487871	-1.03543	6.9982e-05	0.000204202	0.987623	0.775125	0.65926
PF3D7_1343200	tRNA guanosine-2'-O-methyltransferase, putative	N/A	433.388	313.436	354.217	240.936	171.235	205.442	286.442	367.014	205.871	0.560935	-0.834094	7.00241e-05	0.000204219	0.944503	0.653596	0.764858
PF3D7_1422600	conserved Plasmodium protein, unknown function	N/A	28.6632	23.7263	18.5131	53.9636	56.2391	74.8574	42.6604	23.6342	61.6867	2.61006	1.38408	7.3049e-05	0.000212929	2.62127	3.0842	6.69793
PF3D7_1360200	ER membrane protein complex subunit 3, putative	EMC3	487.275	444.555	410.991	303.26	267.765	240.375	359.037	447.607	270.467	0.604251	-0.726781	7.42129e-05	0.000216209	0.57291	0.97339	0.980194
PF3D7_0306000	conserved Plasmodium protein, unknown function	N/A	26.3702	17.4825	12.3421	48.6432	53.7209	56.5589	35.853	18.7316	52.9743	2.82808	1.49982	7.44422e-05	0.000216764	2.47297	4.14114	8.02462
PF3D7_0619300	conserved Plasmodium protein, unknown function	N/A	73.3778	73.6763	74.0524	120.088	172.075	140.565	108.972	73.7022	144.243	1.9571	0.968719	7.56427e-05	0.000220145	2.27861	3.03895	3.1443
PF3D7_1333100	conserved Plasmodium protein, unknown function	N/A	9.17223	3.74625	9.87366	34.2023	78.0632	49.0732	30.6885	7.59738	53.7795	7.0787	2.82348	7.59217e-05	0.000220842	4.84501	33.061	5.8622
PF3D7_0517900	zinc finger protein, putative	N/A	89.4292	86.1638	83.9261	147.45	162.841	182.985	125.466	86.5064	164.425	1.90073	0.926554	7.60241e-05	0.000221024	2.9351	2.93767	3.2496
PF3D7_1449200	conserved Plasmodium protein, unknown function	N/A	9.17223	11.2388	23.4499	54.7236	32.7362	49.9049	30.2043	14.6203	45.7882	3.13182	1.647	7.61762e-05	0.000221351	9.59835	3.44445	3.37515
PF3D7_0925500	thioredoxin-like protein 2	TLP2	18.3445	36.2138	29.621	57.7638	62.9542	84.8383	48.2893	28.0597	68.5188	2.44189	1.288	7.63278e-05	0.000221676	5.3497	2.07977	3.77707
PF3D7_0106400	pre-rRNA-processing protein TSR2, putative	N/A	257.969	318.431	349.281	166.451	198.096	174.667	244.149	308.56	179.738	0.582505	-0.779657	7.66673e-05	0.000222547	0.59397	1.00535	0.838091
PF3D7_0917100	N-glycosylase/DNA lyase, putative	OGG1	181.152	173.576	156.744	107.167	97.3691	69.0351	130.841	170.491	91.1905	0.53487	-0.902739	7.696e-05	0.00022328	0.788878	1.14922	0.539172
PF3D7_0911900	falstatin	ICP	3634.5	3289.21	3273.12	2724.78	1884.43	1994.53	2800.09	3398.94	2201.25	0.647627	-0.626764	7.7459e-05	0.000224611	0.989125	0.951458	0.551796
PF3D7_1428000	conserved Plasmodium membrane protein, unknown function	N/A	12.6118	28.7213	23.4499	44.843	77.2238	70.6986	42.9247	21.5943	64.2551	2.97555	1.57316	7.79781e-05	0.000225999	8.22358	3.12422	3.98508
PF3D7_0521300	zinc finger protein, putative	N/A	204.082	279.72	277.697	137.569	149.411	145.556	199.006	253.833	144.179	0.568007	-0.816021	7.81832e-05	0.000226476	1.18507	0.655402	0.677534
PF3D7_0311100	pre-mRNA splicing factor, putative	N/A	755.562	620.629	673.877	456.79	422.213	400.071	554.857	683.356	426.358	0.623918	-0.680572	7.92478e-05	0.00022944	1.14716	1.08502	0.992807
PF3D7_1466700	60S ribosome subunit biogenesis protein NIP7, putative	NIP7	353.131	300.949	275.228	205.214	155.287	183.816	245.604	309.769	181.439	0.585723	-0.77171	7.95133e-05	0.00023009	1.19562	0.727113	1.01821
PF3D7_0927900	phosphatidylserine decarboxylase	PSD	787.665	601.898	560.33	410.427	269.444	311.906	490.278	649.964	330.592	0.508631	-0.975308	7.96541e-05	0.000230378	0.69484	0.917101	0.681441
PF3D7_0513200	conserved Plasmodium protein, unknown function	N/A	1016.97	977.772	971.321	689.366	601.002	585.551	806.997	988.688	625.306	0.632461	-0.660952	8.09636e-05	0.000234044	1.09625	1.03054	1.37151
PF3D7_0627300	E3 ubiquitin-protein ligase RNF5, putative	RNF5	1933.05	1563.44	1555.1	1206.96	724.393	855.037	1306.33	1683.86	928.797	0.551587	-0.858339	8.10647e-05	0.000234215	0.936187	0.636208	0.713582
PF3D7_0616000	pyridoxal kinase	PDXK	206.375	189.81	159.213	107.927	99.8873	95.6511	143.144	185.133	101.155	0.546393	-0.871989	8.11645e-05	0.000234382	0.824264	0.786357	0.805001
PF3D7_0630100	conserved Plasmodium protein, unknown function	N/A	30.9563	23.7263	17.2789	47.8832	82.2601	71.5304	45.6058	23.9871	67.2246	2.80252	1.48673	8.20531e-05	0.000236703	2.5015	5.8128	9.41829
PF3D7_1117100	deubiquinating/deneddylating enzyme	UCH54	34.3959	12.4875	18.5131	66.1244	54.5603	54.0636	40.0241	21.7988	58.2494	2.67214	1.41799	8.20475e-05	0.000236703	2.58327	5.59868	4.62143
PF3D7_1226900	parasitophorous vacuolar protein 2	PV2	38.982	38.7113	41.963	79.0453	99.0479	88.1653	64.3191	39.8854	88.7528	2.22519	1.15393	8.21245e-05	0.000236787	3.45472	4.78801	3.34235
PF3D7_0928500	conserved Plasmodium protein, unknown function	N/A	188.031	149.85	149.339	98.8066	79.7419	81.5113	124.547	162.407	86.6866	0.533763	-0.905729	8.2444e-05	0.000237585	0.923813	0.652948	0.705531
PF3D7_0927500	dynein light chain, putative	N/A	20.6375	54.945	40.7288	83.6056	104.924	135.575	73.4026	38.7705	108.035	2.78652	1.47847	8.28396e-05	0.000238602	5.0403	2.47476	5.56301
PF3D7_1455900	polyprenol reductase, putative	N/A	13.7583	21.2288	18.5131	36.4824	52.8815	62.3811	34.2075	17.8334	50.5817	2.83634	1.50403	8.39323e-05	0.000241625	5.45558	3.51025	5.13711
PF3D7_0619400	cell division cycle protein 48 homologue, putative	N/A	2049.99	1796.95	1672.35	1396.97	918.291	1016.4	1475.16	1839.77	1110.55	0.603639	-0.728243	8.63191e-05	0.000248368	0.84784	0.662265	1.01571
PF3D7_1456700	conserved Plasmodium protein, unknown function	N/A	525.11	488.262	502.322	356.464	271.962	297.766	406.981	505.231	308.731	0.611068	-0.710596	8.64474e-05	0.000248609	1.1533	0.666379	0.781726
PF3D7_1019100	conserved Plasmodium protein, unknown function	N/A	51.5938	53.6963	59.2419	87.4058	125.908	126.426	84.0453	54.844	113.247	2.06489	1.04606	8.67461e-05	0.000249339	2.05512	3.10019	2.86861
PF3D7_1004700	conserved Plasmodium protein, unknown function	N/A	18.3445	33.7163	25.9184	68.4045	148.572	136.407	71.8937	25.993	117.794	4.53177	2.18007	8.72083e-05	0.000250539	4.52351	5.82607	7.07445
PF3D7_1306400	26S protease regulatory subunit 10B, putative	RPT4	1716.35	1308.69	1302.09	960.704	538.888	616.326	1073.84	1442.38	705.306	0.488988	-1.03213	8.75735e-05	0.000251458	0.659489	0.54569	0.604976
PF3D7_1142700	methyltransferase, putative	N/A	314.149	292.208	294.976	210.534	148.572	166.35	237.798	300.444	175.152	0.582977	-0.77849	8.84899e-05	0.000253959	1.05628	0.759755	0.755649
PF3D7_0308300	conserved Plasmodium protein, unknown function	N/A	8.0257	17.4825	8.63945	33.4422	73.0268	69.8669	35.0806	11.3826	58.7786	5.16392	2.36847	8.94018e-05	0.000256445	7.40843	6.17676	11.0758
PF3D7_1108600	endoplasmic reticulum-resident calcium binding protein	ERC	2991.29	3004.49	2994.19	2195.79	1789.58	1854.8	2471.69	2996.66	1946.72	0.649631	-0.622309	9.00509e-05	0.000258174	0.913537	1.0327	0.758141
PF3D7_1238400	conserved Plasmodium protein, unknown function	N/A	13.7583	8.74126	6.17104	30.402	67.1511	68.2034	32.4045	9.55688	55.2522	5.7814	2.53142	9.02245e-05	0.000258539	3.75657	17.5224	12.8093
PF3D7_1414900	ATP-dependent protease, putative	N/A	20.6375	37.4625	39.4946	67.6445	88.1358	70.6986	54.0123	32.5316	75.493	2.32061	1.2145	9.0439e-05	0.00025902	5.28461	4.12515	2.64021
PF3D7_0613600	conserved Plasmodium protein, unknown function	N/A	24.0771	28.7213	23.4499	60.044	63.7936	67.3716	44.5762	25.4161	63.7364	2.50772	1.32637	9.06821e-05	0.000259583	4.13315	2.92101	5.87071
PF3D7_1219800	conserved Plasmodium protein, unknown function	N/A	3.43959	1.24875	1.23421	14.441	20.1453	17.4667	9.66259	1.97418	17.351	8.78896	3.13569	9.15172e-05	0.00026184	5.45512	25.5956	16.6924
PF3D7_0206500	conserved Plasmodium protein, unknown function	N/A	1245.13	875.374	873.819	586.759	420.534	416.706	736.387	998.108	474.666	0.475566	-1.07228	9.1812e-05	0.000262548	0.641912	0.974767	0.670273
PF3D7_0704200	tRNA m5C-methyltransferase, putative	N/A	403.578	315.934	335.704	228.015	183.826	218.75	280.968	351.739	210.197	0.597594	-0.742762	9.23349e-05	0.000263909	0.807282	0.889349	1.06233
PF3D7_0511500	RNA pseudouridylate synthase, putative	N/A	9353.38	8651.35	8809.77	6875.42	5319.21	5399.71	7401.47	8938.17	5864.78	0.65615	-0.607902	9.3314e-05	0.00026657	1.30691	0.909171	0.83945
PF3D7_0418100	protein SOC1, putative	SOC1	545.748	535.714	568.969	351.903	341.631	325.214	444.863	550.144	339.583	0.617262	-0.696045	9.34063e-05	0.000266698	0.593576	1.03058	0.957931
PF3D7_0612200	leucine-rich repeat protein	LRR6	178.858	182.318	178.96	281.979	308.895	332.699	243.952	180.045	307.858	1.70989	0.773903	9.38703e-05	0.000267886	1.96149	2.19569	3.1069
PF3D7_0807200	conserved Plasmodium membrane protein, unknown function	N/A	655.814	504.495	509.728	386.866	261.889	266.159	430.825	556.679	304.972	0.547841	-0.868171	9.43812e-05	0.000269206	0.733935	0.672742	0.872641
PF3D7_1134800	coatomer subunit delta	N/A	470.077	464.535	466.53	332.142	268.604	252.02	375.651	467.047	284.255	0.608622	-0.716381	9.53734e-05	0.000271897	1.15783	0.97155	1.00829
PF3D7_1220100	pre-mRNA-processing factor 17, putative	PRP17	353.131	272.228	343.11	233.336	160.323	168.013	255.023	322.823	187.224	0.579959	-0.785977	9.54921e-05	0.000272097	0.868287	0.986763	0.584332
PF3D7_1203000	origin recognition complex subunit 1	ORC1	104.334	104.895	122.187	205.214	186.344	207.105	155.013	110.472	199.554	1.80638	0.853103	9.56941e-05	0.000272533	2.44714	2.30223	2.8327
PF3D7_1118400	haloacid dehalogenase-like hydrolase, putative	N/A	130.704	109.89	132.06	61.5641	59.5966	68.2034	93.6698	124.218	63.1214	0.508149	-0.976676	9.58795e-05	0.000272922	0.828066	0.665444	0.667583
PF3D7_1429600	conserved Plasmodium protein, unknown function	GEXP03	32.1028	37.4625	35.792	70.6847	88.9752	80.6796	57.6161	35.1191	80.1132	2.28118	1.18978	9.60654e-05	0.000273312	2.95867	3.04338	3.5672
PF3D7_1362600	conserved Plasmodium protein, unknown function	N/A	180.005	202.298	180.194	94.2463	96.5297	118.94	145.369	187.499	103.239	0.550609	-0.860899	9.6139e-05	0.000273382	0.793301	0.641019	1.33587
PF3D7_0504900	conserved protein, unknown function	N/A	95.1619	98.6513	77.7551	147.45	172.075	188.807	129.983	90.5227	169.444	1.87184	0.904455	9.70051e-05	0.000275663	2.0443	2.89678	2.19881
PF3D7_0807500	proteasome subunit alpha type-6, putative	N/A	921.809	882.867	793.595	646.043	477.612	517.348	706.546	866.09	547.001	0.631575	-0.662974	9.70399e-05	0.000275663	0.840352	0.860178	1.14012
PF3D7_1344100	TLD domain-containing protein, putative	N/A	322.175	308.441	269.057	191.533	163.681	173.004	237.982	299.891	176.072	0.587121	-0.76827	9.73613e-05	0.000276435	0.78436	0.881306	0.58225
PF3D7_1440900	conserved Plasmodium protein, unknown function	N/A	5.73264	11.2388	13.5763	25.0817	44.4876	37.4287	22.9243	10.1826	35.666	3.50265	1.80845	9.76617e-05	0.000277147	6.89596	5.91493	3.69409
PF3D7_0702200	lysophospholipase, putative	N/A	1167.17	1046.45	1108.32	861.137	636.257	618.821	906.359	1107.31	705.405	0.637042	-0.650539	9.80442e-05	0.000278091	1.2228	0.799601	1.14092
PF3D7_1020000	RNA-binding protein 34, putative	RBM34	675.305	691.808	588.717	456.79	350.025	412.547	529.199	651.943	406.454	0.62345	-0.681654	9.83874e-05	0.000278922	1.13906	0.459334	1.12956
PF3D7_1464800	conserved Plasmodium protein, unknown function	N/A	6.87917	9.99001	9.87366	23.5616	40.2907	35.7652	21.06	8.91428	33.2058	3.72501	1.89725	9.87723e-05	0.000279872	4.51889	6.69793	3.28005
PF3D7_0215600	conserved Plasmodium protein, unknown function	N/A	252.236	219.78	195.005	156.57	123.39	96.4828	173.911	222.34	125.481	0.564365	-0.8253	9.90663e-05	0.000280562	1.00385	0.941277	1.12565
PF3D7_0910100	exportin-7, putative	N/A	964.231	847.902	813.343	628.562	516.224	519.843	715.017	875.158	554.876	0.63403	-0.657378	9.91181e-05	0.000280567	0.768054	0.806822	0.816896
PF3D7_0625900	conserved Plasmodium protein, unknown function	N/A	3.43959	16.2338	8.63945	29.642	40.2907	31.6064	21.642	9.4376	33.8464	3.58633	1.84251	0.000100027	0.000282996	17.902	3.04615	6.3266
PF3D7_0213000	conserved Plasmodium protein, unknown function	N/A	1.14653	3.74625	3.70262	24.3216	15.9484	17.4667	11.0554	2.86513	19.2456	6.71716	2.74785	0.000100587	0.000284437	40.2518	6.7898	7.88879
PF3D7_1101700	Pfmc-2TM Maurer's cleft two transmembrane protein	MC-2TM	0	0	1.23421	6.0804	12.5908	17.4667	6.22869	0.411402	12.046	29.2803	4.87186	0.00010075	0.000284753	Inf	Inf	18.5638
PF3D7_0311400	protein kinase, putative	N/A	111.213	117.383	83.9261	167.211	197.256	246.198	153.864	104.174	203.555	1.95399	0.966424	0.000100961	0.000285062	2.49187	2.20998	5.99435
PF3D7_0516500	major facilitator superfamily domain-containing protein, putative	MFS1	64.2056	66.1838	71.584	123.128	127.587	145.556	99.7074	67.3245	132.09	1.962	0.972323	0.00010095	0.000285062	2.74015	2.94657	3.315
PF3D7_0721800	conserved Plasmodium protein, unknown function	N/A	425.362	399.6	382.604	285.779	222.438	220.413	322.699	402.522	242.877	0.603387	-0.728844	0.000101378	0.000286093	1.10093	0.935307	1.07527
PF3D7_1416400	conserved Plasmodium protein, unknown function	N/A	94.0153	154.845	98.7366	200.653	313.092	278.636	189.996	115.866	264.127	2.2796	1.18878	0.00010155	0.000286433	4.39108	2.84927	4.30233
PF3D7_0707200	conserved Plasmodium protein, unknown function	N/A	24.0771	13.7363	24.6841	66.1244	39.4513	60.7176	38.1318	20.8325	55.4311	2.6608	1.41186	0.000101663	0.000286607	4.16118	3.85828	4.97822
PF3D7_0910800	cytosolic Fe-S cluster assembly factor NBP35, putative	NBP35	198.349	186.064	213.518	118.568	104.084	109.791	155.062	199.31	110.814	0.555989	-0.846873	0.000101833	0.000286942	0.990723	0.73567	1.05072
PF3D7_0309900	conserved Plasmodium protein, unknown function	N/A	25.2236	38.7113	37.0262	66.1244	117.514	116.445	66.8408	33.6537	100.028	2.97227	1.57156	0.000102208	0.000287852	3.64997	3.94991	5.2095
PF3D7_0509300	conserved Plasmodium protein, unknown function	N/A	114.653	88.6613	112.313	64.6043	41.9694	46.5779	78.1298	105.209	51.0506	0.48523	-1.04326	0.000102291	0.000287943	0.757166	0.606574	0.656298
PF3D7_0911600	conserved Plasmodium protein, unknown function	N/A	27.5167	29.97	30.8552	61.5641	73.8662	75.6891	49.9102	29.4473	70.3731	2.3898	1.25689	0.000102799	0.000289227	3.05733	4.327	3.80323
PF3D7_1027900	palmitoyltransferase DHHC10, putative	DHHC10	115.799	153.596	119.718	215.094	341.631	345.176	215.169	129.705	300.634	2.31783	1.21278	0.000102924	0.000289432	3.16463	4.16221	4.5867
PF3D7_1201400	Plasmodium exported protein, unknown function	N/A	123.825	96.1538	116.015	74.485	44.4876	46.5779	83.5908	111.998	55.1835	0.492718	-1.02117	0.000103975	0.000292241	0.748609	0.802176	0.491356
PF3D7_1009000	diphthine methyl ester synthase, putative	DPH5	274.02	228.521	228.328	141.369	136.82	143.061	192.02	243.623	140.417	0.576369	-0.794936	0.000104068	0.000292353	0.829983	0.708003	0.993693
PF3D7_1228800	WD repeat-containing protein, putative	N/A	1609.73	1498.5	1505.73	1193.28	862.892	916.587	1264.45	1537.99	990.919	0.644296	-0.634203	0.000105043	0.000294945	0.988509	1.1797	0.745203
PF3D7_0515200	conserved Plasmodium protein, unknown function	N/A	5.73264	22.4775	12.3421	37.2425	64.6329	76.5209	36.4914	13.5174	59.4654	4.39917	2.13723	0.000105316	0.000295561	11.0684	5.38088	9.86307
PF3D7_1426000	60S ribosomal protein L21	RPL21	6194.69	4786.46	4631.98	3505.35	2081.68	2196.65	3899.47	5204.38	2594.56	0.498534	-1.00424	0.000105688	0.000296458	0.760373	0.557295	0.750489
PF3D7_1352900	Plasmodium exported protein, unknown function	N/A	56.1799	53.6963	39.4946	107.927	100.727	103.137	76.8602	49.7903	103.93	2.08736	1.06168	0.00010576	0.00029651	1.76846	3.03151	4.37653
PF3D7_0914000	pseudouridylate synthase, putative	N/A	276.313	226.024	244.373	144.41	164.52	123.099	196.456	248.903	144.01	0.578576	-0.789422	0.000106289	0.000297845	0.783621	0.999471	0.653759
PF3D7_0909600	conserved Plasmodium protein, unknown function	N/A	29.8097	36.2138	41.963	77.5252	149.411	148.051	80.4957	35.9955	124.996	3.47254	1.79599	0.000107349	0.000300663	4.099	6.16507	4.72748
PF3D7_1369200	conserved Plasmodium protein, unknown function	N/A	355.424	334.665	344.344	231.815	203.972	181.321	275.257	344.811	205.703	0.596567	-0.745245	0.000107538	0.000301042	0.891264	1.07001	0.8164
PF3D7_1110600	mitochondrial ribosomal protein L11 precursor, putative	N/A	36.6889	29.97	35.792	81.3254	73.0268	79.8478	56.1085	34.1503	78.0667	2.28597	1.19281	0.000108838	0.000304528	2.95585	4.99191	2.73103
PF3D7_1028400	nucleolar preribosomal assembly protein, putative	N/A	654.668	554.445	554.159	402.827	334.916	362.642	477.276	587.757	366.795	0.624059	-0.680246	0.000108962	0.000304722	0.808566	1.01211	0.780896
PF3D7_0817900	high mobility group protein B2	HMGB2	671.866	615.634	601.059	465.911	341.631	370.96	511.177	629.52	392.834	0.624022	-0.680331	0.000109018	0.000304727	0.965508	0.722053	1.02234
[truncated: 3,645 more rows]

## Sheet: PHD1-∆PHD E-trophozoite
S4B Table. RNAseq from Early trophozoite stage
R: replicate
Gene ID	Product Description	Gene Name or Symbol	3D7 R1	3D7 R2	3D7 R3	PHD1-∆PHD R1	PHD1-∆PHD R2	PHD1-∆PHD R3	baseMean	baseMean 3D7	baseMean PHD1-∆PHD	foldChange	log2FoldChange	pval	padj	TPM FC.∆PHD/wt R1	TPM FC.∆PHD/wt R2	TPM FC.∆PHD/wt R3
PF3D7_0712600	erythrocyte membrane protein 1, PfEMP1	VAR	50.0054	49.3107	51.0592	33474.7	30666	28853	15524	50.1251	30997.9	618.411	9.27242	0	0	438.993	812.367	516.431
PF3D7_1372500	stevor, pseudogene	N/A	114.191	116.154	116.847	6116.96	5448.33	5286.99	2866.58	115.731	5617.43	48.5387	5.60106	7.92904e-255	2.20626e-251	32.094	52.3562	36.006
PF3D7_1477000	Plasmodium exported protein (hyp17), unknown function, pseudogene	N/A	64.186	51.5022	36.3306	8001.79	6792.68	6847.14	3632.27	50.673	7213.87	142.361	7.15341	1.73005e-234	3.20925e-231	123.48	119.651	186.824
PF3D7_0617600	stevor	N/A	117.923	72.3223	96.227	2138.68	1941.58	1920.41	1047.86	95.4908	2000.22	20.9468	4.38866	2.56283e-184	3.56553e-181	13.5321	28.2496	17.0213
PF3D7_0632500	erythrocyte membrane protein 1, PfEMP1	VAR	77.6203	77.8013	86.4079	16394.1	13694.1	13352.3	7280.39	80.6098	14480.2	179.633	7.48891	6.71523e-179	7.47405e-176	166.62	190.396	187.537
PF3D7_1477200	Plasmodium exported protein (hyp15), unknown function	N/A	22.3905	23.0116	35.3487	1150.01	972.508	1044.17	541.24	26.9169	1055.56	39.2156	5.29335	1.14191e-175	1.05912e-172	43.4704	33.3838	24.8268
PF3D7_0115600	rifin	RIF	120.162	104.1	130.594	2138.68	1942.73	1879.71	1052.66	118.285	1987.04	16.7987	4.07027	1.9702e-168	1.56631e-165	14.0408	20.187	17.4683
PF3D7_0930300	merozoite surface protein 1	MSP1	158.226	144.645	140.413	2352.44	2256.22	2152.45	1200.73	147.761	2253.7	15.2523	3.93096	1.9869e-165	1.38214e-162	10.2272	15.3491	16.2498
PF3D7_1100300	rifin	RIF	27.6149	12.0537	19.6382	866.364	732.241	786.688	407.433	19.7689	795.098	40.2195	5.32982	2.47667e-159	1.53141e-156	25.6603	46.7886	34.3491
PF3D7_1100800	Pfmc-2TM Maurer's cleft two transmembrane protein	MC-2TM	127.626	110.675	93.2813	1743.01	1566.31	1530.63	861.921	110.527	1613.32	14.5965	3.86755	1.36121e-147	7.57512e-145	11.2018	17.0497	16.9726
PF3D7_1228600	merozoite surface protein 9	MSP9	47.7664	37.2569	38.2944	984.551	905.004	861.998	479.145	41.1059	917.185	22.3127	4.47979	6.48892e-144	3.2828e-141	20.4158	22.0366	22.3135
PF3D7_0533000	rifin, pseudogene	RIF	25.3759	23.0116	31.4211	796.479	725.376	701.2	383.811	26.6029	741.019	27.8549	4.79986	5.9737e-141	2.7703e-138	19.8563	34.0021	17.315
PF3D7_0713300	erythrocyte membrane protein 1 (PfEMP1), pseudogene	VAR	41.0492	29.5864	29.4573	877.669	773.43	768.369	419.927	33.3643	806.489	24.1722	4.59528	2.70293e-139	1.15706e-136	13.5805	27.9494	15.3578
PF3D7_0905400	high molecular weight rhoptry protein 3	RhopH3	39.5565	49.3107	55.9688	979.413	869.536	925.096	486.48	48.2786	924.682	19.153	4.2595	1.71052e-138	6.79933e-136	19.2771	19.0333	24.4507
PF3D7_0713100	Pfmc-2TM Maurer's cleft two transmembrane protein	MC-2TM	53.7371	51.5022	57.9326	905.417	884.41	951.556	484.093	54.3907	913.795	16.8006	4.07044	1.8297e-129	6.7882e-127	10.5394	17.5403	12.5967
PF3D7_0424900	Plasmodium exported protein (PHISTa), unknown function	N/A	16.4197	14.2453	14.7286	544.689	455.363	474.252	253.283	15.1312	491.434	32.4782	5.0214	4.62425e-117	1.60837e-114	18.8163	27.2717	26.7588
PF3D7_0929400	high molecular weight rhoptry protein 2	RhopH2	49.2591	48.2149	57.9326	835.533	731.097	763.281	414.219	51.8022	776.637	14.9924	3.90616	8.24658e-115	2.69954e-112	10.7738	16.212	7.75732
PF3D7_1300300	erythrocyte membrane protein 1, PfEMP1	VAR	32.8394	26.299	23.5658	34717.3	27040.3	25100.7	14490.2	27.5681	28952.8	1050.23	10.0365	1.17807e-111	3.64219e-109	788.803	1081.93	908.448
PF3D7_0712000	erythrocyte membrane protein 1, PfEMP1	VAR	135.089	119.441	132.558	1926.97	1654.41	1611.03	929.915	129.029	1730.8	13.414	3.74567	1.18516e-97	3.47126e-95	12.2247	13.8609	11.7778
PF3D7_0425500	stevor	N/A	48.5127	50.4064	60.8783	694.736	618.973	633.014	351.087	53.2658	648.907	12.1824	3.60673	1.12586e-95	3.1327e-93	11.4263	10.3965	13.8152
PF3D7_0832000	stevor	N/A	67.1714	74.5139	70.6974	755.371	692.197	730.714	398.444	70.7942	726.094	10.2564	3.35845	6.93153e-92	1.83686e-89	6.49147	9.50916	11.7534
PF3D7_0402500	rifin, pseudogene	RIF	10.4489	13.1495	11.7829	396.698	337.517	324.649	182.374	11.7938	352.955	29.9272	4.90339	1.32162e-91	3.34309e-89	22.7403	21.4149	29.9396
PF3D7_0425700	rifin	RIF	0.746349	1.09579	1.96382	264.123	221.961	230.002	119.982	1.26865	238.695	188.148	7.55573	1.43777e-90	3.47878e-88	289.447	156.011	100.426
PF3D7_0707300	rhoptry-associated membrane antigen	RAMA	35.0784	37.2569	25.5296	510.775	432.48	516.995	259.686	32.6217	486.75	14.9211	3.89928	3.60133e-90	8.35059e-88	9.76004	9.72376	21.8112
PF3D7_0302500	cytoadherence linked asexual protein 3.1	CLAG3.1	28.3613	23.0116	21.602	426.502	425.615	420.313	224.234	24.325	424.143	17.4365	4.12404	9.2838e-88	2.06657e-85	8.68086	18.933	22.1258
PF3D7_0732900	rifin	RIF	39.5565	35.0654	31.4211	521.052	467.948	484.429	263.245	35.3476	491.143	13.8946	3.79646	2.7745e-87	5.93849e-85	7.60379	13.6606	17.5319
PF3D7_1300400	rifin	RIF	0	2.19158	0	240.485	211.663	206.595	110.156	0.730528	219.581	300.579	8.2316	3.0215e-87	6.22765e-85	Inf	103.26	Inf
[truncated: 5,615 more rows]

## Sheet: PHD1-∆PHD L-trophozoite
S4C Table. RNAseq from late trophozoite stage
R: replicate
[truncated: 5,643 more rows]

## Sheet: PHD1-∆PHD schizont
S4D Table . RNAseq from schizont stage
R: replicate
[truncated: 5,643 more rows]
