# Supplementary material for: A unique GCN5 histone acetyltransferase complex controls erythrocyte invasion and virulence in the malaria parasite Plasmodium falciparum
Source: PLoS Pathog. 2021 Aug 17;17(8):e1009351. doi: 10.1371/journal.ppat.1009351 (PMC8396726; doi:10.1371/journal.ppat.1009351)
Supplement: S5 Table — (A) GO enrichment analyses of altered genes upon BrD domain deletion in GCN5. (B) GO enrichment analyses of altered genes upon PHD domain deletion in PHD1. (C) GSEA of altered genes upon BrD domain deletion in GCN5. (D) Summary of GSEA on GCN5-ΔBrD. (E) GSEA of altered genes upon PHD domain deletion in PHD1. (F) Summary of GSEA on PHD1-ΔPHD. (XLSX) [file ppat.1009351.s017.xlsx]

## Sheet: GO GCN5-∆BrD
S5A Table. GO enrichment analyses of up- or down- regulated genes upon BrD domain deletion in GCN5
UP-regulated
		RING	ET	LT	Schi
ID	Name	-log10(P)	-log10(P)	-log10(P)	-log10(P)
GO:0006260	DNA replication	7.15951	0	0	0
GO:0044409	entry into host	4.56236	5.68809	0	0
GO:0020008	rhoptry	5.46658	2.87669	0	0
GO:0020007	apical complex	2.55853	4.01587	0	0
GO:0003774	motor activity	5.83938	2.43982	0	0
GO:0070258	pellicle complex	0.374052	2.70716	0	0
GO:0055114	oxidation-reduction	2.11289	0	0	0
GO:0005739	mitochondrion	3.13182	0	0	0
GO:0098803	respiratory chain	2.23885	0	0	0
GO:0020011	apicoplast	3.50562	0	0	0
GO:0002377	8 SERA genes	2.47761	3.88008	0	0
GO:0007155	cell adhesion	0	9.85583	0	0
GO:0051701	interaction with host	0	6.47221	0	0
GO:0020030	knob stucture	0	10.3702	2.59046	4.19914
GO:0020035	cytoadherence	0	1.82796	0	2.94755
GO:0046812	cell surface binding	0	14.2475	0	0
GO:0042254	ribosome biogenesis	0	0	6.1832	0
GO:0034404	nucleobase biosynthesis	0	0	2.00061	0
GO:0020020	food vacuole	0	0	3.73086	0
GO:0020036	Maurer's cleft	0	0	0	6.06535
DOWN-regulated
		RING	ET	LT	Schi
ID	Name	-log10(P)	-log10(P)	-log10(P)	-log10(P)
GO:0010467	transcription	24.8881	4.3372	0	0
GO:0016070	RNA metabolism	6.02126	0	0	0
GO:0006396	RNA processing	3.70328	0	0	0
GO:0006412	translation	19.182	13.8528	0	0
GO:0042254	ribosome biogenesis	8.67808	0	0	0
GO:0005840	ribosome	14.0353	13.4126	0	0
GO:0020020	food vacuole	3.82699	0	0	0
GO:0006457	protein folding	0	2.19064	0	0
GO:0005739	mitochondrion	0	4.20255	0	0
GO:0020011	apicoplast	0	2.3256	0	0
GO:0044409	entry into host	0	0	9.33142	14.8826
GO:0020008	rhoptry	0	0	11.0036	21.7004
GO:0020009	microneme	0	0	0	4.15595
GO:0020007	apical complex	0	0	10.0735	27.671
GO:0002377	8 SERA genes	0	0	1.77698	0
GO:0070258	pellicle complex	0	0	6.92101	11.2046
GO:0045333	cellular respiration	0	0	1.79471	0.268817
GO:0005783	ER	0	0	5.84267	0
GO:0035890	exit from host	0	0	1.46839	3.22528

## Sheet: GO PHD1-∆PHD
S5B Table. GO enrichment analyses of up- or down- regulated genes upon PHD domain deletion in PHD1
UP-regulated
		RING	ET	LT	Schi
ID	Name	-log10(P)	-log10(P)	-log10(P)	-log10(P)
GO:0006260	DNA replication	5.0559	0	0	0
GO:0044409	entry into host	2.97651	5.60774	0	0
GO:0020008	rhoptry	7.89171	7.24902	0	0
GO:0020007	apical complex	4.03452	7.6057	0	0
GO:0003774	motor activity	0	2.27953	0	0
GO:0002377	8 SERA genes	1.67772	2.2917	0	0
GO:0020011	apicoplast	2.41208	0	0	0
GO:0007155	cell adhesion	0	6.08731	0.653668	0
GO:0051701	interaction with host	2.61888	16.8912	0	0
GO:0020030	knob stucture	0	7.13673	3.48592	0.351458
GO:0020035	cytoadherence	0	6.95097	0	0
GO:0046812	cell surface binding	0.680574	10.3422	0	0
GO:0006497	protein lipidation	3.20685	4.49446	0	0
GO:0044417	Pfmc-2TM genes	0	0.989918	4.60073	0
GO:0097619	PTEX complex	0	0	2.16984	0
GO:0006457	protein folding	0	0	3.25118	5.33549
GO:0020020	food vacuole	0	0	2.82512	1.27167
GO:0042254	ribosome biogenesis	0	0	6.77465	0.186699
GO:0005840	ribosome	0	0	0	20.5583
GO:0006412	translation	0	0	0	25.4836
GO:0010467	transcription	0	0	0	23.4235
Down-regulation
		Ring	ET	LT	Schi
ID	Name	-log10(P)	-log10(P)	-log10(P)	-log10(P)
GO:0010467	transcription	16.5153	16.6064	0	0
GO:0016070	RNA metabolism	4.73884	3.75576	0	0
GO:0006396	RNA processing	2.14296	0	0	0
GO:0006412	translation	12.1578	17.0009	0	0
GO:0005840	ribosome	9.06863	12.7527	0	0
GO:0020020	food vacuole	1.43655	3.04983	0	0
GO:0006457	protein folding	0	3.17366	0	0
GO:0051603	proteolysis	0	1.70846	0	0
GO:0044409	entry into host	0	0	12.7655	19.6505
GO:0020008	rhoptry	0	0	15.0428	21.2285
GO:0020009	microneme	0	0	0	5.33798
GO:0020007	apical complex	0	0	12.7281	30.5077
GO:0070258	pellicle complex	0	0	10.2572	10.9996
GO:0002377	8 SERA genes	0	0	3.18511	0
GO:0051701	interaction with host	0	0	3.79506	6.88349
GO:0046812	cell surface binding	0	0	7.07514	14.2391
GO:0035890	exit from host	0	0	2.40763	2.00292

## Sheet: GCN5-∆BrD GSEA
S5C Table : GSEA of GCN5-∆BrD vs wildtype
R: ring; ET: early trophozoite; LT: late trophozoite; S: schizont
	Padj					NES
	R	ET	LT	S		R	ET	LT	S		R_UP	R_Do	ET_UP	ET_DO	LT_UP	LT_DO	S_UP	S_DO
Candidate genes related to virulence	0.00265995	2.12797e-07	2.69111e-08	1	Candidate genes related to virulence	-1.49334	1.60186	2.18815	-0.744537		PF3D7_0100200,PF3D7_0100300,PF3D7_0102300,PF3D7_0113400,PF3D7_0113800,PF3D7_0206800,PF3D7_0301200,PF3D7_0424200,PF3D7_0425800,PF3D7_0425900,PF3D7_0632500,PF3D7_0805700,PF3D7_0831300,PF3D7_0832000,PF3D7_0935600,PF3D7_1000200,PF3D7_1000400,PF3D7_1000500,PF3D7_1016900,PF3D7_1035300,PF3D7_1035400,PF3D7_1035700,PF3D7_1036000,PF3D7_1036300,PF3D7_1036500,PF3D7_1141100,PF3D7_1150300,PF3D7_1150400,PF3D7_1…	PF3D7_0100100,PF3D7_0102600,PF3D7_0113000,PF3D7_0113200,PF3D7_0114500,PF3D7_0115700,PF3D7_0200100,PF3D7_0201500,PF3D7_0220200,PF3D7_0220300,PF3D7_0220500,PF3D7_0220600,PF3D7_0220700,PF3D7_0223500,PF3D7_0300100,PF3D7_0301400,PF3D7_0301600,PF3D7_0324900,PF3D7_0400100,PF3D7_0401600,PF3D7_0412700,PF3D7_0412900,PF3D7_0413100,PF3D7_0424000,PF3D7_0424500,PF3D7_0424700,PF3D7_0425200,PF3D7_0501000,PF3D7_0…	PF3D7_0100200,PF3D7_0100300,PF3D7_0100400,PF3D7_0102500,PF3D7_0102600,PF3D7_0113000,PF3D7_0113300,PF3D7_0113400,PF3D7_0113800,PF3D7_0113900,PF3D7_0114500,PF3D7_0201400,PF3D7_0201500,PF3D7_0206800,PF3D7_0220300,PF3D7_0220500,PF3D7_0221700,PF3D7_0301200,PF3D7_0400400,PF3D7_0412400,PF3D7_0420700,PF3D7_0420900,PF3D7_0421100,PF3D7_0421300,PF3D7_0424500,PF3D7_0424700,PF3D7_0424900,PF3D7_0425800,PF3D7_0…	PF3D7_0100100,PF3D7_0113200,PF3D7_0115400,PF3D7_0115600,PF3D7_0200100,PF3D7_0221200,PF3D7_0223100,PF3D7_0301600,PF3D7_0324100,PF3D7_0400900,PF3D7_0402000,PF3D7_0402400,PF3D7_0424000,PF3D7_0617600,PF3D7_0631400,PF3D7_0631500,PF3D7_0631900,PF3D7_0700500,PF3D7_0701600,PF3D7_0712900,PF3D7_0732200,PF3D7_0732400,PF3D7_0732900,PF3D7_0830700,PF3D7_0831400,PF3D7_0832200,PF3D7_0832400,PF3D7_0832500,PF3D7_0…	PF3D7_0100400,PF3D7_0113000,PF3D7_0113200,PF3D7_0113800,PF3D7_0114100,PF3D7_0114500,PF3D7_0115600,PF3D7_0200100,PF3D7_0201400,PF3D7_0201500,PF3D7_0220200,PF3D7_0220300,PF3D7_0220600,PF3D7_0220700,PF3D7_0221200,PF3D7_0221700,PF3D7_0221800,PF3D7_0223100,PF3D7_0300900,PF3D7_0301600,PF3D7_0400400,PF3D7_0401400,PF3D7_0401600,PF3D7_0402000,PF3D7_0402400,PF3D7_0402600,PF3D7_0412400,PF3D7_0420700,PF3D7_0…	PF3D7_0100100,PF3D7_0100200,PF3D7_0102500,PF3D7_0206800,PF3D7_0500900,PF3D7_0606800,PF3D7_0632800,PF3D7_0712300,PF3D7_0733000,PF3D7_0805700,PF3D7_0808700,PF3D7_0902100,PF3D7_1001800,PF3D7_1035100,PF3D7_1035300,PF3D7_1035400,PF3D7_1035500,PF3D7_1035600,PF3D7_1035700,PF3D7_1036000,PF3D7_1036500,PF3D7_1041300,PF3D7_1115800,PF3D7_1200500,PF3D7_1233200,PF3D7_1255200,PF3D7_1400200,PF3D7_1423500,PF3D7_1…	PF3D7_0100400,PF3D7_0101000,PF3D7_0102300,PF3D7_0113000,PF3D7_0113800,PF3D7_0114500,PF3D7_0200100,PF3D7_0201200,PF3D7_0201300,PF3D7_0201400,PF3D7_0201500,PF3D7_0220200,PF3D7_0220300,PF3D7_0220700,PF3D7_0221200,PF3D7_0300800,PF3D7_0300900,PF3D7_0301600,PF3D7_0401400,PF3D7_0401600,PF3D7_0402000,PF3D7_0413300,PF3D7_0424700,PF3D7_0425500,PF3D7_0425900,PF3D7_0426000,PF3D7_0501000,PF3D7_0501200,PF3D7_0…	PF3D7_0100100,PF3D7_0102500,PF3D7_0206800,PF3D7_0220500,PF3D7_0318700,PF3D7_0400100,PF3D7_0424100,PF3D7_0424200,PF3D7_0500900,PF3D7_0617400,PF3D7_0632800,PF3D7_0701900,PF3D7_0712300,PF3D7_0731500,PF3D7_0733000,PF3D7_0805700,PF3D7_0808700,PF3D7_0830900,PF3D7_0902100,PF3D7_0931300,PF3D7_1001800,PF3D7_1026600,PF3D7_1035100,PF3D7_1035300,PF3D7_1035400,PF3D7_1035500,PF3D7_1035600,PF3D7_1035700,PF3D7_1…
Cell cycle compartment assocation between P. falciparum cell cycle perturbed transcriptomes	0.373236	1.46397e-05	0.994801	1	Cell cycle compartment assocation between P. falciparum cell cycle perturbed transcriptomes	-1.27787	-1.91742	0.803579	-0.760159		PF3D7_0204900,PF3D7_0219600,PF3D7_0320800,PF3D7_0411900,PF3D7_0414000,PF3D7_0527000,PF3D7_0603200,PF3D7_0605800,PF3D7_0630300,PF3D7_0705300,PF3D7_0705400,PF3D7_0718500,PF3D7_0803400,PF3D7_0803700,PF3D7_0811000,PF3D7_0904800,PF3D7_0910900,PF3D7_0933200,PF3D7_1017000,PF3D7_1027700,PF3D7_1103800,PF3D7_1111100,PF3D7_1211700,PF3D7_1234300,PF3D7_1241700,PF3D7_1251300,PF3D7_1304000,PF3D7_1317100,PF3D7_1…	PF3D7_0102900,PF3D7_0106400,PF3D7_0109500,PF3D7_0212300,PF3D7_0306900,PF3D7_0307200,PF3D7_0309600,PF3D7_0317600,PF3D7_0318200,PF3D7_0511000,PF3D7_0516200,PF3D7_0517000,PF3D7_0517700,PF3D7_0519400,PF3D7_0520000,PF3D7_0607000,PF3D7_0611700,PF3D7_0622800,PF3D7_0705700,PF3D7_0708400,PF3D7_0714000,PF3D7_0719700,PF3D7_0720100,PF3D7_0722600,PF3D7_0802300,PF3D7_0803100,PF3D7_0813900,PF3D7_0815200,PF3D7_0…	PF3D7_0803400,PF3D7_1027700,PF3D7_1144900,PF3D7_1356800	PF3D7_0102900,PF3D7_0219600,PF3D7_0306900,PF3D7_0309600,PF3D7_0317600,PF3D7_0320800,PF3D7_0414000,PF3D7_0507700,PF3D7_0511000,PF3D7_0517000,PF3D7_0517400,PF3D7_0517700,PF3D7_0519400,PF3D7_0520000,PF3D7_0527000,PF3D7_0602500,PF3D7_0603200,PF3D7_0605800,PF3D7_0622800,PF3D7_0626800,PF3D7_0705700,PF3D7_0708400,PF3D7_0719700,PF3D7_0803700,PF3D7_0812400,PF3D7_0813900,PF3D7_0814900,PF3D7_0821700,PF3D7_0…	PF3D7_0106400,PF3D7_0517700,PF3D7_0602500,PF3D7_0603200,PF3D7_0626800,PF3D7_0708400,PF3D7_0802300,PF3D7_0925200,PF3D7_1020700,PF3D7_1037300,PF3D7_1201500,PF3D7_1208600,PF3D7_1230900,PF3D7_1332800,PF3D7_1362200,PF3D7_1367600,PF3D7_1367700,PF3D7_1441400,PF3D7_1448000,PF3D7_1468700	PF3D7_0527000,PF3D7_0624500,PF3D7_0705300,PF3D7_0714000,PF3D7_0719500,PF3D7_0811000,PF3D7_0934500,PF3D7_1027700,PF3D7_1144900,PF3D7_1211700,PF3D7_1248900,PF3D7_1304000,PF3D7_1311500,PF3D7_1355100,PF3D7_1356800,PF3D7_1414400,PF3D7_1418000,PF3D7_1433300,PF3D7_1462700,PF3D7_1464700,PF3D7_1468100	PF3D7_0602500,PF3D7_0708400,PF3D7_0925200,PF3D7_1338200,PF3D7_1367700	PF3D7_0528100,PF3D7_0624500,PF3D7_0722600,PF3D7_0811000,PF3D7_1003300,PF3D7_1008400,PF3D7_1144900,PF3D7_1248900,PF3D7_1304100,PF3D7_1311500,PF3D7_1354200,PF3D7_1356800,PF3D7_1414400,PF3D7_1433300,PF3D7_1433500,PF3D7_1464700,PF3D7_1468100
Centriole proteins	0.00265995	0.778652	0.680643	1	Centriole proteins	2.01457	1.22134	-1.36857	-0.67865		PF3D7_0107000,PF3D7_0303500,PF3D7_0422300,PF3D7_0607600,PF3D7_0803700,PF3D7_0903700,PF3D7_1008700,PF3D7_1027700,PF3D7_1228300,PF3D7_1446600,PF3D7_1458500		PF3D7_0422300,PF3D7_0607600,PF3D7_1027700,PF3D7_1458500	PF3D7_0803700		PF3D7_0107000,PF3D7_0607600,PF3D7_1027700,PF3D7_1105500,PF3D7_1446600	PF3D7_0702900,PF3D7_1138600	PF3D7_0607600,PF3D7_1446600
Chaperone-assisted protein folding	0.0726819	0.000530173	0.127113	0.355672	Chaperone-assisted protein folding	-1.62968	-1.97363	1.59768	1.43221		PF3D7_0307400,PF3D7_0308200,PF3D7_0314000,PF3D7_0718500,PF3D7_0816600,PF3D7_0923800,PF3D7_1202400,PF3D7_1320100,PF3D7_1406600	PF3D7_0220100,PF3D7_0306800,PF3D7_0322000,PF3D7_0409400,PF3D7_0501100,PF3D7_0621800,PF3D7_0707700,PF3D7_0708400,PF3D7_0708800,PF3D7_0831200,PF3D7_0906910,PF3D7_0917900,PF3D7_0919100,PF3D7_1132200,PF3D7_1134000,PF3D7_1216900,PF3D7_1303400,PF3D7_1355500,PF3D7_1426100,PF3D7_1434300	PF3D7_0113700,PF3D7_0831200,PF3D7_0917900	PF3D7_0109400,PF3D7_0306200,PF3D7_0306800,PF3D7_0307400,PF3D7_0308200,PF3D7_0308500,PF3D7_0320300,PF3D7_0322000,PF3D7_0409400,PF3D7_0508800,PF3D7_0527500,PF3D7_0608700,PF3D7_0621800,PF3D7_0708400,PF3D7_0708800,PF3D7_0816600,PF3D7_0831700,PF3D7_0923800,PF3D7_1015600,PF3D7_1124700,PF3D7_1128100,PF3D7_1132200,PF3D7_1134000,PF3D7_1215300,PF3D7_1247400,PF3D7_1303400,PF3D7_1355500,PF3D7_1406600,PF3D7_1…	PF3D7_0109400,PF3D7_0113700,PF3D7_0214000,PF3D7_0220100,PF3D7_0306200,PF3D7_0308200,PF3D7_0308500,PF3D7_0320300,PF3D7_0322000,PF3D7_0409400,PF3D7_0527500,PF3D7_0621800,PF3D7_0708400,PF3D7_0708800,PF3D7_0818900,PF3D7_0831700,PF3D7_1015600,PF3D7_1124700,PF3D7_1132200,PF3D7_1134000,PF3D7_1202400,PF3D7_1215300,PF3D7_1216900,PF3D7_1229500,PF3D7_1247400,PF3D7_1416900,PF3D7_1426100,PF3D7_1434300,PF3D7_1…	PF3D7_0307400,PF3D7_0314000,PF3D7_0917900,PF3D7_0919100,PF3D7_0927000,PF3D7_1115600,PF3D7_1215200,PF3D7_1320100	PF3D7_0113700,PF3D7_0308500,PF3D7_0322000,PF3D7_0512000,PF3D7_0708400,PF3D7_0708800,PF3D7_0831700,PF3D7_1132200,PF3D7_1215300,PF3D7_1426100,PF3D7_1434300,PF3D7_1453700	PF3D7_0707700,PF3D7_1115600,PF3D7_1356700
Characteristics of Plasmodium falciparum export proteins that remodel infected erythrocyte	0.455722	0.00960336	0.0671601	1	Characteristics of Plasmodium falciparum export proteins that remodel infected erythrocyte	-1.28366	1.67131	1.72003	-0.739827		PF3D7_0114000,PF3D7_0406200,PF3D7_0423700,PF3D7_0631100,PF3D7_0937000	PF3D7_0201900,PF3D7_0220100,PF3D7_0416800,PF3D7_0424600,PF3D7_0424700,PF3D7_0730900,PF3D7_1116800,PF3D7_1121600,PF3D7_1121700,PF3D7_1301400,PF3D7_1401600,PF3D7_1436300,PF3D7_1471100,PF3D7_1478600	PF3D7_0102200,PF3D7_0114000,PF3D7_0201900,PF3D7_0202000,PF3D7_0202500,PF3D7_0402100,PF3D7_0404600,PF3D7_0406200,PF3D7_0423700,PF3D7_0424700,PF3D7_0501300,PF3D7_0730900,PF3D7_0935900,PF3D7_0936000,PF3D7_1002100,PF3D7_1038800,PF3D7_1116800,PF3D7_1301400,PF3D7_1353200,PF3D7_1401600,PF3D7_1436300,PF3D7_1478600	PF3D7_0402000,PF3D7_0424600,PF3D7_0631400,PF3D7_1149000,PF3D7_1471100	PF3D7_0114000,PF3D7_0201900,PF3D7_0202000,PF3D7_0202500,PF3D7_0220100,PF3D7_0402000,PF3D7_0402100,PF3D7_0404600,PF3D7_0406200,PF3D7_0424600,PF3D7_0424700,PF3D7_0500800,PF3D7_0501300,PF3D7_0631400,PF3D7_0730900,PF3D7_0801900,PF3D7_0935900,PF3D7_1016300,PF3D7_1038800,PF3D7_1039100,PF3D7_1116800,PF3D7_1121600,PF3D7_1149000,PF3D7_1301400,PF3D7_1436300,PF3D7_1471100,PF3D7_1478600	PF3D7_0214100,PF3D7_0822600,PF3D7_1401600	PF3D7_0114000,PF3D7_0202000,PF3D7_0402000,PF3D7_0404600,PF3D7_0406200,PF3D7_0424600,PF3D7_0424700,PF3D7_0500800,PF3D7_0501300,PF3D7_0730900,PF3D7_1016300,PF3D7_1121600,PF3D7_1471100,PF3D7_1478600	PF3D7_0102200,PF3D7_0202500,PF3D7_0214100,PF3D7_0822600,PF3D7_1116800,PF3D7_1401600,PF3D7_1436300
Components of the linear motor responsible for merozoite motility in invasion	0.0197695	0.660005	0.127113	0.00920632	Components of the linear motor responsible for merozoite motility in invasion	1.86227	1.32977	-1.61056	-1.36914		PF3D7_0217500,PF3D7_0304000,PF3D7_0315200,PF3D7_0407800,PF3D7_0423500,PF3D7_0503400,PF3D7_0515700,PF3D7_0522600,PF3D7_0525800,PF3D7_0530900,PF3D7_0918000,PF3D7_0932200,PF3D7_1003600,PF3D7_1011000,PF3D7_1222700,PF3D7_1246200,PF3D7_1323700,PF3D7_1335900,PF3D7_1342600,PF3D7_1345600,PF3D7_1355600,PF3D7_1406800,PF3D7_1417000	PF3D7_0621400,PF3D7_1017500,PF3D7_1412500,PF3D7_1444800	PF3D7_0109000,PF3D7_0217500,PF3D7_0304100,PF3D7_0315200,PF3D7_0407800,PF3D7_0423500,PF3D7_0506900,PF3D7_0515700,PF3D7_0530900,PF3D7_0918000,PF3D7_0932200,PF3D7_1221400,PF3D7_1222700,PF3D7_1323700,PF3D7_1345600,PF3D7_1355600,PF3D7_1361800,PF3D7_1406800,PF3D7_1431900	PF3D7_0503400,PF3D7_1003600,PF3D7_1219000,PF3D7_1246200	PF3D7_0304000,PF3D7_0822700,PF3D7_1355600,PF3D7_1412500,PF3D7_1444800	PF3D7_0109000,PF3D7_0217500,PF3D7_0304100,PF3D7_0407800,PF3D7_0423500,PF3D7_0506900,PF3D7_0515700,PF3D7_0522600,PF3D7_0525800,PF3D7_0530900,PF3D7_0918000,PF3D7_0932200,PF3D7_1003600,PF3D7_1011000,PF3D7_1028900,PF3D7_1222700,PF3D7_1246200,PF3D7_1246400,PF3D7_1323700,PF3D7_1341500,PF3D7_1341800,PF3D7_1345600,PF3D7_1351700,PF3D7_1361400,PF3D7_1361800,PF3D7_1406800,PF3D7_1431900,PF3D7_1460600	PF3D7_0822700	PF3D7_0109000,PF3D7_0217500,PF3D7_0304100,PF3D7_0407800,PF3D7_0423500,PF3D7_0506900,PF3D7_0515700,PF3D7_0522600,PF3D7_0525800,PF3D7_0530900,PF3D7_0621400,PF3D7_0918000,PF3D7_0929600,PF3D7_0932200,PF3D7_1003600,PF3D7_1011000,PF3D7_1017500,PF3D7_1028900,PF3D7_1219000,PF3D7_1221400,PF3D7_1222700,PF3D7_1246200,PF3D7_1246400,PF3D7_1323700,PF3D7_1341500,PF3D7_1341800,PF3D7_1342600,PF3D7_1345600,PF3D7_1…
DNA replication	0.000980149	0.51269	0.558458	1	DNA replication	2.06734	-1.50757	-1.44606	-0.903622		PF3D7_0215800,PF3D7_0218000,PF3D7_0219600,PF3D7_0308000,PF3D7_0317200,PF3D7_0411900,PF3D7_0625300,PF3D7_0630300,PF3D7_0705300,PF3D7_0705400,PF3D7_0917500,PF3D7_1015800,PF3D7_1017000,PF3D7_1029900,PF3D7_1037000,PF3D7_1111100,PF3D7_1112600,PF3D7_1127100,PF3D7_1211300,PF3D7_1211700,PF3D7_1234300,PF3D7_1241700,PF3D7_1317100,PF3D7_1355100,PF3D7_1411400,PF3D7_1463200	PF3D7_1425900	PF3D7_1029900,PF3D7_1211300	PF3D7_0218000,PF3D7_0219600,PF3D7_0308000,PF3D7_0409600,PF3D7_0503200,PF3D7_0508800,PF3D7_0625300,PF3D7_1015800,PF3D7_1111100,PF3D7_1241700,PF3D7_1317100,PF3D7_1343300,PF3D7_1355100,PF3D7_1463200	PF3D7_1127100	PF3D7_0217400,PF3D7_0705300,PF3D7_0717500,PF3D7_1015800,PF3D7_1029900,PF3D7_1211300,PF3D7_1211700,PF3D7_1355100	PF3D7_0308000,PF3D7_1127100	PF3D7_0317200,PF3D7_0409600,PF3D7_0717500,PF3D7_1029900,PF3D7_1429900
Established and putative Maurer’s clefts proteins	0.266306	0.00393976	0.19242	1	Established and putative Maurer’s clefts proteins	-1.37652	1.6241	1.49403	-0.825628		PF3D7_0114000,PF3D7_0114300,PF3D7_0207500,PF3D7_0207600,PF3D7_0302500,PF3D7_0312400,PF3D7_0406200,PF3D7_0423700,PF3D7_0501500,PF3D7_0717600,PF3D7_0829600,PF3D7_0905400,PF3D7_0929400,PF3D7_0935800,PF3D7_0936100,PF3D7_1016900,PF3D7_1038400,PF3D7_1228600,PF3D7_1334500,PF3D7_1335100,PF3D7_1414400	PF3D7_0201600,PF3D7_0201900,PF3D7_0401800,PF3D7_0416800,PF3D7_0424600,PF3D7_0501000,PF3D7_0501100,PF3D7_0501200,PF3D7_0532100,PF3D7_0532300,PF3D7_0532400,PF3D7_0631500,PF3D7_0701600,PF3D7_0702400,PF3D7_0708400,PF3D7_0730900,PF3D7_0917900,PF3D7_0936300,PF3D7_1001000,PF3D7_1001500,PF3D7_1008900,PF3D7_1012400,PF3D7_1015900,PF3D7_1037300,PF3D7_1102700,PF3D7_1104400,PF3D7_1121600,PF3D7_1134000,PF3D7_1…	PF3D7_0102200,PF3D7_0114000,PF3D7_0114300,PF3D7_0201600,PF3D7_0201900,PF3D7_0202000,PF3D7_0202200,PF3D7_0202500,PF3D7_0207500,PF3D7_0207600,PF3D7_0302200,PF3D7_0302500,PF3D7_0310400,PF3D7_0406200,PF3D7_0423700,PF3D7_0501300,PF3D7_0532300,PF3D7_0702100,PF3D7_0702400,PF3D7_0717600,PF3D7_0730900,PF3D7_0731100,PF3D7_0731300,PF3D7_0905400,PF3D7_0917900,PF3D7_0929400,PF3D7_0935800,PF3D7_0935900,PF3D7_0…	PF3D7_0312400,PF3D7_0324100,PF3D7_0424600,PF3D7_0513300,PF3D7_0532100,PF3D7_0626800,PF3D7_0631400,PF3D7_0631500,PF3D7_0701600,PF3D7_0708400,PF3D7_0818200,PF3D7_1008900,PF3D7_1012400,PF3D7_1015900,PF3D7_1100800,PF3D7_1134000,PF3D7_1149000,PF3D7_1201000,PF3D7_1216200,PF3D7_1229400,PF3D7_1324900,PF3D7_1334500,PF3D7_1414400,PF3D7_1437800,PF3D7_1439900,PF3D7_1445700,PF3D7_1462800,PF3D7_1471100	PF3D7_0114000,PF3D7_0114100,PF3D7_0114200,PF3D7_0114300,PF3D7_0201600,PF3D7_0201900,PF3D7_0202000,PF3D7_0202500,PF3D7_0401800,PF3D7_0406200,PF3D7_0424600,PF3D7_0501000,PF3D7_0501200,PF3D7_0501300,PF3D7_0513300,PF3D7_0532100,PF3D7_0532300,PF3D7_0532400,PF3D7_0601200,PF3D7_0626800,PF3D7_0631400,PF3D7_0700800,PF3D7_0701600,PF3D7_0702400,PF3D7_0708400,PF3D7_0713100,PF3D7_0730900,PF3D7_0731300,PF3D7_0…	PF3D7_0207500,PF3D7_0207600,PF3D7_0214100,PF3D7_0302200,PF3D7_0302500,PF3D7_0310400,PF3D7_0312400,PF3D7_0501500,PF3D7_0515200,PF3D7_0822600,PF3D7_0905400,PF3D7_0917900,PF3D7_0929400,PF3D7_0935800,PF3D7_1228600,PF3D7_1335100,PF3D7_1414400	PF3D7_0114000,PF3D7_0114300,PF3D7_0201600,PF3D7_0202000,PF3D7_0406200,PF3D7_0424600,PF3D7_0501000,PF3D7_0501200,PF3D7_0501300,PF3D7_0513300,PF3D7_0532100,PF3D7_0532300,PF3D7_0532400,PF3D7_0601200,PF3D7_0700800,PF3D7_0701600,PF3D7_0702400,PF3D7_0708400,PF3D7_0713100,PF3D7_0730900,PF3D7_0731300,PF3D7_0936400,PF3D7_1001000,PF3D7_1012400,PF3D7_1016300,PF3D7_1100800,PF3D7_1121600,PF3D7_1201000,PF3D7_1…	PF3D7_0102200,PF3D7_0202500,PF3D7_0207500,PF3D7_0207600,PF3D7_0214100,PF3D7_0302200,PF3D7_0302500,PF3D7_0501500,PF3D7_0525400,PF3D7_0717600,PF3D7_0731100,PF3D7_0822600,PF3D7_0905400,PF3D7_0929400,PF3D7_0935800,PF3D7_1102700,PF3D7_1102800,PF3D7_1228600,PF3D7_1240100,PF3D7_1335100,PF3D7_1414400
Exported proteins containing a PHIST domain	0.426755	0.106709	0.00156505	0.847559	Exported proteins containing a PHIST domain	1.29907	1.54568	1.86005	1.18455		PF3D7_0201700,PF3D7_0202100,PF3D7_0219700,PF3D7_0601500,PF3D7_0631100,PF3D7_0831300,PF3D7_0902700,PF3D7_0936900,PF3D7_0937000,PF3D7_1016500,PF3D7_1102500,PF3D7_1149500,PF3D7_1372100,PF3D7_1477300,PF3D7_1477400,PF3D7_1477700	PF3D7_0201600,PF3D7_0219800,PF3D7_0220100,PF3D7_0401800,PF3D7_0424000,PF3D7_0424600,PF3D7_0532300,PF3D7_0532400,PF3D7_0801000,PF3D7_0831000,PF3D7_0936600,PF3D7_0936800,PF3D7_1016700,PF3D7_1148700,PF3D7_1201000,PF3D7_1201100,PF3D7_1253300,PF3D7_1372000,PF3D7_1401600,PF3D7_1476200,PF3D7_1477500,PF3D7_1478000	PF3D7_0102200,PF3D7_0201600,PF3D7_0201700,PF3D7_0402100,PF3D7_0424800,PF3D7_0424900,PF3D7_0532200,PF3D7_0532300,PF3D7_0601700,PF3D7_0702100,PF3D7_0731100,PF3D7_0731300,PF3D7_0830600,PF3D7_0831300,PF3D7_0936600,PF3D7_0936800,PF3D7_0936900,PF3D7_1001700,PF3D7_1001800,PF3D7_1016500,PF3D7_1016600,PF3D7_1016800,PF3D7_1038800,PF3D7_1102500,PF3D7_1148700,PF3D7_1149200,PF3D7_1149500,PF3D7_1372000,PF3D7_1…	PF3D7_0402000,PF3D7_0424000,PF3D7_0424600,PF3D7_0819500,PF3D7_0902700,PF3D7_1001100,PF3D7_1016700,PF3D7_1201000,PF3D7_1301500	PF3D7_0201600,PF3D7_0219700,PF3D7_0220100,PF3D7_0401800,PF3D7_0402000,PF3D7_0402100,PF3D7_0424600,PF3D7_0532300,PF3D7_0532400,PF3D7_0731300,PF3D7_0801000,PF3D7_0819500,PF3D7_0830600,PF3D7_0831300,PF3D7_0831750,PF3D7_0936600,PF3D7_0936800,PF3D7_0936900,PF3D7_1001100,PF3D7_1016700,PF3D7_1038800,PF3D7_1148700,PF3D7_1149200,PF3D7_1149500,PF3D7_1201000,PF3D7_1201100,PF3D7_1252800,PF3D7_1301500,PF3D7_1…	PF3D7_0219800,PF3D7_1001700,PF3D7_1001800,PF3D7_1401600,PF3D7_1476300	PF3D7_0201600,PF3D7_0402000,PF3D7_0424600,PF3D7_0532300,PF3D7_0532400,PF3D7_0731300,PF3D7_0801000,PF3D7_0831300,PF3D7_0936600,PF3D7_0936800,PF3D7_0936900,PF3D7_1149500,PF3D7_1201000,PF3D7_1372100,PF3D7_1476200,PF3D7_1477300,PF3D7_1477400,PF3D7_1477500,PF3D7_1477700	PF3D7_0102200,PF3D7_0202100,PF3D7_0219800,PF3D7_0731100,PF3D7_1001700,PF3D7_1001800,PF3D7_1016800,PF3D7_1149200,PF3D7_1401600,PF3D7_1476300
Exported proteins of Plasmodium falciparum with confirmed location	0.0535939	0.00677488	0.622949	1	Exported proteins of Plasmodium falciparum with confirmed location	-1.70437	1.67999	1.41013	-0.995272		PF3D7_0220800,PF3D7_0302500,PF3D7_0402200,PF3D7_0424400,PF3D7_0718100,PF3D7_0935800,PF3D7_1334500	PF3D7_0201900,PF3D7_0424500,PF3D7_0501000,PF3D7_0501100,PF3D7_0501200,PF3D7_0532400,PF3D7_0601900,PF3D7_0702300,PF3D7_0702400,PF3D7_0702500,PF3D7_0801000,PF3D7_0830400,PF3D7_0902200,PF3D7_0936300,PF3D7_0936800,PF3D7_1252300,PF3D7_1353100,PF3D7_1404800,PF3D7_1478600	PF3D7_0102200,PF3D7_0113700,PF3D7_0201900,PF3D7_0202000,PF3D7_0202200,PF3D7_0302200,PF3D7_0302500,PF3D7_0310400,PF3D7_0402200,PF3D7_0424400,PF3D7_0424500,PF3D7_0501300,PF3D7_0601900,PF3D7_0702300,PF3D7_0702400,PF3D7_0731100,PF3D7_0830500,PF3D7_0830600,PF3D7_0902500,PF3D7_0935800,PF3D7_0935900,PF3D7_0936000,PF3D7_0936300,PF3D7_0936800,PF3D7_1033200,PF3D7_1148900,PF3D7_1252300,PF3D7_1334700,PF3D7_1…	PF3D7_0402400,PF3D7_0831700,PF3D7_1149000,PF3D7_1334300,PF3D7_1334500	PF3D7_0113700,PF3D7_0114100,PF3D7_0201900,PF3D7_0202000,PF3D7_0402400,PF3D7_0424400,PF3D7_0424500,PF3D7_0500800,PF3D7_0501000,PF3D7_0501200,PF3D7_0501300,PF3D7_0532400,PF3D7_0601900,PF3D7_0702400,PF3D7_0702500,PF3D7_0801000,PF3D7_0830500,PF3D7_0830600,PF3D7_0831700,PF3D7_0935900,PF3D7_0936300,PF3D7_0936800,PF3D7_1016300,PF3D7_1149000,PF3D7_1200800,PF3D7_1252300,PF3D7_1334300,PF3D7_1334500,PF3D7_1…	PF3D7_0220800,PF3D7_0302200,PF3D7_0302500,PF3D7_0310400,PF3D7_0935800	PF3D7_0113700,PF3D7_0202000,PF3D7_0500800,PF3D7_0501000,PF3D7_0501200,PF3D7_0501300,PF3D7_0532400,PF3D7_0601900,PF3D7_0702400,PF3D7_0702500,PF3D7_0801000,PF3D7_0831700,PF3D7_0936800,PF3D7_1016300,PF3D7_1252300,PF3D7_1334500,PF3D7_1478600	PF3D7_0102200,PF3D7_0220800,PF3D7_0302200,PF3D7_0302500,PF3D7_0402200,PF3D7_0731100,PF3D7_0830500,PF3D7_0935800
Functional annotation of merozoite invasion-related proteins	7.94754e-05	0.0734391	2.69111e-08	1.2065e-07	Functional annotation of merozoite invasion-related proteins	2.06148	1.57223	-2.05826	-1.41836		PF3D7_0206800,PF3D7_0207000,PF3D7_0207500,PF3D7_0207600,PF3D7_0207700,PF3D7_0207800,PF3D7_0210600,PF3D7_0212600,PF3D7_0214900,PF3D7_0220800,PF3D7_0302500,PF3D7_0405900,PF3D7_0423800,PF3D7_0424200,PF3D7_0424300,PF3D7_0501500,PF3D7_0501600,PF3D7_0620400,PF3D7_0707300,PF3D7_0722200,PF3D7_0817700,PF3D7_0831600,PF3D7_0905400,PF3D7_0929400,PF3D7_0930300,PF3D7_0935800,PF3D7_1012200,PF3D7_1028700,PF3D7_1…	PF3D7_0730800,PF3D7_1104400,PF3D7_1320000,PF3D7_1420700,PF3D7_1466900	PF3D7_0102500,PF3D7_0206800,PF3D7_0207500,PF3D7_0207600,PF3D7_0207700,PF3D7_0207800,PF3D7_0214900,PF3D7_0302200,PF3D7_0302500,PF3D7_0405900,PF3D7_0423800,PF3D7_0501600,PF3D7_0502400,PF3D7_0508000,PF3D7_0707300,PF3D7_0722200,PF3D7_0730800,PF3D7_0731500,PF3D7_0817700,PF3D7_0831600,PF3D7_0905400,PF3D7_0929400,PF3D7_0930300,PF3D7_0935800,PF3D7_1012200,PF3D7_1028700,PF3D7_1035200,PF3D7_1035300,PF3D7_1…	PF3D7_0206900,PF3D7_1035500,PF3D7_1149000,PF3D7_1334300,PF3D7_1334500,PF3D7_1366400	PF3D7_0502400,PF3D7_0730800,PF3D7_1036300,PF3D7_1149000,PF3D7_1334300,PF3D7_1334500,PF3D7_1420700	PF3D7_0102500,PF3D7_0206800,PF3D7_0207000,PF3D7_0207500,PF3D7_0207600,PF3D7_0207700,PF3D7_0207800,PF3D7_0210600,PF3D7_0214900,PF3D7_0220800,PF3D7_0302200,PF3D7_0302500,PF3D7_0404900,PF3D7_0405200,PF3D7_0405900,PF3D7_0419700,PF3D7_0423400,PF3D7_0423800,PF3D7_0501500,PF3D7_0501600,PF3D7_0508000,PF3D7_0612700,PF3D7_0613300,PF3D7_0620400,PF3D7_0707300,PF3D7_0722200,PF3D7_0817700,PF3D7_0831600,PF3D7_0…	PF3D7_1334500	PF3D7_0102500,PF3D7_0206800,PF3D7_0206900,PF3D7_0207000,PF3D7_0207500,PF3D7_0207600,PF3D7_0207800,PF3D7_0210600,PF3D7_0212600,PF3D7_0214900,PF3D7_0220800,PF3D7_0302200,PF3D7_0302500,PF3D7_0316000,PF3D7_0323400,PF3D7_0402300,PF3D7_0404900,PF3D7_0405200,PF3D7_0405900,PF3D7_0419700,PF3D7_0423400,PF3D7_0423800,PF3D7_0424100,PF3D7_0424200,PF3D7_0424300,PF3D7_0501500,PF3D7_0501600,PF3D7_0508000,PF3D7_0…
Functional orthologs of known cell cycle proteins in E. coli	0.00265995	0.59229	0.765035	0.0285964	Functional orthologs of known cell cycle proteins in E. coli	-1.51486	1.21685	1.07221	-1.16005		PF3D7_0107000,PF3D7_0203000,PF3D7_0206800,PF3D7_0207400,PF3D7_0207600,PF3D7_0207700,PF3D7_0208600,PF3D7_0214900,PF3D7_0216700,PF3D7_0220800,PF3D7_0302500,PF3D7_0303500,PF3D7_0303800,PF3D7_0307500,PF3D7_0308100,PF3D7_0312400,PF3D7_0316500,PF3D7_0317200,PF3D7_0404700,PF3D7_0408500,PF3D7_0418600,PF3D7_0509100,PF3D7_0513600,PF3D7_0515700,PF3D7_0516800,PF3D7_0525800,PF3D7_0527000,PF3D7_0530900,PF3D7_0…	PF3D7_0110400,PF3D7_0201900,PF3D7_0202400,PF3D7_0218600,PF3D7_0220100,PF3D7_0223500,PF3D7_0300100,PF3D7_0302100,PF3D7_0306800,PF3D7_0308600,PF3D7_0308900,PF3D7_0310500,PF3D7_0312800,PF3D7_0313100,PF3D7_0317600,PF3D7_0318200,PF3D7_0319700,PF3D7_0400100,PF3D7_0401800,PF3D7_0405400,PF3D7_0417300,PF3D7_0419600,PF3D7_0422200,PF3D7_0503300,PF3D7_0503800,PF3D7_0509400,PF3D7_0511500,PF3D7_0511800,PF3D7_0…	PF3D7_0102200,PF3D7_0109000,PF3D7_0113300,PF3D7_0201900,PF3D7_0202000,PF3D7_0202500,PF3D7_0206800,PF3D7_0207400,PF3D7_0207600,PF3D7_0207700,PF3D7_0214900,PF3D7_0220000,PF3D7_0302500,PF3D7_0309300,PF3D7_0310400,PF3D7_0404700,PF3D7_0424900,PF3D7_0501300,PF3D7_0501400,PF3D7_0508000,PF3D7_0509100,PF3D7_0515700,PF3D7_0516800,PF3D7_0530900,PF3D7_0532300,PF3D7_0702100,PF3D7_0722200,PF3D7_0724900,PF3D7_0…	PF3D7_0208600,PF3D7_0218600,PF3D7_0302600,PF3D7_0303800,PF3D7_0306800,PF3D7_0312400,PF3D7_0312800,PF3D7_0313100,PF3D7_0317600,PF3D7_0402000,PF3D7_0422200,PF3D7_0503300,PF3D7_0503800,PF3D7_0509400,PF3D7_0511500,PF3D7_0513300,PF3D7_0513600,PF3D7_0516600,PF3D7_0519500,PF3D7_0527000,PF3D7_0527200,PF3D7_0528200,PF3D7_0708400,PF3D7_0711000,PF3D7_0716800,PF3D7_0721600,PF3D7_0802000,PF3D7_0810600,PF3D7_0…	PF3D7_0201900,PF3D7_0202000,PF3D7_0202500,PF3D7_0203700,PF3D7_0208200,PF3D7_0220000,PF3D7_0220100,PF3D7_0302100,PF3D7_0310200,PF3D7_0319700,PF3D7_0401800,PF3D7_0402000,PF3D7_0420300,PF3D7_0422200,PF3D7_0501300,PF3D7_0509400,PF3D7_0513300,PF3D7_0525000,PF3D7_0532300,PF3D7_0532400,PF3D7_0708400,PF3D7_0716200,PF3D7_0717400,PF3D7_0724900,PF3D7_0729500,PF3D7_0730300,PF3D7_0730800,PF3D7_0730900,PF3D7_0…	PF3D7_0107000,PF3D7_0108000,PF3D7_0108700,PF3D7_0109000,PF3D7_0206800,PF3D7_0207400,PF3D7_0207600,PF3D7_0207700,PF3D7_0214100,PF3D7_0214900,PF3D7_0216600,PF3D7_0220800,PF3D7_0302500,PF3D7_0303200,PF3D7_0308100,PF3D7_0309300,PF3D7_0310400,PF3D7_0312400,PF3D7_0404400,PF3D7_0404700,PF3D7_0404900,PF3D7_0408500,PF3D7_0418600,PF3D7_0501400,PF3D7_0507600,PF3D7_0508000,PF3D7_0511800,PF3D7_0515700,PF3D7_0…	PF3D7_0202000,PF3D7_0302100,PF3D7_0402000,PF3D7_0501300,PF3D7_0512000,PF3D7_0513300,PF3D7_0525000,PF3D7_0532300,PF3D7_0532400,PF3D7_0708400,PF3D7_0716200,PF3D7_0730900,PF3D7_0802000,PF3D7_0810600,PF3D7_0827000,PF3D7_0830700,PF3D7_0830800,PF3D7_0900100,PF3D7_0936800,PF3D7_0937800,PF3D7_1003500,PF3D7_1121600,PF3D7_1222600,PF3D7_1246600,PF3D7_1253000,PF3D7_1343000,PF3D7_1367700,PF3D7_1401100,PF3D7_1…	PF3D7_0102200,PF3D7_0109000,PF3D7_0202500,PF3D7_0203000,PF3D7_0206800,PF3D7_0207600,PF3D7_0210700,PF3D7_0214100,PF3D7_0214900,PF3D7_0216600,PF3D7_0216700,PF3D7_0220800,PF3D7_0302500,PF3D7_0303200,PF3D7_0308100,PF3D7_0309300,PF3D7_0316000,PF3D7_0317200,PF3D7_0400100,PF3D7_0404700,PF3D7_0404900,PF3D7_0418600,PF3D7_0420300,PF3D7_0501400,PF3D7_0507600,PF3D7_0508000,PF3D7_0509800,PF3D7_0515700,PF3D7_0…
Geldanamycin - effect of drug on gene transcription	0.00249648	0.441796	2.69111e-08	NA	Geldanamycin - effect of drug on gene transcription	-1.7488	1.40972	2.12362	NA		PF3D7_0113600,PF3D7_0201700,PF3D7_0425900,PF3D7_0522500,PF3D7_0828500,PF3D7_0832000,PF3D7_1000500,PF3D7_1114000,PF3D7_1245100,PF3D7_1372100,PF3D7_1438700,PF3D7_1446800,PF3D7_1476400,PF3D7_1476900	PF3D7_0102600,PF3D7_0201500,PF3D7_0201600,PF3D7_0201800,PF3D7_0201900,PF3D7_0220300,PF3D7_0301500,PF3D7_0301700,PF3D7_0412900,PF3D7_0701600,PF3D7_0712400,PF3D7_0831900,PF3D7_0832200,PF3D7_1001000,PF3D7_1148700,PF3D7_1149400,PF3D7_1253300,PF3D7_1372000	PF3D7_0102600,PF3D7_0109100,PF3D7_0113600,PF3D7_0201500,PF3D7_0201600,PF3D7_0201700,PF3D7_0201900,PF3D7_0202000,PF3D7_0220300,PF3D7_0221700,PF3D7_0301700,PF3D7_0424800,PF3D7_0425900,PF3D7_0601700,PF3D7_0832000,PF3D7_0936400,PF3D7_1000500,PF3D7_1148700,PF3D7_1372000,PF3D7_1372100,PF3D7_1476300,PF3D7_1476400,PF3D7_1476900	PF3D7_0219200,PF3D7_0223100,PF3D7_0700500,PF3D7_0701600,PF3D7_0732400,PF3D7_0732900,PF3D7_0831700,PF3D7_0832200,PF3D7_0832400,PF3D7_1001100,PF3D7_1100800,PF3D7_1300900,PF3D7_1371900,PF3D7_1446800,PF3D7_1479500	PF3D7_0114100,PF3D7_0201500,PF3D7_0201600,PF3D7_0201800,PF3D7_0201900,PF3D7_0202000,PF3D7_0220300,PF3D7_0221700,PF3D7_0223100,PF3D7_0301700,PF3D7_0425500,PF3D7_0425900,PF3D7_0601200,PF3D7_0700800,PF3D7_0701600,PF3D7_0731700,PF3D7_0831700,PF3D7_0831900,PF3D7_0832000,PF3D7_0832100,PF3D7_0832200,PF3D7_0935700,PF3D7_0936400,PF3D7_1000500,PF3D7_1001000,PF3D7_1001100,PF3D7_1031000,PF3D7_1100800,PF3D7_1…	PF3D7_0828500,PF3D7_1245100,PF3D7_1476300	PF3D7_0201500,PF3D7_0201600,PF3D7_0202000,PF3D7_0220300,PF3D7_0301700,PF3D7_0413300,PF3D7_0425500,PF3D7_0425900,PF3D7_0601200,PF3D7_0700800,PF3D7_0701600,PF3D7_0731700,PF3D7_0732500,PF3D7_0831700,PF3D7_0831900,PF3D7_0832000,PF3D7_0832200,PF3D7_0936400,PF3D7_1000500,PF3D7_1001000,PF3D7_1100800,PF3D7_1149400,PF3D7_1252900,PF3D7_1372100	PF3D7_0109100,PF3D7_0930200,PF3D7_0935700,PF3D7_1476300
Gene expression affected by lumefantrine	3.79619e-06	0.900359	0.841789	0.983224	Gene expression affected by lumefantrine	-1.93867	0.960331	-0.998014	-1.01991		PF3D7_0100200,PF3D7_0201700,PF3D7_0202100,PF3D7_0308000,PF3D7_0319000,PF3D7_0408900,PF3D7_0508500,PF3D7_0522500,PF3D7_0628100,PF3D7_0802600,PF3D7_0916000,PF3D7_1000400,PF3D7_1000500,PF3D7_1001600,PF3D7_1145200,PF3D7_1235200,PF3D7_1238600,PF3D7_1252100,PF3D7_1304000,PF3D7_1452000,PF3D7_1478700	PF3D7_0100100,PF3D7_0201800,PF3D7_0209800,PF3D7_0300100,PF3D7_0309500,PF3D7_0316600,PF3D7_0324900,PF3D7_0412700,PF3D7_0417300,PF3D7_0424000,PF3D7_0501000,PF3D7_0501100,PF3D7_0505800,PF3D7_0512700,PF3D7_0517700,PF3D7_0520600,PF3D7_0524900,PF3D7_0526900,PF3D7_0700100,PF3D7_0705700,PF3D7_0712900,PF3D7_0721600,PF3D7_0803800,PF3D7_0804000,PF3D7_0819100,PF3D7_0823700,PF3D7_0907400,PF3D7_0918800,PF3D7_0…	PF3D7_0100200,PF3D7_0201700,PF3D7_0202000,PF3D7_0421100,PF3D7_0508500,PF3D7_0601600,PF3D7_0628100,PF3D7_0711700,PF3D7_0731300,PF3D7_0802600,PF3D7_0916000,PF3D7_1000400,PF3D7_1000500,PF3D7_1001500,PF3D7_1033200,PF3D7_1145200,PF3D7_1235200,PF3D7_1240600,PF3D7_1252100,PF3D7_1452000,PF3D7_1478700	PF3D7_0100100,PF3D7_0112200,PF3D7_0209800,PF3D7_0308000,PF3D7_0320300,PF3D7_0402000,PF3D7_0408900,PF3D7_0424000,PF3D7_0512700,PF3D7_0517700,PF3D7_0527500,PF3D7_0705700,PF3D7_0712900,PF3D7_0721600,PF3D7_0803800,PF3D7_0804000,PF3D7_0814900,PF3D7_0823900,PF3D7_0932300,PF3D7_1001100,PF3D7_1009700,PF3D7_1016400,PF3D7_1019900,PF3D7_1026800,PF3D7_1041300,PF3D7_1103100,PF3D7_1116500,PF3D7_1143400,PF3D7_1…	PF3D7_0112200,PF3D7_0201800,PF3D7_0202000,PF3D7_0320300,PF3D7_0402000,PF3D7_0501000,PF3D7_0512700,PF3D7_0517700,PF3D7_0520600,PF3D7_0524900,PF3D7_0527500,PF3D7_0731300,PF3D7_0731400,PF3D7_0932300,PF3D7_1000400,PF3D7_1000500,PF3D7_1001100,PF3D7_1001500,PF3D7_1016400,PF3D7_1027100,PF3D7_1037300,PF3D7_1247400,PF3D7_1317900,PF3D7_1356200,PF3D7_1357800,PF3D7_1368600,PF3D7_1426200,PF3D7_1444800,PF3D7_1…	PF3D7_0100100,PF3D7_0100200,PF3D7_0309500,PF3D7_0319000,PF3D7_0508500,PF3D7_0628100,PF3D7_0717500,PF3D7_0802600,PF3D7_0803800,PF3D7_0815800,PF3D7_0907400,PF3D7_0916000,PF3D7_0923500,PF3D7_0927900,PF3D7_1001600,PF3D7_1009700,PF3D7_1010700,PF3D7_1041300,PF3D7_1116500,PF3D7_1145200,PF3D7_1235200,PF3D7_1238600,PF3D7_1252100,PF3D7_1255200,PF3D7_1304000,PF3D7_1315600,PF3D7_1338100,PF3D7_1353800,PF3D7_1…	PF3D7_0101000,PF3D7_0112200,PF3D7_0202000,PF3D7_0308000,PF3D7_0402000,PF3D7_0501000,PF3D7_0505800,PF3D7_0512000,PF3D7_0512700,PF3D7_0520600,PF3D7_0731300,PF3D7_0731400,PF3D7_0932300,PF3D7_1000400,PF3D7_1000500,PF3D7_1001200,PF3D7_1101300,PF3D7_1103100,PF3D7_1478700	PF3D7_0100100,PF3D7_0202100,PF3D7_0319000,PF3D7_0508500,PF3D7_0628100,PF3D7_0717500,PF3D7_0802600,PF3D7_0815800,PF3D7_0907400,PF3D7_0916000,PF3D7_0927900,PF3D7_1009700,PF3D7_1019900,PF3D7_1041300,PF3D7_1116500,PF3D7_1145200,PF3D7_1235200,PF3D7_1238600,PF3D7_1240600,PF3D7_1252100,PF3D7_1255200,PF3D7_1354200,PF3D7_1354400,PF3D7_1373500,PF3D7_1401800,PF3D7_1414500,PF3D7_1452000
Genes coding for components involved in ribosome assembly	4.03667e-08	0.101258	0.000486784	NA	Genes coding for components involved in ribosome assembly	-2.10585	-1.57843	1.86496	NA		PF3D7_0410700,PF3D7_0510800,PF3D7_0906000,PF3D7_1106300	PF3D7_0106700,PF3D7_0218400,PF3D7_0409200,PF3D7_0524400,PF3D7_0526300,PF3D7_0528800,PF3D7_0612900,PF3D7_0627900,PF3D7_0630500,PF3D7_0630900,PF3D7_0716100,PF3D7_0720100,PF3D7_0721300,PF3D7_0722600,PF3D7_0729300,PF3D7_0729400,PF3D7_0802300,PF3D7_0818400,PF3D7_0818800,PF3D7_0819100,PF3D7_0821500,PF3D7_0827000,PF3D7_0909400,PF3D7_0917600,PF3D7_0921800,PF3D7_1008800,PF3D7_1013100,PF3D7_1020700,PF3D7_1…	PF3D7_0510800	PF3D7_0630900,PF3D7_0818400,PF3D7_0827000,PF3D7_0906000,PF3D7_1032000,PF3D7_1106300,PF3D7_1107700,PF3D7_1108400,PF3D7_1227100,PF3D7_1249900,PF3D7_1302700,PF3D7_1358100,PF3D7_1434500,PF3D7_1442200,PF3D7_1459100	PF3D7_0106700,PF3D7_0203700,PF3D7_0208200,PF3D7_0313500,PF3D7_0418700,PF3D7_0602100,PF3D7_0612900,PF3D7_0630500,PF3D7_0630900,PF3D7_0709600,PF3D7_0716100,PF3D7_0721300,PF3D7_0729300,PF3D7_0729400,PF3D7_0801500,PF3D7_0802300,PF3D7_0825500,PF3D7_0827000,PF3D7_0914000,PF3D7_0921800,PF3D7_0925200,PF3D7_1008800,PF3D7_1009200,PF3D7_1020400,PF3D7_1020700,PF3D7_1027100,PF3D7_1028400,PF3D7_1107700,PF3D7_1…		PF3D7_0313500,PF3D7_0420100,PF3D7_0506100,PF3D7_0716100,PF3D7_0827000,PF3D7_0925200,PF3D7_1028400,PF3D7_1109400,PF3D7_1129400,PF3D7_1249900	PF3D7_0106700,PF3D7_0418700,PF3D7_0722600,PF3D7_1118500,PF3D7_1413800
Genes differentially expressed in severe malaria	0.000197659	0.0766604	0.522969	1	Genes differentially expressed in severe malaria	-1.7191	1.4682	1.338	-0.859109		PF3D7_0216000,PF3D7_0303400,PF3D7_0311700,PF3D7_0400200,PF3D7_0411900,PF3D7_0416100,PF3D7_0423800,PF3D7_0513600,PF3D7_0613900,PF3D7_0817100,PF3D7_0905300,PF3D7_1015800,PF3D7_1019300,PF3D7_1102600,PF3D7_1103400,PF3D7_1105100,PF3D7_1122900,PF3D7_1126100,PF3D7_1145500,PF3D7_1149500,PF3D7_1223900,PF3D7_1224000,PF3D7_1232200,PF3D7_1321600,PF3D7_1366500,PF3D7_1372100,PF3D7_1431600,PF3D7_1477700	PF3D7_0113000,PF3D7_0115700,PF3D7_0200100,PF3D7_0201600,PF3D7_0201800,PF3D7_0201900,PF3D7_0209700,PF3D7_0218700,PF3D7_0220500,PF3D7_0223500,PF3D7_0300100,PF3D7_0316600,PF3D7_0319600,PF3D7_0323000,PF3D7_0324900,PF3D7_0400100,PF3D7_0405400,PF3D7_0412700,PF3D7_0412900,PF3D7_0415300,PF3D7_0419800,PF3D7_0420000,PF3D7_0506700,PF3D7_0511000,PF3D7_0519500,PF3D7_0528800,PF3D7_0532300,PF3D7_0532400,PF3D7_0…	PF3D7_0113000,PF3D7_0201600,PF3D7_0201900,PF3D7_0202000,PF3D7_0202500,PF3D7_0216000,PF3D7_0220500,PF3D7_0303400,PF3D7_0311700,PF3D7_0317100,PF3D7_0412400,PF3D7_0421300,PF3D7_0423800,PF3D7_0501300,PF3D7_0501400,PF3D7_0532300,PF3D7_0601600,PF3D7_0711700,PF3D7_0712000,PF3D7_0712600,PF3D7_0712800,PF3D7_0800300,PF3D7_0808600,PF3D7_0809100,PF3D7_0833500,PF3D7_0900100,PF3D7_0905300,PF3D7_0935900,PF3D7_0…	PF3D7_0200100,PF3D7_0211800,PF3D7_0317500,PF3D7_0319600,PF3D7_0400200,PF3D7_0420000,PF3D7_0511000,PF3D7_0513600,PF3D7_0519500,PF3D7_0527500,PF3D7_0608700,PF3D7_0712900,PF3D7_0802000,PF3D7_0805600,PF3D7_0817100,PF3D7_0831700,PF3D7_0903100,PF3D7_0907900,PF3D7_0913200,PF3D7_1011800,PF3D7_1015800,PF3D7_1041300,PF3D7_1103400,PF3D7_1126100,PF3D7_1128100,PF3D7_1142400,PF3D7_1145500,PF3D7_1223900,PF3D7_1…	PF3D7_0113000,PF3D7_0200100,PF3D7_0201600,PF3D7_0201800,PF3D7_0201900,PF3D7_0202000,PF3D7_0202500,PF3D7_0311700,PF3D7_0317100,PF3D7_0412400,PF3D7_0415300,PF3D7_0501300,PF3D7_0522300,PF3D7_0527500,PF3D7_0532300,PF3D7_0532400,PF3D7_0621300,PF3D7_0705600,PF3D7_0709600,PF3D7_0716000,PF3D7_0717400,PF3D7_0800300,PF3D7_0802000,PF3D7_0805600,PF3D7_0810800,PF3D7_0817100,PF3D7_0831700,PF3D7_0833500,PF3D7_0…	PF3D7_0303400,PF3D7_0404900,PF3D7_0416100,PF3D7_0423800,PF3D7_0501400,PF3D7_0506700,PF3D7_0518300,PF3D7_0606800,PF3D7_0612700,PF3D7_0613900,PF3D7_0632800,PF3D7_0712300,PF3D7_0724000,PF3D7_0733000,PF3D7_0808700,PF3D7_0823800,PF3D7_1012000,PF3D7_1015800,PF3D7_1019300,PF3D7_1025000,PF3D7_1027300,PF3D7_1041300,PF3D7_1108700,PF3D7_1111300,PF3D7_1115200,PF3D7_1118400,PF3D7_1123100,PF3D7_1126300,PF3D7_1…	PF3D7_0101000,PF3D7_0113000,PF3D7_0200100,PF3D7_0201600,PF3D7_0202000,PF3D7_0501300,PF3D7_0512000,PF3D7_0532300,PF3D7_0532400,PF3D7_0800300,PF3D7_0802000,PF3D7_0817100,PF3D7_0831700,PF3D7_0900100,PF3D7_0936800,PF3D7_1000100,PF3D7_1122900,PF3D7_1149500,PF3D7_1224000,PF3D7_1246600,PF3D7_1308300,PF3D7_1372100,PF3D7_1412700,PF3D7_1434300,PF3D7_1477700	PF3D7_0202500,PF3D7_0209700,PF3D7_0220500,PF3D7_0303400,PF3D7_0400100,PF3D7_0404900,PF3D7_0416000,PF3D7_0416100,PF3D7_0423800,PF3D7_0501400,PF3D7_0509800,PF3D7_0528100,PF3D7_0612700,PF3D7_0613900,PF3D7_0632800,PF3D7_0704600,PF3D7_0712300,PF3D7_0733000,PF3D7_0804900,PF3D7_0808700,PF3D7_1012000,PF3D7_1025000,PF3D7_1027300,PF3D7_1041300,PF3D7_1102700,PF3D7_1102800,PF3D7_1115200,PF3D7_1118400,PF3D7_1…
Genes encoding respiratory chain proteins	0.000259077	0.947097	0.673788	1	Genes encoding respiratory chain proteins	2.11185	-0.817713	-1.35256	-0.985527		PF3D7_0107400,PF3D7_0217100,PF3D7_0306400,PF3D7_0306500,PF3D7_0311800,PF3D7_0523300,PF3D7_0611300,PF3D7_0715500,PF3D7_0719100,PF3D7_0815400,PF3D7_0825400,PF3D7_0915000,PF3D7_0915700,PF3D7_0927800,PF3D7_1012300,PF3D7_1022900,PF3D7_1034400,PF3D7_1141200,PF3D7_1147700,PF3D7_1235700,PF3D7_1339400,PF3D7_1361700,PF3D7_1362000,PF3D7_1402200,PF3D7_1417900,PF3D7_1426900,PF3D7_1430900,PF3D7_1439400,PF3D7_1…	PF3D7_0616800	PF3D7_0915700,PF3D7_1465000	PF3D7_0523100,PF3D7_0603300,PF3D7_1034400,PF3D7_1311700,PF3D7_1404100,PF3D7_1417900	PF3D7_0603300,PF3D7_1311700,PF3D7_1404100	PF3D7_0217100,PF3D7_0306400,PF3D7_0306500,PF3D7_0311800,PF3D7_0523300,PF3D7_0708700,PF3D7_0915000,PF3D7_0915700,PF3D7_0927800,PF3D7_0928000,PF3D7_1012300,PF3D7_1022900,PF3D7_1125100,PF3D7_1142800,PF3D7_1212800,PF3D7_1339400,PF3D7_1361700,PF3D7_1426900,PF3D7_1430900,PF3D7_1439400,PF3D7_1462700,PF3D7_1465000	PF3D7_0603300,PF3D7_1417900	PF3D7_0306500,PF3D7_0708700,PF3D7_0915000,PF3D7_0915700,PF3D7_0928000,PF3D7_1012300,PF3D7_1212800,PF3D7_1339400,PF3D7_1402200,PF3D7_1426900,PF3D7_1430900,PF3D7_1439400,PF3D7_1465000
HP1 enrichment values	0.0177773	8.07333e-08	2.69111e-08	NA	HP1 enrichment values	1.41248	1.6613	1.92776	NA		PF3D7_0100200,PF3D7_0100300,PF3D7_0113800,PF3D7_0114300,PF3D7_0202100,PF3D7_0302500,PF3D7_0401700,PF3D7_0401900,PF3D7_0425800,PF3D7_0425900,PF3D7_0632500,PF3D7_0800700,PF3D7_0832000,PF3D7_0930300,PF3D7_0936900,PF3D7_0937000,PF3D7_0937200,PF3D7_1000200,PF3D7_1000400,PF3D7_1000500,PF3D7_1036300,PF3D7_1149500,PF3D7_1150300,PF3D7_1150400,PF3D7_1200500,PF3D7_1200600,PF3D7_1222600,PF3D7_1300300,PF3D7_1…	PF3D7_0100100,PF3D7_0113200,PF3D7_0114500,PF3D7_0115700,PF3D7_0200100,PF3D7_0223500,PF3D7_0300100,PF3D7_0302300,PF3D7_0324900,PF3D7_0400100,PF3D7_0412700,PF3D7_0413100,PF3D7_0425200,PF3D7_0533100,PF3D7_0601400,PF3D7_0621400,PF3D7_0631200,PF3D7_0632800,PF3D7_0700100,PF3D7_0701600,PF3D7_0712300,PF3D7_0712400,PF3D7_0712600,PF3D7_0712900,PF3D7_0713200,PF3D7_0713300,PF3D7_0733000,PF3D7_0800100,PF3D7_0…	PF3D7_0100200,PF3D7_0100300,PF3D7_0100400,PF3D7_0113800,PF3D7_0114300,PF3D7_0114500,PF3D7_0115000,PF3D7_0201400,PF3D7_0302200,PF3D7_0302500,PF3D7_0400400,PF3D7_0401700,PF3D7_0412400,PF3D7_0413400,PF3D7_0421100,PF3D7_0421300,PF3D7_0425800,PF3D7_0425900,PF3D7_0426000,PF3D7_0532800,PF3D7_0533000,PF3D7_0600200,PF3D7_0600300,PF3D7_0617400,PF3D7_0632500,PF3D7_0632600,PF3D7_0632700,PF3D7_0701900,PF3D7_0…	PF3D7_0100100,PF3D7_0113200,PF3D7_0115400,PF3D7_0115600,PF3D7_0200100,PF3D7_0223100,PF3D7_0400900,PF3D7_0533100,PF3D7_0617600,PF3D7_0631900,PF3D7_0700500,PF3D7_0701600,PF3D7_0712900,PF3D7_0732400,PF3D7_0732900,PF3D7_0832400,PF3D7_0832500,PF3D7_0832900,PF3D7_0900400,PF3D7_1040200,PF3D7_1040300,PF3D7_1040500,PF3D7_1041300,PF3D7_1100400,PF3D7_1100500,PF3D7_1100800,PF3D7_1149900,PF3D7_1150200,PF3D7_1…	PF3D7_0100400,PF3D7_0102100,PF3D7_0113200,PF3D7_0113800,PF3D7_0114100,PF3D7_0114200,PF3D7_0114300,PF3D7_0114500,PF3D7_0115600,PF3D7_0200100,PF3D7_0201400,PF3D7_0221800,PF3D7_0223100,PF3D7_0300900,PF3D7_0400400,PF3D7_0401400,PF3D7_0401500,PF3D7_0401700,PF3D7_0401900,PF3D7_0402500,PF3D7_0402600,PF3D7_0412400,PF3D7_0425500,PF3D7_0425600,PF3D7_0425800,PF3D7_0425900,PF3D7_0426000,PF3D7_0500600,PF3D7_0…	PF3D7_0100100,PF3D7_0100200,PF3D7_0302200,PF3D7_0302500,PF3D7_0632800,PF3D7_0712300,PF3D7_0733000,PF3D7_0808700,PF3D7_0930300,PF3D7_1041300,PF3D7_1200500,PF3D7_1219200,PF3D7_1255200,PF3D7_1400100,PF3D7_1400200	PF3D7_0100400,PF3D7_0101000,PF3D7_0113800,PF3D7_0114300,PF3D7_0114500,PF3D7_0114600,PF3D7_0200100,PF3D7_0201200,PF3D7_0201300,PF3D7_0201400,PF3D7_0300900,PF3D7_0301000,PF3D7_0401400,PF3D7_0401500,PF3D7_0401700,PF3D7_0401900,PF3D7_0402500,PF3D7_0413300,PF3D7_0425500,PF3D7_0425900,PF3D7_0426000,PF3D7_0532700,PF3D7_0533000,PF3D7_0600200,PF3D7_0600300,PF3D7_0632500,PF3D7_0700800,PF3D7_0701600,PF3D7_0…	PF3D7_0100100,PF3D7_0202100,PF3D7_0302200,PF3D7_0302500,PF3D7_0400100,PF3D7_0533100,PF3D7_0617400,PF3D7_0621400,PF3D7_0632800,PF3D7_0701900,PF3D7_0712300,PF3D7_0733000,PF3D7_0808700,PF3D7_0930300,PF3D7_1041300,PF3D7_1200500,PF3D7_1240600,PF3D7_1240900,PF3D7_1252400,PF3D7_1255200,PF3D7_1373500,PF3D7_1400100,PF3D7_1400200,PF3D7_1475500,PF3D7_1475800
Important interacting proteins	0.505651	0.603102	0.716044	0.00920632	Important interacting proteins	-1.17976	1.31784	-1.19648	-1.25956		PF3D7_0206800,PF3D7_0207600,PF3D7_0207700,PF3D7_0214200,PF3D7_0217100,PF3D7_0220800,PF3D7_0308700,PF3D7_0316500,PF3D7_0400200,PF3D7_0404700,PF3D7_0405900,PF3D7_0412100,PF3D7_0508900,PF3D7_0510100,PF3D7_0519100,PF3D7_0703600,PF3D7_0705300,PF3D7_0715600,PF3D7_0802100,PF3D7_0817600,PF3D7_0903600,PF3D7_0918200,PF3D7_0919900,PF3D7_0930300,PF3D7_1003600,PF3D7_1021800,PF3D7_1022800,PF3D7_1035300,PF3D7_1…	PF3D7_0102600,PF3D7_0108300,PF3D7_0202400,PF3D7_0212200,PF3D7_0401800,PF3D7_0405400,PF3D7_0511000,PF3D7_0511500,PF3D7_0516200,PF3D7_0519700,PF3D7_0532100,PF3D7_0532400,PF3D7_0713900,PF3D7_0716100,PF3D7_0721600,PF3D7_0724100,PF3D7_0801000,PF3D7_0802000,PF3D7_0813900,PF3D7_0826100,PF3D7_0904600,PF3D7_0919000,PF3D7_0919700,PF3D7_0936800,PF3D7_1019000,PF3D7_1022000,PF3D7_1026800,PF3D7_1030100,PF3D7_1…	PF3D7_0102500,PF3D7_0102600,PF3D7_0202200,PF3D7_0206800,PF3D7_0207600,PF3D7_0207700,PF3D7_0220000,PF3D7_0404700,PF3D7_0405900,PF3D7_0501300,PF3D7_0508900,PF3D7_0702100,PF3D7_0703600,PF3D7_0802100,PF3D7_0817600,PF3D7_0830500,PF3D7_0903600,PF3D7_0919900,PF3D7_0930300,PF3D7_0936800,PF3D7_1019600,PF3D7_1035300,PF3D7_1035400,PF3D7_1035700,PF3D7_1102300,PF3D7_1116000,PF3D7_1126700,PF3D7_1132700,PF3D7_1…	PF3D7_0212200,PF3D7_0400200,PF3D7_0510100,PF3D7_0511000,PF3D7_0511500,PF3D7_0527500,PF3D7_0532100,PF3D7_0703200,PF3D7_0711400,PF3D7_0715600,PF3D7_0718400,PF3D7_0721600,PF3D7_0724100,PF3D7_0802000,PF3D7_0813900,PF3D7_0918900,PF3D7_1003600,PF3D7_1022000,PF3D7_1026800,PF3D7_1033300,PF3D7_1105400,PF3D7_1107300,PF3D7_1124900,PF3D7_1149000,PF3D7_1223900,PF3D7_1325000,PF3D7_1327800,PF3D7_1368200,PF3D7_1…	PF3D7_0208200,PF3D7_0220000,PF3D7_0401800,PF3D7_0420300,PF3D7_0500800,PF3D7_0501300,PF3D7_0527500,PF3D7_0532100,PF3D7_0532400,PF3D7_0716100,PF3D7_0801000,PF3D7_0802000,PF3D7_0830500,PF3D7_0918900,PF3D7_0919700,PF3D7_0936800,PF3D7_1022000,PF3D7_1102300,PF3D7_1138700,PF3D7_1149000,PF3D7_1213700,PF3D7_1329000,PF3D7_1333600,PF3D7_1354300,PF3D7_1364800,PF3D7_1410200,PF3D7_1420700,PF3D7_1434500,PF3D7_1…	PF3D7_0102500,PF3D7_0108700,PF3D7_0206800,PF3D7_0207600,PF3D7_0207700,PF3D7_0217100,PF3D7_0220800,PF3D7_0308700,PF3D7_0404700,PF3D7_0405900,PF3D7_0410800,PF3D7_0508900,PF3D7_0518300,PF3D7_0703600,PF3D7_0705300,PF3D7_0802100,PF3D7_0815800,PF3D7_0817600,PF3D7_0907200,PF3D7_0919900,PF3D7_0930300,PF3D7_1003600,PF3D7_1011400,PF3D7_1014100,PF3D7_1019600,PF3D7_1021800,PF3D7_1035300,PF3D7_1035400,PF3D7_1…	PF3D7_0500800,PF3D7_0501300,PF3D7_0532100,PF3D7_0532400,PF3D7_0716100,PF3D7_0801000,PF3D7_0802000,PF3D7_0936800,PF3D7_1102300,PF3D7_1124900,PF3D7_1325000,PF3D7_1415400,PF3D7_1471100,PF3D7_1474100,PF3D7_1478600	PF3D7_0102500,PF3D7_0206800,PF3D7_0207600,PF3D7_0220800,PF3D7_0308700,PF3D7_0404700,PF3D7_0405900,PF3D7_0410800,PF3D7_0420300,PF3D7_0508900,PF3D7_0703600,PF3D7_0802100,PF3D7_0815800,PF3D7_0817600,PF3D7_0828800,PF3D7_0830500,PF3D7_0903600,PF3D7_0907200,PF3D7_0919900,PF3D7_0930300,PF3D7_1003600,PF3D7_1014100,PF3D7_1019000,PF3D7_1019600,PF3D7_1021800,PF3D7_1035300,PF3D7_1035400,PF3D7_1035700,PF3D7_1…
Interactions between modified host cell membrane and endothelial cell	1.20091e-05	8.07333e-08	2.69111e-08	1	Interactions between modified host cell membrane and endothelial cell	-1.7196	1.69161	2.00235	-0.53714		PF3D7_0100200,PF3D7_0100300,PF3D7_0113100,PF3D7_0113600,PF3D7_0220800,PF3D7_0302500,PF3D7_0402200,PF3D7_0424400,PF3D7_0425800,PF3D7_0425900,PF3D7_0632500,PF3D7_0800700,PF3D7_0832000,PF3D7_0935800,PF3D7_1000200,PF3D7_1000400,PF3D7_1000500,PF3D7_1150300,PF3D7_1150400,PF3D7_1200500,PF3D7_1200600,PF3D7_1300300,PF3D7_1301800,PF3D7_1372500,PF3D7_1372600	PF3D7_0100100,PF3D7_0115700,PF3D7_0200100,PF3D7_0201900,PF3D7_0223500,PF3D7_0300100,PF3D7_0302300,PF3D7_0324900,PF3D7_0400100,PF3D7_0401600,PF3D7_0409400,PF3D7_0412700,PF3D7_0412900,PF3D7_0413100,PF3D7_0424700,PF3D7_0501100,PF3D7_0532400,PF3D7_0533100,PF3D7_0601400,PF3D7_0631200,PF3D7_0632800,PF3D7_0700100,PF3D7_0702400,PF3D7_0712300,PF3D7_0712400,PF3D7_0712600,PF3D7_0712900,PF3D7_0713300,PF3D7_0…	PF3D7_0100200,PF3D7_0100300,PF3D7_0100400,PF3D7_0102200,PF3D7_0113100,PF3D7_0113600,PF3D7_0115000,PF3D7_0201900,PF3D7_0202000,PF3D7_0302500,PF3D7_0400400,PF3D7_0402200,PF3D7_0412400,PF3D7_0413400,PF3D7_0420700,PF3D7_0420900,PF3D7_0421100,PF3D7_0421300,PF3D7_0424400,PF3D7_0424700,PF3D7_0425800,PF3D7_0425900,PF3D7_0426000,PF3D7_0501300,PF3D7_0533000,PF3D7_0600200,PF3D7_0600300,PF3D7_0617400,PF3D7_0…	PF3D7_0100100,PF3D7_0115400,PF3D7_0115600,PF3D7_0200100,PF3D7_0223100,PF3D7_0400900,PF3D7_0402000,PF3D7_0409400,PF3D7_0533100,PF3D7_0617600,PF3D7_0631900,PF3D7_0700500,PF3D7_0712900,PF3D7_0732200,PF3D7_0732400,PF3D7_0732900,PF3D7_0831700,PF3D7_0832400,PF3D7_0832500,PF3D7_0832900,PF3D7_0900400,PF3D7_1040200,PF3D7_1040300,PF3D7_1040500,PF3D7_1041300,PF3D7_1100400,PF3D7_1100500,PF3D7_1149000,PF3D7_1…	PF3D7_0100400,PF3D7_0102100,PF3D7_0113100,PF3D7_0115600,PF3D7_0200100,PF3D7_0201900,PF3D7_0202000,PF3D7_0223100,PF3D7_0300900,PF3D7_0400400,PF3D7_0401400,PF3D7_0401500,PF3D7_0401600,PF3D7_0402000,PF3D7_0402500,PF3D7_0402600,PF3D7_0409400,PF3D7_0412400,PF3D7_0420700,PF3D7_0424400,PF3D7_0424700,PF3D7_0425500,PF3D7_0425800,PF3D7_0425900,PF3D7_0426000,PF3D7_0500600,PF3D7_0500800,PF3D7_0501300,PF3D7_0…	PF3D7_0100100,PF3D7_0100200,PF3D7_0220800,PF3D7_0302500,PF3D7_0314800,PF3D7_0632800,PF3D7_0712300,PF3D7_0733000,PF3D7_0808700,PF3D7_0935800,PF3D7_1041300,PF3D7_1200500,PF3D7_1255200,PF3D7_1400100,PF3D7_1400200	PF3D7_0100400,PF3D7_0101000,PF3D7_0114600,PF3D7_0200100,PF3D7_0201200,PF3D7_0201300,PF3D7_0202000,PF3D7_0300800,PF3D7_0300900,PF3D7_0401400,PF3D7_0401500,PF3D7_0401600,PF3D7_0402000,PF3D7_0402500,PF3D7_0413300,PF3D7_0424700,PF3D7_0425500,PF3D7_0425900,PF3D7_0426000,PF3D7_0500800,PF3D7_0501300,PF3D7_0532400,PF3D7_0532700,PF3D7_0533000,PF3D7_0600200,PF3D7_0600300,PF3D7_0632500,PF3D7_0702400,PF3D7_0…	PF3D7_0100100,PF3D7_0102200,PF3D7_0220800,PF3D7_0302500,PF3D7_0314800,PF3D7_0400100,PF3D7_0402200,PF3D7_0533100,PF3D7_0617400,PF3D7_0632800,PF3D7_0712300,PF3D7_0731100,PF3D7_0733000,PF3D7_0805200,PF3D7_0808700,PF3D7_0935800,PF3D7_1041300,PF3D7_1200500,PF3D7_1240600,PF3D7_1240900,PF3D7_1255200,PF3D7_1373500,PF3D7_1400100,PF3D7_1400200
Maturation and export of 60S and 40S ribosomal subunits	2.69583e-07	0.272194	0.00721966	1	Maturation and export of 60S and 40S ribosomal subunits	-2.14734	-1.53032	1.78438	-0.749291		PF3D7_0414700	PF3D7_0106700,PF3D7_0218400,PF3D7_0307200,PF3D7_0409200,PF3D7_0612900,PF3D7_0627900,PF3D7_0630900,PF3D7_0716100,PF3D7_0722600,PF3D7_0729400,PF3D7_0802300,PF3D7_0803100,PF3D7_0812500,PF3D7_0818800,PF3D7_0819100,PF3D7_0821500,PF3D7_0827000,PF3D7_0909400,PF3D7_0921800,PF3D7_0931100,PF3D7_1008800,PF3D7_1013100,PF3D7_1020700,PF3D7_1027100,PF3D7_1028300,PF3D7_1028400,PF3D7_1107700,PF3D7_1109400,PF3D7_1…		PF3D7_0218300,PF3D7_0623700,PF3D7_0630900,PF3D7_0827000,PF3D7_1035500,PF3D7_1107700,PF3D7_1249900,PF3D7_1302700,PF3D7_1358100,PF3D7_1457700	PF3D7_0106700,PF3D7_0203700,PF3D7_0208200,PF3D7_0612900,PF3D7_0630900,PF3D7_0716100,PF3D7_0729400,PF3D7_0801500,PF3D7_0802300,PF3D7_0825500,PF3D7_0827000,PF3D7_0921800,PF3D7_0931100,PF3D7_1008800,PF3D7_1020700,PF3D7_1027100,PF3D7_1028400,PF3D7_1107700,PF3D7_1109400,PF3D7_1123900,PF3D7_1129400,PF3D7_1217200,PF3D7_1230600,PF3D7_1230900,PF3D7_1241800,PF3D7_1247900,PF3D7_1249900,PF3D7_1251500,PF3D7_1…	PF3D7_1035500	PF3D7_0420100,PF3D7_0506100,PF3D7_0716100,PF3D7_0827000,PF3D7_1028400,PF3D7_1109400,PF3D7_1129400,PF3D7_1249900,PF3D7_1429400,PF3D7_1457700	PF3D7_0106700,PF3D7_0722600,PF3D7_1035500,PF3D7_1118500,PF3D7_1352200
Maurers cleft	0.0306081	0.0766604	2.69111e-08	NA	Maurers cleft	-1.50984	1.49563	2.08481	NA		PF3D7_0100200,PF3D7_0114000,PF3D7_0312400,PF3D7_0424400,PF3D7_0425900,PF3D7_0718100,PF3D7_1000200,PF3D7_1000400,PF3D7_1000500,PF3D7_1021800,PF3D7_1150300,PF3D7_1200500,PF3D7_1334500,PF3D7_1414400	PF3D7_0201900,PF3D7_0301700,PF3D7_0401600,PF3D7_0401800,PF3D7_0416800,PF3D7_0424000,PF3D7_0424500,PF3D7_0501000,PF3D7_0501200,PF3D7_0532400,PF3D7_0601900,PF3D7_0631500,PF3D7_0701600,PF3D7_0702500,PF3D7_0830400,PF3D7_0902200,PF3D7_0936800,PF3D7_1001000,PF3D7_1040300,PF3D7_1252300,PF3D7_1445700	PF3D7_0100200,PF3D7_0100400,PF3D7_0114000,PF3D7_0201900,PF3D7_0202000,PF3D7_0202200,PF3D7_0301700,PF3D7_0424400,PF3D7_0424500,PF3D7_0425900,PF3D7_0600300,PF3D7_0601900,PF3D7_0632700,PF3D7_0731300,PF3D7_0800400,PF3D7_0830500,PF3D7_0830600,PF3D7_0902500,PF3D7_0935900,PF3D7_0936000,PF3D7_0936500,PF3D7_0936800,PF3D7_1000200,PF3D7_1000400,PF3D7_1000500,PF3D7_1033200,PF3D7_1148900,PF3D7_1150300,PF3D7_1…	PF3D7_0115600,PF3D7_0223100,PF3D7_0312400,PF3D7_0324100,PF3D7_0400900,PF3D7_0424000,PF3D7_0631400,PF3D7_0631500,PF3D7_0631900,PF3D7_0700500,PF3D7_0701600,PF3D7_0732200,PF3D7_0732400,PF3D7_0732900,PF3D7_0831700,PF3D7_0832500,PF3D7_0900400,PF3D7_1040200,PF3D7_1040300,PF3D7_1040500,PF3D7_1100400,PF3D7_1100500,PF3D7_1100800,PF3D7_1149900,PF3D7_1150200,PF3D7_1200500,PF3D7_1229400,PF3D7_1254600,PF3D7_1…	PF3D7_0100400,PF3D7_0114000,PF3D7_0114100,PF3D7_0114200,PF3D7_0115600,PF3D7_0201900,PF3D7_0202000,PF3D7_0223100,PF3D7_0301700,PF3D7_0401400,PF3D7_0401600,PF3D7_0401800,PF3D7_0402600,PF3D7_0424400,PF3D7_0424500,PF3D7_0425500,PF3D7_0425900,PF3D7_0501000,PF3D7_0501200,PF3D7_0532400,PF3D7_0601200,PF3D7_0601900,PF3D7_0631400,PF3D7_0631900,PF3D7_0700800,PF3D7_0701600,PF3D7_0702500,PF3D7_0713100,PF3D7_0…	PF3D7_0100200,PF3D7_0214100,PF3D7_0312400,PF3D7_0515200,PF3D7_0822600,PF3D7_1021800,PF3D7_1200500,PF3D7_1400200,PF3D7_1414400	PF3D7_0100400,PF3D7_0101000,PF3D7_0114000,PF3D7_0201200,PF3D7_0201300,PF3D7_0202000,PF3D7_0300800,PF3D7_0301700,PF3D7_0401400,PF3D7_0401600,PF3D7_0413300,PF3D7_0425500,PF3D7_0425900,PF3D7_0501000,PF3D7_0501200,PF3D7_0532400,PF3D7_0600300,PF3D7_0601200,PF3D7_0601900,PF3D7_0700800,PF3D7_0701600,PF3D7_0702500,PF3D7_0713100,PF3D7_0731300,PF3D7_0732500,PF3D7_0808900,PF3D7_0831700,PF3D7_0901400,PF3D7_0…	PF3D7_0214100,PF3D7_0822600,PF3D7_0830500,PF3D7_1021800,PF3D7_1200500,PF3D7_1400200,PF3D7_1414400
Merozoite ligands, their erythrocyte receptors	0.193525	0.797474	0.578595	0.00920632	Merozoite ligands, their erythrocyte receptors	1.70016	1.1937	-1.46053	-1.41379		PF3D7_0424200,PF3D7_0817700,PF3D7_0930300,PF3D7_1028700,PF3D7_1116000,PF3D7_1133400,PF3D7_1335100,PF3D7_1335300,PF3D7_1335400,PF3D7_1371600,PF3D7_1452000	PF3D7_0708400	PF3D7_0102500,PF3D7_0731500,PF3D7_0817700,PF3D7_0930300,PF3D7_1028700,PF3D7_1116000,PF3D7_1133400,PF3D7_1335100,PF3D7_1452000	PF3D7_0708400,PF3D7_1035500	PF3D7_0708400	PF3D7_0102500,PF3D7_0817700,PF3D7_0930300,PF3D7_1028700,PF3D7_1035500,PF3D7_1116000,PF3D7_1133400,PF3D7_1335100,PF3D7_1452000	PF3D7_0708400	PF3D7_0102500,PF3D7_0323400,PF3D7_0402300,PF3D7_0424100,PF3D7_0424200,PF3D7_0731500,PF3D7_0817700,PF3D7_0930300,PF3D7_1028700,PF3D7_1035500,PF3D7_1116000,PF3D7_1133400,PF3D7_1301600,PF3D7_1335100,PF3D7_1335300,PF3D7_1335400,PF3D7_1371600,PF3D7_1452000
Merozoite protein complexes	0.0387074	0.548676	0.00267713	0.0971993	Merozoite protein complexes	1.84585	1.46848	-1.69339	-1.37557		PF3D7_0501500,PF3D7_0501600,PF3D7_0707300,PF3D7_0817700,PF3D7_0831600,PF3D7_0905400,PF3D7_0929400,PF3D7_0930300,PF3D7_1035400,PF3D7_1116000,PF3D7_1133400,PF3D7_1228600,PF3D7_1335100,PF3D7_1410400,PF3D7_1452000		PF3D7_0501600,PF3D7_0707300,PF3D7_0817700,PF3D7_0831600,PF3D7_0905400,PF3D7_0929400,PF3D7_0930300,PF3D7_1035400,PF3D7_1116000,PF3D7_1133400,PF3D7_1228600,PF3D7_1335100,PF3D7_1410400,PF3D7_1452000	PF3D7_1035500		PF3D7_0501500,PF3D7_0501600,PF3D7_0707300,PF3D7_0817700,PF3D7_0831600,PF3D7_0905400,PF3D7_0929400,PF3D7_0930300,PF3D7_1035400,PF3D7_1035500,PF3D7_1116000,PF3D7_1133400,PF3D7_1228600,PF3D7_1335100,PF3D7_1410400,PF3D7_1452000		PF3D7_0501500,PF3D7_0501600,PF3D7_0707300,PF3D7_0817700,PF3D7_0831600,PF3D7_0905400,PF3D7_0929400,PF3D7_0930300,PF3D7_1035400,PF3D7_1035500,PF3D7_1116000,PF3D7_1133400,PF3D7_1228600,PF3D7_1335100,PF3D7_1410400,PF3D7_1452000
Network analysis of drCDC-UNK proteins and their potential protein interactions	0.000637898	0.498083	0.91688	0.00920632	Network analysis of drCDC-UNK proteins and their potential protein interactions	-1.80476	-1.30727	-0.883983	-1.27627		PF3D7_0111000,PF3D7_0203000,PF3D7_0214600,PF3D7_0217500,PF3D7_0308700,PF3D7_0311400,PF3D7_0319400,PF3D7_0528400,PF3D7_0605300,PF3D7_0613900,PF3D7_0628300,PF3D7_0802800,PF3D7_1023100,PF3D7_1140500,PF3D7_1211000,PF3D7_1229800,PF3D7_1234900,PF3D7_1245100,PF3D7_1246900,PF3D7_1342600,PF3D7_1436600,PF3D7_1472600	PF3D7_0106700,PF3D7_0109800,PF3D7_0302000,PF3D7_0304400,PF3D7_0309600,PF3D7_0319600,PF3D7_0503300,PF3D7_0516600,PF3D7_0520000,PF3D7_0610900,PF3D7_0612900,PF3D7_0623600,PF3D7_0630900,PF3D7_0710600,PF3D7_0715000,PF3D7_0716800,PF3D7_0720000,PF3D7_0721300,PF3D7_0728000,PF3D7_0802300,PF3D7_0806800,PF3D7_0811200,PF3D7_0814000,PF3D7_0821700,PF3D7_1011700,PF3D7_1022400,PF3D7_1037300,PF3D7_1124900,PF3D7_1…	PF3D7_0217500,PF3D7_0311400,PF3D7_0319400,PF3D7_0321400,PF3D7_0605300,PF3D7_0723300,PF3D7_0724900,PF3D7_0802800,PF3D7_1023100,PF3D7_1211000,PF3D7_1229800,PF3D7_1327500,PF3D7_1436600	PF3D7_0219200,PF3D7_0304400,PF3D7_0309600,PF3D7_0317500,PF3D7_0319600,PF3D7_0503300,PF3D7_0516600,PF3D7_0520000,PF3D7_0628300,PF3D7_0630900,PF3D7_0716800,PF3D7_0811200,PF3D7_0814000,PF3D7_0821700,PF3D7_1027400,PF3D7_1103100,PF3D7_1124900,PF3D7_1130200,PF3D7_1149000,PF3D7_1234900,PF3D7_1302700,PF3D7_1323400,PF3D7_1325000,PF3D7_1338300,PF3D7_1341300,PF3D7_1358500,PF3D7_1408600,PF3D7_1424400,PF3D7_1…	PF3D7_0106700,PF3D7_0208200,PF3D7_0304400,PF3D7_0311400,PF3D7_0522300,PF3D7_0612900,PF3D7_0630900,PF3D7_0715000,PF3D7_0721300,PF3D7_0724900,PF3D7_0802300,PF3D7_1005100,PF3D7_1023100,PF3D7_1037300,PF3D7_1140500,PF3D7_1149000,PF3D7_1205100,PF3D7_1206600,PF3D7_1213700,PF3D7_1216900,PF3D7_1241800,PF3D7_1302700,PF3D7_1319300,PF3D7_1329000,PF3D7_1332800,PF3D7_1349400,PF3D7_1358500,PF3D7_1361000,PF3D7_1…	PF3D7_0111000,PF3D7_0217500,PF3D7_0308700,PF3D7_0321400,PF3D7_0405200,PF3D7_0528400,PF3D7_0605300,PF3D7_0606200,PF3D7_0613900,PF3D7_0717500,PF3D7_0723300,PF3D7_0802800,PF3D7_1229800,PF3D7_1245100,PF3D7_1246400,PF3D7_1436600,PF3D7_1472600	PF3D7_1023100,PF3D7_1103100,PF3D7_1124900,PF3D7_1325000,PF3D7_1349400	PF3D7_0106700,PF3D7_0111000,PF3D7_0203000,PF3D7_0214600,PF3D7_0217500,PF3D7_0308700,PF3D7_0321400,PF3D7_0405200,PF3D7_0503600,PF3D7_0528400,PF3D7_0606200,PF3D7_0613900,PF3D7_0628300,PF3D7_0717500,PF3D7_0723300,PF3D7_0724900,PF3D7_0802800,PF3D7_0806800,PF3D7_1229800,PF3D7_1234900,PF3D7_1246400,PF3D7_1327500,PF3D7_1342600,PF3D7_1354400,PF3D7_1436600,PF3D7_1472600
Nuclear genes with mitochondrial signal sequences	0.393403	1.80274e-05	0.754731	1	Nuclear genes with mitochondrial signal sequences	1.19907	-1.8233	1.10229	-0.714031		PF3D7_0204900,PF3D7_0211700,PF3D7_0217100,PF3D7_0303700,PF3D7_0305600,PF3D7_0306400,PF3D7_0315500,PF3D7_0405000,PF3D7_0412100,PF3D7_0503000,PF3D7_0504600,PF3D7_0519100,PF3D7_0519300,PF3D7_0522500,PF3D7_0525600,PF3D7_0603200,PF3D7_0603500,PF3D7_0609400,PF3D7_0610000,PF3D7_0622600,PF3D7_0625300,PF3D7_0626300,PF3D7_0626900,PF3D7_0715500,PF3D7_0729600,PF3D7_0810200,PF3D7_0815300,PF3D7_0820700,PF3D7_0…	PF3D7_0104300,PF3D7_0106700,PF3D7_0212200,PF3D7_0409400,PF3D7_0417300,PF3D7_0529500,PF3D7_0609200,PF3D7_0616800,PF3D7_0617000,PF3D7_0717400,PF3D7_0721300,PF3D7_0814300,PF3D7_0823600,PF3D7_0827000,PF3D7_0908800,PF3D7_1008900,PF3D7_1016400,PF3D7_1037300,PF3D7_1037600,PF3D7_1039000,PF3D7_1125400,PF3D7_1126000,PF3D7_1134000,PF3D7_1311800,PF3D7_1329000,PF3D7_1345100,PF3D7_1345700,PF3D7_1350100,PF3D7_1…	PF3D7_0504600,PF3D7_0626100,PF3D7_0820700,PF3D7_0913500,PF3D7_0927300,PF3D7_1108500,PF3D7_1132700,PF3D7_1145600,PF3D7_1202200,PF3D7_1215000,PF3D7_1235200,PF3D7_1312600,PF3D7_1360500,PF3D7_1364900,PF3D7_1437700	PF3D7_0109600,PF3D7_0110200,PF3D7_0211700,PF3D7_0212200,PF3D7_0303700,PF3D7_0304500,PF3D7_0318100,PF3D7_0409400,PF3D7_0502900,PF3D7_0503000,PF3D7_0523100,PF3D7_0524700,PF3D7_0525600,PF3D7_0603200,PF3D7_0603300,PF3D7_0605000,PF3D7_0609200,PF3D7_0610600,PF3D7_0614800,PF3D7_0617000,PF3D7_0625300,PF3D7_0718400,PF3D7_0720400,PF3D7_0726900,PF3D7_0810200,PF3D7_0822000,PF3D7_0823900,PF3D7_0827000,PF3D7_0…	PF3D7_0106700,PF3D7_0405000,PF3D7_0409400,PF3D7_0415600,PF3D7_0524700,PF3D7_0603200,PF3D7_0603300,PF3D7_0607500,PF3D7_0617000,PF3D7_0626100,PF3D7_0714400,PF3D7_0717400,PF3D7_0721300,PF3D7_0727200,PF3D7_0815300,PF3D7_0827000,PF3D7_0829200,PF3D7_0908800,PF3D7_0923200,PF3D7_1014700,PF3D7_1015600,PF3D7_1016400,PF3D7_1025600,PF3D7_1027200,PF3D7_1037300,PF3D7_1039000,PF3D7_1118200,PF3D7_1124700,PF3D7_1…	PF3D7_0217100,PF3D7_0305600,PF3D7_0306400,PF3D7_0316700,PF3D7_0504600,PF3D7_0603500,PF3D7_0626300,PF3D7_0708700,PF3D7_0709700,PF3D7_0820700,PF3D7_0913500,PF3D7_0915000,PF3D7_0920500,PF3D7_0927300,PF3D7_0927800,PF3D7_0928000,PF3D7_0932600,PF3D7_1008200,PF3D7_1012300,PF3D7_1022500,PF3D7_1022900,PF3D7_1108500,PF3D7_1110600,PF3D7_1145600,PF3D7_1202200,PF3D7_1212000,PF3D7_1212800,PF3D7_1215000,PF3D7_1…	PF3D7_0603300,PF3D7_0714400,PF3D7_0827000,PF3D7_0923200,PF3D7_1039000,PF3D7_1125400,PF3D7_1208300,PF3D7_1215300,PF3D7_1249900,PF3D7_1360500,PF3D7_1474100	PF3D7_0104300,PF3D7_0106700,PF3D7_0316700,PF3D7_0504600,PF3D7_0610600,PF3D7_0708700,PF3D7_0807400,PF3D7_0915000,PF3D7_0918100,PF3D7_0920500,PF3D7_0927300,PF3D7_0928000,PF3D7_1012300,PF3D7_1022500,PF3D7_1110600,PF3D7_1202200,PF3D7_1212800,PF3D7_1215000,PF3D7_1235200,PF3D7_1312600,PF3D7_1331100,PF3D7_1342100,PF3D7_1352100,PF3D7_1426900,PF3D7_1430900,PF3D7_1437700,PF3D7_1439400,PF3D7_1464900,PF3D7_1…
Pellicle formation in the merozoite	0.351075	0.675883	0.00670789	0.272223	Pellicle formation in the merozoite	1.55786	1.34888	-1.68216	-1.33503		PF3D7_0303400,PF3D7_0304000,PF3D7_0315200,PF3D7_0407800,PF3D7_0423500,PF3D7_0522600,PF3D7_0918000,PF3D7_1003600,PF3D7_1323700,PF3D7_1335900,PF3D7_1406800	PF3D7_0621400	PF3D7_0303400,PF3D7_0304100,PF3D7_0315200,PF3D7_0407800,PF3D7_0423500,PF3D7_0506900,PF3D7_0918000,PF3D7_1221400,PF3D7_1323700,PF3D7_1361800,PF3D7_1406800	PF3D7_1003600,PF3D7_1226300	PF3D7_0304000	PF3D7_0303400,PF3D7_0304100,PF3D7_0407800,PF3D7_0423500,PF3D7_0506900,PF3D7_0522600,PF3D7_0611600,PF3D7_0918000,PF3D7_1003600,PF3D7_1031200,PF3D7_1323700,PF3D7_1351700,PF3D7_1361800,PF3D7_1406800		PF3D7_0303400,PF3D7_0304100,PF3D7_0407800,PF3D7_0423500,PF3D7_0506900,PF3D7_0522600,PF3D7_0611600,PF3D7_0621400,PF3D7_0918000,PF3D7_1003600,PF3D7_1031200,PF3D7_1221400,PF3D7_1323700,PF3D7_1351700,PF3D7_1361800,PF3D7_1406800
PfEMP1 domain architectures	0.0038169	0.00998463	0.356994	1	PfEMP1 domain architectures	-1.86634	1.66654	1.47676	-0.575208		PF3D7_0100300,PF3D7_0425800,PF3D7_0632500,PF3D7_1150400,PF3D7_1200600,PF3D7_1300300	PF3D7_0100100,PF3D7_0115700,PF3D7_0200100,PF3D7_0223500,PF3D7_0300100,PF3D7_0324900,PF3D7_0400100,PF3D7_0412700,PF3D7_0412900,PF3D7_0413100,PF3D7_0533100,PF3D7_0632800,PF3D7_0700100,PF3D7_0712300,PF3D7_0712400,PF3D7_0712600,PF3D7_0712900,PF3D7_0733000,PF3D7_0800100,PF3D7_0808700,PF3D7_1041300,PF3D7_1200400,PF3D7_1219300,PF3D7_1240400,PF3D7_1240600,PF3D7_1255200,PF3D7_1300100,PF3D7_1373500	PF3D7_0100300,PF3D7_0400400,PF3D7_0412400,PF3D7_0420700,PF3D7_0420900,PF3D7_0421100,PF3D7_0421300,PF3D7_0425800,PF3D7_0426000,PF3D7_0600200,PF3D7_0617400,PF3D7_0632500,PF3D7_0711700,PF3D7_0712000,PF3D7_0712600,PF3D7_0712800,PF3D7_0800200,PF3D7_0800300,PF3D7_0808600,PF3D7_0809100,PF3D7_0833500,PF3D7_0900100,PF3D7_0937600,PF3D7_0937800,PF3D7_1100100,PF3D7_1100200,PF3D7_1150400,PF3D7_1200400,PF3D7_1…	PF3D7_0100100,PF3D7_0200100,PF3D7_0533100,PF3D7_0712900,PF3D7_1041300	PF3D7_0200100,PF3D7_0400400,PF3D7_0412400,PF3D7_0420700,PF3D7_0425800,PF3D7_0426000,PF3D7_0600200,PF3D7_0632500,PF3D7_0800300,PF3D7_0833500,PF3D7_0900100,PF3D7_0937800,PF3D7_1000100,PF3D7_1100100,PF3D7_1100200,PF3D7_1150400,PF3D7_1200100,PF3D7_1200600,PF3D7_1300100	PF3D7_0100100,PF3D7_0632800,PF3D7_0712300,PF3D7_0733000,PF3D7_0808700,PF3D7_1041300,PF3D7_1255200	PF3D7_0200100,PF3D7_0426000,PF3D7_0600200,PF3D7_0632500,PF3D7_0800300,PF3D7_0900100,PF3D7_0937800,PF3D7_1000100,PF3D7_1100200,PF3D7_1150400,PF3D7_1200600,PF3D7_1300100	PF3D7_0100100,PF3D7_0400100,PF3D7_0533100,PF3D7_0617400,PF3D7_0632800,PF3D7_0712300,PF3D7_0733000,PF3D7_0808700,PF3D7_1041300,PF3D7_1240600,PF3D7_1255200,PF3D7_1373500
Phosphoproteome of the merozoite	1.1788e-05	0.946496	0.000911015	2.54325e-07	Phosphoproteome of the merozoite	-1.65584	0.890374	-1.56321	-1.22892		PF3D7_0207600,PF3D7_0212900,PF3D7_0217500,PF3D7_0219600,PF3D7_0302500,PF3D7_0308200,PF3D7_0311300,PF3D7_0319000,PF3D7_0408500,PF3D7_0416500,PF3D7_0418600,PF3D7_0423500,PF3D7_0501600,PF3D7_0508500,PF3D7_0513800,PF3D7_0525800,PF3D7_0528400,PF3D7_0530900,PF3D7_0603500,PF3D7_0605500,PF3D7_0609800,PF3D7_0610400,PF3D7_0613900,PF3D7_0617800,PF3D7_0617900,PF3D7_0626400,PF3D7_0628100,PF3D7_0628300,PF3D7_0…	PF3D7_0104300,PF3D7_0106700,PF3D7_0107500,PF3D7_0110600,PF3D7_0110800,PF3D7_0209800,PF3D7_0217800,PF3D7_0218700,PF3D7_0219400,PF3D7_0304200,PF3D7_0307100,PF3D7_0308900,PF3D7_0309500,PF3D7_0310500,PF3D7_0312500,PF3D7_0316600,PF3D7_0317600,PF3D7_0318200,PF3D7_0322900,PF3D7_0401800,PF3D7_0405400,PF3D7_0406100,PF3D7_0409800,PF3D7_0415300,PF3D7_0416800,PF3D7_0503300,PF3D7_0505800,PF3D7_0507100,PF3D7_0…	PF3D7_0102200,PF3D7_0102500,PF3D7_0202000,PF3D7_0202500,PF3D7_0207600,PF3D7_0217500,PF3D7_0302500,PF3D7_0304100,PF3D7_0416500,PF3D7_0423500,PF3D7_0501600,PF3D7_0506900,PF3D7_0508000,PF3D7_0508500,PF3D7_0530900,PF3D7_0605500,PF3D7_0609800,PF3D7_0623800,PF3D7_0626400,PF3D7_0628100,PF3D7_0705500,PF3D7_0707300,PF3D7_0720700,PF3D7_0722200,PF3D7_0728600,PF3D7_0730800,PF3D7_0802600,PF3D7_0905300,PF3D7_0…	PF3D7_0103200,PF3D7_0110800,PF3D7_0112200,PF3D7_0209800,PF3D7_0217800,PF3D7_0219200,PF3D7_0219600,PF3D7_0307100,PF3D7_0308200,PF3D7_0317600,PF3D7_0416400,PF3D7_0503300,PF3D7_0504000,PF3D7_0507100,PF3D7_0507700,PF3D7_0511500,PF3D7_0513800,PF3D7_0517400,PF3D7_0520900,PF3D7_0526200,PF3D7_0527200,PF3D7_0527500,PF3D7_0608500,PF3D7_0610600,PF3D7_0626800,PF3D7_0628300,PF3D7_0629500,PF3D7_0706400,PF3D7_0…	PF3D7_0103200,PF3D7_0106700,PF3D7_0107500,PF3D7_0112200,PF3D7_0202000,PF3D7_0202500,PF3D7_0308200,PF3D7_0401800,PF3D7_0415300,PF3D7_0420300,PF3D7_0500800,PF3D7_0523000,PF3D7_0527500,PF3D7_0602100,PF3D7_0623800,PF3D7_0626800,PF3D7_0708400,PF3D7_0708800,PF3D7_0716000,PF3D7_0730800,PF3D7_0802000,PF3D7_0810600,PF3D7_0814200,PF3D7_0818900,PF3D7_0903400,PF3D7_0905300,PF3D7_0932300,PF3D7_1004400,PF3D7_1…	PF3D7_0102500,PF3D7_0207600,PF3D7_0212900,PF3D7_0214100,PF3D7_0217500,PF3D7_0302500,PF3D7_0303200,PF3D7_0304100,PF3D7_0304200,PF3D7_0309500,PF3D7_0311300,PF3D7_0316700,PF3D7_0319000,PF3D7_0403800,PF3D7_0405200,PF3D7_0408500,PF3D7_0414900,PF3D7_0415800,PF3D7_0416400,PF3D7_0416500,PF3D7_0418600,PF3D7_0423500,PF3D7_0501600,PF3D7_0506900,PF3D7_0508000,PF3D7_0508500,PF3D7_0525800,PF3D7_0526200,PF3D7_0…	PF3D7_0112200,PF3D7_0202000,PF3D7_0500800,PF3D7_0505800,PF3D7_0523000,PF3D7_0708400,PF3D7_0708800,PF3D7_0711500,PF3D7_0801800,PF3D7_0802000,PF3D7_0810000,PF3D7_0810600,PF3D7_0814200,PF3D7_0824400,PF3D7_0932300,PF3D7_1132200,PF3D7_1212900,PF3D7_1224000,PF3D7_1334200,PF3D7_1343000,PF3D7_1347200,PF3D7_1407800,PF3D7_1426100,PF3D7_1465300	PF3D7_0102200,PF3D7_0102500,PF3D7_0104300,PF3D7_0104800,PF3D7_0106700,PF3D7_0202500,PF3D7_0207600,PF3D7_0212900,PF3D7_0214100,PF3D7_0217500,PF3D7_0302500,PF3D7_0303200,PF3D7_0304100,PF3D7_0304200,PF3D7_0311300,PF3D7_0316700,PF3D7_0318700,PF3D7_0319000,PF3D7_0403800,PF3D7_0405100,PF3D7_0405200,PF3D7_0409800,PF3D7_0414900,PF3D7_0415800,PF3D7_0416000,PF3D7_0416400,PF3D7_0418600,PF3D7_0420300,PF3D7_0…
Predicted protein-protein interactions of plausible stress helicases	0.000637898	0.0126535	0.0457151	0.983224	Predicted protein-protein interactions of plausible stress helicases	-1.85396	-1.75452	1.66189	1.32196		PF3D7_0103600,PF3D7_0504200,PF3D7_0504400,PF3D7_0508200,PF3D7_0605600,PF3D7_0615500,PF3D7_1015800,PF3D7_1103800,PF3D7_1106300,PF3D7_1106600,PF3D7_1140500,PF3D7_1366500,PF3D7_1403700,PF3D7_1405600,PF3D7_1435700,PF3D7_1459700,PF3D7_1474900	PF3D7_0110400,PF3D7_0209800,PF3D7_0217800,PF3D7_0308600,PF3D7_0317000,PF3D7_0318200,PF3D7_0415900,PF3D7_0509400,PF3D7_0517700,PF3D7_0622200,PF3D7_0703900,PF3D7_0719600,PF3D7_0720000,PF3D7_0728000,PF3D7_0729400,PF3D7_0811300,PF3D7_0813900,PF3D7_0815600,PF3D7_0821300,PF3D7_0821600,PF3D7_0827000,PF3D7_0917600,PF3D7_0918300,PF3D7_0920800,PF3D7_0920900,PF3D7_1003500,PF3D7_1010200,PF3D7_1010600,PF3D7_1…	PF3D7_0508200,PF3D7_0605600,PF3D7_0615500,PF3D7_1403700	PF3D7_0103600,PF3D7_0209800,PF3D7_0217800,PF3D7_0317000,PF3D7_0504200,PF3D7_0504400,PF3D7_0509400,PF3D7_0517700,PF3D7_0719600,PF3D7_0810600,PF3D7_0813900,PF3D7_0827000,PF3D7_0918300,PF3D7_0918900,PF3D7_1003500,PF3D7_1010200,PF3D7_1015600,PF3D7_1015800,PF3D7_1037100,PF3D7_1103800,PF3D7_1105700,PF3D7_1106300,PF3D7_1106600,PF3D7_1107300,PF3D7_1143300,PF3D7_1227100,PF3D7_1232100,PF3D7_1308200,PF3D7_1…	PF3D7_0103600,PF3D7_0509400,PF3D7_0517700,PF3D7_0602100,PF3D7_0605600,PF3D7_0703900,PF3D7_0729400,PF3D7_0810600,PF3D7_0811300,PF3D7_0827000,PF3D7_0918900,PF3D7_0920800,PF3D7_1010200,PF3D7_1012600,PF3D7_1015600,PF3D7_1020700,PF3D7_1037100,PF3D7_1106600,PF3D7_1134700,PF3D7_1139300,PF3D7_1140500,PF3D7_1206600,PF3D7_1206700,PF3D7_1308200,PF3D7_1317900,PF3D7_1329000,PF3D7_1333600,PF3D7_1347200,PF3D7_1…	PF3D7_0507600,PF3D7_0508200,PF3D7_0615500,PF3D7_1015800,PF3D7_1307600	PF3D7_0206500,PF3D7_0810600,PF3D7_0827000,PF3D7_1003500,PF3D7_1325000,PF3D7_1347200	PF3D7_0507600,PF3D7_1417200,PF3D7_1433500
Protein biosynthesis	0.00655755	0.64299	0.680828	1	Protein biosynthesis	-1.84746	-1.26095	1.34321	0.845631		PF3D7_0316300,PF3D7_0518700,PF3D7_0804400,PF3D7_0932400,PF3D7_1428600	PF3D7_0102900,PF3D7_0109800,PF3D7_0212300,PF3D7_0319600,PF3D7_0323000,PF3D7_0407200,PF3D7_0527300,PF3D7_0622800,PF3D7_0807900,PF3D7_0813600,PF3D7_1015300,PF3D7_1104000,PF3D7_1123400,PF3D7_1126000,PF3D7_1204300,PF3D7_1213800,PF3D7_1218600,PF3D7_1243600,PF3D7_1332800,PF3D7_1332900,PF3D7_1336900,PF3D7_1338300,PF3D7_1349200,PF3D7_1350100,PF3D7_1357000,PF3D7_1357100,PF3D7_1358500,PF3D7_1367700,PF3D7_1…	PF3D7_0518700	PF3D7_0102900,PF3D7_0211800,PF3D7_0319600,PF3D7_0527300,PF3D7_0622800,PF3D7_0913200,PF3D7_1015300,PF3D7_1117600,PF3D7_1123400,PF3D7_1126000,PF3D7_1204300,PF3D7_1338300,PF3D7_1357000,PF3D7_1357100,PF3D7_1358500,PF3D7_1420400,PF3D7_1461900	PF3D7_0610500,PF3D7_1015200,PF3D7_1015300,PF3D7_1123400,PF3D7_1204300,PF3D7_1332800,PF3D7_1358500,PF3D7_1367700,PF3D7_1420400,PF3D7_1428600,PF3D7_1434600,PF3D7_1461900	PF3D7_0316300,PF3D7_0409700,PF3D7_0804400	PF3D7_1367700	PF3D7_0409700,PF3D7_0907600,PF3D7_1243600
Proteins with ATPase activity	2.14703e-05	0.22065	0.645267	1	Proteins with ATPase activity	-1.68418	-1.25418	1.18322	-0.844789		PF3D7_0110700,PF3D7_0111500,PF3D7_0207600,PF3D7_0218000,PF3D7_0303700,PF3D7_0308200,PF3D7_0320800,PF3D7_0413700,PF3D7_0417200,PF3D7_0422300,PF3D7_0504600,PF3D7_0505500,PF3D7_0527000,PF3D7_0610400,PF3D7_0618500,PF3D7_0628100,PF3D7_0705400,PF3D7_0802200,PF3D7_0903700,PF3D7_0904800,PF3D7_0905400,PF3D7_0922200,PF3D7_0929400,PF3D7_0930300,PF3D7_1008700,PF3D7_1015800,PF3D7_1021600,PF3D7_1108500,PF3D7_1…	PF3D7_0102900,PF3D7_0209800,PF3D7_0212300,PF3D7_0304400,PF3D7_0306800,PF3D7_0307200,PF3D7_0309500,PF3D7_0310600,PF3D7_0317000,PF3D7_0317600,PF3D7_0319600,PF3D7_0322000,PF3D7_0322900,PF3D7_0406100,PF3D7_0406400,PF3D7_0416800,PF3D7_0418200,PF3D7_0419600,PF3D7_0422400,PF3D7_0507100,PF3D7_0511000,PF3D7_0511800,PF3D7_0516200,PF3D7_0517000,PF3D7_0517700,PF3D7_0519400,PF3D7_0520000,PF3D7_0520900,PF3D7_0…	PF3D7_0109100,PF3D7_0113900,PF3D7_0207600,PF3D7_0302200,PF3D7_0422300,PF3D7_0501300,PF3D7_0504600,PF3D7_0513700,PF3D7_0618500,PF3D7_0628100,PF3D7_0905400,PF3D7_0917900,PF3D7_0929400,PF3D7_0930300,PF3D7_1108500,PF3D7_1110700,PF3D7_1215000,PF3D7_1216500,PF3D7_1242800,PF3D7_1252100,PF3D7_1302100,PF3D7_1325200,PF3D7_1344200,PF3D7_1346700,PF3D7_1349100,PF3D7_1361100,PF3D7_1410400,PF3D7_1412800,PF3D7_1…	PF3D7_0102900,PF3D7_0110700,PF3D7_0111500,PF3D7_0209800,PF3D7_0211800,PF3D7_0218000,PF3D7_0303700,PF3D7_0304400,PF3D7_0306800,PF3D7_0308200,PF3D7_0310600,PF3D7_0317000,PF3D7_0317600,PF3D7_0319600,PF3D7_0320300,PF3D7_0320800,PF3D7_0322000,PF3D7_0413700,PF3D7_0417200,PF3D7_0418200,PF3D7_0422400,PF3D7_0505500,PF3D7_0507100,PF3D7_0511000,PF3D7_0513300,PF3D7_0517000,PF3D7_0517700,PF3D7_0519400,PF3D7_0…	PF3D7_0110700,PF3D7_0206700,PF3D7_0214000,PF3D7_0304400,PF3D7_0308200,PF3D7_0320300,PF3D7_0322000,PF3D7_0422400,PF3D7_0500800,PF3D7_0501300,PF3D7_0513300,PF3D7_0513700,PF3D7_0517700,PF3D7_0610800,PF3D7_0621200,PF3D7_0621800,PF3D7_0626800,PF3D7_0627500,PF3D7_0708400,PF3D7_0708800,PF3D7_0801000,PF3D7_0802000,PF3D7_0802200,PF3D7_0810600,PF3D7_0810800,PF3D7_0814200,PF3D7_0818900,PF3D7_0831700,PF3D7_0…	PF3D7_0207600,PF3D7_0302200,PF3D7_0309500,PF3D7_0504600,PF3D7_0511800,PF3D7_0512600,PF3D7_0518300,PF3D7_0527000,PF3D7_0608500,PF3D7_0618500,PF3D7_0628100,PF3D7_0714000,PF3D7_0717500,PF3D7_0803800,PF3D7_0822600,PF3D7_0903200,PF3D7_0905400,PF3D7_0917900,PF3D7_0929400,PF3D7_0930300,PF3D7_0934500,PF3D7_0934800,PF3D7_1011400,PF3D7_1015800,PF3D7_1108500,PF3D7_1110700,PF3D7_1115400,PF3D7_1115600,PF3D7_1…	PF3D7_0110700,PF3D7_0322000,PF3D7_0500800,PF3D7_0501300,PF3D7_0512000,PF3D7_0513300,PF3D7_0513700,PF3D7_0621200,PF3D7_0627500,PF3D7_0703500,PF3D7_0708400,PF3D7_0708800,PF3D7_0801000,PF3D7_0802000,PF3D7_0810000,PF3D7_0810600,PF3D7_0814200,PF3D7_0831700,PF3D7_0932300,PF3D7_1003500,PF3D7_1012400,PF3D7_1029600,PF3D7_1103100,PF3D7_1127100,PF3D7_1132200,PF3D7_1238100,PF3D7_1302100,PF3D7_1302800,PF3D7_1…	PF3D7_0109100,PF3D7_0111500,PF3D7_0207600,PF3D7_0302200,PF3D7_0406400,PF3D7_0504600,PF3D7_0512600,PF3D7_0618500,PF3D7_0624600,PF3D7_0628100,PF3D7_0717500,PF3D7_0822600,PF3D7_0905400,PF3D7_0929400,PF3D7_0930300,PF3D7_0934800,PF3D7_1008400,PF3D7_1020100,PF3D7_1110700,PF3D7_1115600,PF3D7_1127600,PF3D7_1136500,PF3D7_1145400,PF3D7_1215000,PF3D7_1230700,PF3D7_1244100,PF3D7_1244600,PF3D7_1248900,PF3D7_1…
Putative flagellar proteins	0.00185361	0.80305	0.881578	1	Putative flagellar proteins	2.05872	1.15077	0.923964	-0.606927		PF3D7_0107000,PF3D7_0422300,PF3D7_0503400,PF3D7_0510800,PF3D7_0607600,PF3D7_0803700,PF3D7_0903700,PF3D7_0905300,PF3D7_0932200,PF3D7_1008700,PF3D7_1023100,PF3D7_1027700,PF3D7_1114000,PF3D7_1122900,PF3D7_1213600,PF3D7_1246200,PF3D7_1426300,PF3D7_1444200,PF3D7_1446600,PF3D7_1465800		PF3D7_0422300,PF3D7_0510800,PF3D7_0607600,PF3D7_0905300,PF3D7_0932200,PF3D7_1023100,PF3D7_1027700,PF3D7_1104600,PF3D7_1122900,PF3D7_1130800,PF3D7_1444200,PF3D7_1465800	PF3D7_0503400,PF3D7_0803700,PF3D7_1213600,PF3D7_1246200	PF3D7_0905300,PF3D7_0922000,PF3D7_1023100,PF3D7_1104600,PF3D7_1122900,PF3D7_1465800	PF3D7_0107000,PF3D7_0607600,PF3D7_0932200,PF3D7_1027700,PF3D7_1246200,PF3D7_1426300,PF3D7_1446600	PF3D7_0922000,PF3D7_1023100,PF3D7_1104600,PF3D7_1122900,PF3D7_1465800	PF3D7_0607600,PF3D7_0927500,PF3D7_0932200,PF3D7_1020100,PF3D7_1246200,PF3D7_1444200,PF3D7_1446600
Putatively exported proteins in early gametocyte proteome	0.657102	0.0812406	7.12152e-06	0.444122	Putatively exported proteins in early gametocyte proteome	1.08813	1.5849	1.9798	1.47667		PF3D7_0104400,PF3D7_0111400,PF3D7_0114000,PF3D7_0201700,PF3D7_0219700,PF3D7_0422000,PF3D7_0731800,PF3D7_0831300,PF3D7_1102500,PF3D7_1102600,PF3D7_1372100,PF3D7_1429600,PF3D7_1477300,PF3D7_1477700	PF3D7_0201800,PF3D7_0220100,PF3D7_0301600,PF3D7_0301700,PF3D7_0424600,PF3D7_0501000,PF3D7_0501100,PF3D7_0501200,PF3D7_0730900,PF3D7_0801000,PF3D7_0831000,PF3D7_0936300,PF3D7_0936600,PF3D7_0936800,PF3D7_1031600,PF3D7_1108700,PF3D7_1148700,PF3D7_1253300,PF3D7_1302000,PF3D7_1353100,PF3D7_1407800,PF3D7_1458000,PF3D7_1478000	PF3D7_0102200,PF3D7_0113900,PF3D7_0114000,PF3D7_0201700,PF3D7_0202200,PF3D7_0220000,PF3D7_0301700,PF3D7_0402100,PF3D7_0422000,PF3D7_0730900,PF3D7_0731100,PF3D7_0731800,PF3D7_0830600,PF3D7_0831300,PF3D7_0935500,PF3D7_0936300,PF3D7_0936400,PF3D7_0936600,PF3D7_0936800,PF3D7_1002100,PF3D7_1102500,PF3D7_1102600,PF3D7_1148700,PF3D7_1149200,PF3D7_1253000,PF3D7_1301700,PF3D7_1353100,PF3D7_1372100,PF3D7_1…	PF3D7_0104200,PF3D7_0111400,PF3D7_0301600,PF3D7_0402400,PF3D7_0424600,PF3D7_0721100,PF3D7_1149100	PF3D7_0114000,PF3D7_0201800,PF3D7_0219700,PF3D7_0220000,PF3D7_0220100,PF3D7_0301600,PF3D7_0301700,PF3D7_0402100,PF3D7_0402400,PF3D7_0424600,PF3D7_0501000,PF3D7_0501200,PF3D7_0730900,PF3D7_0731800,PF3D7_0801000,PF3D7_0830600,PF3D7_0831300,PF3D7_0936300,PF3D7_0936400,PF3D7_0936600,PF3D7_0936800,PF3D7_1016300,PF3D7_1148700,PF3D7_1149100,PF3D7_1149200,PF3D7_1200800,PF3D7_1253000,PF3D7_1302000,PF3D7_1…	PF3D7_0935500,PF3D7_1108700,PF3D7_1429600	PF3D7_0114000,PF3D7_0301600,PF3D7_0301700,PF3D7_0424600,PF3D7_0501000,PF3D7_0501200,PF3D7_0721100,PF3D7_0730900,PF3D7_0801000,PF3D7_0831300,PF3D7_0936400,PF3D7_0936600,PF3D7_0936800,PF3D7_1016300,PF3D7_1149100,PF3D7_1253000,PF3D7_1302000,PF3D7_1372100,PF3D7_1407800,PF3D7_1477300,PF3D7_1477700	PF3D7_0102200,PF3D7_0731100,PF3D7_1149200
Regulation of spindle microtubule dynamics	0.00618098	0.806935	0.94728	1	Regulation of spindle microtubule dynamics	1.9359	1.12966	0.810166	-0.888449		PF3D7_0111000,PF3D7_0319400,PF3D7_0422300,PF3D7_0729900,PF3D7_0803200,PF3D7_0803700,PF3D7_0903700,PF3D7_0920200,PF3D7_1008700,PF3D7_1023100,PF3D7_1026400,PF3D7_1114000,PF3D7_1122900,PF3D7_1211000,PF3D7_1213600,PF3D7_1245100,PF3D7_1426300,PF3D7_1449100,PF3D7_1465800,PF3D7_1473300	PF3D7_1336800	PF3D7_0319400,PF3D7_0422300,PF3D7_0724900,PF3D7_0729900,PF3D7_0803200,PF3D7_0806600,PF3D7_1023100,PF3D7_1037800,PF3D7_1122900,PF3D7_1211000,PF3D7_1245600,PF3D7_1416100,PF3D7_1449100,PF3D7_1465800,PF3D7_1473300	PF3D7_0317500,PF3D7_0708000,PF3D7_0803700,PF3D7_0813200,PF3D7_1213600,PF3D7_1336800	PF3D7_0708000,PF3D7_0724900,PF3D7_0729900,PF3D7_1023100,PF3D7_1122900,PF3D7_1229500,PF3D7_1336800,PF3D7_1465800,PF3D7_1473300	PF3D7_0111000,PF3D7_0309200,PF3D7_0803200,PF3D7_0927000,PF3D7_1020300,PF3D7_1145300,PF3D7_1245100,PF3D7_1426300,PF3D7_1432900,PF3D7_1449100	PF3D7_1023100,PF3D7_1122900,PF3D7_1336800,PF3D7_1465800	PF3D7_0111000,PF3D7_0407900,PF3D7_0724900,PF3D7_0803200,PF3D7_0813200,PF3D7_0927500,PF3D7_1020300,PF3D7_1309400,PF3D7_1432900,PF3D7_1449100
Rhoptry neck and bulb proteins during and after invasion	0.0116344	0.454499	4.05039e-08	0.00071391	Rhoptry neck and bulb proteins during and after invasion	1.91607	1.49425	-1.89806	-1.43319		PF3D7_0203000,PF3D7_0214900,PF3D7_0220800,PF3D7_0302500,PF3D7_0405900,PF3D7_0424200,PF3D7_0501500,PF3D7_0501600,PF3D7_0707300,PF3D7_0722200,PF3D7_0817700,PF3D7_0831600,PF3D7_0905400,PF3D7_0929400,PF3D7_0935800,PF3D7_1116000,PF3D7_1252100,PF3D7_1335300,PF3D7_1335400,PF3D7_1410400,PF3D7_1452000	PF3D7_1320000	PF3D7_0214900,PF3D7_0302200,PF3D7_0302500,PF3D7_0405900,PF3D7_0501600,PF3D7_0707300,PF3D7_0722200,PF3D7_0817700,PF3D7_0831600,PF3D7_0905400,PF3D7_0929400,PF3D7_0935800,PF3D7_1116000,PF3D7_1252100,PF3D7_1320000,PF3D7_1410400,PF3D7_1452000	PF3D7_0318100,PF3D7_1366400		PF3D7_0214900,PF3D7_0220800,PF3D7_0302200,PF3D7_0302500,PF3D7_0405900,PF3D7_0414900,PF3D7_0419700,PF3D7_0423400,PF3D7_0501500,PF3D7_0501600,PF3D7_0613300,PF3D7_0707300,PF3D7_0722200,PF3D7_0817700,PF3D7_0831600,PF3D7_0905400,PF3D7_0929400,PF3D7_0935800,PF3D7_1116000,PF3D7_1252100,PF3D7_1410400,PF3D7_1452000		PF3D7_0203000,PF3D7_0214900,PF3D7_0220800,PF3D7_0302200,PF3D7_0302500,PF3D7_0402300,PF3D7_0405900,PF3D7_0414900,PF3D7_0419700,PF3D7_0423400,PF3D7_0424100,PF3D7_0424200,PF3D7_0501500,PF3D7_0501600,PF3D7_0613300,PF3D7_0707300,PF3D7_0722200,PF3D7_0817700,PF3D7_0831600,PF3D7_0905400,PF3D7_0929400,PF3D7_0935800,PF3D7_1116000,PF3D7_1252100,PF3D7_1335300,PF3D7_1335400,PF3D7_1410400,PF3D7_1452000
Ribosomal structure	4.03667e-08	1.82788e-06	0.737802	0.0185345	Ribosomal structure	-2.50998	-2.12485	1.20265	1.63709		PF3D7_0406800,PF3D7_1413400	PF3D7_0217800,PF3D7_0304400,PF3D7_0306900,PF3D7_0307100,PF3D7_0307200,PF3D7_0309600,PF3D7_0312800,PF3D7_0316800,PF3D7_0317600,PF3D7_0322900,PF3D7_0415900,PF3D7_0419800,PF3D7_0422400,PF3D7_0503800,PF3D7_0507100,PF3D7_0516200,PF3D7_0516900,PF3D7_0517000,PF3D7_0519400,PF3D7_0520000,PF3D7_0611700,PF3D7_0614500,PF3D7_0618300,PF3D7_0705700,PF3D7_0706400,PF3D7_0710600,PF3D7_0719600,PF3D7_0719700,PF3D7_0…		PF3D7_0217800,PF3D7_0219200,PF3D7_0304400,PF3D7_0306900,PF3D7_0307100,PF3D7_0309600,PF3D7_0312800,PF3D7_0317600,PF3D7_0422400,PF3D7_0503800,PF3D7_0507100,PF3D7_0517000,PF3D7_0519400,PF3D7_0520000,PF3D7_0614500,PF3D7_0618300,PF3D7_0705700,PF3D7_0706400,PF3D7_0719600,PF3D7_0719700,PF3D7_0721600,PF3D7_0813900,PF3D7_0814000,PF3D7_0821700,PF3D7_0903900,PF3D7_1003500,PF3D7_1004000,PF3D7_1019400,PF3D7_1…	PF3D7_0304400,PF3D7_0406800,PF3D7_0422400		PF3D7_0506100,PF3D7_1003500,PF3D7_1103100,PF3D7_1124900,PF3D7_1302800,PF3D7_1308300,PF3D7_1338200
Rosette formation between normal and infected RBC	7.28752e-07	2.97036e-05	2.69111e-08	NA	Rosette formation between normal and infected RBC	-1.80507	1.61663	2.01555	NA		PF3D7_0100200,PF3D7_0100300,PF3D7_0425800,PF3D7_0425900,PF3D7_0632500,PF3D7_0832000,PF3D7_1000200,PF3D7_1000400,PF3D7_1000500,PF3D7_1150300,PF3D7_1150400,PF3D7_1200500,PF3D7_1200600,PF3D7_1300300,PF3D7_1372500,PF3D7_1372600	PF3D7_0100100,PF3D7_0115700,PF3D7_0200100,PF3D7_0223500,PF3D7_0300100,PF3D7_0302300,PF3D7_0324900,PF3D7_0400100,PF3D7_0401600,PF3D7_0412700,PF3D7_0412900,PF3D7_0413100,PF3D7_0533100,PF3D7_0601400,PF3D7_0631200,PF3D7_0632800,PF3D7_0700100,PF3D7_0712300,PF3D7_0712400,PF3D7_0712600,PF3D7_0712900,PF3D7_0713300,PF3D7_0733000,PF3D7_0800100,PF3D7_0808700,PF3D7_1040300,PF3D7_1041300,PF3D7_1200400,PF3D7_1…	PF3D7_0100200,PF3D7_0100300,PF3D7_0100400,PF3D7_0400400,PF3D7_0412400,PF3D7_0413400,PF3D7_0420700,PF3D7_0420900,PF3D7_0421100,PF3D7_0421300,PF3D7_0425800,PF3D7_0425900,PF3D7_0426000,PF3D7_0533000,PF3D7_0600200,PF3D7_0600300,PF3D7_0617400,PF3D7_0632500,PF3D7_0632600,PF3D7_0632700,PF3D7_0711700,PF3D7_0712000,PF3D7_0712600,PF3D7_0712800,PF3D7_0800200,PF3D7_0800300,PF3D7_0808600,PF3D7_0809100,PF3D7_0…	PF3D7_0100100,PF3D7_0115400,PF3D7_0115600,PF3D7_0200100,PF3D7_0223100,PF3D7_0400900,PF3D7_0533100,PF3D7_0617600,PF3D7_0631900,PF3D7_0700500,PF3D7_0712900,PF3D7_0732200,PF3D7_0732400,PF3D7_0732900,PF3D7_0832400,PF3D7_0832500,PF3D7_0832900,PF3D7_0900400,PF3D7_1040200,PF3D7_1040300,PF3D7_1040500,PF3D7_1041300,PF3D7_1100400,PF3D7_1100500,PF3D7_1149900,PF3D7_1150200,PF3D7_1200500,PF3D7_1240900,PF3D7_1…	PF3D7_0100400,PF3D7_0102100,PF3D7_0115600,PF3D7_0200100,PF3D7_0223100,PF3D7_0300900,PF3D7_0400400,PF3D7_0401400,PF3D7_0401500,PF3D7_0401600,PF3D7_0402500,PF3D7_0402600,PF3D7_0412400,PF3D7_0420700,PF3D7_0425500,PF3D7_0425800,PF3D7_0425900,PF3D7_0426000,PF3D7_0500600,PF3D7_0533000,PF3D7_0600200,PF3D7_0617600,PF3D7_0631900,PF3D7_0632500,PF3D7_0732200,PF3D7_0800300,PF3D7_0832000,PF3D7_0832100,PF3D7_0…	PF3D7_0100100,PF3D7_0100200,PF3D7_0314800,PF3D7_0632800,PF3D7_0712300,PF3D7_0733000,PF3D7_0808700,PF3D7_1041300,PF3D7_1200500,PF3D7_1255200,PF3D7_1400100,PF3D7_1400200	PF3D7_0100400,PF3D7_0101000,PF3D7_0114600,PF3D7_0200100,PF3D7_0201200,PF3D7_0201300,PF3D7_0300800,PF3D7_0300900,PF3D7_0401400,PF3D7_0401500,PF3D7_0401600,PF3D7_0402500,PF3D7_0413300,PF3D7_0425500,PF3D7_0425900,PF3D7_0426000,PF3D7_0532700,PF3D7_0533000,PF3D7_0600200,PF3D7_0600300,PF3D7_0632500,PF3D7_0732500,PF3D7_0800300,PF3D7_0808900,PF3D7_0832000,PF3D7_0900100,PF3D7_0901400,PF3D7_0901500,PF3D7_0…	PF3D7_0100100,PF3D7_0314800,PF3D7_0400100,PF3D7_0533100,PF3D7_0617400,PF3D7_0632800,PF3D7_0712300,PF3D7_0733000,PF3D7_0805200,PF3D7_0808700,PF3D7_1041300,PF3D7_1200500,PF3D7_1240600,PF3D7_1240900,PF3D7_1255200,PF3D7_1373500,PF3D7_1400100,PF3D7_1400200
S-Glutathionylated proteins	0.000687155	0.272428	0.841789	1	S-Glutathionylated proteins	-1.62255	-1.31009	1.00575	-0.860481		PF3D7_0104400,PF3D7_0105700,PF3D7_0110700,PF3D7_0111500,PF3D7_0207600,PF3D7_0207700,PF3D7_0207800,PF3D7_0302500,PF3D7_0305600,PF3D7_0308200,PF3D7_0316300,PF3D7_0417200,PF3D7_0501500,PF3D7_0501600,PF3D7_0503400,PF3D7_0509100,PF3D7_0513800,PF3D7_0623900,PF3D7_0718500,PF3D7_0802200,PF3D7_0802800,PF3D7_0820700,PF3D7_0902800,PF3D7_0904800,PF3D7_0905400,PF3D7_0919400,PF3D7_0922200,PF3D7_0923800,PF3D7_0…	PF3D7_0110600,PF3D7_0307100,PF3D7_0309600,PF3D7_0317000,PF3D7_0319600,PF3D7_0322000,PF3D7_0323000,PF3D7_0406100,PF3D7_0406400,PF3D7_0419600,PF3D7_0422400,PF3D7_0422500,PF3D7_0424600,PF3D7_0511800,PF3D7_0512200,PF3D7_0512700,PF3D7_0516200,PF3D7_0517000,PF3D7_0520900,PF3D7_0524400,PF3D7_0608800,PF3D7_0610800,PF3D7_0621200,PF3D7_0621800,PF3D7_0622800,PF3D7_0624000,PF3D7_0708400,PF3D7_0708800,PF3D7_0…	PF3D7_0102200,PF3D7_0207600,PF3D7_0207700,PF3D7_0207800,PF3D7_0302500,PF3D7_0501300,PF3D7_0501600,PF3D7_0509100,PF3D7_0802800,PF3D7_0820700,PF3D7_0902800,PF3D7_0905400,PF3D7_0917900,PF3D7_0919400,PF3D7_0927300,PF3D7_0930300,PF3D7_0935800,PF3D7_1018200,PF3D7_1027300,PF3D7_1215000,PF3D7_1223100,PF3D7_1242800,PF3D7_1312600,PF3D7_1335100,PF3D7_1344200,PF3D7_1410400,PF3D7_1472900	PF3D7_0109400,PF3D7_0110700,PF3D7_0111500,PF3D7_0211800,PF3D7_0306300,PF3D7_0307100,PF3D7_0308200,PF3D7_0309600,PF3D7_0317000,PF3D7_0319600,PF3D7_0322000,PF3D7_0417200,PF3D7_0422400,PF3D7_0424600,PF3D7_0503400,PF3D7_0512700,PF3D7_0513300,PF3D7_0513800,PF3D7_0514600,PF3D7_0517000,PF3D7_0517400,PF3D7_0520900,PF3D7_0523100,PF3D7_0527500,PF3D7_0602200,PF3D7_0608500,PF3D7_0621800,PF3D7_0622800,PF3D7_0…	PF3D7_0109400,PF3D7_0110700,PF3D7_0206700,PF3D7_0308200,PF3D7_0317800,PF3D7_0322000,PF3D7_0422400,PF3D7_0424600,PF3D7_0500800,PF3D7_0501300,PF3D7_0512700,PF3D7_0513300,PF3D7_0514600,PF3D7_0523000,PF3D7_0527500,PF3D7_0602200,PF3D7_0610800,PF3D7_0621200,PF3D7_0621800,PF3D7_0626800,PF3D7_0627500,PF3D7_0628000,PF3D7_0708400,PF3D7_0708800,PF3D7_0731600,PF3D7_0802200,PF3D7_0810500,PF3D7_0810800,PF3D7_0…	PF3D7_0108000,PF3D7_0207600,PF3D7_0207700,PF3D7_0207800,PF3D7_0302500,PF3D7_0305600,PF3D7_0305700,PF3D7_0316300,PF3D7_0501500,PF3D7_0501600,PF3D7_0507600,PF3D7_0511800,PF3D7_0512600,PF3D7_0518300,PF3D7_0608500,PF3D7_0714000,PF3D7_0802800,PF3D7_0803800,PF3D7_0820700,PF3D7_0903200,PF3D7_0905400,PF3D7_0917900,PF3D7_0919400,PF3D7_0927300,PF3D7_0930300,PF3D7_0934800,PF3D7_0935800,PF3D7_1011400,PF3D7_1…	PF3D7_0110700,PF3D7_0317800,PF3D7_0322000,PF3D7_0424600,PF3D7_0500800,PF3D7_0501300,PF3D7_0512700,PF3D7_0513300,PF3D7_0523000,PF3D7_0621200,PF3D7_0627500,PF3D7_0708400,PF3D7_0708800,PF3D7_0731600,PF3D7_0810500,PF3D7_0902800,PF3D7_0921000,PF3D7_0926700,PF3D7_0932300,PF3D7_1012400,PF3D7_1016300,PF3D7_1029600,PF3D7_1103100,PF3D7_1121600,PF3D7_1127100,PF3D7_1215300,PF3D7_1224000,PF3D7_1238100,PF3D7_1…	PF3D7_0102200,PF3D7_0105700,PF3D7_0111500,PF3D7_0207600,PF3D7_0207800,PF3D7_0302500,PF3D7_0305700,PF3D7_0406400,PF3D7_0501500,PF3D7_0501600,PF3D7_0507600,PF3D7_0512600,PF3D7_0628200,PF3D7_0802800,PF3D7_0905400,PF3D7_0927300,PF3D7_0930300,PF3D7_0934800,PF3D7_0935800,PF3D7_1018200,PF3D7_1020900,PF3D7_1027300,PF3D7_1115600,PF3D7_1136500,PF3D7_1211800,PF3D7_1211900,PF3D7_1215000,PF3D7_1223100,PF3D7_1…
S-nitrosylated proteins	0.00228147	0.0734391	0.589748	1	S-nitrosylated proteins	-1.60974	-1.41952	1.25652	-0.760872		PF3D7_0107000,PF3D7_0110700,PF3D7_0207600,PF3D7_0303700,PF3D7_0305600,PF3D7_0308200,PF3D7_0417200,PF3D7_0527000,PF3D7_0610400,PF3D7_0613800,PF3D7_0705400,PF3D7_0707300,PF3D7_0802200,PF3D7_0805700,PF3D7_0903700,PF3D7_0904800,PF3D7_0905400,PF3D7_0922200,PF3D7_0929400,PF3D7_0930300,PF3D7_0932200,PF3D7_1008700,PF3D7_1027700,PF3D7_1124600,PF3D7_1211700,PF3D7_1223100,PF3D7_1224500,PF3D7_1235600,PF3D7_1…	PF3D7_0110600,PF3D7_0209800,PF3D7_0306800,PF3D7_0307100,PF3D7_0309600,PF3D7_0319600,PF3D7_0322000,PF3D7_0406100,PF3D7_0406400,PF3D7_0419600,PF3D7_0505800,PF3D7_0511000,PF3D7_0511800,PF3D7_0517000,PF3D7_0520900,PF3D7_0532100,PF3D7_0532300,PF3D7_0605100,PF3D7_0607000,PF3D7_0608800,PF3D7_0610800,PF3D7_0621200,PF3D7_0621800,PF3D7_0622800,PF3D7_0624000,PF3D7_0708400,PF3D7_0708800,PF3D7_0716800,PF3D7_0…	PF3D7_0207600,PF3D7_0220000,PF3D7_0532300,PF3D7_0613800,PF3D7_0707300,PF3D7_0808300,PF3D7_0905400,PF3D7_0917900,PF3D7_0929400,PF3D7_0930300,PF3D7_0932200,PF3D7_1027300,PF3D7_1027700,PF3D7_1223100,PF3D7_1344200,PF3D7_1410400,PF3D7_1436300	PF3D7_0109400,PF3D7_0110700,PF3D7_0209800,PF3D7_0303700,PF3D7_0306200,PF3D7_0306300,PF3D7_0306800,PF3D7_0307100,PF3D7_0308200,PF3D7_0309600,PF3D7_0319600,PF3D7_0320300,PF3D7_0322000,PF3D7_0417200,PF3D7_0511000,PF3D7_0513300,PF3D7_0517000,PF3D7_0517400,PF3D7_0520900,PF3D7_0527000,PF3D7_0527500,PF3D7_0532100,PF3D7_0602200,PF3D7_0608500,PF3D7_0621800,PF3D7_0622800,PF3D7_0624000,PF3D7_0626800,PF3D7_0…	PF3D7_0109400,PF3D7_0110700,PF3D7_0220000,PF3D7_0306200,PF3D7_0308200,PF3D7_0317800,PF3D7_0320300,PF3D7_0322000,PF3D7_0500800,PF3D7_0513300,PF3D7_0527500,PF3D7_0532100,PF3D7_0532300,PF3D7_0602200,PF3D7_0610800,PF3D7_0621200,PF3D7_0621800,PF3D7_0626800,PF3D7_0627500,PF3D7_0708400,PF3D7_0708800,PF3D7_0802000,PF3D7_0802200,PF3D7_0814200,PF3D7_0817300,PF3D7_0818900,PF3D7_0918900,PF3D7_0920800,PF3D7_0…	PF3D7_0107000,PF3D7_0207600,PF3D7_0305600,PF3D7_0511800,PF3D7_0518300,PF3D7_0527000,PF3D7_0608500,PF3D7_0613800,PF3D7_0707300,PF3D7_0805700,PF3D7_0808300,PF3D7_0817900,PF3D7_0903200,PF3D7_0905400,PF3D7_0917900,PF3D7_0929400,PF3D7_0930300,PF3D7_0932200,PF3D7_1010700,PF3D7_1027300,PF3D7_1027700,PF3D7_1031200,PF3D7_1115400,PF3D7_1115600,PF3D7_1130400,PF3D7_1211700,PF3D7_1211800,PF3D7_1212000,PF3D7_1…	PF3D7_0110700,PF3D7_0317800,PF3D7_0322000,PF3D7_0500800,PF3D7_0505800,PF3D7_0512000,PF3D7_0513300,PF3D7_0532100,PF3D7_0532300,PF3D7_0621200,PF3D7_0627500,PF3D7_0708400,PF3D7_0708800,PF3D7_0801800,PF3D7_0802000,PF3D7_0814200,PF3D7_1012400,PF3D7_1016300,PF3D7_1029600,PF3D7_1033400,PF3D7_1132200,PF3D7_1201000,PF3D7_1215300,PF3D7_1325000,PF3D7_1343000,PF3D7_1357900,PF3D7_1407800,PF3D7_1426100,PF3D7_1…	PF3D7_0207600,PF3D7_0406400,PF3D7_0613800,PF3D7_0624600,PF3D7_0704400,PF3D7_0707300,PF3D7_0805700,PF3D7_0807800,PF3D7_0905400,PF3D7_0929400,PF3D7_0930300,PF3D7_0932200,PF3D7_1008400,PF3D7_1027300,PF3D7_1031200,PF3D7_1115600,PF3D7_1211800,PF3D7_1223100,PF3D7_1246200,PF3D7_1311900,PF3D7_1356300,PF3D7_1410400,PF3D7_1416500,PF3D7_1436300,PF3D7_1446600,PF3D7_1453800,PF3D7_1466300
Splicing and non-sense-mediated decay factors	0.00296729	0.369516	0.933758	1	Splicing and non-sense-mediated decay factors	-1.85142	-1.48101	0.841311	0.58483			PF3D7_0209800,PF3D7_0218700,PF3D7_0302000,PF3D7_0308600,PF3D7_0308900,PF3D7_0405400,PF3D7_0409100,PF3D7_0422500,PF3D7_0503300,PF3D7_0517300,PF3D7_0614400,PF3D7_0619900,PF3D7_0623600,PF3D7_0722500,PF3D7_0822800,PF3D7_0924700,PF3D7_1003800,PF3D7_1022400,PF3D7_1030100,PF3D7_1031600,PF3D7_1033600,PF3D7_1110200,PF3D7_1125500,PF3D7_1126900,PF3D7_1317000,PF3D7_1325000,PF3D7_1343900,PF3D7_1350200,PF3D7_1…		PF3D7_0209800,PF3D7_0503300,PF3D7_0925800,PF3D7_1003800,PF3D7_1018600,PF3D7_1107000,PF3D7_1325000	PF3D7_0409100,PF3D7_0925800,PF3D7_1123900		PF3D7_1126900,PF3D7_1325000	PF3D7_0818000,PF3D7_1018600,PF3D7_1317000
Splicing of pre-mRNA	0.00400162	0.286499	0.815443	1	Splicing of pre-mRNA	-1.77314	-1.49208	1.07971	0.602838		PF3D7_0103600,PF3D7_0320800,PF3D7_0405000,PF3D7_1106600,PF3D7_1107100,PF3D7_1475200	PF3D7_0209800,PF3D7_0218400,PF3D7_0218700,PF3D7_0302000,PF3D7_0308600,PF3D7_0308900,PF3D7_0405400,PF3D7_0409100,PF3D7_0422500,PF3D7_0503300,PF3D7_0517300,PF3D7_0619900,PF3D7_0623600,PF3D7_0722500,PF3D7_0804000,PF3D7_0821300,PF3D7_0822800,PF3D7_0903400,PF3D7_0917600,PF3D7_0920900,PF3D7_0924700,PF3D7_1003800,PF3D7_1004400,PF3D7_1022400,PF3D7_1030100,PF3D7_1033600,PF3D7_1110200,PF3D7_1119800,PF3D7_1…	PF3D7_1107100	PF3D7_0103600,PF3D7_0209800,PF3D7_0320800,PF3D7_0503300,PF3D7_0623700,PF3D7_0804000,PF3D7_0810600,PF3D7_1003800,PF3D7_1004400,PF3D7_1106600,PF3D7_1130200,PF3D7_1302700,PF3D7_1321700,PF3D7_1340600,PF3D7_1341200,PF3D7_1452700	PF3D7_0103600,PF3D7_0405000,PF3D7_0409100,PF3D7_0411400,PF3D7_0602100,PF3D7_0705600,PF3D7_0810600,PF3D7_0903400,PF3D7_1004400,PF3D7_1018500,PF3D7_1106600,PF3D7_1238300,PF3D7_1302700,PF3D7_1402700,PF3D7_1418900,PF3D7_1445900,PF3D7_1452700,PF3D7_1468700	PF3D7_1107100,PF3D7_1230700	PF3D7_0810600,PF3D7_1238300,PF3D7_1246600	PF3D7_0323500,PF3D7_0818000,PF3D7_1107100,PF3D7_1230700
Structure of telomere and sub-telomeric regions	0.0158222	9.14089e-05	2.69111e-08	NA	Structure of telomere and sub-telomeric regions	-1.51868	1.61542	2.133	NA		PF3D7_0100200,PF3D7_0100300,PF3D7_0114000,PF3D7_0114300,PF3D7_0425900,PF3D7_0632500,PF3D7_0832000,PF3D7_1000200,PF3D7_1000400,PF3D7_1000500,PF3D7_1150300,PF3D7_1150400,PF3D7_1200500,PF3D7_1200600,PF3D7_1209300,PF3D7_1300300,PF3D7_1372500,PF3D7_1372600	PF3D7_0100100,PF3D7_0114500,PF3D7_0115700,PF3D7_0200100,PF3D7_0223500,PF3D7_0300100,PF3D7_0324900,PF3D7_0400100,PF3D7_0401600,PF3D7_0412700,PF3D7_0412900,PF3D7_0413100,PF3D7_0533100,PF3D7_0632800,PF3D7_0700100,PF3D7_0701600,PF3D7_0712300,PF3D7_0712400,PF3D7_0712600,PF3D7_0712900,PF3D7_0733000,PF3D7_0800100,PF3D7_0808700,PF3D7_1040300,PF3D7_1041300,PF3D7_1200400,PF3D7_1219300,PF3D7_1240400,PF3D7_1…	PF3D7_0100200,PF3D7_0100300,PF3D7_0100400,PF3D7_0114000,PF3D7_0114300,PF3D7_0114500,PF3D7_0400400,PF3D7_0412400,PF3D7_0420700,PF3D7_0420900,PF3D7_0421100,PF3D7_0421300,PF3D7_0425900,PF3D7_0426000,PF3D7_0533000,PF3D7_0600200,PF3D7_0600300,PF3D7_0632500,PF3D7_0632600,PF3D7_0632700,PF3D7_0711700,PF3D7_0712000,PF3D7_0712600,PF3D7_0712800,PF3D7_0800200,PF3D7_0800300,PF3D7_0808600,PF3D7_0809100,PF3D7_0…	PF3D7_0100100,PF3D7_0115400,PF3D7_0115600,PF3D7_0200100,PF3D7_0223100,PF3D7_0324100,PF3D7_0400900,PF3D7_0533100,PF3D7_0617600,PF3D7_0631400,PF3D7_0631900,PF3D7_0700500,PF3D7_0701600,PF3D7_0712900,PF3D7_0732200,PF3D7_0732400,PF3D7_0732900,PF3D7_0832400,PF3D7_0832500,PF3D7_0832900,PF3D7_0900400,PF3D7_1040200,PF3D7_1040300,PF3D7_1040500,PF3D7_1041300,PF3D7_1100400,PF3D7_1100500,PF3D7_1100800,PF3D7_1…	PF3D7_0100400,PF3D7_0102100,PF3D7_0114000,PF3D7_0114100,PF3D7_0114200,PF3D7_0114300,PF3D7_0114500,PF3D7_0115600,PF3D7_0200100,PF3D7_0223100,PF3D7_0300900,PF3D7_0400400,PF3D7_0401400,PF3D7_0401500,PF3D7_0401600,PF3D7_0402500,PF3D7_0402600,PF3D7_0412400,PF3D7_0420700,PF3D7_0425500,PF3D7_0425900,PF3D7_0426000,PF3D7_0500600,PF3D7_0533000,PF3D7_0600200,PF3D7_0601200,PF3D7_0617600,PF3D7_0631400,PF3D7_0…	PF3D7_0100100,PF3D7_0100200,PF3D7_0632800,PF3D7_0712300,PF3D7_0733000,PF3D7_0808700,PF3D7_1041300,PF3D7_1200500,PF3D7_1209300,PF3D7_1255200,PF3D7_1400200	PF3D7_0100400,PF3D7_0101000,PF3D7_0114000,PF3D7_0114300,PF3D7_0114500,PF3D7_0114600,PF3D7_0200100,PF3D7_0201200,PF3D7_0201300,PF3D7_0300800,PF3D7_0300900,PF3D7_0401400,PF3D7_0401500,PF3D7_0401600,PF3D7_0402500,PF3D7_0413300,PF3D7_0425500,PF3D7_0425900,PF3D7_0426000,PF3D7_0533000,PF3D7_0600200,PF3D7_0600300,PF3D7_0601200,PF3D7_0632500,PF3D7_0700800,PF3D7_0701600,PF3D7_0713100,PF3D7_0732500,PF3D7_0…	PF3D7_0100100,PF3D7_0400100,PF3D7_0533100,PF3D7_0632800,PF3D7_0712300,PF3D7_0733000,PF3D7_0805200,PF3D7_0808700,PF3D7_1041300,PF3D7_1200500,PF3D7_1209300,PF3D7_1240600,PF3D7_1255200,PF3D7_1373500,PF3D7_1400200
Subcellular localization of proteins involved in invasion	0.000132174	0.00137492	2.69111e-08	1.2065e-07	Subcellular localization of proteins involved in invasion	2.09445	1.66921	-2.03014	-1.40803		PF3D7_0113100,PF3D7_0113600,PF3D7_0206800,PF3D7_0207000,PF3D7_0207500,PF3D7_0207600,PF3D7_0207700,PF3D7_0207800,PF3D7_0210600,PF3D7_0212600,PF3D7_0214900,PF3D7_0220800,PF3D7_0302500,PF3D7_0402200,PF3D7_0405900,PF3D7_0414600,PF3D7_0424200,PF3D7_0424300,PF3D7_0424400,PF3D7_0501500,PF3D7_0501600,PF3D7_0620400,PF3D7_0707300,PF3D7_0722200,PF3D7_0800700,PF3D7_0817700,PF3D7_0831600,PF3D7_0905400,PF3D7_0…	PF3D7_0820500,PF3D7_1104400,PF3D7_1320000,PF3D7_1420700,PF3D7_1466900	PF3D7_0102500,PF3D7_0113100,PF3D7_0113600,PF3D7_0115000,PF3D7_0206800,PF3D7_0207500,PF3D7_0207600,PF3D7_0207700,PF3D7_0207800,PF3D7_0214900,PF3D7_0302200,PF3D7_0302500,PF3D7_0402200,PF3D7_0405900,PF3D7_0424400,PF3D7_0501600,PF3D7_0502400,PF3D7_0508000,PF3D7_0707300,PF3D7_0722200,PF3D7_0731500,PF3D7_0800700,PF3D7_0817700,PF3D7_0830800,PF3D7_0831100,PF3D7_0831600,PF3D7_0905400,PF3D7_0929400,PF3D7_0…	PF3D7_0206900,PF3D7_0917000,PF3D7_1035500,PF3D7_1366400	PF3D7_0113100,PF3D7_0424400,PF3D7_0502400,PF3D7_0800700,PF3D7_0830800,PF3D7_0831100,PF3D7_1036300,PF3D7_1301800,PF3D7_1420700,PF3D7_1477600	PF3D7_0102500,PF3D7_0206800,PF3D7_0207000,PF3D7_0207500,PF3D7_0207600,PF3D7_0207700,PF3D7_0207800,PF3D7_0210600,PF3D7_0214900,PF3D7_0220800,PF3D7_0302200,PF3D7_0302500,PF3D7_0404900,PF3D7_0405900,PF3D7_0414600,PF3D7_0419700,PF3D7_0423400,PF3D7_0501500,PF3D7_0501600,PF3D7_0508000,PF3D7_0612700,PF3D7_0613300,PF3D7_0620400,PF3D7_0707300,PF3D7_0722200,PF3D7_0817700,PF3D7_0831600,PF3D7_0905400,PF3D7_0…	PF3D7_0800700,PF3D7_0830800,PF3D7_1477600	PF3D7_0102500,PF3D7_0206800,PF3D7_0206900,PF3D7_0207000,PF3D7_0207500,PF3D7_0207600,PF3D7_0207800,PF3D7_0210600,PF3D7_0212600,PF3D7_0214900,PF3D7_0220800,PF3D7_0302200,PF3D7_0302500,PF3D7_0316000,PF3D7_0323400,PF3D7_0402200,PF3D7_0402300,PF3D7_0404900,PF3D7_0405900,PF3D7_0414600,PF3D7_0419700,PF3D7_0423400,PF3D7_0424100,PF3D7_0424200,PF3D7_0424300,PF3D7_0501500,PF3D7_0501600,PF3D7_0508000,PF3D7_0…
Subcellular location of exported proteins	0.000687155	0.370091	0.0597022	1	Subcellular location of exported proteins	-1.92343	1.51546	1.73967	-0.711793		PF3D7_0202100,PF3D7_0219700,PF3D7_1016500	PF3D7_0201900,PF3D7_0219800,PF3D7_0410000,PF3D7_0424000,PF3D7_0501100,PF3D7_0501200,PF3D7_0532400,PF3D7_0701600,PF3D7_0801000,PF3D7_0936800,PF3D7_1016700,PF3D7_1105600,PF3D7_1116800,PF3D7_1148700,PF3D7_1323500,PF3D7_1345100,PF3D7_1436300,PF3D7_1471100	PF3D7_0102200,PF3D7_0201900,PF3D7_0202000,PF3D7_0202200,PF3D7_0410000,PF3D7_0501300,PF3D7_0532200,PF3D7_0935900,PF3D7_0936000,PF3D7_0936800,PF3D7_1001700,PF3D7_1001800,PF3D7_1016500,PF3D7_1016600,PF3D7_1016800,PF3D7_1116800,PF3D7_1148700,PF3D7_1353200,PF3D7_1370300,PF3D7_1436300	PF3D7_0324100,PF3D7_0424000,PF3D7_0631400,PF3D7_0701600,PF3D7_0831700,PF3D7_1016700,PF3D7_1100800,PF3D7_1471100	PF3D7_0201900,PF3D7_0202000,PF3D7_0219700,PF3D7_0410000,PF3D7_0501200,PF3D7_0501300,PF3D7_0532400,PF3D7_0631400,PF3D7_0701600,PF3D7_0713100,PF3D7_0801000,PF3D7_0831700,PF3D7_0935900,PF3D7_0936800,PF3D7_1016700,PF3D7_1100800,PF3D7_1116800,PF3D7_1148700,PF3D7_1345100,PF3D7_1436300,PF3D7_1471100	PF3D7_0219800,PF3D7_1001700,PF3D7_1001800,PF3D7_1323500	PF3D7_0202000,PF3D7_0501200,PF3D7_0501300,PF3D7_0532400,PF3D7_0701600,PF3D7_0713100,PF3D7_0801000,PF3D7_0831700,PF3D7_0936800,PF3D7_1100800,PF3D7_1471100	PF3D7_0102200,PF3D7_0202100,PF3D7_0219800,PF3D7_0410000,PF3D7_1001700,PF3D7_1001800,PF3D7_1016800,PF3D7_1116800,PF3D7_1436300
The proteome of the apicoplast	0.0758068	0.000240408	0.994801	1	The proteome of the apicoplast	1.41878	-1.78147	-0.798025	-0.422237		PF3D7_0103600,PF3D7_0104400,PF3D7_0111500,PF3D7_0203900,PF3D7_0208600,PF3D7_0211400,PF3D7_0219500,PF3D7_0307400,PF3D7_0312100,PF3D7_0316300,PF3D7_0408900,PF3D7_0410700,PF3D7_0414700,PF3D7_0416100,PF3D7_0504200,PF3D7_0504400,PF3D7_0508200,PF3D7_0522500,PF3D7_0530200,PF3D7_0604700,PF3D7_0607300,PF3D7_0613400,PF3D7_0615100,PF3D7_0626300,PF3D7_0628800,PF3D7_0707800,PF3D7_0716600,PF3D7_0729200,PF3D7_0…	PF3D7_0316900,PF3D7_0405400,PF3D7_0407200,PF3D7_0409400,PF3D7_0508300,PF3D7_0516300,PF3D7_0516600,PF3D7_0622200,PF3D7_0623200,PF3D7_0627700,PF3D7_0823600,PF3D7_0918800,PF3D7_1120500,PF3D7_1126000,PF3D7_1133800,PF3D7_1360800,PF3D7_1367700,PF3D7_1420400,PF3D7_1446200	PF3D7_0508200,PF3D7_0615100,PF3D7_0913500,PF3D7_0922900,PF3D7_0926400,PF3D7_1114800,PF3D7_1124500,PF3D7_1234600,PF3D7_1469600	PF3D7_0103600,PF3D7_0111500,PF3D7_0203900,PF3D7_0204600,PF3D7_0208600,PF3D7_0218300,PF3D7_0302600,PF3D7_0307400,PF3D7_0311600,PF3D7_0408900,PF3D7_0409400,PF3D7_0420200,PF3D7_0504200,PF3D7_0504400,PF3D7_0508300,PF3D7_0508800,PF3D7_0509600,PF3D7_0516600,PF3D7_0518100,PF3D7_0602400,PF3D7_0628800,PF3D7_0707800,PF3D7_0711000,PF3D7_0731600,PF3D7_0813700,PF3D7_0816600,PF3D7_0817100,PF3D7_0828200,PF3D7_0…	PF3D7_0103600,PF3D7_0203900,PF3D7_0204600,PF3D7_0206100,PF3D7_0409400,PF3D7_0514300,PF3D7_0516300,PF3D7_0731600,PF3D7_0817100,PF3D7_0828200,PF3D7_0914000,PF3D7_1009600,PF3D7_1015200,PF3D7_1020800,PF3D7_1037100,PF3D7_1207600,PF3D7_1225100,PF3D7_1249900,PF3D7_1367700,PF3D7_1405400,PF3D7_1420400,PF3D7_1428600,PF3D7_1440300,PF3D7_1446200,PF3D7_1455900	PF3D7_0108700,PF3D7_0307400,PF3D7_0316300,PF3D7_0409700,PF3D7_0416100,PF3D7_0507200,PF3D7_0508200,PF3D7_0530200,PF3D7_0613400,PF3D7_0626300,PF3D7_0804400,PF3D7_0811900,PF3D7_0904700,PF3D7_0907800,PF3D7_0913500,PF3D7_0926400,PF3D7_0932600,PF3D7_1106100,PF3D7_1114800,PF3D7_1133800,PF3D7_1137500,PF3D7_1212000,PF3D7_1307600,PF3D7_1308800,PF3D7_1320100,PF3D7_1340800,PF3D7_1344600,PF3D7_1358000,PF3D7_1…	PF3D7_0422100,PF3D7_0514300,PF3D7_0731600,PF3D7_0817100,PF3D7_1207600,PF3D7_1221700,PF3D7_1249900,PF3D7_1367700,PF3D7_1372400,PF3D7_1455900	PF3D7_0111500,PF3D7_0409700,PF3D7_0416100,PF3D7_0507200,PF3D7_1114800,PF3D7_1209600,PF3D7_1304100,PF3D7_1329700,PF3D7_1344600,PF3D7_1443700,PF3D7_1472700
Top ranked surface exposed proteins	0.510011	0.76096	0.0553109	0.00674357	Top ranked surface exposed proteins	1.17752	1.16363	-1.58427	-1.2855		PF3D7_0214900,PF3D7_0307400,PF3D7_0314000,PF3D7_0405900,PF3D7_0406200,PF3D7_0422300,PF3D7_0501600,PF3D7_0525800,PF3D7_0604700,PF3D7_0903700,PF3D7_0905400,PF3D7_0918000,PF3D7_0922200,PF3D7_0929400,PF3D7_0930300,PF3D7_1008700,PF3D7_1034400,PF3D7_1108500,PF3D7_1114800,PF3D7_1132800,PF3D7_1133400,PF3D7_1224500,PF3D7_1235700,PF3D7_1239500,PF3D7_1246200,PF3D7_1252100,PF3D7_1323700,PF3D7_1406800,PF3D7_1…	PF3D7_0110400,PF3D7_0307100,PF3D7_0309600,PF3D7_0319600,PF3D7_0516200,PF3D7_0516300,PF3D7_0519200,PF3D7_0526900,PF3D7_0607000,PF3D7_0621800,PF3D7_0624000,PF3D7_0708400,PF3D7_0813600,PF3D7_0917900,PF3D7_0920800,PF3D7_1010700,PF3D7_1011700,PF3D7_1015900,PF3D7_1037300,PF3D7_1107800,PF3D7_1108000,PF3D7_1108600,PF3D7_1116700,PF3D7_1116800,PF3D7_1120500,PF3D7_1129100,PF3D7_1211900,PF3D7_1241900,PF3D7_1…	PF3D7_0214900,PF3D7_0302200,PF3D7_0310400,PF3D7_0405900,PF3D7_0406200,PF3D7_0408700,PF3D7_0422300,PF3D7_0501600,PF3D7_0502400,PF3D7_0506900,PF3D7_0508000,PF3D7_0905400,PF3D7_0917900,PF3D7_0918000,PF3D7_0929400,PF3D7_0930300,PF3D7_1021400,PF3D7_1107800,PF3D7_1108500,PF3D7_1114800,PF3D7_1116800,PF3D7_1132800,PF3D7_1133400,PF3D7_1141800,PF3D7_1252100,PF3D7_1323700,PF3D7_1344200,PF3D7_1406800,PF3D7_1…	PF3D7_0307100,PF3D7_0307400,PF3D7_0309600,PF3D7_0319600,PF3D7_0320300,PF3D7_0513300,PF3D7_0602200,PF3D7_0621800,PF3D7_0624000,PF3D7_0708400,PF3D7_0907900,PF3D7_0922500,PF3D7_1015600,PF3D7_1015900,PF3D7_1034400,PF3D7_1232100,PF3D7_1246200,PF3D7_1247400,PF3D7_1331800,PF3D7_1333000,PF3D7_1342400,PF3D7_1357900,PF3D7_1358500,PF3D7_1409800,PF3D7_1416900,PF3D7_1440200,PF3D7_1453700,PF3D7_1454400,PF3D7_1…	PF3D7_0320300,PF3D7_0406200,PF3D7_0502400,PF3D7_0513300,PF3D7_0516300,PF3D7_0602200,PF3D7_0621800,PF3D7_0627500,PF3D7_0708400,PF3D7_0818900,PF3D7_0920800,PF3D7_0922500,PF3D7_1015600,PF3D7_1015900,PF3D7_1025600,PF3D7_1037300,PF3D7_1116700,PF3D7_1116800,PF3D7_1129100,PF3D7_1147800,PF3D7_1211900,PF3D7_1244800,PF3D7_1247400,PF3D7_1357900,PF3D7_1358500,PF3D7_1416900,PF3D7_1444800,PF3D7_1453700,PF3D7_1…	PF3D7_0214900,PF3D7_0302200,PF3D7_0307400,PF3D7_0310400,PF3D7_0314000,PF3D7_0404900,PF3D7_0405900,PF3D7_0501600,PF3D7_0506900,PF3D7_0508000,PF3D7_0525800,PF3D7_0822600,PF3D7_0904700,PF3D7_0905400,PF3D7_0909500,PF3D7_0917900,PF3D7_0918000,PF3D7_0929400,PF3D7_0930300,PF3D7_1010700,PF3D7_1021400,PF3D7_1108500,PF3D7_1114800,PF3D7_1115600,PF3D7_1132800,PF3D7_1133400,PF3D7_1141800,PF3D7_1224500,PF3D7_1…	PF3D7_0406200,PF3D7_0422100,PF3D7_0513300,PF3D7_0627500,PF3D7_0702900,PF3D7_0708400,PF3D7_1357900,PF3D7_1453700,PF3D7_1475400	PF3D7_0214900,PF3D7_0302200,PF3D7_0404900,PF3D7_0405900,PF3D7_0501600,PF3D7_0506900,PF3D7_0508000,PF3D7_0520500,PF3D7_0525800,PF3D7_0822600,PF3D7_0828800,PF3D7_0905400,PF3D7_0909500,PF3D7_0918000,PF3D7_0929400,PF3D7_0930300,PF3D7_1107800,PF3D7_1114800,PF3D7_1115600,PF3D7_1116800,PF3D7_1132800,PF3D7_1133400,PF3D7_1141800,PF3D7_1211900,PF3D7_1246200,PF3D7_1252100,PF3D7_1311900,PF3D7_1323700,PF3D7_1…
Total palmitome of Plasmodium falciparum	0.00989088	0.89383	0.727091	0.983224	Total palmitome of Plasmodium falciparum	-1.47378	0.996206	-1.12581	-1.06867		PF3D7_0207500,PF3D7_0207600,PF3D7_0217500,PF3D7_0220800,PF3D7_0302500,PF3D7_0303400,PF3D7_0303700,PF3D7_0305600,PF3D7_0306400,PF3D7_0308200,PF3D7_0320700,PF3D7_0320800,PF3D7_0405900,PF3D7_0413500,PF3D7_0501500,PF3D7_0501600,PF3D7_0503400,PF3D7_0504600,PF3D7_0513600,PF3D7_0515700,PF3D7_0525800,PF3D7_0604100,PF3D7_0604700,PF3D7_0612200,PF3D7_0613900,PF3D7_0617800,PF3D7_0617900,PF3D7_0620400,PF3D7_0…	PF3D7_0102600,PF3D7_0107500,PF3D7_0220200,PF3D7_0306900,PF3D7_0308600,PF3D7_0309600,PF3D7_0316600,PF3D7_0316900,PF3D7_0317000,PF3D7_0317600,PF3D7_0319700,PF3D7_0322000,PF3D7_0406100,PF3D7_0407200,PF3D7_0409400,PF3D7_0417300,PF3D7_0424500,PF3D7_0501000,PF3D7_0501200,PF3D7_0508300,PF3D7_0517000,PF3D7_0520900,PF3D7_0532100,PF3D7_0532300,PF3D7_0608800,PF3D7_0609100,PF3D7_0609200,PF3D7_0614300,PF3D7_0…	PF3D7_0102200,PF3D7_0102600,PF3D7_0113900,PF3D7_0202000,PF3D7_0202200,PF3D7_0207500,PF3D7_0207600,PF3D7_0215300,PF3D7_0217500,PF3D7_0302500,PF3D7_0303400,PF3D7_0304100,PF3D7_0405900,PF3D7_0413500,PF3D7_0424500,PF3D7_0501600,PF3D7_0504600,PF3D7_0506900,PF3D7_0508000,PF3D7_0511200,PF3D7_0515700,PF3D7_0532300,PF3D7_0604100,PF3D7_0612200,PF3D7_0626100,PF3D7_0707300,PF3D7_0800200,PF3D7_0816200,PF3D7_0…	PF3D7_0103200,PF3D7_0115600,PF3D7_0211800,PF3D7_0221200,PF3D7_0223100,PF3D7_0303700,PF3D7_0306900,PF3D7_0308200,PF3D7_0309600,PF3D7_0317000,PF3D7_0317600,PF3D7_0318100,PF3D7_0320700,PF3D7_0320800,PF3D7_0322000,PF3D7_0402000,PF3D7_0409400,PF3D7_0503400,PF3D7_0508300,PF3D7_0508800,PF3D7_0513300,PF3D7_0513600,PF3D7_0517000,PF3D7_0520900,PF3D7_0523100,PF3D7_0532100,PF3D7_0608700,PF3D7_0609200,PF3D7_0…	PF3D7_0103200,PF3D7_0107500,PF3D7_0115600,PF3D7_0202000,PF3D7_0220200,PF3D7_0221200,PF3D7_0223100,PF3D7_0300900,PF3D7_0308200,PF3D7_0319700,PF3D7_0322000,PF3D7_0402000,PF3D7_0409400,PF3D7_0424500,PF3D7_0500800,PF3D7_0501000,PF3D7_0501200,PF3D7_0513300,PF3D7_0523000,PF3D7_0532100,PF3D7_0532300,PF3D7_0601200,PF3D7_0617000,PF3D7_0617600,PF3D7_0621200,PF3D7_0626100,PF3D7_0626800,PF3D7_0627500,PF3D7_0…	PF3D7_0106800,PF3D7_0207500,PF3D7_0207600,PF3D7_0217500,PF3D7_0220800,PF3D7_0302500,PF3D7_0303400,PF3D7_0304100,PF3D7_0305600,PF3D7_0306400,PF3D7_0316700,PF3D7_0405900,PF3D7_0413500,PF3D7_0419700,PF3D7_0501500,PF3D7_0501600,PF3D7_0504600,PF3D7_0506900,PF3D7_0508000,PF3D7_0511200,PF3D7_0515700,PF3D7_0525800,PF3D7_0604100,PF3D7_0612200,PF3D7_0612700,PF3D7_0613300,PF3D7_0613900,PF3D7_0614300,PF3D7_0…	PF3D7_0202000,PF3D7_0220200,PF3D7_0221200,PF3D7_0300900,PF3D7_0322000,PF3D7_0402000,PF3D7_0500800,PF3D7_0501000,PF3D7_0501200,PF3D7_0513300,PF3D7_0523000,PF3D7_0532100,PF3D7_0532300,PF3D7_0601200,PF3D7_0621200,PF3D7_0627500,PF3D7_0702500,PF3D7_0708400,PF3D7_0708800,PF3D7_0709000,PF3D7_0713100,PF3D7_0731600,PF3D7_0824400,PF3D7_0901800,PF3D7_0936800,PF3D7_1012400,PF3D7_1016300,PF3D7_1028400,PF3D7_1…	PF3D7_0102200,PF3D7_0104800,PF3D7_0207500,PF3D7_0207600,PF3D7_0217500,PF3D7_0220800,PF3D7_0302500,PF3D7_0303400,PF3D7_0304100,PF3D7_0316700,PF3D7_0405900,PF3D7_0419700,PF3D7_0501500,PF3D7_0501600,PF3D7_0504600,PF3D7_0506900,PF3D7_0508000,PF3D7_0515700,PF3D7_0525800,PF3D7_0604100,PF3D7_0609100,PF3D7_0612200,PF3D7_0612700,PF3D7_0613300,PF3D7_0613900,PF3D7_0617900,PF3D7_0620400,PF3D7_0628300,PF3D7_0…
Transcriptomic response of dihydroartemisinin (DHA) treated K1 strain trophozoites	0.579468	0.000553206	8.15644e-05	1	Transcriptomic response of dihydroartemisinin (DHA) treated K1 strain trophozoites	-1.16033	1.71667	1.95178	-0.828799		PF3D7_0114000,PF3D7_0214300,PF3D7_0424300,PF3D7_0514500,PF3D7_0918700,PF3D7_0927200,PF3D7_1117000,PF3D7_1135600,PF3D7_1200700,PF3D7_1226100,PF3D7_1372600,PF3D7_1465800,PF3D7_1473700,PF3D7_1474000	PF3D7_0102600,PF3D7_0220300,PF3D7_0220500,PF3D7_0401800,PF3D7_0424500,PF3D7_0424700,PF3D7_0605100,PF3D7_0702200,PF3D7_0726200,PF3D7_0730800,PF3D7_0730900,PF3D7_1016700,PF3D7_1201100,PF3D7_1353100,PF3D7_1401500,PF3D7_1446200	PF3D7_0102600,PF3D7_0114000,PF3D7_0202200,PF3D7_0214300,PF3D7_0215300,PF3D7_0220300,PF3D7_0220500,PF3D7_0424500,PF3D7_0424700,PF3D7_0502400,PF3D7_0514500,PF3D7_0532600,PF3D7_0702100,PF3D7_0702200,PF3D7_0730800,PF3D7_0730900,PF3D7_0805100,PF3D7_0806600,PF3D7_0830500,PF3D7_0902300,PF3D7_0918700,PF3D7_0927200,PF3D7_1038800,PF3D7_1148900,PF3D7_1200700,PF3D7_1221400,PF3D7_1226100,PF3D7_1350900,PF3D7_1…	PF3D7_0321500,PF3D7_0513300,PF3D7_1010000,PF3D7_1016700	PF3D7_0114000,PF3D7_0214300,PF3D7_0220300,PF3D7_0401800,PF3D7_0424500,PF3D7_0424700,PF3D7_0502400,PF3D7_0513300,PF3D7_0532600,PF3D7_0604600,PF3D7_0622000,PF3D7_0627500,PF3D7_0702200,PF3D7_0714400,PF3D7_0726200,PF3D7_0730800,PF3D7_0730900,PF3D7_0830500,PF3D7_0902300,PF3D7_0902600,PF3D7_0927200,PF3D7_1016700,PF3D7_1030300,PF3D7_1038800,PF3D7_1135600,PF3D7_1200700,PF3D7_1201100,PF3D7_1353100,PF3D7_1…	PF3D7_0629300,PF3D7_0805100,PF3D7_1113300,PF3D7_1455300	PF3D7_0114000,PF3D7_0214300,PF3D7_0220300,PF3D7_0424700,PF3D7_0513300,PF3D7_0532600,PF3D7_0622000,PF3D7_0627500,PF3D7_0714400,PF3D7_0718700,PF3D7_0726200,PF3D7_0730900,PF3D7_1030300,PF3D7_1039200,PF3D7_1372600,PF3D7_1465800,PF3D7_1473700	PF3D7_0220500,PF3D7_0424300,PF3D7_0629300,PF3D7_0702200,PF3D7_0805100,PF3D7_0830500,PF3D7_0918700,PF3D7_0919200,PF3D7_0931900,PF3D7_1221400,PF3D7_1455300
Transcripts translationally regulated in asexual blood stages	0.441131	0.779543	0.728087	0.00418409	Transcripts translationally regulated in asexual blood stages	1.19184	1.10541	-1.13052	-1.21465		PF3D7_0206800,PF3D7_0207600,PF3D7_0207700,PF3D7_0302500,PF3D7_0308200,PF3D7_0403900,PF3D7_0406200,PF3D7_0423700,PF3D7_0423800,PF3D7_0501500,PF3D7_0501600,PF3D7_0503400,PF3D7_0525800,PF3D7_0613400,PF3D7_0613900,PF3D7_0718500,PF3D7_0722200,PF3D7_0802200,PF3D7_0816600,PF3D7_0817100,PF3D7_0817700,PF3D7_0903700,PF3D7_0905400,PF3D7_0918000,PF3D7_0919400,PF3D7_0922200,PF3D7_0929400,PF3D7_0930300,PF3D7_0…	PF3D7_0113000,PF3D7_0209800,PF3D7_0220100,PF3D7_0307100,PF3D7_0317000,PF3D7_0319600,PF3D7_0322000,PF3D7_0323000,PF3D7_0401800,PF3D7_0406400,PF3D7_0418200,PF3D7_0419600,PF3D7_0501100,PF3D7_0501200,PF3D7_0505800,PF3D7_0511000,PF3D7_0511800,PF3D7_0516300,PF3D7_0532100,PF3D7_0608800,PF3D7_0611700,PF3D7_0612100,PF3D7_0621800,PF3D7_0624000,PF3D7_0705700,PF3D7_0708400,PF3D7_0708800,PF3D7_0716800,PF3D7_0…	PF3D7_0102500,PF3D7_0109000,PF3D7_0113000,PF3D7_0113900,PF3D7_0202500,PF3D7_0206800,PF3D7_0207600,PF3D7_0207700,PF3D7_0302500,PF3D7_0310400,PF3D7_0403900,PF3D7_0406200,PF3D7_0423700,PF3D7_0423800,PF3D7_0501600,PF3D7_0508000,PF3D7_0511200,PF3D7_0532600,PF3D7_0701900,PF3D7_0722200,PF3D7_0806600,PF3D7_0817700,PF3D7_0905400,PF3D7_0917900,PF3D7_0918000,PF3D7_0919400,PF3D7_0929400,PF3D7_0930300,PF3D7_0…	PF3D7_0103200,PF3D7_0104200,PF3D7_0209800,PF3D7_0219200,PF3D7_0306300,PF3D7_0307100,PF3D7_0308200,PF3D7_0317000,PF3D7_0319600,PF3D7_0320300,PF3D7_0322000,PF3D7_0402000,PF3D7_0418200,PF3D7_0503400,PF3D7_0511000,PF3D7_0513300,PF3D7_0518100,PF3D7_0532100,PF3D7_0608500,PF3D7_0612100,PF3D7_0621800,PF3D7_0624000,PF3D7_0626800,PF3D7_0705700,PF3D7_0708400,PF3D7_0708800,PF3D7_0716800,PF3D7_0722400,PF3D7_0…	PF3D7_0103200,PF3D7_0113000,PF3D7_0202500,PF3D7_0220100,PF3D7_0308200,PF3D7_0320300,PF3D7_0322000,PF3D7_0401800,PF3D7_0402000,PF3D7_0406200,PF3D7_0418700,PF3D7_0500800,PF3D7_0501200,PF3D7_0513300,PF3D7_0516300,PF3D7_0532100,PF3D7_0532600,PF3D7_0604800,PF3D7_0621800,PF3D7_0626800,PF3D7_0627500,PF3D7_0708400,PF3D7_0708800,PF3D7_0717400,PF3D7_0726200,PF3D7_0802200,PF3D7_0814200,PF3D7_0817100,PF3D7_0…	PF3D7_0102500,PF3D7_0108000,PF3D7_0109000,PF3D7_0206800,PF3D7_0207600,PF3D7_0207700,PF3D7_0302500,PF3D7_0310400,PF3D7_0403900,PF3D7_0404900,PF3D7_0423800,PF3D7_0501500,PF3D7_0501600,PF3D7_0508000,PF3D7_0511200,PF3D7_0511800,PF3D7_0525800,PF3D7_0605900,PF3D7_0608500,PF3D7_0612600,PF3D7_0612700,PF3D7_0613400,PF3D7_0613900,PF3D7_0722200,PF3D7_0817700,PF3D7_0903200,PF3D7_0904400,PF3D7_0904700,PF3D7_0…	PF3D7_0113000,PF3D7_0322000,PF3D7_0402000,PF3D7_0406200,PF3D7_0500800,PF3D7_0501200,PF3D7_0505800,PF3D7_0513300,PF3D7_0532100,PF3D7_0532600,PF3D7_0627500,PF3D7_0708400,PF3D7_0708800,PF3D7_0726200,PF3D7_0814200,PF3D7_0817100,PF3D7_0831400,PF3D7_1012400,PF3D7_1029600,PF3D7_1033400,PF3D7_1103100,PF3D7_1121600,PF3D7_1127100,PF3D7_1132200,PF3D7_1149400,PF3D7_1149500,PF3D7_1200600,PF3D7_1302100,PF3D7_1…	PF3D7_0102500,PF3D7_0109000,PF3D7_0202500,PF3D7_0206800,PF3D7_0207600,PF3D7_0302500,PF3D7_0402300,PF3D7_0403900,PF3D7_0404900,PF3D7_0406400,PF3D7_0407900,PF3D7_0418700,PF3D7_0423800,PF3D7_0501500,PF3D7_0501600,PF3D7_0508000,PF3D7_0520500,PF3D7_0525800,PF3D7_0605900,PF3D7_0612600,PF3D7_0612700,PF3D7_0613900,PF3D7_0701900,PF3D7_0722200,PF3D7_0817700,PF3D7_0828800,PF3D7_0905400,PF3D7_0918000,PF3D7_0…
antigenic variation	0.0216517	6.28818e-05	0.00221936	NA	antigenic variation	-1.54623	1.6759	1.75509	NA		PF3D7_0100200,PF3D7_0425800,PF3D7_0425900,PF3D7_0632500,PF3D7_1000200,PF3D7_1000400,PF3D7_1000500,PF3D7_1150300,PF3D7_1150400,PF3D7_1200500,PF3D7_1200600,PF3D7_1221000,PF3D7_1300300	PF3D7_0100100,PF3D7_0115700,PF3D7_0200100,PF3D7_0223500,PF3D7_0400100,PF3D7_0412700,PF3D7_0412900,PF3D7_0413100,PF3D7_0632800,PF3D7_0712300,PF3D7_0712400,PF3D7_0712600,PF3D7_0712900,PF3D7_0733000,PF3D7_0800100,PF3D7_0808700,PF3D7_1040300,PF3D7_1041300,PF3D7_1200400,PF3D7_1219300,PF3D7_1240400,PF3D7_1240600,PF3D7_1255200	PF3D7_0100200,PF3D7_0100400,PF3D7_0400400,PF3D7_0412400,PF3D7_0420700,PF3D7_0420900,PF3D7_0421100,PF3D7_0421300,PF3D7_0425800,PF3D7_0425900,PF3D7_0426000,PF3D7_0600200,PF3D7_0600300,PF3D7_0617400,PF3D7_0632500,PF3D7_0632700,PF3D7_0711700,PF3D7_0712000,PF3D7_0712600,PF3D7_0712800,PF3D7_0800200,PF3D7_0800300,PF3D7_0800400,PF3D7_0808600,PF3D7_0809100,PF3D7_0937800,PF3D7_1000200,PF3D7_1000300,PF3D7_1…	PF3D7_0100100,PF3D7_0115600,PF3D7_0200100,PF3D7_0223100,PF3D7_0400900,PF3D7_0700500,PF3D7_0712900,PF3D7_0732200,PF3D7_0732400,PF3D7_0732900,PF3D7_0832500,PF3D7_0900400,PF3D7_1040300,PF3D7_1040500,PF3D7_1041300,PF3D7_1100400,PF3D7_1100500,PF3D7_1150200,PF3D7_1200500,PF3D7_1221000,PF3D7_1254700,PF3D7_1400200,PF3D7_1400300,PF3D7_1479800	PF3D7_0100400,PF3D7_0115600,PF3D7_0200100,PF3D7_0223100,PF3D7_0400400,PF3D7_0401400,PF3D7_0412400,PF3D7_0420700,PF3D7_0425800,PF3D7_0425900,PF3D7_0426000,PF3D7_0600200,PF3D7_0632500,PF3D7_0732200,PF3D7_0800300,PF3D7_0937800,PF3D7_1000100,PF3D7_1000200,PF3D7_1000300,PF3D7_1000400,PF3D7_1000500,PF3D7_1000600,PF3D7_1100100,PF3D7_1100200,PF3D7_1150400,PF3D7_1200100,PF3D7_1200600	PF3D7_0100100,PF3D7_0100200,PF3D7_0632800,PF3D7_0712300,PF3D7_0733000,PF3D7_0808700,PF3D7_1041300,PF3D7_1200500,PF3D7_1255200,PF3D7_1400200	PF3D7_0100400,PF3D7_0101000,PF3D7_0200100,PF3D7_0201200,PF3D7_0300800,PF3D7_0401400,PF3D7_0413300,PF3D7_0425900,PF3D7_0426000,PF3D7_0600200,PF3D7_0600300,PF3D7_0632500,PF3D7_0732500,PF3D7_0800300,PF3D7_0808900,PF3D7_0901400,PF3D7_0901500,PF3D7_0937800,PF3D7_1000100,PF3D7_1000200,PF3D7_1000300,PF3D7_1000400,PF3D7_1000500,PF3D7_1000600,PF3D7_1100200,PF3D7_1101300,PF3D7_1150400,PF3D7_1200600	PF3D7_0100100,PF3D7_0400100,PF3D7_0617400,PF3D7_0632800,PF3D7_0712300,PF3D7_0733000,PF3D7_0808700,PF3D7_1041300,PF3D7_1200500,PF3D7_1221000,PF3D7_1240600,PF3D7_1255200,PF3D7_1400200
apicoplast	0.0158222	0.000206361	0.836282	1	apicoplast	1.49722	-1.56019	-1.01919	-0.465126		PF3D7_0102300,PF3D7_0103600,PF3D7_0104400,PF3D7_0111500,PF3D7_0203900,PF3D7_0208600,PF3D7_0211400,PF3D7_0219500,PF3D7_0306600,PF3D7_0307400,PF3D7_0312100,PF3D7_0313800,PF3D7_0316300,PF3D7_0316400,PF3D7_0408900,PF3D7_0409500,PF3D7_0410700,PF3D7_0414700,PF3D7_0416100,PF3D7_0504200,PF3D7_0504400,PF3D7_0505400,PF3D7_0508200,PF3D7_0522500,PF3D7_0530200,PF3D7_0604700,PF3D7_0604900,PF3D7_0607300,PF3D7_0…	PF3D7_0316900,PF3D7_0405400,PF3D7_0407200,PF3D7_0409400,PF3D7_0508300,PF3D7_0516300,PF3D7_0516600,PF3D7_0529000,PF3D7_0601900,PF3D7_0622200,PF3D7_0623200,PF3D7_0627700,PF3D7_0823600,PF3D7_0918800,PF3D7_1120500,PF3D7_1123500,PF3D7_1126000,PF3D7_1133800,PF3D7_1360800,PF3D7_1365400,PF3D7_1367700,PF3D7_1420400,PF3D7_1446200,PF3D7_1457300	PF3D7_0508200,PF3D7_0601900,PF3D7_0615100,PF3D7_0715200,PF3D7_0913500,PF3D7_0918400,PF3D7_0922900,PF3D7_0926400,PF3D7_1021300,PF3D7_1114800,PF3D7_1124500,PF3D7_1125000,PF3D7_1234600,PF3D7_1469600,PF3D7_1472800	PF3D7_0103600,PF3D7_0111500,PF3D7_0203900,PF3D7_0204600,PF3D7_0208600,PF3D7_0218300,PF3D7_0302600,PF3D7_0307400,PF3D7_0311600,PF3D7_0313800,PF3D7_0316400,PF3D7_0408900,PF3D7_0409400,PF3D7_0411200,PF3D7_0420200,PF3D7_0504000,PF3D7_0504200,PF3D7_0504400,PF3D7_0505700,PF3D7_0508300,PF3D7_0508800,PF3D7_0509600,PF3D7_0516600,PF3D7_0518100,PF3D7_0520800,PF3D7_0526700,PF3D7_0602400,PF3D7_0628800,PF3D7_0…	PF3D7_0103600,PF3D7_0203900,PF3D7_0204600,PF3D7_0206100,PF3D7_0409400,PF3D7_0411200,PF3D7_0514300,PF3D7_0516300,PF3D7_0601900,PF3D7_0607900,PF3D7_0731600,PF3D7_0815000,PF3D7_0817100,PF3D7_0828200,PF3D7_0914000,PF3D7_0916200,PF3D7_1009600,PF3D7_1015200,PF3D7_1020800,PF3D7_1037100,PF3D7_1106500,PF3D7_1207600,PF3D7_1225100,PF3D7_1249900,PF3D7_1367700,PF3D7_1405400,PF3D7_1420400,PF3D7_1428600,PF3D7_1…	PF3D7_0108700,PF3D7_0109850,PF3D7_0306600,PF3D7_0307400,PF3D7_0316300,PF3D7_0409700,PF3D7_0416100,PF3D7_0505400,PF3D7_0507200,PF3D7_0508200,PF3D7_0514200,PF3D7_0525700,PF3D7_0530200,PF3D7_0613400,PF3D7_0626300,PF3D7_0706100,PF3D7_0715200,PF3D7_0719800,PF3D7_0804400,PF3D7_0811900,PF3D7_0819700,PF3D7_0820600,PF3D7_0904700,PF3D7_0907800,PF3D7_0913500,PF3D7_0921700,PF3D7_0926400,PF3D7_0932600,PF3D7_1…	PF3D7_0102300,PF3D7_0422100,PF3D7_0514300,PF3D7_0601900,PF3D7_0608100,PF3D7_0721100,PF3D7_0728800,PF3D7_0731600,PF3D7_0815000,PF3D7_0817100,PF3D7_1207600,PF3D7_1221700,PF3D7_1249900,PF3D7_1367700,PF3D7_1372400,PF3D7_1455900	PF3D7_0109850,PF3D7_0111500,PF3D7_0409700,PF3D7_0416100,PF3D7_0507200,PF3D7_0529000,PF3D7_1031400,PF3D7_1037500,PF3D7_1114800,PF3D7_1123500,PF3D7_1125000,PF3D7_1209600,PF3D7_1228700,PF3D7_1304100,PF3D7_1329700,PF3D7_1344600,PF3D7_1443700,PF3D7_1472700
cell adhesion molecule binding	0.00716839	0.00393976	0.873288	1	cell adhesion molecule binding	-1.83311	1.68305	0.948382	-0.989656		PF3D7_0302500,PF3D7_0425800,PF3D7_0632500,PF3D7_1150400,PF3D7_1200600,PF3D7_1300300	PF3D7_0100100,PF3D7_0115700,PF3D7_0200100,PF3D7_0223500,PF3D7_0400100,PF3D7_0412700,PF3D7_0412900,PF3D7_0413100,PF3D7_0632800,PF3D7_0712300,PF3D7_0712400,PF3D7_0712600,PF3D7_0712900,PF3D7_0733000,PF3D7_0800100,PF3D7_0808700,PF3D7_1041300,PF3D7_1200400,PF3D7_1219300,PF3D7_1240400,PF3D7_1240600,PF3D7_1255200	PF3D7_0302200,PF3D7_0302500,PF3D7_0400400,PF3D7_0412400,PF3D7_0420700,PF3D7_0420900,PF3D7_0421100,PF3D7_0421300,PF3D7_0425800,PF3D7_0426000,PF3D7_0600200,PF3D7_0617400,PF3D7_0632500,PF3D7_0711700,PF3D7_0712000,PF3D7_0712600,PF3D7_0712800,PF3D7_0800200,PF3D7_0800300,PF3D7_0808600,PF3D7_0809100,PF3D7_0900100,PF3D7_0936500,PF3D7_0937800,PF3D7_1100100,PF3D7_1100200,PF3D7_1150400,PF3D7_1200400,PF3D7_1…	PF3D7_0100100,PF3D7_0200100,PF3D7_0712900,PF3D7_1041300	PF3D7_0200100,PF3D7_0400400,PF3D7_0412400,PF3D7_0420700,PF3D7_0425800,PF3D7_0426000,PF3D7_0600200,PF3D7_0632500,PF3D7_0800300,PF3D7_0900100,PF3D7_0937800,PF3D7_1000100,PF3D7_1100100,PF3D7_1100200,PF3D7_1150400,PF3D7_1200100,PF3D7_1200600	PF3D7_0100100,PF3D7_0302200,PF3D7_0302500,PF3D7_0632800,PF3D7_0712300,PF3D7_0733000,PF3D7_0808700,PF3D7_1041300,PF3D7_1255200	PF3D7_0200100,PF3D7_0426000,PF3D7_0600200,PF3D7_0632500,PF3D7_0800300,PF3D7_0900100,PF3D7_0937800,PF3D7_1000100,PF3D7_1100200,PF3D7_1150400,PF3D7_1200600	PF3D7_0100100,PF3D7_0302200,PF3D7_0302500,PF3D7_0400100,PF3D7_0617400,PF3D7_0632800,PF3D7_0712300,PF3D7_0733000,PF3D7_0808700,PF3D7_1041300,PF3D7_1240600,PF3D7_1255200
cell surface	0.415434	0.758838	0.108786	0.000604705	cell surface	1.25628	1.16135	-1.53165	-1.31005		PF3D7_0111400,PF3D7_0113100,PF3D7_0212600,PF3D7_0304600,PF3D7_0408600,PF3D7_0423500,PF3D7_0423800,PF3D7_0424400,PF3D7_0508200,PF3D7_0515700,PF3D7_0800700,PF3D7_0903700,PF3D7_0905400,PF3D7_0918000,PF3D7_0922200,PF3D7_1012200,PF3D7_1028600,PF3D7_1028700,PF3D7_1035300,PF3D7_1035400,PF3D7_1035700,PF3D7_1036000,PF3D7_1036300,PF3D7_1132800,PF3D7_1140400,PF3D7_1246200,PF3D7_1252100,PF3D7_1323700,PF3D7_1…	PF3D7_0309600,PF3D7_0316600,PF3D7_0501200,PF3D7_0702300,PF3D7_0917900,PF3D7_1015900,PF3D7_1017500,PF3D7_1037300,PF3D7_1104400,PF3D7_1113100,PF3D7_1224300,PF3D7_1311800,PF3D7_1324900,PF3D7_1420700,PF3D7_1442300,PF3D7_1444800,PF3D7_1446900,PF3D7_1457000,PF3D7_1462800	PF3D7_0104100,PF3D7_0113100,PF3D7_0115000,PF3D7_0304600,PF3D7_0310400,PF3D7_0408600,PF3D7_0408700,PF3D7_0423500,PF3D7_0423800,PF3D7_0424400,PF3D7_0506900,PF3D7_0508000,PF3D7_0508200,PF3D7_0513700,PF3D7_0515700,PF3D7_0702300,PF3D7_0800700,PF3D7_0830800,PF3D7_0831100,PF3D7_0904200,PF3D7_0905400,PF3D7_0917900,PF3D7_0918000,PF3D7_1012200,PF3D7_1028600,PF3D7_1028700,PF3D7_1035300,PF3D7_1035400,PF3D7_1…	PF3D7_0111400,PF3D7_0309600,PF3D7_0320300,PF3D7_0922500,PF3D7_1002200,PF3D7_1015900,PF3D7_1035500,PF3D7_1237700,PF3D7_1246200,PF3D7_1324900,PF3D7_1438900,PF3D7_1442300,PF3D7_1446900,PF3D7_1462800	PF3D7_0113100,PF3D7_0208900,PF3D7_0320300,PF3D7_0320400,PF3D7_0424400,PF3D7_0501200,PF3D7_0513700,PF3D7_0627500,PF3D7_0800700,PF3D7_0818900,PF3D7_0830800,PF3D7_0831100,PF3D7_0904200,PF3D7_0922500,PF3D7_1002200,PF3D7_1015900,PF3D7_1031000,PF3D7_1036300,PF3D7_1037300,PF3D7_1311800,PF3D7_1324900,PF3D7_1327300,PF3D7_1338800,PF3D7_1420700,PF3D7_1444800,PF3D7_1462800,PF3D7_1477600	PF3D7_0104100,PF3D7_0304600,PF3D7_0310400,PF3D7_0316700,PF3D7_0404900,PF3D7_0423500,PF3D7_0423800,PF3D7_0506900,PF3D7_0508000,PF3D7_0508200,PF3D7_0515700,PF3D7_0606800,PF3D7_0612700,PF3D7_0629300,PF3D7_0905400,PF3D7_0909500,PF3D7_0917900,PF3D7_0918000,PF3D7_1012200,PF3D7_1014100,PF3D7_1017100,PF3D7_1028600,PF3D7_1028700,PF3D7_1028900,PF3D7_1035300,PF3D7_1035400,PF3D7_1035500,PF3D7_1035700,PF3D7_1…	PF3D7_0501200,PF3D7_0513700,PF3D7_0627500,PF3D7_0800700,PF3D7_0830800,PF3D7_1477600	PF3D7_0104100,PF3D7_0212600,PF3D7_0316000,PF3D7_0316700,PF3D7_0404900,PF3D7_0423500,PF3D7_0423800,PF3D7_0424100,PF3D7_0506900,PF3D7_0507300,PF3D7_0508000,PF3D7_0515700,PF3D7_0612700,PF3D7_0629300,PF3D7_0818600,PF3D7_0828800,PF3D7_0905400,PF3D7_0909500,PF3D7_0918000,PF3D7_1012200,PF3D7_1014100,PF3D7_1017100,PF3D7_1017500,PF3D7_1028700,PF3D7_1028900,PF3D7_1035300,PF3D7_1035400,PF3D7_1035500,PF3D7_1…
cell-cell adhesion	0.0503226	0.00647555	0.790371	0.983224	cell-cell adhesion	-1.71055	1.67922	1.13346	-1.14106		PF3D7_0212600,PF3D7_0425800,PF3D7_0632500,PF3D7_0707300,PF3D7_0935800,PF3D7_1150400,PF3D7_1200600,PF3D7_1300300	PF3D7_0100100,PF3D7_0115700,PF3D7_0200100,PF3D7_0223500,PF3D7_0400100,PF3D7_0412700,PF3D7_0412900,PF3D7_0413100,PF3D7_0632800,PF3D7_0712300,PF3D7_0712400,PF3D7_0712600,PF3D7_0712900,PF3D7_0733000,PF3D7_0800100,PF3D7_0808700,PF3D7_1041300,PF3D7_1200400,PF3D7_1219300,PF3D7_1240400,PF3D7_1240600,PF3D7_1255200	PF3D7_0102500,PF3D7_0400400,PF3D7_0412400,PF3D7_0420700,PF3D7_0420900,PF3D7_0421100,PF3D7_0421300,PF3D7_0425800,PF3D7_0426000,PF3D7_0600200,PF3D7_0617400,PF3D7_0632500,PF3D7_0707300,PF3D7_0711700,PF3D7_0712000,PF3D7_0712600,PF3D7_0712800,PF3D7_0800200,PF3D7_0800300,PF3D7_0808600,PF3D7_0809100,PF3D7_0900100,PF3D7_0935800,PF3D7_0937800,PF3D7_1100100,PF3D7_1100200,PF3D7_1150400,PF3D7_1200400,PF3D7_1…	PF3D7_0100100,PF3D7_0200100,PF3D7_0712900,PF3D7_1041300,PF3D7_1149000	PF3D7_0200100,PF3D7_0400400,PF3D7_0412400,PF3D7_0420700,PF3D7_0425800,PF3D7_0426000,PF3D7_0600200,PF3D7_0632500,PF3D7_0800300,PF3D7_0900100,PF3D7_0937800,PF3D7_1000100,PF3D7_1100100,PF3D7_1100200,PF3D7_1149000,PF3D7_1150400,PF3D7_1200100,PF3D7_1200600	PF3D7_0100100,PF3D7_0102500,PF3D7_0632800,PF3D7_0707300,PF3D7_0712300,PF3D7_0733000,PF3D7_0808700,PF3D7_0935800,PF3D7_1041300,PF3D7_1255200	PF3D7_0200100,PF3D7_0426000,PF3D7_0600200,PF3D7_0632500,PF3D7_0800300,PF3D7_0900100,PF3D7_0937800,PF3D7_1000100,PF3D7_1100200,PF3D7_1150400,PF3D7_1200600	PF3D7_0100100,PF3D7_0102500,PF3D7_0212600,PF3D7_0400100,PF3D7_0402300,PF3D7_0617400,PF3D7_0632800,PF3D7_0707300,PF3D7_0712300,PF3D7_0733000,PF3D7_0808700,PF3D7_0935800,PF3D7_1041300,PF3D7_1240600,PF3D7_1255200
cytoadherence to microvasculature, mediated by symbiont protein	0.00228147	0.000373702	0.443299	1	cytoadherence to microvasculature, mediated by symbiont protein	-1.70013	1.66975	1.39507	-0.665606		PF3D7_0100200,PF3D7_0302500,PF3D7_0425800,PF3D7_0425900,PF3D7_0632500,PF3D7_1000200,PF3D7_1000400,PF3D7_1000500,PF3D7_1150300,PF3D7_1150400,PF3D7_1200500,PF3D7_1200600,PF3D7_1300300	PF3D7_0100100,PF3D7_0115700,PF3D7_0200100,PF3D7_0201600,PF3D7_0223500,PF3D7_0400100,PF3D7_0412700,PF3D7_0412900,PF3D7_0413100,PF3D7_0532400,PF3D7_0632800,PF3D7_0712300,PF3D7_0712400,PF3D7_0712600,PF3D7_0712900,PF3D7_0733000,PF3D7_0800100,PF3D7_0808700,PF3D7_1040300,PF3D7_1041300,PF3D7_1200400,PF3D7_1219300,PF3D7_1240400,PF3D7_1240600,PF3D7_1255200	PF3D7_0100200,PF3D7_0100400,PF3D7_0201600,PF3D7_0302200,PF3D7_0302500,PF3D7_0400400,PF3D7_0412400,PF3D7_0420700,PF3D7_0420900,PF3D7_0421100,PF3D7_0421300,PF3D7_0425800,PF3D7_0425900,PF3D7_0426000,PF3D7_0600200,PF3D7_0600300,PF3D7_0617400,PF3D7_0632500,PF3D7_0632700,PF3D7_0711700,PF3D7_0712000,PF3D7_0712600,PF3D7_0712800,PF3D7_0800200,PF3D7_0800300,PF3D7_0800400,PF3D7_0808600,PF3D7_0809100,PF3D7_0…	PF3D7_0100100,PF3D7_0115600,PF3D7_0200100,PF3D7_0223100,PF3D7_0400900,PF3D7_0700500,PF3D7_0712900,PF3D7_0732200,PF3D7_0732400,PF3D7_0732900,PF3D7_0831700,PF3D7_0832500,PF3D7_0900400,PF3D7_1040300,PF3D7_1040500,PF3D7_1041300,PF3D7_1100400,PF3D7_1100500,PF3D7_1150200,PF3D7_1200500,PF3D7_1254700,PF3D7_1400200	PF3D7_0100400,PF3D7_0115600,PF3D7_0200100,PF3D7_0201600,PF3D7_0223100,PF3D7_0400400,PF3D7_0401400,PF3D7_0412400,PF3D7_0420700,PF3D7_0425800,PF3D7_0425900,PF3D7_0426000,PF3D7_0532400,PF3D7_0600200,PF3D7_0632500,PF3D7_0732200,PF3D7_0800300,PF3D7_0831700,PF3D7_0937800,PF3D7_1000100,PF3D7_1000200,PF3D7_1000400,PF3D7_1000500,PF3D7_1100100,PF3D7_1100200,PF3D7_1150400,PF3D7_1200100,PF3D7_1200600	PF3D7_0100100,PF3D7_0100200,PF3D7_0302200,PF3D7_0302500,PF3D7_0632800,PF3D7_0712300,PF3D7_0733000,PF3D7_0808700,PF3D7_1041300,PF3D7_1200500,PF3D7_1255200,PF3D7_1400200	PF3D7_0100400,PF3D7_0101000,PF3D7_0200100,PF3D7_0201200,PF3D7_0201600,PF3D7_0300800,PF3D7_0401400,PF3D7_0413300,PF3D7_0425900,PF3D7_0426000,PF3D7_0532400,PF3D7_0600200,PF3D7_0600300,PF3D7_0632500,PF3D7_0732500,PF3D7_0800300,PF3D7_0808900,PF3D7_0831700,PF3D7_0901400,PF3D7_0901500,PF3D7_0937800,PF3D7_1000100,PF3D7_1000200,PF3D7_1000400,PF3D7_1000500,PF3D7_1100200,PF3D7_1101300,PF3D7_1150400,PF3D7_1…	PF3D7_0100100,PF3D7_0302200,PF3D7_0302500,PF3D7_0400100,PF3D7_0617400,PF3D7_0632800,PF3D7_0712300,PF3D7_0733000,PF3D7_0808700,PF3D7_1041300,PF3D7_1200500,PF3D7_1240600,PF3D7_1255200,PF3D7_1400200
cytosolic large ribosomal subunit	4.03667e-08	0.0116781	0.835036	0.983224	cytosolic large ribosomal subunit	-2.29013	-1.97467	1.0543	1.45066		PF3D7_1210000	PF3D7_0210100,PF3D7_0304400,PF3D7_0307200,PF3D7_0309600,PF3D7_0312800,PF3D7_0503800,PF3D7_0507100,PF3D7_0516900,PF3D7_0611700,PF3D7_0614500,PF3D7_0706400,PF3D7_0710600,PF3D7_0719600,PF3D7_0814000,PF3D7_0821700,PF3D7_0903900,PF3D7_1004000,PF3D7_1019400,PF3D7_1027800,PF3D7_1109900,PF3D7_1130100,PF3D7_1142500,PF3D7_1144300,PF3D7_1309100,PF3D7_1323400,PF3D7_1331800,PF3D7_1338200,PF3D7_1341200,PF3D7_1…		PF3D7_0210100,PF3D7_0304400,PF3D7_0309600,PF3D7_0312800,PF3D7_0503800,PF3D7_0507100,PF3D7_0605000,PF3D7_0614500,PF3D7_0706400,PF3D7_0719600,PF3D7_0814000,PF3D7_0821700,PF3D7_0903900,PF3D7_1004000,PF3D7_1019400,PF3D7_1109900,PF3D7_1144300,PF3D7_1323400,PF3D7_1331800,PF3D7_1338200,PF3D7_1341200,PF3D7_1341300,PF3D7_1351400,PF3D7_1365900,PF3D7_1414300,PF3D7_1424100,PF3D7_1424400,PF3D7_1426000,PF3D7_1…	PF3D7_0304400,PF3D7_1431300		PF3D7_1338200
cytosolic small ribosomal subunit	9.89033e-08	0.121786	0.798673	0.733161	cytosolic small ribosomal subunit	-2.21315	-1.78347	1.14816	1.61137			PF3D7_0217800,PF3D7_0306900,PF3D7_0307100,PF3D7_0316800,PF3D7_0317600,PF3D7_0322900,PF3D7_0422400,PF3D7_0516200,PF3D7_0519400,PF3D7_0719700,PF3D7_0721600,PF3D7_1003500,PF3D7_1026800,PF3D7_1105400,PF3D7_1144000,PF3D7_1242700,PF3D7_1302800,PF3D7_1308300,PF3D7_1317800,PF3D7_1342000,PF3D7_1358800,PF3D7_1408600,PF3D7_1421200,PF3D7_1431700,PF3D7_1461300,PF3D7_1465900		PF3D7_0217800,PF3D7_0219200,PF3D7_0306900,PF3D7_0307100,PF3D7_0317600,PF3D7_0422400,PF3D7_0519400,PF3D7_0719700,PF3D7_0721600,PF3D7_1003500,PF3D7_1026800,PF3D7_1105400,PF3D7_1242700,PF3D7_1302800,PF3D7_1308300,PF3D7_1342000,PF3D7_1358800,PF3D7_1408600,PF3D7_1431700	PF3D7_0422400		PF3D7_1003500,PF3D7_1302800,PF3D7_1308300
entry into host cell	0.00895249	0.498083	0.000172671	8.23456e-05	entry into host cell	1.87318	1.453	-1.87164	-1.40443		PF3D7_0217500,PF3D7_0304000,PF3D7_0304600,PF3D7_0315200,PF3D7_0404700,PF3D7_0423800,PF3D7_0424200,PF3D7_0424400,PF3D7_0501600,PF3D7_0528400,PF3D7_0722200,PF3D7_0808200,PF3D7_0905400,PF3D7_0929400,PF3D7_0930300,PF3D7_0932200,PF3D7_1012200,PF3D7_1035400,PF3D7_1035700,PF3D7_1116000,PF3D7_1133400,PF3D7_1222700,PF3D7_1246200,PF3D7_1252100,PF3D7_1321500,PF3D7_1321600,PF3D7_1335100,PF3D7_1335300,PF3D7_1…	PF3D7_0309600,PF3D7_0923300,PF3D7_1033700,PF3D7_1104400,PF3D7_1458000,PF3D7_1462800	PF3D7_0102500,PF3D7_0217500,PF3D7_0304600,PF3D7_0315200,PF3D7_0404700,PF3D7_0423800,PF3D7_0424400,PF3D7_0501600,PF3D7_0517600,PF3D7_0722200,PF3D7_0731500,PF3D7_0905400,PF3D7_0929400,PF3D7_0930300,PF3D7_0932200,PF3D7_1012200,PF3D7_1027300,PF3D7_1035400,PF3D7_1035700,PF3D7_1116000,PF3D7_1133400,PF3D7_1222700,PF3D7_1252100,PF3D7_1321600,PF3D7_1335100,PF3D7_1361800,PF3D7_1430200,PF3D7_1436600,PF3D7_1…	PF3D7_0309600,PF3D7_1035500,PF3D7_1246200,PF3D7_1462800	PF3D7_0304000,PF3D7_0424400,PF3D7_0819200,PF3D7_0822700,PF3D7_1147800,PF3D7_1462800	PF3D7_0102500,PF3D7_0217500,PF3D7_0304600,PF3D7_0404400,PF3D7_0404700,PF3D7_0423400,PF3D7_0423800,PF3D7_0501600,PF3D7_0528400,PF3D7_0612700,PF3D7_0629300,PF3D7_0722200,PF3D7_0905400,PF3D7_0929400,PF3D7_0930300,PF3D7_0932200,PF3D7_1012200,PF3D7_1017100,PF3D7_1027300,PF3D7_1030200,PF3D7_1035400,PF3D7_1035500,PF3D7_1035700,PF3D7_1116000,PF3D7_1133400,PF3D7_1222700,PF3D7_1246200,PF3D7_1252100,PF3D7_1…	PF3D7_0822700	PF3D7_0102500,PF3D7_0217500,PF3D7_0316000,PF3D7_0323400,PF3D7_0404700,PF3D7_0423400,PF3D7_0423800,PF3D7_0424200,PF3D7_0501600,PF3D7_0528400,PF3D7_0612700,PF3D7_0629300,PF3D7_0722200,PF3D7_0731500,PF3D7_0808200,PF3D7_0818600,PF3D7_0905400,PF3D7_0929400,PF3D7_0930300,PF3D7_0932200,PF3D7_1012200,PF3D7_1017100,PF3D7_1027300,PF3D7_1030200,PF3D7_1035400,PF3D7_1035500,PF3D7_1035700,PF3D7_1116000,PF3D7_1…
host cell	0.0102352	0.886378	0.00063877	0.847559	host cell	-1.71469	1.01174	1.87266	1.20845		PF3D7_0102300,PF3D7_0113400,PF3D7_0202100,PF3D7_0219700,PF3D7_0601500,PF3D7_0631100,PF3D7_0831300,PF3D7_0937000,PF3D7_1016500,PF3D7_1102600,PF3D7_1206000,PF3D7_1352900,PF3D7_1371800,PF3D7_1372100,PF3D7_1401100,PF3D7_1429600,PF3D7_1477400	PF3D7_0113200,PF3D7_0114500,PF3D7_0201500,PF3D7_0202300,PF3D7_0202400,PF3D7_0219800,PF3D7_0220200,PF3D7_0220300,PF3D7_0220500,PF3D7_0220600,PF3D7_0220700,PF3D7_0301400,PF3D7_0301500,PF3D7_0301600,PF3D7_0425200,PF3D7_0532500,PF3D7_0702000,PF3D7_0730800,PF3D7_0830700,PF3D7_0830900,PF3D7_0831000,PF3D7_0831400,PF3D7_0832200,PF3D7_0936200,PF3D7_1149400,PF3D7_1353100,PF3D7_1372000,PF3D7_1372300,PF3D7_1…	PF3D7_0113300,PF3D7_0113400,PF3D7_0114500,PF3D7_0201400,PF3D7_0201500,PF3D7_0220300,PF3D7_0220500,PF3D7_0221700,PF3D7_0402100,PF3D7_0424800,PF3D7_0424900,PF3D7_0532200,PF3D7_0730800,PF3D7_0800800,PF3D7_0830900,PF3D7_0831300,PF3D7_0935500,PF3D7_1001700,PF3D7_1001800,PF3D7_1016500,PF3D7_1016600,PF3D7_1016800,PF3D7_1038600,PF3D7_1102600,PF3D7_1149600,PF3D7_1201200,PF3D7_1252500,PF3D7_1353100,PF3D7_1…	PF3D7_0113200,PF3D7_0202300,PF3D7_0221200,PF3D7_0301600,PF3D7_0402400,PF3D7_0830700,PF3D7_0831400,PF3D7_0832200,PF3D7_0901700,PF3D7_0901800,PF3D7_0936200,PF3D7_1149100,PF3D7_1301500,PF3D7_1302300,PF3D7_1334300,PF3D7_1371800,PF3D7_1371900,PF3D7_1477100,PF3D7_1477200	PF3D7_0113200,PF3D7_0114500,PF3D7_0201400,PF3D7_0201500,PF3D7_0219700,PF3D7_0220200,PF3D7_0220300,PF3D7_0220600,PF3D7_0220700,PF3D7_0221200,PF3D7_0221700,PF3D7_0301600,PF3D7_0402100,PF3D7_0402400,PF3D7_0532500,PF3D7_0730800,PF3D7_0731700,PF3D7_0830700,PF3D7_0830900,PF3D7_0831300,PF3D7_0831400,PF3D7_0831500,PF3D7_0832200,PF3D7_0832300,PF3D7_0935700,PF3D7_0936200,PF3D7_1038700,PF3D7_1102200,PF3D7_1…	PF3D7_0219800,PF3D7_0935500,PF3D7_1001700,PF3D7_1001800,PF3D7_1206000,PF3D7_1401600,PF3D7_1429600	PF3D7_0102300,PF3D7_0114500,PF3D7_0201400,PF3D7_0201500,PF3D7_0220200,PF3D7_0220300,PF3D7_0220700,PF3D7_0221200,PF3D7_0301600,PF3D7_0532500,PF3D7_0731700,PF3D7_0830700,PF3D7_0831300,PF3D7_0831400,PF3D7_0831500,PF3D7_0832200,PF3D7_0832300,PF3D7_0901800,PF3D7_0936200,PF3D7_1149100,PF3D7_1149400,PF3D7_1252900,PF3D7_1302300,PF3D7_1371800,PF3D7_1372100,PF3D7_1372300,PF3D7_1401000,PF3D7_1401100,PF3D7_1…	PF3D7_0202100,PF3D7_0219800,PF3D7_0220500,PF3D7_0830900,PF3D7_0935700,PF3D7_1001700,PF3D7_1001800,PF3D7_1016800,PF3D7_1201200,PF3D7_1206000,PF3D7_1401600
host cell plasma membrane	0.0478892	3.23159e-05	0.10626	1	host cell plasma membrane	-1.45593	1.68569	1.54206	-0.622377		PF3D7_0100200,PF3D7_0112800,PF3D7_0425800,PF3D7_0425900,PF3D7_0632500,PF3D7_0904900,PF3D7_1000200,PF3D7_1000400,PF3D7_1000500,PF3D7_1150300,PF3D7_1150400,PF3D7_1200500,PF3D7_1200600,PF3D7_1243900,PF3D7_1300300	PF3D7_0100100,PF3D7_0115700,PF3D7_0200100,PF3D7_0223500,PF3D7_0400100,PF3D7_0412700,PF3D7_0412900,PF3D7_0413100,PF3D7_0632800,PF3D7_0712300,PF3D7_0712400,PF3D7_0712600,PF3D7_0712900,PF3D7_0733000,PF3D7_0800100,PF3D7_0808700,PF3D7_0936800,PF3D7_1040300,PF3D7_1041300,PF3D7_1200400,PF3D7_1219300,PF3D7_1227200,PF3D7_1240400,PF3D7_1240600,PF3D7_1255200	PF3D7_0100200,PF3D7_0100400,PF3D7_0102200,PF3D7_0302200,PF3D7_0310400,PF3D7_0400400,PF3D7_0412400,PF3D7_0420700,PF3D7_0420900,PF3D7_0421100,PF3D7_0421300,PF3D7_0425800,PF3D7_0425900,PF3D7_0426000,PF3D7_0600200,PF3D7_0600300,PF3D7_0617400,PF3D7_0632500,PF3D7_0632700,PF3D7_0711700,PF3D7_0712000,PF3D7_0712600,PF3D7_0712800,PF3D7_0800200,PF3D7_0800300,PF3D7_0800400,PF3D7_0808600,PF3D7_0809100,PF3D7_0…	PF3D7_0100100,PF3D7_0115600,PF3D7_0200100,PF3D7_0223100,PF3D7_0400900,PF3D7_0700500,PF3D7_0712900,PF3D7_0732200,PF3D7_0732400,PF3D7_0732900,PF3D7_0832500,PF3D7_0900400,PF3D7_1040300,PF3D7_1040500,PF3D7_1041300,PF3D7_1100400,PF3D7_1100500,PF3D7_1150200,PF3D7_1200500,PF3D7_1254700,PF3D7_1400200,PF3D7_1400300,PF3D7_1437800,PF3D7_1437900,PF3D7_1479800	PF3D7_0100400,PF3D7_0115600,PF3D7_0200100,PF3D7_0223100,PF3D7_0400400,PF3D7_0401400,PF3D7_0412400,PF3D7_0420700,PF3D7_0425800,PF3D7_0425900,PF3D7_0426000,PF3D7_0600200,PF3D7_0632500,PF3D7_0732200,PF3D7_0800300,PF3D7_0900100,PF3D7_0936800,PF3D7_0937800,PF3D7_1000100,PF3D7_1000200,PF3D7_1000300,PF3D7_1000400,PF3D7_1000500,PF3D7_1000600,PF3D7_1100100,PF3D7_1100200,PF3D7_1150400,PF3D7_1200100,PF3D7_1…	PF3D7_0100100,PF3D7_0100200,PF3D7_0302200,PF3D7_0310400,PF3D7_0632800,PF3D7_0712300,PF3D7_0733000,PF3D7_0807700,PF3D7_0808700,PF3D7_1041300,PF3D7_1200500,PF3D7_1243900,PF3D7_1255200,PF3D7_1400200,PF3D7_1439000	PF3D7_0100400,PF3D7_0101000,PF3D7_0200100,PF3D7_0201200,PF3D7_0300800,PF3D7_0401400,PF3D7_0413300,PF3D7_0425900,PF3D7_0426000,PF3D7_0600200,PF3D7_0600300,PF3D7_0632500,PF3D7_0732500,PF3D7_0800300,PF3D7_0808900,PF3D7_0900100,PF3D7_0901400,PF3D7_0901500,PF3D7_0936800,PF3D7_0937800,PF3D7_1000100,PF3D7_1000200,PF3D7_1000300,PF3D7_1000400,PF3D7_1000500,PF3D7_1000600,PF3D7_1100200,PF3D7_1101300,PF3D7_1…	PF3D7_0100100,PF3D7_0102200,PF3D7_0302200,PF3D7_0400100,PF3D7_0617400,PF3D7_0632800,PF3D7_0712300,PF3D7_0733000,PF3D7_0807700,PF3D7_0808700,PF3D7_1041300,PF3D7_1200500,PF3D7_1240600,PF3D7_1243900,PF3D7_1255200,PF3D7_1400200,PF3D7_1439000
host cell surface receptor binding	0.00115007	0.00113108	0.680643	0.24247	host cell surface receptor binding	-1.83678	1.68026	1.26424	-1.24405		PF3D7_0100300,PF3D7_0113800,PF3D7_0424200,PF3D7_0424300,PF3D7_0425800,PF3D7_0632500,PF3D7_0905400,PF3D7_1028700,PF3D7_1035700,PF3D7_1036300,PF3D7_1150400,PF3D7_1200600,PF3D7_1300300,PF3D7_1335100,PF3D7_1335300,PF3D7_1335900,PF3D7_1371600	PF3D7_0100100,PF3D7_0113000,PF3D7_0115700,PF3D7_0200100,PF3D7_0216200,PF3D7_0223500,PF3D7_0300100,PF3D7_0302300,PF3D7_0324900,PF3D7_0400100,PF3D7_0412700,PF3D7_0412900,PF3D7_0413100,PF3D7_0533100,PF3D7_0601400,PF3D7_0631200,PF3D7_0632800,PF3D7_0700100,PF3D7_0712300,PF3D7_0712400,PF3D7_0712600,PF3D7_0712900,PF3D7_0733000,PF3D7_0800100,PF3D7_0807900,PF3D7_0808700,PF3D7_1041300,PF3D7_1200400,PF3D7_1…	PF3D7_0100300,PF3D7_0102500,PF3D7_0113000,PF3D7_0113800,PF3D7_0400400,PF3D7_0412400,PF3D7_0413400,PF3D7_0420700,PF3D7_0420900,PF3D7_0421100,PF3D7_0421300,PF3D7_0425800,PF3D7_0426000,PF3D7_0600200,PF3D7_0617400,PF3D7_0632500,PF3D7_0711700,PF3D7_0712000,PF3D7_0712600,PF3D7_0712800,PF3D7_0731500,PF3D7_0800200,PF3D7_0800300,PF3D7_0808600,PF3D7_0809100,PF3D7_0833500,PF3D7_0900100,PF3D7_0905400,PF3D7_0…	PF3D7_0100100,PF3D7_0200100,PF3D7_0223100,PF3D7_0533100,PF3D7_0712900,PF3D7_1041300,PF3D7_1149000,PF3D7_1229400,PF3D7_1240900	PF3D7_0113000,PF3D7_0113800,PF3D7_0200100,PF3D7_0223100,PF3D7_0400400,PF3D7_0412400,PF3D7_0420700,PF3D7_0425800,PF3D7_0426000,PF3D7_0600200,PF3D7_0632500,PF3D7_0800300,PF3D7_0833500,PF3D7_0900100,PF3D7_0937800,PF3D7_1000100,PF3D7_1036300,PF3D7_1100100,PF3D7_1100200,PF3D7_1149000,PF3D7_1150400,PF3D7_1200100,PF3D7_1200600,PF3D7_1219400,PF3D7_1229400,PF3D7_1300100	PF3D7_0100100,PF3D7_0102500,PF3D7_0423400,PF3D7_0632800,PF3D7_0712300,PF3D7_0733000,PF3D7_0808700,PF3D7_0905400,PF3D7_1028700,PF3D7_1035700,PF3D7_1041300,PF3D7_1147900,PF3D7_1255200,PF3D7_1335100	PF3D7_0113000,PF3D7_0113800,PF3D7_0200100,PF3D7_0426000,PF3D7_0600200,PF3D7_0632500,PF3D7_0800300,PF3D7_0900100,PF3D7_0937800,PF3D7_1000100,PF3D7_1100200,PF3D7_1150400,PF3D7_1200600,PF3D7_1300100	PF3D7_0100100,PF3D7_0102500,PF3D7_0400100,PF3D7_0402300,PF3D7_0423400,PF3D7_0424100,PF3D7_0424200,PF3D7_0424300,PF3D7_0533100,PF3D7_0617400,PF3D7_0632800,PF3D7_0712300,PF3D7_0731500,PF3D7_0733000,PF3D7_0808700,PF3D7_0905400,PF3D7_1028700,PF3D7_1035700,PF3D7_1041300,PF3D7_1147900,PF3D7_1240600,PF3D7_1240900,PF3D7_1255200,PF3D7_1301600,PF3D7_1335100,PF3D7_1335300,PF3D7_1371600,PF3D7_1373500
infected host cell surface knob	0.0031546	0.0250534	0.522969	0.983224	infected host cell surface knob	-1.88804	1.64411	1.44329	0.960618		PF3D7_0425800,PF3D7_0632500,PF3D7_0905400,PF3D7_1150400,PF3D7_1200600,PF3D7_1300300	PF3D7_0100100,PF3D7_0115700,PF3D7_0200100,PF3D7_0201800,PF3D7_0223500,PF3D7_0400100,PF3D7_0412700,PF3D7_0412900,PF3D7_0413100,PF3D7_0532400,PF3D7_0632800,PF3D7_0712300,PF3D7_0712400,PF3D7_0712600,PF3D7_0712900,PF3D7_0733000,PF3D7_0800100,PF3D7_0808700,PF3D7_1041300,PF3D7_1200400,PF3D7_1201000,PF3D7_1219300,PF3D7_1240400,PF3D7_1240600,PF3D7_1255200,PF3D7_1357000	PF3D7_0202000,PF3D7_0400400,PF3D7_0412400,PF3D7_0420700,PF3D7_0420900,PF3D7_0421100,PF3D7_0421300,PF3D7_0425800,PF3D7_0426000,PF3D7_0600200,PF3D7_0617400,PF3D7_0632500,PF3D7_0711700,PF3D7_0712000,PF3D7_0712600,PF3D7_0712800,PF3D7_0800200,PF3D7_0800300,PF3D7_0808600,PF3D7_0809100,PF3D7_0900100,PF3D7_0905400,PF3D7_0937800,PF3D7_1100100,PF3D7_1100200,PF3D7_1150400,PF3D7_1200400,PF3D7_1200600,PF3D7_1…	PF3D7_0100100,PF3D7_0200100,PF3D7_0712900,PF3D7_0731600,PF3D7_1041300,PF3D7_1201000,PF3D7_1357000	PF3D7_0200100,PF3D7_0201800,PF3D7_0202000,PF3D7_0400400,PF3D7_0412400,PF3D7_0420700,PF3D7_0425800,PF3D7_0426000,PF3D7_0500800,PF3D7_0532400,PF3D7_0600200,PF3D7_0632500,PF3D7_0731600,PF3D7_0800300,PF3D7_0900100,PF3D7_0937800,PF3D7_1000100,PF3D7_1016300,PF3D7_1100100,PF3D7_1100200,PF3D7_1150400,PF3D7_1200100,PF3D7_1200600,PF3D7_1201000	PF3D7_0100100,PF3D7_0632800,PF3D7_0712300,PF3D7_0733000,PF3D7_0808700,PF3D7_0905400,PF3D7_1041300,PF3D7_1255200	PF3D7_0200100,PF3D7_0202000,PF3D7_0426000,PF3D7_0500800,PF3D7_0532400,PF3D7_0600200,PF3D7_0632500,PF3D7_0731600,PF3D7_0800300,PF3D7_0900100,PF3D7_0937800,PF3D7_1000100,PF3D7_1016300,PF3D7_1100200,PF3D7_1150400,PF3D7_1200600,PF3D7_1201000	PF3D7_0100100,PF3D7_0400100,PF3D7_0617400,PF3D7_0632800,PF3D7_0712300,PF3D7_0733000,PF3D7_0808700,PF3D7_0905400,PF3D7_1041300,PF3D7_1240600,PF3D7_1255200
inner membrane complex	0.359708	0.777984	0.172083	0.00920632	inner membrane complex	1.43657	1.1845	-1.57727	-1.38029		PF3D7_0303400,PF3D7_0304000,PF3D7_0423500,PF3D7_0510300,PF3D7_0515700,PF3D7_0522600,PF3D7_0525800,PF3D7_1003600,PF3D7_1011000,PF3D7_1222700,PF3D7_1323700,PF3D7_1342600,PF3D7_1345600,PF3D7_1355600,PF3D7_1406800,PF3D7_1417000,PF3D7_1430800,PF3D7_1431100	PF3D7_0621400,PF3D7_0708800,PF3D7_1017500,PF3D7_1445700	PF3D7_0109000,PF3D7_0303400,PF3D7_0304100,PF3D7_0423500,PF3D7_0510300,PF3D7_0515700,PF3D7_0722900,PF3D7_0723300,PF3D7_1115900,PF3D7_1221400,PF3D7_1222700,PF3D7_1323700,PF3D7_1345600,PF3D7_1355600,PF3D7_1406800,PF3D7_1430800,PF3D7_1431100,PF3D7_1431900	PF3D7_0708800,PF3D7_1003600,PF3D7_1445700	PF3D7_0304000,PF3D7_0510300,PF3D7_0708800,PF3D7_1355600	PF3D7_0109000,PF3D7_0303400,PF3D7_0304100,PF3D7_0423500,PF3D7_0515700,PF3D7_0522600,PF3D7_0525800,PF3D7_0611600,PF3D7_0722900,PF3D7_0723300,PF3D7_1003600,PF3D7_1011000,PF3D7_1028900,PF3D7_1031200,PF3D7_1115900,PF3D7_1222700,PF3D7_1246400,PF3D7_1323700,PF3D7_1341500,PF3D7_1341800,PF3D7_1345600,PF3D7_1351700,PF3D7_1406800,PF3D7_1431900,PF3D7_1460600	PF3D7_0708800	PF3D7_0109000,PF3D7_0303400,PF3D7_0304100,PF3D7_0423500,PF3D7_0515700,PF3D7_0522600,PF3D7_0525800,PF3D7_0611600,PF3D7_0621400,PF3D7_0722900,PF3D7_0723300,PF3D7_0805200,PF3D7_1003600,PF3D7_1011000,PF3D7_1017500,PF3D7_1028900,PF3D7_1031200,PF3D7_1115900,PF3D7_1221400,PF3D7_1222700,PF3D7_1246400,PF3D7_1323700,PF3D7_1341500,PF3D7_1341800,PF3D7_1342600,PF3D7_1345600,PF3D7_1351700,PF3D7_1406800,PF3D7_1…
intracellular	1.68281e-05	0.00160173	0.721984	0.983224	intracellular	-1.85915	-1.71087	-1.18758	-1.01431		PF3D7_0308100,PF3D7_0406800,PF3D7_0410700,PF3D7_0412100,PF3D7_0418000,PF3D7_0503000,PF3D7_0503400,PF3D7_0517900,PF3D7_0522500,PF3D7_0603600,PF3D7_0610000,PF3D7_0613400,PF3D7_0704100,PF3D7_0821000,PF3D7_0911100,PF3D7_0918200,PF3D7_0920500,PF3D7_0922800,PF3D7_1021600,PF3D7_1117100,PF3D7_1137500,PF3D7_1143700,PF3D7_1223900,PF3D7_1239100,PF3D7_1245400,PF3D7_1330600,PF3D7_1332200,PF3D7_1405600,PF3D7_1…	PF3D7_0210100,PF3D7_0212500,PF3D7_0217800,PF3D7_0304400,PF3D7_0306900,PF3D7_0307100,PF3D7_0317600,PF3D7_0323100,PF3D7_0409800,PF3D7_0415900,PF3D7_0416800,PF3D7_0422400,PF3D7_0503800,PF3D7_0516900,PF3D7_0519400,PF3D7_0520000,PF3D7_0520900,PF3D7_0526500,PF3D7_0528800,PF3D7_0608800,PF3D7_0610900,PF3D7_0611700,PF3D7_0614500,PF3D7_0618300,PF3D7_0705700,PF3D7_0706400,PF3D7_0706500,PF3D7_0710600,PF3D7_0…	PF3D7_0418000,PF3D7_0517900,PF3D7_0526500,PF3D7_0603600,PF3D7_0704100,PF3D7_0908000,PF3D7_0911100,PF3D7_1132700,PF3D7_1147000,PF3D7_1307900,PF3D7_1413200	PF3D7_0210100,PF3D7_0210400,PF3D7_0217800,PF3D7_0219200,PF3D7_0304400,PF3D7_0306900,PF3D7_0307100,PF3D7_0317600,PF3D7_0323100,PF3D7_0422400,PF3D7_0503000,PF3D7_0503400,PF3D7_0503800,PF3D7_0519400,PF3D7_0520000,PF3D7_0520900,PF3D7_0605000,PF3D7_0614500,PF3D7_0618300,PF3D7_0705700,PF3D7_0706400,PF3D7_0814000,PF3D7_0821700,PF3D7_0903900,PF3D7_0931800,PF3D7_1026800,PF3D7_1105400,PF3D7_1109900,PF3D7_1…	PF3D7_0304400,PF3D7_0406800,PF3D7_0422400,PF3D7_1030300,PF3D7_1132200,PF3D7_1246700,PF3D7_1324900,PF3D7_1367600,PF3D7_1442000,PF3D7_1446200,PF3D7_1460400,PF3D7_1474100	PF3D7_0209500,PF3D7_0217400,PF3D7_0308100,PF3D7_0423300,PF3D7_0517900,PF3D7_0613400,PF3D7_0614600,PF3D7_0704100,PF3D7_0821000,PF3D7_0907800,PF3D7_0908000,PF3D7_0920500,PF3D7_0923500,PF3D7_1020900,PF3D7_1034700,PF3D7_1106100,PF3D7_1137500,PF3D7_1147000,PF3D7_1307900,PF3D7_1330600,PF3D7_1332200,PF3D7_1361400,PF3D7_1440400	PF3D7_0526500,PF3D7_1030300,PF3D7_1124900,PF3D7_1132200,PF3D7_1302800,PF3D7_1308300,PF3D7_1338200,PF3D7_1460400,PF3D7_1474100	PF3D7_0209500,PF3D7_0308100,PF3D7_0409800,PF3D7_0423300,PF3D7_0517900,PF3D7_0614600,PF3D7_0704100,PF3D7_0821000,PF3D7_0908000,PF3D7_0911100,PF3D7_0920500,PF3D7_1020900,PF3D7_1034700,PF3D7_1127600,PF3D7_1147000,PF3D7_1231300,PF3D7_1316200,PF3D7_1332200,PF3D7_1351000,PF3D7_1361400,PF3D7_1362400,PF3D7_1440400,PF3D7_1450400
mitochondrion	0.108212	0.000188021	1	1	mitochondrion	1.43498	-1.86336	0.730169	-0.743322		PF3D7_0107400,PF3D7_0214200,PF3D7_0217100,PF3D7_0303700,PF3D7_0306400,PF3D7_0311800,PF3D7_0317900,PF3D7_0603500,PF3D7_0611300,PF3D7_0620100,PF3D7_0715500,PF3D7_0815400,PF3D7_0816400,PF3D7_0822000,PF3D7_0825200,PF3D7_0825400,PF3D7_0915000,PF3D7_0915700,PF3D7_0923800,PF3D7_0925500,PF3D7_0927300,PF3D7_1012300,PF3D7_1022900,PF3D7_1029800,PF3D7_1034400,PF3D7_1108500,PF3D7_1123700,PF3D7_1141200,PF3D7_1…	PF3D7_0210100,PF3D7_0212200,PF3D7_0417300,PF3D7_0616800,PF3D7_0617000,PF3D7_0823700,PF3D7_1016400,PF3D7_1105800,PF3D7_1108700,PF3D7_1125400,PF3D7_1134000,PF3D7_1227800,PF3D7_1242700,PF3D7_1325100,PF3D7_1345100,PF3D7_1345700,PF3D7_1408600,PF3D7_1415800,PF3D7_1424100,PF3D7_1428700	PF3D7_0915700,PF3D7_0927300,PF3D7_1108500,PF3D7_1145600,PF3D7_1202200,PF3D7_1215000,PF3D7_1324400,PF3D7_1364900,PF3D7_1465000,PF3D7_1467700,PF3D7_1470400	PF3D7_0105200,PF3D7_0110200,PF3D7_0210100,PF3D7_0212200,PF3D7_0213700,PF3D7_0303700,PF3D7_0318100,PF3D7_0523100,PF3D7_0524700,PF3D7_0617000,PF3D7_0822000,PF3D7_0915300,PF3D7_0923800,PF3D7_0925500,PF3D7_1010000,PF3D7_1014700,PF3D7_1015600,PF3D7_1016400,PF3D7_1029800,PF3D7_1034400,PF3D7_1105800,PF3D7_1117600,PF3D7_1118200,PF3D7_1123700,PF3D7_1125300,PF3D7_1125400,PF3D7_1134000,PF3D7_1145500,PF3D7_1…	PF3D7_0213700,PF3D7_0415600,PF3D7_0524700,PF3D7_0607500,PF3D7_0617000,PF3D7_0915300,PF3D7_1014700,PF3D7_1015600,PF3D7_1016400,PF3D7_1118200,PF3D7_1125300,PF3D7_1125400,PF3D7_1134000,PF3D7_1208300,PF3D7_1214200,PF3D7_1215300,PF3D7_1221500,PF3D7_1224600,PF3D7_1227800,PF3D7_1312400,PF3D7_1325100,PF3D7_1337000,PF3D7_1342800,PF3D7_1345100,PF3D7_1356200,PF3D7_1404100,PF3D7_1414900,PF3D7_1415800,PF3D7_1…	PF3D7_0217100,PF3D7_0306400,PF3D7_0311800,PF3D7_0518200,PF3D7_0603500,PF3D7_0816400,PF3D7_0825200,PF3D7_0915000,PF3D7_0915700,PF3D7_0927300,PF3D7_0928000,PF3D7_1012300,PF3D7_1022500,PF3D7_1022900,PF3D7_1108500,PF3D7_1108700,PF3D7_1125100,PF3D7_1133300,PF3D7_1142800,PF3D7_1145600,PF3D7_1202200,PF3D7_1212000,PF3D7_1212800,PF3D7_1215000,PF3D7_1215200,PF3D7_1235600,PF3D7_1330600,PF3D7_1340800,PF3D7_1…	PF3D7_0317900,PF3D7_1123700,PF3D7_1125400,PF3D7_1208300,PF3D7_1215300,PF3D7_1474100	PF3D7_0518200,PF3D7_0807400,PF3D7_0915000,PF3D7_0915700,PF3D7_0927300,PF3D7_0928000,PF3D7_1012300,PF3D7_1021700,PF3D7_1022500,PF3D7_1133300,PF3D7_1202200,PF3D7_1202600,PF3D7_1212800,PF3D7_1215000,PF3D7_1234900,PF3D7_1342100,PF3D7_1344100,PF3D7_1426900,PF3D7_1430900,PF3D7_1439400,PF3D7_1465000
modulation by symbiont of host erythrocyte aggregation	0.0758068	0.00430091	0.00211368	NA	modulation by symbiont of host erythrocyte aggregation	-1.45368	1.59917	1.77377	NA		PF3D7_0100200,PF3D7_0425800,PF3D7_0425900,PF3D7_0632500,PF3D7_0832000,PF3D7_1000200,PF3D7_1000400,PF3D7_1000500,PF3D7_1150300,PF3D7_1150400,PF3D7_1200500,PF3D7_1200600,PF3D7_1300300	PF3D7_0100100,PF3D7_0115700,PF3D7_0223500,PF3D7_0400100,PF3D7_0412700,PF3D7_0412900,PF3D7_0413100,PF3D7_0632800,PF3D7_0712300,PF3D7_0712400,PF3D7_0712600,PF3D7_0712900,PF3D7_0733000,PF3D7_0800100,PF3D7_0808700,PF3D7_1040300,PF3D7_1041300,PF3D7_1200400,PF3D7_1219300,PF3D7_1240400,PF3D7_1240600,PF3D7_1255200	PF3D7_0100200,PF3D7_0100400,PF3D7_0400400,PF3D7_0412400,PF3D7_0420700,PF3D7_0420900,PF3D7_0421100,PF3D7_0421300,PF3D7_0425800,PF3D7_0425900,PF3D7_0426000,PF3D7_0600200,PF3D7_0600300,PF3D7_0617400,PF3D7_0632500,PF3D7_0632700,PF3D7_0711700,PF3D7_0712000,PF3D7_0712600,PF3D7_0712800,PF3D7_0800200,PF3D7_0800300,PF3D7_0800400,PF3D7_0808600,PF3D7_0809100,PF3D7_0832000,PF3D7_0937800,PF3D7_1000200,PF3D7_1…	PF3D7_0100100,PF3D7_0115400,PF3D7_0115600,PF3D7_0223100,PF3D7_0400900,PF3D7_0617600,PF3D7_0631900,PF3D7_0700500,PF3D7_0712900,PF3D7_0732200,PF3D7_0732400,PF3D7_0732900,PF3D7_0832400,PF3D7_0832500,PF3D7_0832900,PF3D7_0900400,PF3D7_1040200,PF3D7_1040300,PF3D7_1040500,PF3D7_1041300,PF3D7_1100400,PF3D7_1100500,PF3D7_1149900,PF3D7_1150200,PF3D7_1200500,PF3D7_1254600,PF3D7_1254700,PF3D7_1300900,PF3D7_1…	PF3D7_0100400,PF3D7_0115600,PF3D7_0223100,PF3D7_0400400,PF3D7_0401400,PF3D7_0402600,PF3D7_0412400,PF3D7_0420700,PF3D7_0425500,PF3D7_0425800,PF3D7_0425900,PF3D7_0426000,PF3D7_0600200,PF3D7_0617600,PF3D7_0631900,PF3D7_0632500,PF3D7_0732200,PF3D7_0800300,PF3D7_0832000,PF3D7_0832900,PF3D7_0937800,PF3D7_1000100,PF3D7_1000200,PF3D7_1000400,PF3D7_1000500,PF3D7_1040200,PF3D7_1100100,PF3D7_1100200,PF3D7_1…	PF3D7_0100100,PF3D7_0100200,PF3D7_0632800,PF3D7_0712300,PF3D7_0733000,PF3D7_0808700,PF3D7_1041300,PF3D7_1200500,PF3D7_1255200,PF3D7_1400200	PF3D7_0100400,PF3D7_0101000,PF3D7_0201200,PF3D7_0201300,PF3D7_0300800,PF3D7_0401400,PF3D7_0413300,PF3D7_0425500,PF3D7_0425900,PF3D7_0426000,PF3D7_0600200,PF3D7_0600300,PF3D7_0632500,PF3D7_0732500,PF3D7_0800300,PF3D7_0808900,PF3D7_0832000,PF3D7_0901400,PF3D7_0901500,PF3D7_0937800,PF3D7_1000100,PF3D7_1000200,PF3D7_1000400,PF3D7_1000500,PF3D7_1100200,PF3D7_1101300,PF3D7_1150400,PF3D7_1200600	PF3D7_0100100,PF3D7_0400100,PF3D7_0617400,PF3D7_0632800,PF3D7_0712300,PF3D7_0733000,PF3D7_0808700,PF3D7_1041300,PF3D7_1200500,PF3D7_1240600,PF3D7_1255200,PF3D7_1400200
pathogenesis	0.000990913	0.000301729	0.607018	0.733161	pathogenesis	-1.86749	1.70142	1.32701	-1.18032		PF3D7_0100300,PF3D7_0113800,PF3D7_0424300,PF3D7_0425800,PF3D7_0632500,PF3D7_0930300,PF3D7_1035700,PF3D7_1036300,PF3D7_1131600,PF3D7_1133400,PF3D7_1150400,PF3D7_1200600,PF3D7_1209300,PF3D7_1300300,PF3D7_1371600	PF3D7_0100100,PF3D7_0115700,PF3D7_0200100,PF3D7_0223500,PF3D7_0300100,PF3D7_0302300,PF3D7_0324900,PF3D7_0400100,PF3D7_0412700,PF3D7_0412900,PF3D7_0413100,PF3D7_0533100,PF3D7_0601400,PF3D7_0631200,PF3D7_0632800,PF3D7_0700100,PF3D7_0712300,PF3D7_0712400,PF3D7_0712600,PF3D7_0712900,PF3D7_0733000,PF3D7_0800100,PF3D7_0808700,PF3D7_0826100,PF3D7_1041300,PF3D7_1129100,PF3D7_1200400,PF3D7_1219300,PF3D7_1…	PF3D7_0100300,PF3D7_0102500,PF3D7_0113800,PF3D7_0209000,PF3D7_0400400,PF3D7_0412400,PF3D7_0413400,PF3D7_0420700,PF3D7_0420900,PF3D7_0421100,PF3D7_0421300,PF3D7_0425800,PF3D7_0426000,PF3D7_0600200,PF3D7_0617400,PF3D7_0632500,PF3D7_0711700,PF3D7_0712000,PF3D7_0712600,PF3D7_0712800,PF3D7_0731500,PF3D7_0800200,PF3D7_0800300,PF3D7_0808600,PF3D7_0809100,PF3D7_0833500,PF3D7_0900100,PF3D7_0930300,PF3D7_0…	PF3D7_0100100,PF3D7_0200100,PF3D7_0533100,PF3D7_0610600,PF3D7_0712900,PF3D7_1041300,PF3D7_1149000,PF3D7_1240900	PF3D7_0113800,PF3D7_0200100,PF3D7_0209000,PF3D7_0400400,PF3D7_0412400,PF3D7_0420700,PF3D7_0425800,PF3D7_0426000,PF3D7_0600200,PF3D7_0632500,PF3D7_0800300,PF3D7_0833500,PF3D7_0900100,PF3D7_0935900,PF3D7_0937800,PF3D7_1000100,PF3D7_1036300,PF3D7_1100100,PF3D7_1100200,PF3D7_1129100,PF3D7_1131600,PF3D7_1147800,PF3D7_1149000,PF3D7_1150400,PF3D7_1200100,PF3D7_1200600,PF3D7_1219400,PF3D7_1300100	PF3D7_0100100,PF3D7_0102500,PF3D7_0632800,PF3D7_0712300,PF3D7_0733000,PF3D7_0808700,PF3D7_0911800,PF3D7_0930300,PF3D7_1035700,PF3D7_1041300,PF3D7_1133400,PF3D7_1209300,PF3D7_1255200	PF3D7_0113800,PF3D7_0200100,PF3D7_0209000,PF3D7_0426000,PF3D7_0600200,PF3D7_0632500,PF3D7_0800300,PF3D7_0900100,PF3D7_0937800,PF3D7_1000100,PF3D7_1100200,PF3D7_1150400,PF3D7_1200600,PF3D7_1300100	PF3D7_0100100,PF3D7_0102500,PF3D7_0400100,PF3D7_0424300,PF3D7_0533100,PF3D7_0610600,PF3D7_0617400,PF3D7_0632800,PF3D7_0712300,PF3D7_0731500,PF3D7_0733000,PF3D7_0808700,PF3D7_0930300,PF3D7_1035700,PF3D7_1041300,PF3D7_1133400,PF3D7_1209300,PF3D7_1240600,PF3D7_1240900,PF3D7_1255200,PF3D7_1301600,PF3D7_1371600,PF3D7_1373500
rhoptry	0.239558	0.603102	0.000172671	0.0200639	rhoptry	1.58334	1.39849	-1.83188	-1.38912		PF3D7_0203000,PF3D7_0212600,PF3D7_0220800,PF3D7_0302500,PF3D7_0424200,PF3D7_0501500,PF3D7_0501600,PF3D7_0513800,PF3D7_0528400,PF3D7_0707300,PF3D7_0905400,PF3D7_0929400,PF3D7_0935800,PF3D7_1012200,PF3D7_1116000,PF3D7_1252100,PF3D7_1335300,PF3D7_1430200	PF3D7_1113100,PF3D7_1311400	PF3D7_0302200,PF3D7_0302500,PF3D7_0501600,PF3D7_0707300,PF3D7_0905400,PF3D7_0929400,PF3D7_0935800,PF3D7_1012200,PF3D7_1116000,PF3D7_1252100,PF3D7_1430200	PF3D7_0513800,PF3D7_0721400,PF3D7_1366400	PF3D7_1147800	PF3D7_0220800,PF3D7_0302200,PF3D7_0302500,PF3D7_0414900,PF3D7_0501500,PF3D7_0501600,PF3D7_0528400,PF3D7_0612700,PF3D7_0613300,PF3D7_0707300,PF3D7_0721400,PF3D7_0905400,PF3D7_0929400,PF3D7_0935800,PF3D7_1012200,PF3D7_1116000,PF3D7_1218000,PF3D7_1252100,PF3D7_1430200,PF3D7_1459900		PF3D7_0203000,PF3D7_0212600,PF3D7_0220800,PF3D7_0302200,PF3D7_0302500,PF3D7_0402300,PF3D7_0414900,PF3D7_0424100,PF3D7_0424200,PF3D7_0501500,PF3D7_0501600,PF3D7_0528400,PF3D7_0612700,PF3D7_0613300,PF3D7_0707300,PF3D7_0905400,PF3D7_0929400,PF3D7_0935800,PF3D7_1012200,PF3D7_1113100,PF3D7_1116000,PF3D7_1218000,PF3D7_1252100,PF3D7_1320600,PF3D7_1335300,PF3D7_1430200,PF3D7_1459900
ribosome	4.03667e-08	6.7547e-07	1	0.632661	ribosome	-2.21895	-2.10395	-0.451805	1.31575		PF3D7_0214200,PF3D7_0406800,PF3D7_0412100,PF3D7_0503000,PF3D7_0519100,PF3D7_0522500,PF3D7_0610000,PF3D7_0613400,PF3D7_0822000,PF3D7_0918200,PF3D7_1010800,PF3D7_1110600,PF3D7_1137500,PF3D7_1223900,PF3D7_1239100,PF3D7_1245400,PF3D7_1404400,PF3D7_1413400,PF3D7_1431000,PF3D7_1474100	PF3D7_0210100,PF3D7_0217800,PF3D7_0304400,PF3D7_0306900,PF3D7_0307100,PF3D7_0316800,PF3D7_0317600,PF3D7_0322900,PF3D7_0415900,PF3D7_0419800,PF3D7_0422400,PF3D7_0503800,PF3D7_0507100,PF3D7_0516200,PF3D7_0516900,PF3D7_0517000,PF3D7_0519400,PF3D7_0610900,PF3D7_0611700,PF3D7_0614500,PF3D7_0618300,PF3D7_0705700,PF3D7_0706400,PF3D7_0710600,PF3D7_0719600,PF3D7_0813900,PF3D7_0814000,PF3D7_0821700,PF3D7_0…	PF3D7_1132700	PF3D7_0210100,PF3D7_0210400,PF3D7_0217800,PF3D7_0219200,PF3D7_0304400,PF3D7_0306900,PF3D7_0307100,PF3D7_0317600,PF3D7_0422400,PF3D7_0503000,PF3D7_0503800,PF3D7_0507100,PF3D7_0517000,PF3D7_0519400,PF3D7_0605000,PF3D7_0614500,PF3D7_0618300,PF3D7_0705700,PF3D7_0706400,PF3D7_0718400,PF3D7_0719600,PF3D7_0813900,PF3D7_0814000,PF3D7_0821700,PF3D7_0822000,PF3D7_0903900,PF3D7_1003500,PF3D7_1004000,PF3D7_1…	PF3D7_0304400,PF3D7_0406800,PF3D7_0422400,PF3D7_1474100	PF3D7_0613400,PF3D7_0907800,PF3D7_0932600,PF3D7_1106100,PF3D7_1110600,PF3D7_1137500	PF3D7_1003500,PF3D7_1124900,PF3D7_1302800,PF3D7_1308300,PF3D7_1338200,PF3D7_1474100	PF3D7_0934600,PF3D7_1110600
structural constituent of ribosome	4.03667e-08	8.07333e-08	1	NA	structural constituent of ribosome	-2.24949	-2.16195	-0.466507	NA		PF3D7_0214200,PF3D7_0315500,PF3D7_0406800,PF3D7_0412100,PF3D7_0503000,PF3D7_0519100,PF3D7_0522500,PF3D7_0610000,PF3D7_0613400,PF3D7_0822000,PF3D7_0918200,PF3D7_1010800,PF3D7_1110600,PF3D7_1137500,PF3D7_1210000,PF3D7_1223900,PF3D7_1239100,PF3D7_1245400,PF3D7_1404400,PF3D7_1413400,PF3D7_1431000,PF3D7_1460900,PF3D7_1474100	PF3D7_0210100,PF3D7_0212200,PF3D7_0217800,PF3D7_0304400,PF3D7_0306900,PF3D7_0307100,PF3D7_0307200,PF3D7_0312800,PF3D7_0316800,PF3D7_0317600,PF3D7_0322900,PF3D7_0415900,PF3D7_0419800,PF3D7_0422400,PF3D7_0503800,PF3D7_0507100,PF3D7_0516200,PF3D7_0516900,PF3D7_0517000,PF3D7_0519400,PF3D7_0520000,PF3D7_0610900,PF3D7_0611700,PF3D7_0614500,PF3D7_0618300,PF3D7_0705700,PF3D7_0706400,PF3D7_0710600,PF3D7_0…	PF3D7_1132700	PF3D7_0210100,PF3D7_0210400,PF3D7_0212200,PF3D7_0217800,PF3D7_0219200,PF3D7_0304400,PF3D7_0306900,PF3D7_0307100,PF3D7_0312800,PF3D7_0317600,PF3D7_0422400,PF3D7_0503000,PF3D7_0503800,PF3D7_0507100,PF3D7_0517000,PF3D7_0519400,PF3D7_0520000,PF3D7_0605000,PF3D7_0614500,PF3D7_0618300,PF3D7_0705700,PF3D7_0706400,PF3D7_0718400,PF3D7_0719600,PF3D7_0719700,PF3D7_0721600,PF3D7_0813900,PF3D7_0814000,PF3D7_0…	PF3D7_0304400,PF3D7_0406800,PF3D7_0422400,PF3D7_1474100	PF3D7_0613400,PF3D7_0907800,PF3D7_0932600,PF3D7_1106100,PF3D7_1110600,PF3D7_1137500,PF3D7_1429100,PF3D7_1460900	PF3D7_0506100,PF3D7_1003500,PF3D7_1103100,PF3D7_1124900,PF3D7_1302800,PF3D7_1308300,PF3D7_1338200,PF3D7_1474100	PF3D7_0934600,PF3D7_1110600
symbiont-containing vacuole	0.00136178	0.203992	0.841789	0.987508	symbiont-containing vacuole	1.77638	1.46131	-0.994949	-1.00825		PF3D7_0100200,PF3D7_0207500,PF3D7_0207700,PF3D7_0214900,PF3D7_0217500,PF3D7_0424400,PF3D7_0425900,PF3D7_0610400,PF3D7_0707300,PF3D7_1000200,PF3D7_1000400,PF3D7_1000500,PF3D7_1035200,PF3D7_1035300,PF3D7_1150300,PF3D7_1200500,PF3D7_1228600,PF3D7_1252100,PF3D7_1406300,PF3D7_1410400,PF3D7_1475500,PF3D7_1477300,PF3D7_1477700	PF3D7_0201900,PF3D7_0202400,PF3D7_0516600,PF3D7_0905100,PF3D7_0925900,PF3D7_1040300,PF3D7_1104400,PF3D7_1105600,PF3D7_1116700,PF3D7_1116800,PF3D7_1123500,PF3D7_1129100,PF3D7_1135400,PF3D7_1201000,PF3D7_1345100,PF3D7_1464600	PF3D7_0100200,PF3D7_0100400,PF3D7_0102200,PF3D7_0201900,PF3D7_0207500,PF3D7_0207700,PF3D7_0214900,PF3D7_0217500,PF3D7_0424400,PF3D7_0425900,PF3D7_0502400,PF3D7_0600300,PF3D7_0632700,PF3D7_0707300,PF3D7_0800400,PF3D7_0903800,PF3D7_0936500,PF3D7_1000200,PF3D7_1000400,PF3D7_1000500,PF3D7_1035200,PF3D7_1035300,PF3D7_1116800,PF3D7_1150300,PF3D7_1200200,PF3D7_1228600,PF3D7_1252100,PF3D7_1410400,PF3D7_1…	PF3D7_0115600,PF3D7_0223100,PF3D7_0400900,PF3D7_0516600,PF3D7_0700500,PF3D7_0732200,PF3D7_0732400,PF3D7_0732900,PF3D7_0831700,PF3D7_0832500,PF3D7_0900400,PF3D7_0925900,PF3D7_1040300,PF3D7_1040500,PF3D7_1100400,PF3D7_1100500,PF3D7_1135400,PF3D7_1150200,PF3D7_1200500,PF3D7_1201000,PF3D7_1226900,PF3D7_1254700,PF3D7_1400200,PF3D7_1406300,PF3D7_1464600	PF3D7_0100400,PF3D7_0115600,PF3D7_0201900,PF3D7_0223100,PF3D7_0401400,PF3D7_0424400,PF3D7_0425900,PF3D7_0502400,PF3D7_0732200,PF3D7_0831700,PF3D7_0925900,PF3D7_1000200,PF3D7_1000400,PF3D7_1000500,PF3D7_1116700,PF3D7_1116800,PF3D7_1129100,PF3D7_1201000,PF3D7_1336700,PF3D7_1345100,PF3D7_1362200,PF3D7_1455800,PF3D7_1464600,PF3D7_1477300,PF3D7_1477700	PF3D7_0100200,PF3D7_0207500,PF3D7_0207700,PF3D7_0214900,PF3D7_0217500,PF3D7_0507500,PF3D7_0707300,PF3D7_0807700,PF3D7_1017100,PF3D7_1035200,PF3D7_1035300,PF3D7_1200500,PF3D7_1228600,PF3D7_1252100,PF3D7_1334800,PF3D7_1400200,PF3D7_1410400	PF3D7_0100400,PF3D7_0101000,PF3D7_0201200,PF3D7_0300800,PF3D7_0401400,PF3D7_0413300,PF3D7_0425900,PF3D7_0600300,PF3D7_0732500,PF3D7_0808900,PF3D7_0831700,PF3D7_0901400,PF3D7_0901500,PF3D7_0903800,PF3D7_0925900,PF3D7_1000200,PF3D7_1000400,PF3D7_1000500,PF3D7_1101300,PF3D7_1201000,PF3D7_1406300,PF3D7_1477300,PF3D7_1477700	PF3D7_0102200,PF3D7_0207500,PF3D7_0214900,PF3D7_0217500,PF3D7_0507500,PF3D7_0707300,PF3D7_0807700,PF3D7_1017100,PF3D7_1035200,PF3D7_1035300,PF3D7_1116800,PF3D7_1123500,PF3D7_1200500,PF3D7_1228600,PF3D7_1252100,PF3D7_1334800,PF3D7_1400200,PF3D7_1410400,PF3D7_1464600,PF3D7_1475500
translation	4.03667e-08	8.10497e-07	0.994801	1	translation	-2.13918	-2.03904	-0.795503	-0.641621		PF3D7_0214200,PF3D7_0315500,PF3D7_0406800,PF3D7_0412100,PF3D7_0418000,PF3D7_0503000,PF3D7_0519100,PF3D7_0522500,PF3D7_0610000,PF3D7_0613400,PF3D7_0704100,PF3D7_0822000,PF3D7_0911100,PF3D7_0913400,PF3D7_0918200,PF3D7_0922800,PF3D7_1010800,PF3D7_1110600,PF3D7_1137500,PF3D7_1210000,PF3D7_1223900,PF3D7_1239100,PF3D7_1245400,PF3D7_1324600,PF3D7_1404400,PF3D7_1413400,PF3D7_1431000,PF3D7_1460900,PF3D7_1…	PF3D7_0210100,PF3D7_0212200,PF3D7_0212500,PF3D7_0217800,PF3D7_0304400,PF3D7_0306900,PF3D7_0307100,PF3D7_0307200,PF3D7_0312800,PF3D7_0316800,PF3D7_0317600,PF3D7_0322900,PF3D7_0415900,PF3D7_0419800,PF3D7_0422400,PF3D7_0503800,PF3D7_0507100,PF3D7_0516200,PF3D7_0516600,PF3D7_0516900,PF3D7_0517000,PF3D7_0519400,PF3D7_0520000,PF3D7_0610900,PF3D7_0611700,PF3D7_0614500,PF3D7_0618300,PF3D7_0705700,PF3D7_0…	PF3D7_0317100,PF3D7_0418000,PF3D7_0704100,PF3D7_0911100,PF3D7_1132700,PF3D7_1147000	PF3D7_0111800,PF3D7_0210100,PF3D7_0210400,PF3D7_0212200,PF3D7_0217800,PF3D7_0219200,PF3D7_0304400,PF3D7_0306900,PF3D7_0307100,PF3D7_0312800,PF3D7_0317600,PF3D7_0411200,PF3D7_0422400,PF3D7_0503000,PF3D7_0503800,PF3D7_0507100,PF3D7_0516600,PF3D7_0517000,PF3D7_0519400,PF3D7_0520000,PF3D7_0605000,PF3D7_0614500,PF3D7_0618300,PF3D7_0705700,PF3D7_0706400,PF3D7_0718400,PF3D7_0719600,PF3D7_0719700,PF3D7_0…	PF3D7_0304400,PF3D7_0317100,PF3D7_0406800,PF3D7_0411200,PF3D7_0422400,PF3D7_0828200,PF3D7_1027200,PF3D7_1030300,PF3D7_1246700,PF3D7_1434600,PF3D7_1474100	PF3D7_0209500,PF3D7_0423300,PF3D7_0613400,PF3D7_0614600,PF3D7_0704100,PF3D7_0907800,PF3D7_0923500,PF3D7_0932600,PF3D7_1106100,PF3D7_1110600,PF3D7_1137500,PF3D7_1147000,PF3D7_1429100,PF3D7_1460900	PF3D7_0506100,PF3D7_1003500,PF3D7_1030300,PF3D7_1103100,PF3D7_1124900,PF3D7_1302800,PF3D7_1308300,PF3D7_1338200,PF3D7_1474100	PF3D7_0209500,PF3D7_0423300,PF3D7_0614600,PF3D7_0704100,PF3D7_0911100,PF3D7_0934600,PF3D7_1110600,PF3D7_1147000

## Sheet: GCN5-∆BrD GSEA Summary
S5D Table : Summary of GSEA GCN5-∆BrD
R: ring; ET: early trophozoite; LT: late trophozoite; S: schizont
		Padj					NES
		R	ET	LT	S		R	ET	LT	S
cell cycle	Cell cycle compartment assocation between P. falciparum cell cycle perturbed transcriptomes	0.373236	1.46397e-05	0.994801	1	Cell cycle compartment assocation between P. falciparum cell cycle perturbed transcriptomes	-1.27787	-1.91742	0.803579	-0.760159
	Centriole proteins	0.00265995	0.778652	0.680643	1	Centriole proteins	2.01457	1.22134	-1.36857	-0.67865
	Functional orthologs of known cell cycle proteins in E. coli	0.00265995	0.59229	0.765035	0.0285964	Functional orthologs of known cell cycle proteins in E. coli	-1.51486	1.21685	1.07221	-1.16005
	Network analysis of drCDC-UNK proteins and their potential protein interactions	0.000637898	0.498083	0.91688	0.00920632	Network analysis of drCDC-UNK proteins and their potential protein interactions	-1.80476	-1.30727	-0.883983	-1.27627
	Regulation of spindle microtubule dynamics	0.00618098	0.806935	0.94728	1	Regulation of spindle microtubule dynamics	1.9359	1.12966	0.810166	-0.888449
DNA replication	DNA replication	0.000980149	0.51269	0.558458	1	DNA replication	2.06734	-1.50757	-1.44606	-0.903622
telomere and sub-telomere	Structure of telomere and sub-telomeric regions	0.0158222	9.14089e-05	2.69111e-08	NA	Structure of telomere and sub-telomeric regions	-1.51868	1.61542	2.133	NA
	HP1 enrichment values	0.0177773	8.07333e-08	2.69111e-08	NA	HP1 enrichment values	1.41248	1.6613	1.92776	NA
gametocyte	Putatively exported proteins in early gametocyte proteome	0.657102	0.0812406	7.12152e-06	0.444122	Putatively exported proteins in early gametocyte proteome	1.08813	1.5849	1.9798	1.47667
	Putative flagellar proteins	0.00185361	0.80305	0.881578	1	Putative flagellar proteins	2.05872	1.15077	0.923964	-0.606927
virulence	Candidate genes related to virulence	0.00265995	2.12797e-07	2.69111e-08	1	Candidate genes related to virulence	-1.49334	1.60186	2.18815	-0.744537
	Interactions between modified host cell membrane and endothelial cell	1.20091e-05	8.07333e-08	2.69111e-08	1	Interactions between modified host cell membrane and endothelial cell	-1.7196	1.69161	2.00235	-0.53714
	PfEMP1 domain architectures	0.0038169	0.00998463	0.356994	1	PfEMP1 domain architectures	-1.86634	1.66654	1.47676	-0.575208
	Rosette formation between normal and infected RBC	7.28752e-07	2.97036e-05	2.69111e-08	NA	Rosette formation between normal and infected RBC	-1.80507	1.61663	2.01555	NA
	pathogenesis	0.000990913	0.000301729	0.607018	0.733161	pathogenesis	-1.86749	1.70142	1.32701	-1.18032
	modulation by symbiont of host erythrocyte aggregation	0.0758068	0.00430091	0.00211368	NA	modulation by symbiont of host erythrocyte aggregation	-1.45368	1.59917	1.77377	NA
	host cell surface receptor binding	0.00115007	0.00113108	0.680643	0.24247	host cell surface receptor binding	-1.83678	1.68026	1.26424	-1.24405
	infected host cell surface knob	0.0031546	0.0250534	0.522969	0.983224	infected host cell surface knob	-1.88804	1.64411	1.44329	0.960618
	cell-cell adhesion	0.0503226	0.00647555	0.790371	0.983224	cell-cell adhesion	-1.71055	1.67922	1.13346	-1.14106
	cytoadherence to microvasculature, mediated by symbiont protein	0.00228147	0.000373702	0.443299	1	cytoadherence to microvasculature, mediated by symbiont protein	-1.70013	1.66975	1.39507	-0.665606
	cell adhesion molecule binding	0.00716839	0.00393976	0.873288	1	cell adhesion molecule binding	-1.83311	1.68305	0.948382	-0.989656
	cell surface	0.415434	0.758838	0.108786	0.000604705	cell surface	1.25628	1.16135	-1.53165	-1.31005
	antigenic variation	0.0216517	6.28818e-05	0.00221936	NA	antigenic variation	-1.54623	1.6759	1.75509	NA
exported proteins	Characteristics of Plasmodium falciparum export proteins that remodel infected erythrocyte	0.455722	0.00960336	0.0671601	1	Characteristics of Plasmodium falciparum export proteins that remodel infected erythrocyte	-1.28366	1.67131	1.72003	-0.739827
	Established and putative Maurer’s clefts proteins	0.266306	0.00393976	0.19242	1	Established and putative Maurer’s clefts proteins	-1.37652	1.6241	1.49403	-0.825628
	Exported proteins containing a PHIST domain	0.426755	0.106709	0.00156505	0.847559	Exported proteins containing a PHIST domain	1.29907	1.54568	1.86005	1.18455
	Exported proteins of Plasmodium falciparum with confirmed location	0.0535939	0.00677488	0.622949	1	Exported proteins of Plasmodium falciparum with confirmed location	-1.70437	1.67999	1.41013	-0.995272
	Maurers cleft	0.0306081	0.0766604	2.69111e-08	NA	Maurers cleft	-1.50984	1.49563	2.08481	NA
	Subcellular location of exported proteins	0.000687155	0.370091	0.0597022	1	Subcellular location of exported proteins	-1.92343	1.51546	1.73967	-0.711793
	Top ranked surface exposed proteins	0.510011	0.76096	0.0553109	0.00674357	Top ranked surface exposed proteins	1.17752	1.16363	-1.58427	-1.2855
invasion	Components of the linear motor responsible for merozoite motility in invasion	0.0197695	0.660005	0.127113	0.00920632	Components of the linear motor responsible for merozoite motility in invasion	1.86227	1.32977	-1.61056	-1.36914
	Functional annotation of merozoite invasion-related proteins	7.94754e-05	0.0734391	2.69111e-08	1.2065e-07	Functional annotation of merozoite invasion-related proteins	2.06148	1.57223	-2.05826	-1.41836
	Merozoite ligands, their erythrocyte receptors	0.193525	0.797474	0.578595	0.00920632	Merozoite ligands, their erythrocyte receptors	1.70016	1.1937	-1.46053	-1.41379
	Merozoite protein complexes	0.0387074	0.548676	0.00267713	0.0971993	Merozoite protein complexes	1.84585	1.46848	-1.69339	-1.37557
	Pellicle formation in the merozoite	0.351075	0.675883	0.00670789	0.272223	Pellicle formation in the merozoite	1.55786	1.34888	-1.68216	-1.33503
	Rhoptry neck and bulb proteins during and after invasion	0.0116344	0.454499	4.05039e-08	0.00071391	Rhoptry neck and bulb proteins during and after invasion	1.91607	1.49425	-1.89806	-1.43319
	Subcellular localization of proteins involved in invasion	0.000132174	0.00137492	2.69111e-08	1.2065e-07	Subcellular localization of proteins involved in invasion	2.09445	1.66921	-2.03014	-1.40803
	rhoptry	0.239558	0.603102	0.000172671	0.0200639	rhoptry	1.58334	1.39849	-1.83188	-1.38912
	entry into host cell	0.00895249	0.498083	0.000172671	8.23456e-05	entry into host cell	1.87318	1.453	-1.87164	-1.40443
	inner membrane complex	0.359708	0.777984	0.172083	0.00920632	inner membrane complex	1.43657	1.1845	-1.57727	-1.38029
translation & ribosome	Genes coding for components involved in ribosome assembly	4.03667e-08	0.101258	0.000486784	NA	Genes coding for components involved in ribosome assembly	-2.10585	-1.57843	1.86496	NA
	Maturation and export of 60S and 40S ribosomal subunits	2.69583e-07	0.272194	0.00721966	1	Maturation and export of 60S and 40S ribosomal subunits	-2.14734	-1.53032	1.78438	-0.749291
	Ribosomal structure	4.03667e-08	1.82788e-06	0.737802	0.0185345	Ribosomal structure	-2.50998	-2.12485	1.20265	1.63709
	translation	4.03667e-08	8.10497e-07	0.994801	1	translation	-2.13918	-2.03904	-0.795503	-0.641621
	ribosome	4.03667e-08	6.7547e-07	1	0.632661	ribosome	-2.21895	-2.10395	-0.451805	1.31575
	structural constituent of ribosome	4.03667e-08	8.07333e-08	1	NA	structural constituent of ribosome	-2.24949	-2.16195	-0.466507	NA
	cytosolic large ribosomal subunit	4.03667e-08	0.0116781	0.835036	0.983224	cytosolic large ribosomal subunit	-2.29013	-1.97467	1.0543	1.45066
	cytosolic small ribosomal subunit	9.89033e-08	0.121786	0.798673	0.733161	cytosolic small ribosomal subunit	-2.21315	-1.78347	1.14816	1.61137
mitochondrion	mitochondrion	0.108212	0.000188021	1	1	mitochondrion	1.43498	-1.86336	0.730169	-0.743322
	Genes encoding respiratory chain proteins	0.000259077	0.947097	0.673788	1	Genes encoding respiratory chain proteins	2.11185	-0.817713	-1.35256	-0.985527
	Nuclear genes with mitochondrial signal sequences	0.393403	1.80274e-05	0.754731	1	Nuclear genes with mitochondrial signal sequences	1.19907	-1.8233	1.10229	-0.714031
apicoplast	apicoplast	0.0158222	0.000206361	0.836282	1	apicoplast	1.49722	-1.56019	-1.01919	-0.465126
	The proteome of the apicoplast	0.0758068	0.000240408	0.994801	1	The proteome of the apicoplast	1.41878	-1.78147	-0.798025	-0.422237
protein folding	Chaperone-assisted protein folding	0.0726819	0.000530173	0.127113	0.355672	Chaperone-assisted protein folding	-1.62968	-1.97363	1.59768	1.43221
PTM	Phosphoproteome of the merozoite	1.1788e-05	0.946496	0.000911015	2.54325e-07	Phosphoproteome of the merozoite	-1.65584	0.890374	-1.56321	-1.22892
	S-Glutathionylated proteins	0.000687155	0.272428	0.841789	1	S-Glutathionylated proteins	-1.62255	-1.31009	1.00575	-0.860481
	S-nitrosylated proteins	0.00228147	0.0734391	0.589748	1	S-nitrosylated proteins	-1.60974	-1.41952	1.25652	-0.760872
	Total palmitome of Plasmodium falciparum	0.00989088	0.89383	0.727091	0.983224	Total palmitome of Plasmodium falciparum	-1.47378	0.996206	-1.12581	-1.06867
others	Geldanamycin - effect of drug on gene transcription	0.00249648	0.441796	2.69111e-08	NA	Geldanamycin - effect of drug on gene transcription	-1.7488	1.40972	2.12362	NA
	Gene expression affected by lumefantrine	3.79619e-06	0.900359	0.841789	0.983224	Gene expression affected by lumefantrine	-1.93867	0.960331	-0.998014	-1.01991
	Transcriptomic response of dihydroartemisinin (DHA) treated K1 strain trophozoites	0.579468	0.000553206	8.15644e-05	1	Transcriptomic response of dihydroartemisinin (DHA) treated K1 strain trophozoites	-1.16033	1.71667	1.95178	-0.828799
	Genes differentially expressed in severe malaria	0.000197659	0.0766604	0.522969	1	Genes differentially expressed in severe malaria	-1.7191	1.4682	1.338	-0.859109
	Predicted protein-protein interactions of plausible stress helicases	0.000637898	0.0126535	0.0457151	0.983224	Predicted protein-protein interactions of plausible stress helicases	-1.85396	-1.75452	1.66189	1.32196
	Protein biosynthesis	0.00655755	0.64299	0.680828	1	Protein biosynthesis	-1.84746	-1.26095	1.34321	0.845631
	Proteins with ATPase activity	2.14703e-05	0.22065	0.645267	1	Proteins with ATPase activity	-1.68418	-1.25418	1.18322	-0.844789
	Important interacting proteins	0.505651	0.603102	0.716044	0.00920632	Important interacting proteins	-1.17976	1.31784	-1.19648	-1.25956
	Splicing and non-sense-mediated decay factors	0.00296729	0.369516	0.933758	1	Splicing and non-sense-mediated decay factors	-1.85142	-1.48101	0.841311	0.58483
	Splicing of pre-mRNA	0.00400162	0.286499	0.815443	1	Splicing of pre-mRNA	-1.77314	-1.49208	1.07971	0.602838
	Transcripts translationally regulated in asexual blood stages	0.441131	0.779543	0.728087	0.00418409	Transcripts translationally regulated in asexual blood stages	1.19184	1.10541	-1.13052	-1.21465
	host cell	0.0102352	0.886378	0.00063877	0.847559	host cell	-1.71469	1.01174	1.87266	1.20845
	host cell plasma membrane	0.0478892	3.23159e-05	0.10626	1	host cell plasma membrane	-1.45593	1.68569	1.54206	-0.622377
	intracellular	1.68281e-05	0.00160173	0.721984	0.983224	intracellular	-1.85915	-1.71087	-1.18758	-1.01431
	symbiont-containing vacuole	0.00136178	0.203992	0.841789	0.987508	symbiont-containing vacuole	1.77638	1.46131	-0.994949	-1.00825

## Sheet: PHD1-∆PHD GSEA
S5E Table : GSEA of PHD1-∆PHD vs wildtype
R: ring; ET: early trophozoite; LT: late trophozoite; S: schizont
	Padj					NES
	R	ET	LT	S		R	ET	LT	S		R_UP	R_Do	ET_UP	ET_DO	LT_UP	LT_DO	S_UP	S_DO
ATP-dependent RNA helicase activity	0.00842075	0.0157634	0.724477	0.85953	ATP-dependent RNA helicase activity	-2.05718	-1.88905	1.47713	1.28883			PF3D7_0218400,PF3D7_0422500,PF3D7_0602100,PF3D7_0630900,PF3D7_0721300,PF3D7_0821300,PF3D7_1030100,PF3D7_1241800,PF3D7_1251500,PF3D7_1302700,PF3D7_1364300,PF3D7_1418900,PF3D7_1439100		PF3D7_0209800,PF3D7_0218400,PF3D7_0320800,PF3D7_0422500,PF3D7_0623700,PF3D7_0630900,PF3D7_0721300,PF3D7_0821300,PF3D7_0909900,PF3D7_1005500,PF3D7_1030100,PF3D7_1241800,PF3D7_1251500,PF3D7_1302700,PF3D7_1332700,PF3D7_1418900,PF3D7_1439100	PF3D7_0218400,PF3D7_0411400,PF3D7_0602100,PF3D7_0630900,PF3D7_0721300,PF3D7_1241800,PF3D7_1251500,PF3D7_1302700,PF3D7_1332700,PF3D7_1418900		PF3D7_0209800,PF3D7_0218400,PF3D7_0422700,PF3D7_0721300,PF3D7_1302700,PF3D7_1332700,PF3D7_1459000
Architecture, Dynamic Formation, and Processing of the 90S Pre-ribosome during Early Ribosome Biogenesis	0.00638767	0.0685017	0.775426	0.87462	Architecture, Dynamic Formation, and Processing of the 90S Pre-ribosome during Early Ribosome Biogenesis	-2.0537	-1.78764	1.37285	1.24668			PF3D7_0322900,PF3D7_0520000,PF3D7_0802300,PF3D7_1105400,PF3D7_1137100,PF3D7_1242700,PF3D7_1302800,PF3D7_1307100,PF3D7_1342000,PF3D7_1358800,PF3D7_1408600,PF3D7_1461300		PF3D7_0519400,PF3D7_0520000,PF3D7_0802300,PF3D7_1008800,PF3D7_1105400,PF3D7_1123900,PF3D7_1226700,PF3D7_1242700,PF3D7_1302800,PF3D7_1342000,PF3D7_1358800,PF3D7_1408600,PF3D7_1461300	PF3D7_0802300,PF3D7_1008800,PF3D7_1123900,PF3D7_1307100,PF3D7_1352200,PF3D7_1471000		PF3D7_0322900,PF3D7_0519400,PF3D7_0520000,PF3D7_0802300,PF3D7_1008800,PF3D7_1105400,PF3D7_1123900,PF3D7_1242700,PF3D7_1302800,PF3D7_1342000,PF3D7_1358800,PF3D7_1408600,PF3D7_1447300	PF3D7_1352200
Candidate genes related to virulence	0.000450929	1.42235e-08	4.844e-08	1	Candidate genes related to virulence	1.55378	1.70153	1.91226	-0.811093		PF3D7_0100300,PF3D7_0100800,PF3D7_0100900,PF3D7_0101100,PF3D7_0101300,PF3D7_0102300,PF3D7_0102500,PF3D7_0107300,PF3D7_0113400,PF3D7_0113800,PF3D7_0114100,PF3D7_0114500,PF3D7_0115100,PF3D7_0115600,PF3D7_0200500,PF3D7_0206800,PF3D7_0221000,PF3D7_0222600,PF3D7_0300700,PF3D7_0300900,PF3D7_0301200,PF3D7_0324100,PF3D7_0400400,PF3D7_0400500,PF3D7_0400900,PF3D7_0401000,PF3D7_0413200,PF3D7_0420700,PF3D7_0…	PF3D7_0100100,PF3D7_0113000,PF3D7_0115700,PF3D7_0200100,PF3D7_0201500,PF3D7_0220200,PF3D7_0220300,PF3D7_0220500,PF3D7_0220600,PF3D7_0220700,PF3D7_0223500,PF3D7_0300100,PF3D7_0301400,PF3D7_0301600,PF3D7_0324900,PF3D7_0400100,PF3D7_0401600,PF3D7_0412700,PF3D7_0421100,PF3D7_0424000,PF3D7_0424700,PF3D7_0500100,PF3D7_0501000,PF3D7_0501200,PF3D7_0631500,PF3D7_0632800,PF3D7_0700100,PF3D7_0726200,PF3D7_0…	PF3D7_0100300,PF3D7_0100400,PF3D7_0100900,PF3D7_0101100,PF3D7_0101300,PF3D7_0102500,PF3D7_0102600,PF3D7_0107300,PF3D7_0113000,PF3D7_0113300,PF3D7_0113400,PF3D7_0113800,PF3D7_0113900,PF3D7_0114100,PF3D7_0114500,PF3D7_0114700,PF3D7_0115100,PF3D7_0115600,PF3D7_0201400,PF3D7_0201500,PF3D7_0206800,PF3D7_0220500,PF3D7_0220600,PF3D7_0221000,PF3D7_0222100,PF3D7_0223100,PF3D7_0223400,PF3D7_0300200,PF3D7_0…	PF3D7_0100100,PF3D7_0100200,PF3D7_0113200,PF3D7_0200100,PF3D7_0220700,PF3D7_0221200,PF3D7_0300100,PF3D7_0301600,PF3D7_0324800,PF3D7_0324900,PF3D7_0400100,PF3D7_0402000,PF3D7_0402400,PF3D7_0424000,PF3D7_0500100,PF3D7_0501000,PF3D7_0501200,PF3D7_0631900,PF3D7_0830700,PF3D7_0831400,PF3D7_0832200,PF3D7_0901700,PF3D7_0902000,PF3D7_0902200,PF3D7_1000100,PF3D7_1000600,PF3D7_1001100,PF3D7_1016300,PF3D7_1…	PF3D7_0101300,PF3D7_0102600,PF3D7_0113000,PF3D7_0113200,PF3D7_0113300,PF3D7_0114100,PF3D7_0114500,PF3D7_0115600,PF3D7_0220200,PF3D7_0220600,PF3D7_0220700,PF3D7_0221200,PF3D7_0223100,PF3D7_0300900,PF3D7_0301600,PF3D7_0324100,PF3D7_0400400,PF3D7_0401600,PF3D7_0402000,PF3D7_0412400,PF3D7_0420700,PF3D7_0421300,PF3D7_0424000,PF3D7_0424700,PF3D7_0424900,PF3D7_0425500,PF3D7_0425800,PF3D7_0501000,PF3D7_0…	PF3D7_0100100,PF3D7_0100200,PF3D7_0115700,PF3D7_0206800,PF3D7_0223500,PF3D7_0300100,PF3D7_0301200,PF3D7_0324800,PF3D7_0324900,PF3D7_0400100,PF3D7_0500100,PF3D7_0500900,PF3D7_0617400,PF3D7_0632800,PF3D7_0733000,PF3D7_0800100,PF3D7_0805700,PF3D7_0808700,PF3D7_0833500,PF3D7_0902100,PF3D7_0935600,PF3D7_1000100,PF3D7_1035100,PF3D7_1035300,PF3D7_1035400,PF3D7_1035500,PF3D7_1035600,PF3D7_1035700,PF3D7_1…	PF3D7_0102300,PF3D7_0113000,PF3D7_0113300,PF3D7_0114100,PF3D7_0114500,PF3D7_0115600,PF3D7_0220600,PF3D7_0223100,PF3D7_0223400,PF3D7_0300900,PF3D7_0301600,PF3D7_0324100,PF3D7_0401600,PF3D7_0402000,PF3D7_0402400,PF3D7_0420700,PF3D7_0421300,PF3D7_0425500,PF3D7_0425800,PF3D7_0501000,PF3D7_0501200,PF3D7_0532500,PF3D7_0532600,PF3D7_0532900,PF3D7_0600200,PF3D7_0600300,PF3D7_0601200,PF3D7_0617600,PF3D7_0…	PF3D7_0100100,PF3D7_0100200,PF3D7_0102500,PF3D7_0115700,PF3D7_0206800,PF3D7_0220500,PF3D7_0223500,PF3D7_0300100,PF3D7_0301200,PF3D7_0318700,PF3D7_0324800,PF3D7_0324900,PF3D7_0400100,PF3D7_0400300,PF3D7_0423900,PF3D7_0424100,PF3D7_0424200,PF3D7_0425900,PF3D7_0426000,PF3D7_0500100,PF3D7_0500900,PF3D7_0617400,PF3D7_0632800,PF3D7_0700100,PF3D7_0701900,PF3D7_0712000,PF3D7_0726100,PF3D7_0731500,PF3D7_0…
Carbonylated proteins at erythrocytic stages	0.0936321	0.00141473	0.87411	1	Carbonylated proteins at erythrocytic stages	-1.86409	-2.00683	1.07205	-0.727166		PF3D7_0115000,PF3D7_0203000,PF3D7_1202400,PF3D7_1330600	PF3D7_0413600,PF3D7_0518500,PF3D7_0708400,PF3D7_0803800,PF3D7_0818900,PF3D7_0827900,PF3D7_0922500,PF3D7_1015900,PF3D7_1026800,PF3D7_1117700,PF3D7_1219000,PF3D7_1311800,PF3D7_1347500,PF3D7_1444800,PF3D7_1462800	PF3D7_0115000	PF3D7_0104200,PF3D7_0413600,PF3D7_0708400,PF3D7_0818900,PF3D7_0922500,PF3D7_1015600,PF3D7_1015900,PF3D7_1026800,PF3D7_1117700,PF3D7_1124700,PF3D7_1219000,PF3D7_1347500,PF3D7_1444800,PF3D7_1454400,PF3D7_1462800	PF3D7_0708400,PF3D7_0922500,PF3D7_1015600,PF3D7_1015900,PF3D7_1124700,PF3D7_1311800,PF3D7_1347500,PF3D7_1454400	PF3D7_0203000,PF3D7_0917900	PF3D7_0708400,PF3D7_0818900,PF3D7_0922500,PF3D7_1015600,PF3D7_1015900,PF3D7_1026800,PF3D7_1124700,PF3D7_1311800,PF3D7_1330600,PF3D7_1347500,PF3D7_1454400,PF3D7_1462800	PF3D7_0104200,PF3D7_0203000,PF3D7_1219000
Cell cycle compartment assocation between P. falciparum cell cycle perturbed transcriptomes	0.000502202	5.86525e-07	1	1	Cell cycle compartment assocation between P. falciparum cell cycle perturbed transcriptomes	-1.77648	-1.96276	-0.603041	-0.543773		PF3D7_0204900,PF3D7_0219600,PF3D7_0411900,PF3D7_0414000,PF3D7_0603200,PF3D7_0605800,PF3D7_0630300,PF3D7_0705300,PF3D7_0719500,PF3D7_0904800,PF3D7_0910900,PF3D7_0933200,PF3D7_1017000,PF3D7_1027700,PF3D7_1106700,PF3D7_1111100,PF3D7_1123800,PF3D7_1211700,PF3D7_1234300,PF3D7_1241600,PF3D7_1241700,PF3D7_1251300,PF3D7_1304000,PF3D7_1317100,PF3D7_1318400,PF3D7_1347100,PF3D7_1355100,PF3D7_1356800,PF3D7_1…	PF3D7_0102900,PF3D7_0109500,PF3D7_0212300,PF3D7_0306900,PF3D7_0309600,PF3D7_0317600,PF3D7_0403700,PF3D7_0511000,PF3D7_0516200,PF3D7_0517000,PF3D7_0517400,PF3D7_0520000,PF3D7_0528100,PF3D7_0603400,PF3D7_0607000,PF3D7_0622800,PF3D7_0626800,PF3D7_0705700,PF3D7_0708400,PF3D7_0714000,PF3D7_0719700,PF3D7_0722600,PF3D7_0802300,PF3D7_0813900,PF3D7_0909800,PF3D7_0915100,PF3D7_0934100,PF3D7_0934500,PF3D7_1…	PF3D7_0411900,PF3D7_0803400,PF3D7_0910900,PF3D7_1027700,PF3D7_1211700,PF3D7_1234300,PF3D7_1347100,PF3D7_1356800,PF3D7_1415000	PF3D7_0102900,PF3D7_0212300,PF3D7_0219600,PF3D7_0306900,PF3D7_0309600,PF3D7_0317600,PF3D7_0318200,PF3D7_0320800,PF3D7_0414000,PF3D7_0507700,PF3D7_0511000,PF3D7_0517000,PF3D7_0517400,PF3D7_0517700,PF3D7_0519400,PF3D7_0520000,PF3D7_0522800,PF3D7_0602500,PF3D7_0603200,PF3D7_0603400,PF3D7_0605800,PF3D7_0607000,PF3D7_0622800,PF3D7_0626800,PF3D7_0705700,PF3D7_0708400,PF3D7_0718500,PF3D7_0719700,PF3D7_0…	PF3D7_0106400,PF3D7_0212300,PF3D7_0622800,PF3D7_0708400,PF3D7_0802300,PF3D7_0925200,PF3D7_1006600,PF3D7_1020700,PF3D7_1037300,PF3D7_1114200,PF3D7_1143300,PF3D7_1201500,PF3D7_1208600,PF3D7_1230900,PF3D7_1332800,PF3D7_1362200,PF3D7_1367600,PF3D7_1367700,PF3D7_1448000,PF3D7_1450900	PF3D7_0320900,PF3D7_0527000,PF3D7_0714000,PF3D7_0719500,PF3D7_0811000,PF3D7_1008400,PF3D7_1027700,PF3D7_1144900,PF3D7_1211700,PF3D7_1248900,PF3D7_1311500,PF3D7_1414400,PF3D7_1418000,PF3D7_1468100	PF3D7_0102900,PF3D7_0106400,PF3D7_0109500,PF3D7_0212300,PF3D7_0306900,PF3D7_0307200,PF3D7_0309600,PF3D7_0317600,PF3D7_0318200,PF3D7_0414000,PF3D7_0511000,PF3D7_0516200,PF3D7_0517000,PF3D7_0517400,PF3D7_0517700,PF3D7_0519400,PF3D7_0520000,PF3D7_0603200,PF3D7_0603400,PF3D7_0607000,PF3D7_0611700,PF3D7_0622800,PF3D7_0626800,PF3D7_0705400,PF3D7_0705700,PF3D7_0708400,PF3D7_0719700,PF3D7_0722600,PF3D7_0…	PF3D7_0511700,PF3D7_0624500,PF3D7_1003300,PF3D7_1144900,PF3D7_1248900,PF3D7_1354200,PF3D7_1356800,PF3D7_1414400,PF3D7_1433300,PF3D7_1464700
Chaperone network and protein quality control of the mitochondrion	0.510578	0.000147943	0.893886	1	Chaperone network and protein quality control of the mitochondrion	-1.28391	-2.04882	1.02418	-0.617486		PF3D7_0307400,PF3D7_0512600,PF3D7_0515100,PF3D7_0812220,PF3D7_0817000,PF3D7_0920100,PF3D7_1028200,PF3D7_1230400,PF3D7_1414900	PF3D7_0306200,PF3D7_0505800,PF3D7_0818900,PF3D7_0921000,PF3D7_1011700,PF3D7_1113400,PF3D7_1119600,PF3D7_1134000,PF3D7_1203900,PF3D7_1464900	PF3D7_0515100,PF3D7_0817000,PF3D7_1123200	PF3D7_0306200,PF3D7_0322000,PF3D7_0505800,PF3D7_0610600,PF3D7_0816600,PF3D7_0818900,PF3D7_0921000,PF3D7_1015600,PF3D7_1113400,PF3D7_1119600,PF3D7_1124700,PF3D7_1134000,PF3D7_1203900,PF3D7_1215300,PF3D7_1367000,PF3D7_1414900,PF3D7_1437900,PF3D7_1464900	PF3D7_0306200,PF3D7_0322000,PF3D7_0816600,PF3D7_1015600,PF3D7_1124700,PF3D7_1134000,PF3D7_1215300,PF3D7_1437900	PF3D7_0512600,PF3D7_0811000,PF3D7_1028200,PF3D7_1123200	PF3D7_0322000,PF3D7_0816600,PF3D7_0818900,PF3D7_1015600,PF3D7_1124700,PF3D7_1134000,PF3D7_1215300,PF3D7_1432100,PF3D7_1437900	PF3D7_0807700,PF3D7_1123200
Chaperone-assisted protein folding	0.000117659	1.42235e-08	0.690469	0.216696	Chaperone-assisted protein folding	-2.08517	-2.4571	1.43867	1.7606		PF3D7_0307400,PF3D7_0523400,PF3D7_0920100,PF3D7_1202400,PF3D7_1320100,PF3D7_1406600	PF3D7_0213100,PF3D7_0220100,PF3D7_0306200,PF3D7_0306800,PF3D7_0308200,PF3D7_0409400,PF3D7_0501100,PF3D7_0510200,PF3D7_0512000,PF3D7_0527500,PF3D7_0621800,PF3D7_0629200,PF3D7_0707700,PF3D7_0708400,PF3D7_0708500,PF3D7_0708800,PF3D7_0818900,PF3D7_0831200,PF3D7_1116300,PF3D7_1132200,PF3D7_1134000,PF3D7_1247400,PF3D7_1303400,PF3D7_1426100,PF3D7_1453700	PF3D7_0113700,PF3D7_1356700	PF3D7_0109400,PF3D7_0213100,PF3D7_0214000,PF3D7_0306200,PF3D7_0306800,PF3D7_0308200,PF3D7_0308500,PF3D7_0320300,PF3D7_0322000,PF3D7_0409400,PF3D7_0508800,PF3D7_0527500,PF3D7_0528700,PF3D7_0608700,PF3D7_0621800,PF3D7_0629200,PF3D7_0707700,PF3D7_0708400,PF3D7_0708800,PF3D7_0718500,PF3D7_0816600,PF3D7_0818900,PF3D7_0831700,PF3D7_0906910,PF3D7_0923800,PF3D7_1015600,PF3D7_1116300,PF3D7_1124700,PF3D7_1…	PF3D7_0113700,PF3D7_0214000,PF3D7_0220100,PF3D7_0306200,PF3D7_0306800,PF3D7_0308200,PF3D7_0308500,PF3D7_0320300,PF3D7_0322000,PF3D7_0409400,PF3D7_0608700,PF3D7_0708400,PF3D7_0708800,PF3D7_0816600,PF3D7_0831700,PF3D7_0906910,PF3D7_1015600,PF3D7_1124700,PF3D7_1132200,PF3D7_1134000,PF3D7_1215300,PF3D7_1229500,PF3D7_1247400,PF3D7_1355500,PF3D7_1426100,PF3D7_1434300,PF3D7_1437900,PF3D7_1453700	PF3D7_0314000,PF3D7_0917900,PF3D7_0927000,PF3D7_1115600	PF3D7_0109400,PF3D7_0213100,PF3D7_0214000,PF3D7_0220100,PF3D7_0306800,PF3D7_0308200,PF3D7_0308500,PF3D7_0314000,PF3D7_0320300,PF3D7_0322000,PF3D7_0409400,PF3D7_0512000,PF3D7_0523400,PF3D7_0527500,PF3D7_0528700,PF3D7_0608700,PF3D7_0621800,PF3D7_0629200,PF3D7_0708400,PF3D7_0708500,PF3D7_0708800,PF3D7_0804800,PF3D7_0816600,PF3D7_0818900,PF3D7_0831700,PF3D7_0906910,PF3D7_1015600,PF3D7_1115600,PF3D7_1…	PF3D7_1356700
Doxycycline - effect of drug on gene transcription	0.0253039	0.000512805	0.822288	1	Doxycycline - effect of drug on gene transcription	1.67553	1.66497	1.1592	-0.77437		PF3D7_0100800,PF3D7_0104700,PF3D7_0113600,PF3D7_0217300,PF3D7_0304000,PF3D7_0312700,PF3D7_0317100,PF3D7_0400500,PF3D7_0400900,PF3D7_0401000,PF3D7_0402800,PF3D7_0410100,PF3D7_0421500,PF3D7_0424400,PF3D7_0424900,PF3D7_0425600,PF3D7_0425700,PF3D7_0506600,PF3D7_0600300,PF3D7_0617600,PF3D7_0628100,PF3D7_0700200,PF3D7_0700800,PF3D7_0731000,PF3D7_0833100,PF3D7_1027600,PF3D7_1100400,PF3D7_1100700,PF3D7_1…	PF3D7_0400100,PF3D7_0421100,PF3D7_0601400,PF3D7_0700100,PF3D7_0800100,PF3D7_0937800,PF3D7_1000100	PF3D7_0104700,PF3D7_0113600,PF3D7_0114700,PF3D7_0221500,PF3D7_0304000,PF3D7_0312700,PF3D7_0317100,PF3D7_0400500,PF3D7_0400900,PF3D7_0402700,PF3D7_0402800,PF3D7_0410100,PF3D7_0421500,PF3D7_0424400,PF3D7_0424900,PF3D7_0425600,PF3D7_0425700,PF3D7_0506600,PF3D7_0600300,PF3D7_0617600,PF3D7_0617700,PF3D7_0628100,PF3D7_0700200,PF3D7_0700300,PF3D7_0700800,PF3D7_0731000,PF3D7_0832500,PF3D7_1022700,PF3D7_1…	PF3D7_0100200,PF3D7_0400100,PF3D7_1000100,PF3D7_1301500,PF3D7_1400100	PF3D7_0421500,PF3D7_0424900,PF3D7_0425600,PF3D7_0532900,PF3D7_0600300,PF3D7_0617600,PF3D7_0700800,PF3D7_1100400,PF3D7_1100700,PF3D7_1100800,PF3D7_1240400,PF3D7_1442600,PF3D7_1471000	PF3D7_0100200,PF3D7_0400100,PF3D7_0628100,PF3D7_0800100,PF3D7_1000100,PF3D7_1022700,PF3D7_1400100	PF3D7_0421500,PF3D7_0425600,PF3D7_0532900,PF3D7_0600300,PF3D7_0617600,PF3D7_0617700,PF3D7_0700800,PF3D7_0708300,PF3D7_1100700,PF3D7_1100800,PF3D7_1240400,PF3D7_1442600,PF3D7_1458400	PF3D7_0100200,PF3D7_0217300,PF3D7_0315200,PF3D7_0400100,PF3D7_0426000,PF3D7_0511600,PF3D7_0601700,PF3D7_0628100,PF3D7_0700100,PF3D7_0731000,PF3D7_0800100,PF3D7_0807700,PF3D7_1000100,PF3D7_1022700,PF3D7_1349100,PF3D7_1400100,PF3D7_1420300
Essential metabolic genes	0.358744	0.00823792	0.816297	0.87462	Essential metabolic genes	-1.36642	-1.77017	1.22787	1.14586		PF3D7_0321200,PF3D7_0417200,PF3D7_0604700,PF3D7_0626300,PF3D7_0820700,PF3D7_0922400,PF3D7_1015800,PF3D7_1026900,PF3D7_1034400,PF3D7_1127100,PF3D7_1251300,PF3D7_1325200,PF3D7_1343600,PF3D7_1405600,PF3D7_1419800,PF3D7_1440300,PF3D7_1450900,PF3D7_1469600	PF3D7_0206700,PF3D7_0603300,PF3D7_0608800,PF3D7_0810800,PF3D7_0918900,PF3D7_1012400,PF3D7_1022500,PF3D7_1113700,PF3D7_1129000,PF3D7_1142400,PF3D7_1308200,PF3D7_1336900,PF3D7_1342100,PF3D7_1345700,PF3D7_1351600,PF3D7_1354500,PF3D7_1408000,PF3D7_1444800	PF3D7_0321200,PF3D7_0615100,PF3D7_0626300,PF3D7_0820700,PF3D7_0922400,PF3D7_1108500,PF3D7_1127100,PF3D7_1238600,PF3D7_1325200,PF3D7_1469600	PF3D7_0417200,PF3D7_0513300,PF3D7_0603300,PF3D7_0608800,PF3D7_0623000,PF3D7_0810800,PF3D7_0918900,PF3D7_0923800,PF3D7_1012400,PF3D7_1029600,PF3D7_1033100,PF3D7_1034400,PF3D7_1113700,PF3D7_1128400,PF3D7_1308200,PF3D7_1324900,PF3D7_1336900,PF3D7_1345700,PF3D7_1354500,PF3D7_1408000,PF3D7_1419300,PF3D7_1419800,PF3D7_1420600,PF3D7_1437400,PF3D7_1444800	PF3D7_0206700,PF3D7_0513300,PF3D7_0603300,PF3D7_0810800,PF3D7_0918900,PF3D7_0922400,PF3D7_1012400,PF3D7_1029600,PF3D7_1224000,PF3D7_1308200,PF3D7_1324900,PF3D7_1332900,PF3D7_1408000,PF3D7_1419300,PF3D7_1450900	PF3D7_1238600	PF3D7_0206700,PF3D7_0513300,PF3D7_0603300,PF3D7_0608800,PF3D7_0615100,PF3D7_0810800,PF3D7_1012400,PF3D7_1022500,PF3D7_1029600,PF3D7_1113700,PF3D7_1127100,PF3D7_1128400,PF3D7_1224000,PF3D7_1225100,PF3D7_1308200,PF3D7_1324900,PF3D7_1332900,PF3D7_1336900,PF3D7_1345700,PF3D7_1354500,PF3D7_1364900,PF3D7_1408000,PF3D7_1419300,PF3D7_1419800	PF3D7_1140000,PF3D7_1209600,PF3D7_1238600,PF3D7_1327600,PF3D7_1342100
Food vacuole proteome	0.00995959	0.797249	0.822288	0.972789	Food vacuole proteome	-1.77553	1.05148	-1.16889	-0.979804		PF3D7_0501500,PF3D7_0501600,PF3D7_0512600,PF3D7_0811600,PF3D7_0816200,PF3D7_0905400,PF3D7_0918000,PF3D7_0929400,PF3D7_0930300,PF3D7_0935800,PF3D7_1116000,PF3D7_1132800,PF3D7_1352500,PF3D7_1407900,PF3D7_1410400,PF3D7_1410700	PF3D7_0213100,PF3D7_0416800,PF3D7_0520900,PF3D7_0708400,PF3D7_0813300,PF3D7_0814200,PF3D7_0818900,PF3D7_0823800,PF3D7_0827900,PF3D7_0912900,PF3D7_0920800,PF3D7_0922500,PF3D7_0934500,PF3D7_1016300,PF3D7_1037300,PF3D7_1115700,PF3D7_1117700,PF3D7_1129000,PF3D7_1134000,PF3D7_1306400,PF3D7_1311800,PF3D7_1311900,PF3D7_1325100,PF3D7_1344800,PF3D7_1346100,PF3D7_1347200,PF3D7_1347500,PF3D7_1365900,PF3D7_1…	PF3D7_0501500,PF3D7_0501600,PF3D7_0618000,PF3D7_0713700,PF3D7_0811600,PF3D7_0816200,PF3D7_0823800,PF3D7_0905400,PF3D7_0918000,PF3D7_0929400,PF3D7_0930300,PF3D7_0935800,PF3D7_1116000,PF3D7_1132800,PF3D7_1410400,PF3D7_1410700	PF3D7_0213100,PF3D7_0520900,PF3D7_0523000,PF3D7_0525100,PF3D7_0532100,PF3D7_0627500,PF3D7_0708400,PF3D7_0813300,PF3D7_0814200,PF3D7_0818200,PF3D7_0818900,PF3D7_0903200,PF3D7_0920800,PF3D7_0922500,PF3D7_0925900,PF3D7_1002400,PF3D7_1006200,PF3D7_1006800,PF3D7_1008700,PF3D7_1012900,PF3D7_1015600,PF3D7_1016300,PF3D7_1037300,PF3D7_1105800,PF3D7_1115700,PF3D7_1117700,PF3D7_1129100,PF3D7_1134000,PF3D7_1…	PF3D7_0102200,PF3D7_0523000,PF3D7_0627500,PF3D7_0708400,PF3D7_0709000,PF3D7_0813300,PF3D7_0903200,PF3D7_0920800,PF3D7_0922500,PF3D7_0925900,PF3D7_1015600,PF3D7_1037300,PF3D7_1115700,PF3D7_1116800,PF3D7_1127000,PF3D7_1134000,PF3D7_1215300,PF3D7_1311800,PF3D7_1324900,PF3D7_1344800,PF3D7_1347200,PF3D7_1347500,PF3D7_1407800,PF3D7_1407900,PF3D7_1408000,PF3D7_1408100,PF3D7_1412500,PF3D7_1434800,PF3D7_1…	PF3D7_0501500,PF3D7_0501600,PF3D7_0512600,PF3D7_0618000,PF3D7_0823800,PF3D7_0905400,PF3D7_0907200,PF3D7_0917900,PF3D7_0918000,PF3D7_0929400,PF3D7_0930300,PF3D7_0935800,PF3D7_1020900,PF3D7_1035900,PF3D7_1038000,PF3D7_1116000,PF3D7_1132800,PF3D7_1246200,PF3D7_1343700,PF3D7_1410400,PF3D7_1438100	PF3D7_0213100,PF3D7_0520900,PF3D7_0523000,PF3D7_0532100,PF3D7_0627500,PF3D7_0708400,PF3D7_0709000,PF3D7_0813300,PF3D7_0814200,PF3D7_0818900,PF3D7_0914700,PF3D7_0920800,PF3D7_0922500,PF3D7_0925900,PF3D7_1006200,PF3D7_1006800,PF3D7_1015600,PF3D7_1016300,PF3D7_1037300,PF3D7_1104400,PF3D7_1115700,PF3D7_1127000,PF3D7_1134000,PF3D7_1135400,PF3D7_1215300,PF3D7_1235700,PF3D7_1304500,PF3D7_1311800,PF3D7_1…	PF3D7_0102200,PF3D7_0501500,PF3D7_0501600,PF3D7_0618000,PF3D7_0811600,PF3D7_0905400,PF3D7_0907200,PF3D7_0918000,PF3D7_0929400,PF3D7_0930300,PF3D7_0935800,PF3D7_1020900,PF3D7_1035900,PF3D7_1116000,PF3D7_1116800,PF3D7_1132800,PF3D7_1231100,PF3D7_1246200,PF3D7_1343700,PF3D7_1410400,PF3D7_1464700
Functional annotation of merozoite invasion-related proteins	4.97658e-08	8.91721e-05	4.844e-08	3.57076e-05	Functional annotation of merozoite invasion-related proteins	2.43282	1.74597	-1.83854	-1.33284		PF3D7_0102500,PF3D7_0206800,PF3D7_0206900,PF3D7_0207000,PF3D7_0207500,PF3D7_0207600,PF3D7_0207700,PF3D7_0207800,PF3D7_0210600,PF3D7_0212600,PF3D7_0214900,PF3D7_0220800,PF3D7_0302200,PF3D7_0302500,PF3D7_0316000,PF3D7_0402300,PF3D7_0405200,PF3D7_0405900,PF3D7_0423800,PF3D7_0424200,PF3D7_0501500,PF3D7_0501600,PF3D7_0613300,PF3D7_0707300,PF3D7_0722200,PF3D7_0817700,PF3D7_0831600,PF3D7_0905400,PF3D7_0…	PF3D7_1420700	PF3D7_0102500,PF3D7_0206800,PF3D7_0207000,PF3D7_0207500,PF3D7_0207600,PF3D7_0207700,PF3D7_0207800,PF3D7_0210600,PF3D7_0212600,PF3D7_0214900,PF3D7_0220800,PF3D7_0302200,PF3D7_0302500,PF3D7_0316000,PF3D7_0405900,PF3D7_0419700,PF3D7_0423400,PF3D7_0423800,PF3D7_0501500,PF3D7_0501600,PF3D7_0502400,PF3D7_0508000,PF3D7_0612700,PF3D7_0613300,PF3D7_0707300,PF3D7_0722200,PF3D7_0817700,PF3D7_0831600,PF3D7_0…	PF3D7_1035500,PF3D7_1149000,PF3D7_1301600,PF3D7_1334300,PF3D7_1334500,PF3D7_1366400,PF3D7_1466900	PF3D7_0730800,PF3D7_1149000,PF3D7_1334300,PF3D7_1334500,PF3D7_1420700	PF3D7_0206800,PF3D7_0207000,PF3D7_0207500,PF3D7_0207600,PF3D7_0207700,PF3D7_0207800,PF3D7_0214900,PF3D7_0220800,PF3D7_0302200,PF3D7_0302500,PF3D7_0404900,PF3D7_0405200,PF3D7_0405900,PF3D7_0419700,PF3D7_0423400,PF3D7_0501500,PF3D7_0501600,PF3D7_0508000,PF3D7_0612700,PF3D7_0613300,PF3D7_0620400,PF3D7_0707300,PF3D7_0722200,PF3D7_0817700,PF3D7_0831600,PF3D7_0905400,PF3D7_0929400,PF3D7_0930300,PF3D7_0…	PF3D7_0207700,PF3D7_1104400,PF3D7_1149000,PF3D7_1334300,PF3D7_1334500,PF3D7_1420700,PF3D7_1466900	PF3D7_0102500,PF3D7_0206800,PF3D7_0206900,PF3D7_0207000,PF3D7_0207800,PF3D7_0210600,PF3D7_0212600,PF3D7_0214900,PF3D7_0220800,PF3D7_0302200,PF3D7_0302500,PF3D7_0316000,PF3D7_0323400,PF3D7_0402300,PF3D7_0404900,PF3D7_0405200,PF3D7_0405900,PF3D7_0419700,PF3D7_0423400,PF3D7_0423800,PF3D7_0424100,PF3D7_0424200,PF3D7_0424300,PF3D7_0501500,PF3D7_0501600,PF3D7_0508000,PF3D7_0511600,PF3D7_0612700,PF3D7_0…
Functional orthologs of known cell cycle proteins in E. coli	1.86308e-08	0.879479	0.576354	0.624863	Functional orthologs of known cell cycle proteins in E. coli	-2.0781	0.958089	-1.30618	-1.08899		PF3D7_0107000,PF3D7_0108000,PF3D7_0203000,PF3D7_0205200,PF3D7_0206800,PF3D7_0207400,PF3D7_0207600,PF3D7_0207700,PF3D7_0210700,PF3D7_0214900,PF3D7_0216700,PF3D7_0220800,PF3D7_0302500,PF3D7_0302600,PF3D7_0303500,PF3D7_0307500,PF3D7_0308100,PF3D7_0310400,PF3D7_0316000,PF3D7_0317200,PF3D7_0404400,PF3D7_0404700,PF3D7_0408500,PF3D7_0418600,PF3D7_0422900,PF3D7_0424900,PF3D7_0509100,PF3D7_0513600,PF3D7_0…	PF3D7_0108700,PF3D7_0110400,PF3D7_0201900,PF3D7_0202400,PF3D7_0202500,PF3D7_0203700,PF3D7_0213100,PF3D7_0218600,PF3D7_0220100,PF3D7_0223500,PF3D7_0300100,PF3D7_0302100,PF3D7_0306800,PF3D7_0308600,PF3D7_0308900,PF3D7_0310200,PF3D7_0310500,PF3D7_0317600,PF3D7_0319500,PF3D7_0319700,PF3D7_0400100,PF3D7_0401800,PF3D7_0405400,PF3D7_0413600,PF3D7_0417300,PF3D7_0419600,PF3D7_0507600,PF3D7_0509400,PF3D7_0…	PF3D7_0107000,PF3D7_0113300,PF3D7_0201900,PF3D7_0202000,PF3D7_0205200,PF3D7_0206800,PF3D7_0207400,PF3D7_0207600,PF3D7_0207700,PF3D7_0210700,PF3D7_0214900,PF3D7_0220800,PF3D7_0302500,PF3D7_0308100,PF3D7_0310400,PF3D7_0316000,PF3D7_0401800,PF3D7_0404400,PF3D7_0404700,PF3D7_0424900,PF3D7_0501300,PF3D7_0501400,PF3D7_0508000,PF3D7_0509100,PF3D7_0515700,PF3D7_0516800,PF3D7_0530900,PF3D7_0532300,PF3D7_0…	PF3D7_0108000,PF3D7_0202400,PF3D7_0202600,PF3D7_0203700,PF3D7_0205900,PF3D7_0208600,PF3D7_0213100,PF3D7_0218600,PF3D7_0300100,PF3D7_0302600,PF3D7_0303800,PF3D7_0306800,PF3D7_0308600,PF3D7_0310200,PF3D7_0312400,PF3D7_0312800,PF3D7_0313100,PF3D7_0317600,PF3D7_0318200,PF3D7_0319700,PF3D7_0400100,PF3D7_0402000,PF3D7_0405400,PF3D7_0413600,PF3D7_0417300,PF3D7_0420300,PF3D7_0503300,PF3D7_0508700,PF3D7_0…	PF3D7_0102200,PF3D7_0113300,PF3D7_0201900,PF3D7_0203700,PF3D7_0208200,PF3D7_0218600,PF3D7_0220100,PF3D7_0302100,PF3D7_0306800,PF3D7_0319700,PF3D7_0402000,PF3D7_0420300,PF3D7_0422200,PF3D7_0424900,PF3D7_0509400,PF3D7_0513300,PF3D7_0532300,PF3D7_0532400,PF3D7_0708400,PF3D7_0711000,PF3D7_0716200,PF3D7_0716800,PF3D7_0717400,PF3D7_0724900,PF3D7_0729500,PF3D7_0730300,PF3D7_0730800,PF3D7_0730900,PF3D7_0…	PF3D7_0107000,PF3D7_0109000,PF3D7_0203000,PF3D7_0206800,PF3D7_0207400,PF3D7_0207600,PF3D7_0207700,PF3D7_0214900,PF3D7_0216600,PF3D7_0220800,PF3D7_0223500,PF3D7_0300100,PF3D7_0302500,PF3D7_0308100,PF3D7_0310400,PF3D7_0400100,PF3D7_0404400,PF3D7_0404700,PF3D7_0404900,PF3D7_0408500,PF3D7_0418600,PF3D7_0501400,PF3D7_0508000,PF3D7_0515700,PF3D7_0525800,PF3D7_0527000,PF3D7_0530900,PF3D7_0722200,PF3D7_0…	PF3D7_0113300,PF3D7_0201900,PF3D7_0202000,PF3D7_0203700,PF3D7_0205900,PF3D7_0207700,PF3D7_0213100,PF3D7_0220100,PF3D7_0302100,PF3D7_0306800,PF3D7_0308600,PF3D7_0311100,PF3D7_0312800,PF3D7_0313100,PF3D7_0316500,PF3D7_0317600,PF3D7_0318200,PF3D7_0319500,PF3D7_0402000,PF3D7_0417300,PF3D7_0422200,PF3D7_0503300,PF3D7_0503800,PF3D7_0507600,PF3D7_0509400,PF3D7_0511500,PF3D7_0512000,PF3D7_0513300,PF3D7_0…	PF3D7_0102200,PF3D7_0109000,PF3D7_0202500,PF3D7_0203000,PF3D7_0206800,PF3D7_0210700,PF3D7_0214900,PF3D7_0216600,PF3D7_0216700,PF3D7_0220800,PF3D7_0223500,PF3D7_0300100,PF3D7_0302500,PF3D7_0303200,PF3D7_0308100,PF3D7_0316000,PF3D7_0319700,PF3D7_0400100,PF3D7_0401800,PF3D7_0404700,PF3D7_0404900,PF3D7_0418600,PF3D7_0420300,PF3D7_0501400,PF3D7_0508000,PF3D7_0509800,PF3D7_0515700,PF3D7_0525800,PF3D7_0…
Geldanamycin - effect of drug on gene transcription	0.590925	0.00197569	0.0024254	1	Geldanamycin - effect of drug on gene transcription	1.11561	1.62441	1.85714	-0.614903		PF3D7_0100800,PF3D7_0101300,PF3D7_0113600,PF3D7_0114100,PF3D7_0200500,PF3D7_0201700,PF3D7_0221000,PF3D7_0308400,PF3D7_0424800,PF3D7_0425500,PF3D7_0513400,PF3D7_0600400,PF3D7_0601200,PF3D7_0700200,PF3D7_0700800,PF3D7_0701600,PF3D7_0712400,PF3D7_0714700,PF3D7_0732900,PF3D7_0828500,PF3D7_0832000,PF3D7_0930200,PF3D7_0936700,PF3D7_1000500,PF3D7_1015700,PF3D7_1100700,PF3D7_1100800,PF3D7_1135000,PF3D7_1…	PF3D7_0109100,PF3D7_0201500,PF3D7_0201600,PF3D7_0201900,PF3D7_0220300,PF3D7_0301700,PF3D7_0522900,PF3D7_0831900,PF3D7_0832200,PF3D7_1001000,PF3D7_1031000,PF3D7_1148700,PF3D7_1149400,PF3D7_1372000	PF3D7_0101300,PF3D7_0102600,PF3D7_0113600,PF3D7_0114100,PF3D7_0201500,PF3D7_0201600,PF3D7_0201700,PF3D7_0201800,PF3D7_0201900,PF3D7_0202000,PF3D7_0221000,PF3D7_0223100,PF3D7_0402700,PF3D7_0412900,PF3D7_0424800,PF3D7_0425500,PF3D7_0600400,PF3D7_0601200,PF3D7_0610300,PF3D7_0700200,PF3D7_0700800,PF3D7_0701600,PF3D7_0712400,PF3D7_0714700,PF3D7_0732500,PF3D7_0732900,PF3D7_0832000,PF3D7_0930200,PF3D7_0…	PF3D7_0219200,PF3D7_0831700,PF3D7_0832200,PF3D7_0935700,PF3D7_1001100,PF3D7_1149400,PF3D7_1371900,PF3D7_1446800,PF3D7_1479500	PF3D7_0101300,PF3D7_0102600,PF3D7_0114100,PF3D7_0201600,PF3D7_0201800,PF3D7_0201900,PF3D7_0223100,PF3D7_0425500,PF3D7_0601200,PF3D7_0700800,PF3D7_0701600,PF3D7_0831700,PF3D7_0831900,PF3D7_0832000,PF3D7_0832200,PF3D7_1001000,PF3D7_1100700,PF3D7_1100800,PF3D7_1114200,PF3D7_1148700,PF3D7_1149400,PF3D7_1476400,PF3D7_1476900	PF3D7_1476300	PF3D7_0114100,PF3D7_0201900,PF3D7_0202000,PF3D7_0219200,PF3D7_0223100,PF3D7_0301700,PF3D7_0425500,PF3D7_0601200,PF3D7_0700800,PF3D7_0701600,PF3D7_0732900,PF3D7_0831700,PF3D7_0832000,PF3D7_0832200,PF3D7_1100700,PF3D7_1100800,PF3D7_1149400,PF3D7_1476400	PF3D7_0109100,PF3D7_0425900,PF3D7_0601700,PF3D7_0832100,PF3D7_0833400,PF3D7_0930200,PF3D7_0935700,PF3D7_1476300
Gene expression affected by lumefantrine	1.30645e-05	0.910944	0.816053	0.847945	Gene expression affected by lumefantrine	-2.01444	0.877985	-1.17484	-1.09457		PF3D7_0115100,PF3D7_0201700,PF3D7_0215900,PF3D7_0308000,PF3D7_0319000,PF3D7_0408900,PF3D7_0628100,PF3D7_0711700,PF3D7_0802600,PF3D7_0807300,PF3D7_0916000,PF3D7_0923500,PF3D7_0936700,PF3D7_1000500,PF3D7_1001200,PF3D7_1001600,PF3D7_1101300,PF3D7_1235200,PF3D7_1240600,PF3D7_1252100,PF3D7_1300600,PF3D7_1304000,PF3D7_1315600,PF3D7_1444700,PF3D7_1448800,PF3D7_1452000,PF3D7_1478700	PF3D7_0100100,PF3D7_0213100,PF3D7_0300100,PF3D7_0324900,PF3D7_0412700,PF3D7_0417300,PF3D7_0421100,PF3D7_0424000,PF3D7_0501000,PF3D7_0501100,PF3D7_0505800,PF3D7_0512000,PF3D7_0512700,PF3D7_0524900,PF3D7_0527500,PF3D7_0700100,PF3D7_0705700,PF3D7_0717500,PF3D7_0721600,PF3D7_0803800,PF3D7_0815800,PF3D7_0829300,PF3D7_0927900,PF3D7_1001500,PF3D7_1009700,PF3D7_1016400,PF3D7_1026800,PF3D7_1027100,PF3D7_1…	PF3D7_0115100,PF3D7_0201700,PF3D7_0201800,PF3D7_0202000,PF3D7_0215900,PF3D7_0412700,PF3D7_0628100,PF3D7_0711700,PF3D7_0712900,PF3D7_0731300,PF3D7_0802600,PF3D7_0916000,PF3D7_0923500,PF3D7_0936700,PF3D7_1001500,PF3D7_1001600,PF3D7_1101300,PF3D7_1145200,PF3D7_1235200,PF3D7_1238600,PF3D7_1240600,PF3D7_1252100,PF3D7_1444700,PF3D7_1452000,PF3D7_1478700	PF3D7_0100100,PF3D7_0100200,PF3D7_0112200,PF3D7_0209800,PF3D7_0213100,PF3D7_0300100,PF3D7_0308000,PF3D7_0320300,PF3D7_0324900,PF3D7_0402000,PF3D7_0417300,PF3D7_0424000,PF3D7_0501000,PF3D7_0505800,PF3D7_0512700,PF3D7_0517700,PF3D7_0520600,PF3D7_0524900,PF3D7_0527500,PF3D7_0705700,PF3D7_0721600,PF3D7_0804000,PF3D7_0814900,PF3D7_0815800,PF3D7_0823900,PF3D7_0829300,PF3D7_0923900,PF3D7_0932300,PF3D7_1…	PF3D7_0112200,PF3D7_0201800,PF3D7_0320300,PF3D7_0402000,PF3D7_0424000,PF3D7_0501000,PF3D7_0512700,PF3D7_0520600,PF3D7_0524900,PF3D7_0711700,PF3D7_0731300,PF3D7_0731400,PF3D7_0932300,PF3D7_1016400,PF3D7_1027100,PF3D7_1037300,PF3D7_1101300,PF3D7_1240600,PF3D7_1247400,PF3D7_1317900,PF3D7_1356200,PF3D7_1357800,PF3D7_1368600,PF3D7_1408100,PF3D7_1426200,PF3D7_1446200,PF3D7_1478700	PF3D7_0100100,PF3D7_0100200,PF3D7_0300100,PF3D7_0324900,PF3D7_0508500,PF3D7_0628100,PF3D7_0802600,PF3D7_0815800,PF3D7_0916000,PF3D7_1001600,PF3D7_1009700,PF3D7_1145200,PF3D7_1235200,PF3D7_1238600,PF3D7_1252100,PF3D7_1255200,PF3D7_1373500,PF3D7_1452000	PF3D7_0112200,PF3D7_0202000,PF3D7_0209800,PF3D7_0213100,PF3D7_0306700,PF3D7_0308000,PF3D7_0316600,PF3D7_0320300,PF3D7_0402000,PF3D7_0408900,PF3D7_0417300,PF3D7_0501000,PF3D7_0512000,PF3D7_0512700,PF3D7_0517700,PF3D7_0520600,PF3D7_0524900,PF3D7_0526900,PF3D7_0527500,PF3D7_0705700,PF3D7_0711700,PF3D7_0721600,PF3D7_0731300,PF3D7_0731400,PF3D7_0823900,PF3D7_0914700,PF3D7_0918800,PF3D7_0932300,PF3D7_1…	PF3D7_0100100,PF3D7_0100200,PF3D7_0202100,PF3D7_0300100,PF3D7_0324900,PF3D7_0508500,PF3D7_0601600,PF3D7_0628100,PF3D7_0700100,PF3D7_0717500,PF3D7_0802600,PF3D7_0815800,PF3D7_0916000,PF3D7_0927900,PF3D7_1009700,PF3D7_1013000,PF3D7_1019900,PF3D7_1116500,PF3D7_1145200,PF3D7_1235200,PF3D7_1238600,PF3D7_1252100,PF3D7_1255200,PF3D7_1354200,PF3D7_1373500,PF3D7_1401800,PF3D7_1414500,PF3D7_1452000
Genes coding for chaperones and their regulators	0.134717	1.50849e-06	0.394938	1	Genes coding for chaperones and their regulators	-1.48382	-1.9518	1.45647	-0.506		PF3D7_0201700,PF3D7_0307400,PF3D7_0312200,PF3D7_0523400,PF3D7_0618800,PF3D7_0702100,PF3D7_0708600,PF3D7_0713200,PF3D7_0720900,PF3D7_0920100,PF3D7_1002800,PF3D7_1006400,PF3D7_1029800,PF3D7_1139500,PF3D7_1142000,PF3D7_1149500,PF3D7_1202400,PF3D7_1205600,PF3D7_1211100,PF3D7_1230400,PF3D7_1253000,PF3D7_1313300,PF3D7_1368500,PF3D7_1406400,PF3D7_1420200	PF3D7_0213100,PF3D7_0220100,PF3D7_0306200,PF3D7_0306800,PF3D7_0308200,PF3D7_0409400,PF3D7_0501100,PF3D7_0510200,PF3D7_0512000,PF3D7_0527500,PF3D7_0629200,PF3D7_0708400,PF3D7_0708500,PF3D7_0708800,PF3D7_0806500,PF3D7_0818900,PF3D7_0823800,PF3D7_0827900,PF3D7_0831000,PF3D7_0831200,PF3D7_0924200,PF3D7_1011600,PF3D7_1108700,PF3D7_1108900,PF3D7_1116300,PF3D7_1132200,PF3D7_1134000,PF3D7_1247400,PF3D7_1…	PF3D7_0113700,PF3D7_0201700,PF3D7_0201800,PF3D7_0312200,PF3D7_0702100,PF3D7_0708600,PF3D7_0713200,PF3D7_0823800,PF3D7_0926500,PF3D7_1139500,PF3D7_1142100,PF3D7_1143200,PF3D7_1149500,PF3D7_1149600,PF3D7_1211100,PF3D7_1251000,PF3D7_1253000,PF3D7_1344200,PF3D7_1356700,PF3D7_1368500,PF3D7_1420200,PF3D7_1472800	PF3D7_0109400,PF3D7_0213100,PF3D7_0214000,PF3D7_0306200,PF3D7_0306800,PF3D7_0308200,PF3D7_0308500,PF3D7_0320300,PF3D7_0322000,PF3D7_0409400,PF3D7_0527500,PF3D7_0528700,PF3D7_0608700,PF3D7_0629200,PF3D7_0708400,PF3D7_0708800,PF3D7_0718500,PF3D7_0720900,PF3D7_0806500,PF3D7_0816600,PF3D7_0818900,PF3D7_0831700,PF3D7_0913100,PF3D7_0915300,PF3D7_0924200,PF3D7_1005600,PF3D7_1015600,PF3D7_1116300,PF3D7_1…	PF3D7_0102200,PF3D7_0113700,PF3D7_0201800,PF3D7_0214000,PF3D7_0220100,PF3D7_0306200,PF3D7_0306800,PF3D7_0308200,PF3D7_0308500,PF3D7_0320300,PF3D7_0322000,PF3D7_0409400,PF3D7_0608700,PF3D7_0708400,PF3D7_0708800,PF3D7_0816600,PF3D7_0831700,PF3D7_0913100,PF3D7_0915300,PF3D7_1015600,PF3D7_1116800,PF3D7_1118200,PF3D7_1124700,PF3D7_1132200,PF3D7_1134000,PF3D7_1139500,PF3D7_1149200,PF3D7_1149600,PF3D7_1…	PF3D7_0314000,PF3D7_0631000,PF3D7_0823800,PF3D7_0917900,PF3D7_1108700,PF3D7_1115600,PF3D7_1126300,PF3D7_1422200	PF3D7_0109400,PF3D7_0213100,PF3D7_0214000,PF3D7_0220100,PF3D7_0306800,PF3D7_0308200,PF3D7_0308500,PF3D7_0314000,PF3D7_0320300,PF3D7_0322000,PF3D7_0409400,PF3D7_0512000,PF3D7_0523400,PF3D7_0527500,PF3D7_0528700,PF3D7_0608700,PF3D7_0629200,PF3D7_0708400,PF3D7_0708500,PF3D7_0708800,PF3D7_0804800,PF3D7_0816600,PF3D7_0818900,PF3D7_0831700,PF3D7_0930100,PF3D7_1015600,PF3D7_1107500,PF3D7_1115600,PF3D7_1…	PF3D7_0102200,PF3D7_0601600,PF3D7_0620700,PF3D7_0631000,PF3D7_0702100,PF3D7_1116800,PF3D7_1149200,PF3D7_1149600,PF3D7_1356700,PF3D7_1420200,PF3D7_1422200
Genes coding for components involved in ribosome assembly	1.86308e-08	1.42235e-08	0.021565	NA	Genes coding for components involved in ribosome assembly	-2.33814	-2.32546	1.77879	NA		PF3D7_0513400,PF3D7_0906000	PF3D7_0203700,PF3D7_0218400,PF3D7_0313500,PF3D7_0409200,PF3D7_0420100,PF3D7_0524400,PF3D7_0527900,PF3D7_0602100,PF3D7_0612900,PF3D7_0627900,PF3D7_0630900,PF3D7_0707900,PF3D7_0721300,PF3D7_0722600,PF3D7_0729300,PF3D7_0729400,PF3D7_0802300,PF3D7_0825500,PF3D7_0909400,PF3D7_0914000,PF3D7_0917600,PF3D7_1027100,PF3D7_1109400,PF3D7_1113500,PF3D7_1121700,PF3D7_1138500,PF3D7_1146000,PF3D7_1206200,PF3D7_1…	PF3D7_0510800	PF3D7_0106700,PF3D7_0203700,PF3D7_0218400,PF3D7_0409200,PF3D7_0420100,PF3D7_0612900,PF3D7_0630900,PF3D7_0707900,PF3D7_0716100,PF3D7_0721300,PF3D7_0722600,PF3D7_0729300,PF3D7_0802300,PF3D7_0818400,PF3D7_0827000,PF3D7_0906000,PF3D7_0914000,PF3D7_0917600,PF3D7_1008800,PF3D7_1013100,PF3D7_1020000,PF3D7_1027100,PF3D7_1106300,PF3D7_1108400,PF3D7_1109400,PF3D7_1118500,PF3D7_1123900,PF3D7_1126400,PF3D7_1…	PF3D7_0106700,PF3D7_0203700,PF3D7_0208200,PF3D7_0218400,PF3D7_0418700,PF3D7_0506100,PF3D7_0602100,PF3D7_0612900,PF3D7_0630500,PF3D7_0630900,PF3D7_0709600,PF3D7_0716100,PF3D7_0721300,PF3D7_0729300,PF3D7_0729400,PF3D7_0801500,PF3D7_0802300,PF3D7_0818400,PF3D7_0825500,PF3D7_0827000,PF3D7_0906000,PF3D7_0914000,PF3D7_0921800,PF3D7_0925200,PF3D7_1008800,PF3D7_1009200,PF3D7_1020700,PF3D7_1027100,PF3D7_1…		PF3D7_0203700,PF3D7_0218400,PF3D7_0313500,PF3D7_0420100,PF3D7_0422700,PF3D7_0506100,PF3D7_0612900,PF3D7_0707900,PF3D7_0709600,PF3D7_0716100,PF3D7_0721300,PF3D7_0722600,PF3D7_0729400,PF3D7_0801500,PF3D7_0802300,PF3D7_0822300,PF3D7_0827000,PF3D7_0917600,PF3D7_0921800,PF3D7_0925200,PF3D7_1008800,PF3D7_1009200,PF3D7_1020700,PF3D7_1027100,PF3D7_1108400,PF3D7_1109400,PF3D7_1118500,PF3D7_1123900,PF3D7_1…	PF3D7_0410700,PF3D7_0418700,PF3D7_1413800
Genes coding for components of the proteasome degradation machinery & their timed transcription	0.000857133	0.0841962	0.822288	1	Genes coding for components of the proteasome degradation machinery & their timed transcription	-1.94902	-1.52752	-1.12415	-0.864134		PF3D7_0108000,PF3D7_0312100,PF3D7_0628100,PF3D7_0808300,PF3D7_0817000,PF3D7_1028200,PF3D7_1117100,PF3D7_1356300,PF3D7_1402300,PF3D7_1435700	PF3D7_0316900,PF3D7_0317000,PF3D7_0319300,PF3D7_0413600,PF3D7_0418200,PF3D7_0505800,PF3D7_0516700,PF3D7_0527100,PF3D7_0527200,PF3D7_0608500,PF3D7_0627300,PF3D7_0704600,PF3D7_0707700,PF3D7_0803800,PF3D7_0807800,PF3D7_0826100,PF3D7_0904600,PF3D7_0912900,PF3D7_0915100,PF3D7_0921000,PF3D7_0931800,PF3D7_1011700,PF3D7_1113400,PF3D7_1129200,PF3D7_1130400,PF3D7_1203900,PF3D7_1237000,PF3D7_1238100,PF3D7_1…	PF3D7_0312100,PF3D7_0628100,PF3D7_0808300,PF3D7_0817000,PF3D7_1033900	PF3D7_0108000,PF3D7_0205900,PF3D7_0317000,PF3D7_0319100,PF3D7_0413600,PF3D7_0413900,PF3D7_0418200,PF3D7_0505800,PF3D7_0527100,PF3D7_0527200,PF3D7_0608500,PF3D7_0704600,PF3D7_0707700,PF3D7_0727400,PF3D7_0801700,PF3D7_0807500,PF3D7_0904600,PF3D7_0921000,PF3D7_0931800,PF3D7_1008400,PF3D7_1017900,PF3D7_1113400,PF3D7_1126100,PF3D7_1129200,PF3D7_1130400,PF3D7_1203900,PF3D7_1233900,PF3D7_1237000,PF3D7_1…	PF3D7_0907700,PF3D7_1238100,PF3D7_1435700,PF3D7_1460400	PF3D7_0606200,PF3D7_0628100,PF3D7_0808300,PF3D7_0811000,PF3D7_1008400,PF3D7_1028200,PF3D7_1033900,PF3D7_1211800,PF3D7_1226800,PF3D7_1248900,PF3D7_1311500,PF3D7_1319100,PF3D7_1409300	PF3D7_0205900,PF3D7_0305700,PF3D7_0317800,PF3D7_0413900,PF3D7_0418200,PF3D7_0722300,PF3D7_0801700,PF3D7_0826500,PF3D7_0922100,PF3D7_1119400,PF3D7_1132000,PF3D7_1144500,PF3D7_1226800,PF3D7_1238100,PF3D7_1338100,PF3D7_1353800,PF3D7_1412900,PF3D7_1460400,PF3D7_1466300,PF3D7_1474800	PF3D7_0104300,PF3D7_0606200,PF3D7_0628100,PF3D7_1012000,PF3D7_1211800,PF3D7_1243700,PF3D7_1248900,PF3D7_1356300
Genes differentially expressed in severe malaria	7.55083e-06	0.412379	0.964603	1	Genes differentially expressed in severe malaria	-1.88406	1.25687	0.971029	-0.936235		PF3D7_0216400,PF3D7_0303400,PF3D7_0311700,PF3D7_0317100,PF3D7_0411900,PF3D7_0421300,PF3D7_0423800,PF3D7_0503100,PF3D7_0513600,PF3D7_0711700,PF3D7_0712000,PF3D7_0712300,PF3D7_0712600,PF3D7_0724000,PF3D7_0800300,PF3D7_0808600,PF3D7_0809100,PF3D7_0905300,PF3D7_0923100,PF3D7_0925300,PF3D7_1015800,PF3D7_1100300,PF3D7_1102600,PF3D7_1122900,PF3D7_1145500,PF3D7_1149500,PF3D7_1240600,PF3D7_1321600,PF3D7_1…	PF3D7_0113000,PF3D7_0115700,PF3D7_0200100,PF3D7_0201600,PF3D7_0201900,PF3D7_0202500,PF3D7_0211800,PF3D7_0218700,PF3D7_0220500,PF3D7_0223500,PF3D7_0300100,PF3D7_0319600,PF3D7_0323000,PF3D7_0324900,PF3D7_0400100,PF3D7_0405400,PF3D7_0412700,PF3D7_0415300,PF3D7_0420000,PF3D7_0500100,PF3D7_0506700,PF3D7_0511000,PF3D7_0512000,PF3D7_0519500,PF3D7_0527500,PF3D7_0528100,PF3D7_0532300,PF3D7_0532400,PF3D7_0…	PF3D7_0113000,PF3D7_0201600,PF3D7_0201800,PF3D7_0201900,PF3D7_0202000,PF3D7_0216000,PF3D7_0220500,PF3D7_0303400,PF3D7_0311700,PF3D7_0317100,PF3D7_0411900,PF3D7_0412400,PF3D7_0412700,PF3D7_0412900,PF3D7_0421300,PF3D7_0423800,PF3D7_0501300,PF3D7_0501400,PF3D7_0532300,PF3D7_0532400,PF3D7_0606800,PF3D7_0612700,PF3D7_0711700,PF3D7_0712000,PF3D7_0712300,PF3D7_0712600,PF3D7_0712800,PF3D7_0712900,PF3D7_0…	PF3D7_0200100,PF3D7_0211800,PF3D7_0300100,PF3D7_0317500,PF3D7_0319600,PF3D7_0324900,PF3D7_0400100,PF3D7_0400200,PF3D7_0405400,PF3D7_0413900,PF3D7_0415300,PF3D7_0416000,PF3D7_0420000,PF3D7_0500100,PF3D7_0508700,PF3D7_0511000,PF3D7_0513600,PF3D7_0519500,PF3D7_0527500,PF3D7_0607000,PF3D7_0608700,PF3D7_0621300,PF3D7_0704600,PF3D7_0705600,PF3D7_0707900,PF3D7_0716000,PF3D7_0717400,PF3D7_0801700,PF3D7_0…	PF3D7_0113000,PF3D7_0201600,PF3D7_0201800,PF3D7_0201900,PF3D7_0311700,PF3D7_0412400,PF3D7_0421300,PF3D7_0532300,PF3D7_0532400,PF3D7_0608700,PF3D7_0614200,PF3D7_0621300,PF3D7_0709600,PF3D7_0711700,PF3D7_0712600,PF3D7_0717400,PF3D7_0802000,PF3D7_0808600,PF3D7_0809100,PF3D7_0810800,PF3D7_0817100,PF3D7_0831700,PF3D7_0900100,PF3D7_0907700,PF3D7_0935900,PF3D7_1028000,PF3D7_1100300,PF3D7_1122900,PF3D7_1…	PF3D7_0115700,PF3D7_0223500,PF3D7_0300100,PF3D7_0303400,PF3D7_0324900,PF3D7_0400100,PF3D7_0404900,PF3D7_0416100,PF3D7_0500100,PF3D7_0501400,PF3D7_0612700,PF3D7_0613900,PF3D7_0632800,PF3D7_0733000,PF3D7_0800100,PF3D7_0808700,PF3D7_0823800,PF3D7_0833500,PF3D7_1000100,PF3D7_1019300,PF3D7_1025000,PF3D7_1027300,PF3D7_1105100,PF3D7_1108700,PF3D7_1111300,PF3D7_1115200,PF3D7_1118400,PF3D7_1126300,PF3D7_1…	PF3D7_0113000,PF3D7_0201900,PF3D7_0202000,PF3D7_0211800,PF3D7_0316600,PF3D7_0317500,PF3D7_0319600,PF3D7_0413900,PF3D7_0421300,PF3D7_0511000,PF3D7_0512000,PF3D7_0513600,PF3D7_0527500,PF3D7_0532300,PF3D7_0532400,PF3D7_0607000,PF3D7_0608700,PF3D7_0621300,PF3D7_0705600,PF3D7_0707900,PF3D7_0708500,PF3D7_0709600,PF3D7_0711700,PF3D7_0712600,PF3D7_0716000,PF3D7_0800300,PF3D7_0801700,PF3D7_0802000,PF3D7_0…	PF3D7_0115700,PF3D7_0202500,PF3D7_0220500,PF3D7_0223500,PF3D7_0300100,PF3D7_0324900,PF3D7_0400100,PF3D7_0400200,PF3D7_0404900,PF3D7_0423800,PF3D7_0500100,PF3D7_0501400,PF3D7_0509800,PF3D7_0524800,PF3D7_0601600,PF3D7_0612700,PF3D7_0613900,PF3D7_0632800,PF3D7_0700100,PF3D7_0712000,PF3D7_0733000,PF3D7_0800100,PF3D7_0804900,PF3D7_0808700,PF3D7_0833500,PF3D7_1000100,PF3D7_1012000,PF3D7_1013000,PF3D7_1…
Genes for which expression is significantly correlated with coma score	0.0019465	1	0.843785	1	Genes for which expression is significantly correlated with coma score	-1.59323	0.576301	1.03335	-0.906303		PF3D7_0109850,PF3D7_0111000,PF3D7_0111300,PF3D7_0113100,PF3D7_0113400,PF3D7_0210300,PF3D7_0212800,PF3D7_0216800,PF3D7_0308400,PF3D7_0411900,PF3D7_0522600,PF3D7_0623500,PF3D7_0715600,PF3D7_0716400,PF3D7_0718000,PF3D7_0724600,PF3D7_0807300,PF3D7_0828600,PF3D7_0905300,PF3D7_0927300,PF3D7_0932100,PF3D7_0936700,PF3D7_1023200,PF3D7_1115900,PF3D7_1202300,PF3D7_1209500,PF3D7_1212300,PF3D7_1228300,PF3D7_1…	PF3D7_0108700,PF3D7_0110100,PF3D7_0113000,PF3D7_0219800,PF3D7_0301600,PF3D7_0318100,PF3D7_0319500,PF3D7_0319600,PF3D7_0322100,PF3D7_0511000,PF3D7_0516000,PF3D7_0525500,PF3D7_0532300,PF3D7_0610800,PF3D7_0616800,PF3D7_0622200,PF3D7_0623200,PF3D7_0704600,PF3D7_0705000,PF3D7_0717400,PF3D7_0717500,PF3D7_0719300,PF3D7_0801800,PF3D7_0817500,PF3D7_0823100,PF3D7_0829300,PF3D7_0831100,PF3D7_0904600,PF3D7_0…	PF3D7_0109850,PF3D7_0111000,PF3D7_0113000,PF3D7_0113100,PF3D7_0113400,PF3D7_0216800,PF3D7_0411900,PF3D7_0522600,PF3D7_0523900,PF3D7_0532300,PF3D7_0623500,PF3D7_0702200,PF3D7_0716400,PF3D7_0718000,PF3D7_0724600,PF3D7_0728600,PF3D7_0729900,PF3D7_0821100,PF3D7_0828600,PF3D7_0829800,PF3D7_0831100,PF3D7_0905300,PF3D7_0919800,PF3D7_0927300,PF3D7_0932100,PF3D7_0936300,PF3D7_0936400,PF3D7_0936700,PF3D7_1…	PF3D7_0110100,PF3D7_0111300,PF3D7_0206000,PF3D7_0214200,PF3D7_0301600,PF3D7_0313100,PF3D7_0318100,PF3D7_0319200,PF3D7_0319600,PF3D7_0413900,PF3D7_0424600,PF3D7_0511000,PF3D7_0516000,PF3D7_0522800,PF3D7_0523000,PF3D7_0525100,PF3D7_0610600,PF3D7_0610800,PF3D7_0624000,PF3D7_0628800,PF3D7_0704600,PF3D7_0715600,PF3D7_0716000,PF3D7_0717400,PF3D7_0720400,PF3D7_0730300,PF3D7_0731600,PF3D7_0801800,PF3D7_0…	PF3D7_0113000,PF3D7_0113100,PF3D7_0301600,PF3D7_0322400,PF3D7_0424600,PF3D7_0516000,PF3D7_0523000,PF3D7_0525500,PF3D7_0532300,PF3D7_0610800,PF3D7_0704200,PF3D7_0709000,PF3D7_0709600,PF3D7_0717400,PF3D7_0718000,PF3D7_0720400,PF3D7_0730300,PF3D7_0817100,PF3D7_0823100,PF3D7_0827000,PF3D7_0906500,PF3D7_0914000,PF3D7_1004400,PF3D7_1014700,PF3D7_1015600,PF3D7_1037700,PF3D7_1105600,PF3D7_1116700,PF3D7_1…	PF3D7_0216800,PF3D7_0219400,PF3D7_0320100,PF3D7_0522600,PF3D7_0606200,PF3D7_0720700,PF3D7_0828600,PF3D7_0919800,PF3D7_0927300,PF3D7_0932100,PF3D7_1115900,PF3D7_1118400,PF3D7_1209500,PF3D7_1248900,PF3D7_1333700,PF3D7_1410800,PF3D7_1418000,PF3D7_1439500,PF3D7_1452000,PF3D7_1463900,PF3D7_1478900	PF3D7_0109850,PF3D7_0110100,PF3D7_0113000,PF3D7_0214200,PF3D7_0219400,PF3D7_0301600,PF3D7_0313100,PF3D7_0318100,PF3D7_0319500,PF3D7_0319600,PF3D7_0322100,PF3D7_0322400,PF3D7_0413900,PF3D7_0424600,PF3D7_0511000,PF3D7_0523000,PF3D7_0526900,PF3D7_0532300,PF3D7_0606700,PF3D7_0610800,PF3D7_0616800,PF3D7_0622200,PF3D7_0623200,PF3D7_0705900,PF3D7_0709000,PF3D7_0709600,PF3D7_0715600,PF3D7_0716000,PF3D7_0…	PF3D7_0111000,PF3D7_0216800,PF3D7_0219800,PF3D7_0509800,PF3D7_0522600,PF3D7_0529900,PF3D7_0606200,PF3D7_0702200,PF3D7_0717500,PF3D7_0720700,PF3D7_0730300,PF3D7_0807700,PF3D7_0828600,PF3D7_0909700,PF3D7_0910500,PF3D7_0932100,PF3D7_1013000,PF3D7_1017500,PF3D7_1115900,PF3D7_1116800,PF3D7_1118400,PF3D7_1122800,PF3D7_1123100,PF3D7_1209400,PF3D7_1209500,PF3D7_1218300,PF3D7_1248900,PF3D7_1333700,PF3D7_1…
Genes whose expression is highly positively or negatively correlated with pfcrt or pfmdr1	0.00183904	0.00489129	0.812965	1	Genes whose expression is highly positively or negatively correlated with pfcrt or pfmdr1	-1.84519	-1.76634	1.21817	-0.608807		PF3D7_0105900,PF3D7_0111500,PF3D7_0213400,PF3D7_0413500,PF3D7_0614000,PF3D7_0617800,PF3D7_0623900,PF3D7_0718000,PF3D7_0729200,PF3D7_0810200,PF3D7_0923100,PF3D7_1121900,PF3D7_1132500,PF3D7_1201600,PF3D7_1220300,PF3D7_1252200,PF3D7_1320800,PF3D7_1469600	PF3D7_0215700,PF3D7_0310300,PF3D7_0409100,PF3D7_0413600,PF3D7_0418200,PF3D7_0422500,PF3D7_0519200,PF3D7_0524900,PF3D7_0610900,PF3D7_0614300,PF3D7_0623600,PF3D7_0716800,PF3D7_0729400,PF3D7_0823800,PF3D7_0904600,PF3D7_0934700,PF3D7_1012400,PF3D7_1015900,PF3D7_1033400,PF3D7_1033600,PF3D7_1037300,PF3D7_1125300,PF3D7_1126900,PF3D7_1130200,PF3D7_1204300,PF3D7_1250500,PF3D7_1317000,PF3D7_1332800,PF3D7_1…	PF3D7_0413500,PF3D7_0718000,PF3D7_0729200,PF3D7_0806600,PF3D7_0823800,PF3D7_0923100,PF3D7_1121900,PF3D7_1123200,PF3D7_1201600,PF3D7_1252200,PF3D7_1303500,PF3D7_1469600	PF3D7_0103200,PF3D7_0111500,PF3D7_0215700,PF3D7_0409100,PF3D7_0413600,PF3D7_0413900,PF3D7_0418200,PF3D7_0420400,PF3D7_0422500,PF3D7_0508700,PF3D7_0513300,PF3D7_0519200,PF3D7_0523000,PF3D7_0524900,PF3D7_0610100,PF3D7_0617000,PF3D7_0623900,PF3D7_0716100,PF3D7_0716800,PF3D7_0717900,PF3D7_0810200,PF3D7_0813200,PF3D7_0904600,PF3D7_0923800,PF3D7_1012400,PF3D7_1015900,PF3D7_1017900,PF3D7_1033400,PF3D7_1…	PF3D7_0103200,PF3D7_0310300,PF3D7_0513300,PF3D7_0523000,PF3D7_0524900,PF3D7_0617000,PF3D7_0709000,PF3D7_0716100,PF3D7_0716800,PF3D7_0717900,PF3D7_0718000,PF3D7_0729400,PF3D7_1012400,PF3D7_1015900,PF3D7_1033400,PF3D7_1037300,PF3D7_1125300,PF3D7_1324900,PF3D7_1332800,PF3D7_1344100,PF3D7_1347200,PF3D7_1367700,PF3D7_1421400,PF3D7_1434000,PF3D7_1454400,PF3D7_1456800,PF3D7_1471100	PF3D7_0314000,PF3D7_0413500,PF3D7_0416100,PF3D7_0614300,PF3D7_0823800,PF3D7_1121900,PF3D7_1123200,PF3D7_1220300,PF3D7_1252200,PF3D7_1303500	PF3D7_0103200,PF3D7_0213400,PF3D7_0215700,PF3D7_0314000,PF3D7_0413900,PF3D7_0418200,PF3D7_0513300,PF3D7_0523000,PF3D7_0524900,PF3D7_0606700,PF3D7_0614300,PF3D7_0617000,PF3D7_0709000,PF3D7_0716100,PF3D7_0716800,PF3D7_0717900,PF3D7_0718000,PF3D7_0729400,PF3D7_0810200,PF3D7_1012400,PF3D7_1015900,PF3D7_1033400,PF3D7_1033600,PF3D7_1037300,PF3D7_1125300,PF3D7_1126000,PF3D7_1126900,PF3D7_1130200,PF3D7_1…	PF3D7_0111500,PF3D7_0413500,PF3D7_0617800,PF3D7_1123100,PF3D7_1123200,PF3D7_1252200,PF3D7_1303500,PF3D7_1344100,PF3D7_1352100,PF3D7_1414500
HP1 enrichment values	1.86308e-08	1.42235e-08	4.844e-08	1	HP1 enrichment values	2.15341	1.86664	1.99913	-0.555916		PF3D7_0100300,PF3D7_0100800,PF3D7_0100900,PF3D7_0101300,PF3D7_0113800,PF3D7_0114100,PF3D7_0114200,PF3D7_0114300,PF3D7_0114400,PF3D7_0114500,PF3D7_0114900,PF3D7_0115000,PF3D7_0115600,PF3D7_0200500,PF3D7_0221000,PF3D7_0221300,PF3D7_0222600,PF3D7_0300700,PF3D7_0300900,PF3D7_0302200,PF3D7_0302500,PF3D7_0323900,PF3D7_0400400,PF3D7_0400500,PF3D7_0400900,PF3D7_0401000,PF3D7_0401700,PF3D7_0401900,PF3D7_0…	PF3D7_0100100,PF3D7_0115700,PF3D7_0200100,PF3D7_0223500,PF3D7_0300100,PF3D7_0302300,PF3D7_0324900,PF3D7_0400100,PF3D7_0412700,PF3D7_0421100,PF3D7_0601400,PF3D7_0621400,PF3D7_0631200,PF3D7_0632800,PF3D7_0700100,PF3D7_0733000,PF3D7_0800100,PF3D7_0833500,PF3D7_0900100,PF3D7_0937800,PF3D7_1000100,PF3D7_1041300,PF3D7_1200100,PF3D7_1200400,PF3D7_1219300,PF3D7_1219400,PF3D7_1240900,PF3D7_1255200,PF3D7_1…	PF3D7_0100300,PF3D7_0100400,PF3D7_0100900,PF3D7_0101300,PF3D7_0113800,PF3D7_0114100,PF3D7_0114200,PF3D7_0114300,PF3D7_0114400,PF3D7_0114500,PF3D7_0114600,PF3D7_0114700,PF3D7_0114900,PF3D7_0115000,PF3D7_0115600,PF3D7_0201400,PF3D7_0221000,PF3D7_0221300,PF3D7_0221500,PF3D7_0223100,PF3D7_0223400,PF3D7_0300200,PF3D7_0300900,PF3D7_0302200,PF3D7_0302500,PF3D7_0323900,PF3D7_0400400,PF3D7_0400500,PF3D7_0…	PF3D7_0100100,PF3D7_0100200,PF3D7_0113200,PF3D7_0200100,PF3D7_0300100,PF3D7_0324800,PF3D7_0324900,PF3D7_0400100,PF3D7_0631900,PF3D7_1000100,PF3D7_1000600,PF3D7_1200100,PF3D7_1200500,PF3D7_1373500,PF3D7_1400100,PF3D7_1400200,PF3D7_1479500	PF3D7_0101300,PF3D7_0113200,PF3D7_0114100,PF3D7_0114200,PF3D7_0114300,PF3D7_0114400,PF3D7_0114500,PF3D7_0114600,PF3D7_0115600,PF3D7_0223100,PF3D7_0300900,PF3D7_0400400,PF3D7_0401700,PF3D7_0402500,PF3D7_0412400,PF3D7_0421300,PF3D7_0421500,PF3D7_0425500,PF3D7_0425600,PF3D7_0425800,PF3D7_0532700,PF3D7_0532800,PF3D7_0532900,PF3D7_0533000,PF3D7_0533100,PF3D7_0600200,PF3D7_0600300,PF3D7_0617600,PF3D7_0…	PF3D7_0100100,PF3D7_0100200,PF3D7_0115700,PF3D7_0223500,PF3D7_0300100,PF3D7_0302200,PF3D7_0302500,PF3D7_0324800,PF3D7_0324900,PF3D7_0400100,PF3D7_0617400,PF3D7_0632800,PF3D7_0733000,PF3D7_0800100,PF3D7_0808700,PF3D7_0833500,PF3D7_0930300,PF3D7_1000100,PF3D7_1200100,PF3D7_1200400,PF3D7_1200500,PF3D7_1240300,PF3D7_1240900,PF3D7_1255200,PF3D7_1373500,PF3D7_1400100,PF3D7_1400200	PF3D7_0114100,PF3D7_0114200,PF3D7_0114300,PF3D7_0114500,PF3D7_0114600,PF3D7_0115600,PF3D7_0223100,PF3D7_0223400,PF3D7_0300900,PF3D7_0401700,PF3D7_0402500,PF3D7_0421300,PF3D7_0421500,PF3D7_0425500,PF3D7_0425600,PF3D7_0425800,PF3D7_0532700,PF3D7_0532800,PF3D7_0532900,PF3D7_0533000,PF3D7_0600200,PF3D7_0600300,PF3D7_0617600,PF3D7_0617700,PF3D7_0632500,PF3D7_0700800,PF3D7_0701600,PF3D7_0711700,PF3D7_0…	PF3D7_0100100,PF3D7_0100200,PF3D7_0115700,PF3D7_0202100,PF3D7_0223500,PF3D7_0300100,PF3D7_0302200,PF3D7_0302500,PF3D7_0324800,PF3D7_0324900,PF3D7_0400100,PF3D7_0400300,PF3D7_0425900,PF3D7_0426000,PF3D7_0500600,PF3D7_0617400,PF3D7_0621400,PF3D7_0632800,PF3D7_0700100,PF3D7_0701900,PF3D7_0712000,PF3D7_0733000,PF3D7_0800100,PF3D7_0800200,PF3D7_0800600,PF3D7_0808700,PF3D7_0833400,PF3D7_0833500,PF3D7_0…
Helicases	0.0981879	0.0012692	0.650508	1	Helicases	-1.67396	-1.88733	1.53572	-0.41096		PF3D7_0504400,PF3D7_0514100,PF3D7_0604600,PF3D7_0809700,PF3D7_1106700,PF3D7_1211300,PF3D7_1324500	PF3D7_0218400,PF3D7_0310500,PF3D7_0422500,PF3D7_0518500,PF3D7_0527900,PF3D7_0602100,PF3D7_0630900,PF3D7_0721300,PF3D7_0818700,PF3D7_0820000,PF3D7_0821300,PF3D7_0917600,PF3D7_0934100,PF3D7_1010200,PF3D7_1023900,PF3D7_1030100,PF3D7_1231600,PF3D7_1241800,PF3D7_1251500,PF3D7_1302700,PF3D7_1362200,PF3D7_1364300,PF3D7_1408400,PF3D7_1418900,PF3D7_1439100,PF3D7_1445200,PF3D7_1445900,PF3D7_1468700	PF3D7_0216000,PF3D7_0809700,PF3D7_1211300,PF3D7_1324500	PF3D7_0103600,PF3D7_0209800,PF3D7_0218400,PF3D7_0320800,PF3D7_0422500,PF3D7_0504200,PF3D7_0504400,PF3D7_0508700,PF3D7_0623700,PF3D7_0624600,PF3D7_0630900,PF3D7_0705600,PF3D7_0721300,PF3D7_0810600,PF3D7_0821300,PF3D7_0827000,PF3D7_0909900,PF3D7_0917600,PF3D7_0918600,PF3D7_1010200,PF3D7_1023900,PF3D7_1030100,PF3D7_1106000,PF3D7_1106600,PF3D7_1106700,PF3D7_1227100,PF3D7_1231600,PF3D7_1234200,PF3D7_1…	PF3D7_0218400,PF3D7_0411400,PF3D7_0602100,PF3D7_0604600,PF3D7_0630900,PF3D7_0721300,PF3D7_0810600,PF3D7_0827000,PF3D7_0903400,PF3D7_1010200,PF3D7_1106000,PF3D7_1106600,PF3D7_1227100,PF3D7_1241800,PF3D7_1251500,PF3D7_1302700,PF3D7_1332700,PF3D7_1362200,PF3D7_1418900		PF3D7_0209800,PF3D7_0218400,PF3D7_0705600,PF3D7_0721300,PF3D7_0810600,PF3D7_0820000,PF3D7_0827000,PF3D7_0917600,PF3D7_1010200,PF3D7_1106000,PF3D7_1106600,PF3D7_1211300,PF3D7_1227100,PF3D7_1302700,PF3D7_1332700,PF3D7_1445200,PF3D7_1445900,PF3D7_1459000,PF3D7_1468700	PF3D7_0624600,PF3D7_1425400
Highest expressed genes based on mRNA abundance	2.47813e-06	0.821797	0.815661	1	Highest expressed genes based on mRNA abundance	-2.09691	1.02439	-1.18655	-0.862705		PF3D7_0108000,PF3D7_0207600,PF3D7_0302500,PF3D7_0423800,PF3D7_0501500,PF3D7_0501600,PF3D7_0905400,PF3D7_0918000,PF3D7_0929400,PF3D7_0930300,PF3D7_0932200,PF3D7_1110700,PF3D7_1116000,PF3D7_1127100,PF3D7_1302100,PF3D7_1335100,PF3D7_1361900,PF3D7_1407900,PF3D7_1410400	PF3D7_0220200,PF3D7_0306900,PF3D7_0307100,PF3D7_0308200,PF3D7_0317000,PF3D7_0319600,PF3D7_0413600,PF3D7_0419600,PF3D7_0501100,PF3D7_0511000,PF3D7_0511800,PF3D7_0516900,PF3D7_0608500,PF3D7_0608800,PF3D7_0610800,PF3D7_0621800,PF3D7_0626800,PF3D7_0708400,PF3D7_0708800,PF3D7_0716800,PF3D7_0814200,PF3D7_0818900,PF3D7_0826700,PF3D7_0827900,PF3D7_0922500,PF3D7_0931800,PF3D7_1012400,PF3D7_1015900,PF3D7_1…	PF3D7_0207600,PF3D7_0302500,PF3D7_0423800,PF3D7_0501500,PF3D7_0501600,PF3D7_0905400,PF3D7_0918000,PF3D7_0929400,PF3D7_0930300,PF3D7_0932200,PF3D7_1027300,PF3D7_1110700,PF3D7_1116000,PF3D7_1127100,PF3D7_1134100,PF3D7_1302100,PF3D7_1335100,PF3D7_1344200,PF3D7_1410400	PF3D7_0108000,PF3D7_0209800,PF3D7_0306900,PF3D7_0307100,PF3D7_0308200,PF3D7_0317000,PF3D7_0319600,PF3D7_0320300,PF3D7_0322000,PF3D7_0413600,PF3D7_0511000,PF3D7_0513300,PF3D7_0516900,PF3D7_0532100,PF3D7_0608500,PF3D7_0608800,PF3D7_0610800,PF3D7_0621800,PF3D7_0624000,PF3D7_0626800,PF3D7_0627500,PF3D7_0708400,PF3D7_0708800,PF3D7_0716800,PF3D7_0718500,PF3D7_0722400,PF3D7_0727400,PF3D7_0814200,PF3D7_0…	PF3D7_0220200,PF3D7_0308200,PF3D7_0320300,PF3D7_0322000,PF3D7_0513300,PF3D7_0610800,PF3D7_0627500,PF3D7_0708400,PF3D7_0708800,PF3D7_0716800,PF3D7_0816600,PF3D7_0922500,PF3D7_0925900,PF3D7_1012400,PF3D7_1015600,PF3D7_1015900,PF3D7_1029600,PF3D7_1033400,PF3D7_1115300,PF3D7_1115700,PF3D7_1118200,PF3D7_1123900,PF3D7_1132200,PF3D7_1134000,PF3D7_1149100,PF3D7_1247400,PF3D7_1302100,PF3D7_1311800,PF3D7_1…	PF3D7_0207600,PF3D7_0219400,PF3D7_0302500,PF3D7_0501500,PF3D7_0501600,PF3D7_0905400,PF3D7_0917900,PF3D7_0918000,PF3D7_0929400,PF3D7_0930300,PF3D7_0932200,PF3D7_1027300,PF3D7_1038000,PF3D7_1110700,PF3D7_1115600,PF3D7_1116000,PF3D7_1134100,PF3D7_1211800,PF3D7_1246200,PF3D7_1335100,PF3D7_1410400,PF3D7_1461400	PF3D7_0209800,PF3D7_0219400,PF3D7_0306900,PF3D7_0307100,PF3D7_0308200,PF3D7_0319600,PF3D7_0320300,PF3D7_0322000,PF3D7_0511000,PF3D7_0513300,PF3D7_0516900,PF3D7_0532100,PF3D7_0608800,PF3D7_0610800,PF3D7_0621800,PF3D7_0626700,PF3D7_0626800,PF3D7_0627500,PF3D7_0708400,PF3D7_0708800,PF3D7_0716800,PF3D7_0722400,PF3D7_0814200,PF3D7_0815600,PF3D7_0816600,PF3D7_0818900,PF3D7_0826700,PF3D7_0913200,PF3D7_0…	PF3D7_0302500,PF3D7_0423800,PF3D7_0501500,PF3D7_0501600,PF3D7_0905400,PF3D7_0918000,PF3D7_0929400,PF3D7_0930300,PF3D7_0932200,PF3D7_1027300,PF3D7_1110700,PF3D7_1116000,PF3D7_1211800,PF3D7_1246200,PF3D7_1335100,PF3D7_1410400,PF3D7_1461400
Import of proteins into the mitochondrion	0.302002	0.00243597	0.336246	0.564156	Import of proteins into the mitochondrion	-1.63893	-1.95326	1.65415	1.60012		PF3D7_1145600	PF3D7_0818900,PF3D7_0933600,PF3D7_1134000,PF3D7_1208600,PF3D7_1333000,PF3D7_1368600,PF3D7_1434700	PF3D7_1145600	PF3D7_0502900,PF3D7_0523100,PF3D7_0524700,PF3D7_0617000,PF3D7_0726900,PF3D7_0818900,PF3D7_0831700,PF3D7_0933600,PF3D7_1124700,PF3D7_1125400,PF3D7_1134000,PF3D7_1208600,PF3D7_1215300,PF3D7_1333000,PF3D7_1356200,PF3D7_1434700	PF3D7_0524700,PF3D7_0617000,PF3D7_0726900,PF3D7_0831700,PF3D7_1124700,PF3D7_1125400,PF3D7_1134000,PF3D7_1208600,PF3D7_1215300,PF3D7_1333000,PF3D7_1337000,PF3D7_1356200,PF3D7_1368600,PF3D7_1434700	PF3D7_1145600	PF3D7_0513500,PF3D7_0524700,PF3D7_0617000,PF3D7_0726900,PF3D7_0818900,PF3D7_0831700,PF3D7_0933600,PF3D7_1124700,PF3D7_1125400,PF3D7_1134000,PF3D7_1208600,PF3D7_1215300,PF3D7_1333000,PF3D7_1337000,PF3D7_1434700	PF3D7_1420300
Interactions between modified host cell membrane and endothelial cell	9.7854e-06	1.42235e-08	7.23468e-06	1	Interactions between modified host cell membrane and endothelial cell	1.77708	1.80904	1.80135	-0.705182		PF3D7_0100300,PF3D7_0100800,PF3D7_0100900,PF3D7_0113100,PF3D7_0113600,PF3D7_0114400,PF3D7_0115000,PF3D7_0115600,PF3D7_0200500,PF3D7_0220800,PF3D7_0222600,PF3D7_0300700,PF3D7_0300900,PF3D7_0302500,PF3D7_0314800,PF3D7_0323900,PF3D7_0400400,PF3D7_0400500,PF3D7_0400900,PF3D7_0401000,PF3D7_0402200,PF3D7_0402500,PF3D7_0413200,PF3D7_0413400,PF3D7_0420700,PF3D7_0420900,PF3D7_0421300,PF3D7_0421500,PF3D7_0…	PF3D7_0100100,PF3D7_0115700,PF3D7_0200100,PF3D7_0201900,PF3D7_0223500,PF3D7_0300100,PF3D7_0302300,PF3D7_0324900,PF3D7_0400100,PF3D7_0401600,PF3D7_0409400,PF3D7_0412700,PF3D7_0421100,PF3D7_0424700,PF3D7_0500100,PF3D7_0501100,PF3D7_0532400,PF3D7_0601400,PF3D7_0631200,PF3D7_0632800,PF3D7_0700100,PF3D7_0733000,PF3D7_0800100,PF3D7_0831100,PF3D7_0833500,PF3D7_0900100,PF3D7_0937800,PF3D7_1000100,PF3D7_1…	PF3D7_0100300,PF3D7_0100400,PF3D7_0100900,PF3D7_0113100,PF3D7_0113600,PF3D7_0114400,PF3D7_0114600,PF3D7_0114700,PF3D7_0115000,PF3D7_0115600,PF3D7_0201900,PF3D7_0202000,PF3D7_0220800,PF3D7_0223100,PF3D7_0223400,PF3D7_0300200,PF3D7_0300900,PF3D7_0302500,PF3D7_0314800,PF3D7_0323900,PF3D7_0400400,PF3D7_0400500,PF3D7_0400900,PF3D7_0402200,PF3D7_0402500,PF3D7_0402700,PF3D7_0412400,PF3D7_0412700,PF3D7_0…	PF3D7_0100100,PF3D7_0100200,PF3D7_0200100,PF3D7_0300100,PF3D7_0324800,PF3D7_0324900,PF3D7_0400100,PF3D7_0402000,PF3D7_0409400,PF3D7_0500100,PF3D7_0500800,PF3D7_0631900,PF3D7_0831700,PF3D7_1000100,PF3D7_1000600,PF3D7_1149000,PF3D7_1200100,PF3D7_1200500,PF3D7_1373500,PF3D7_1400100,PF3D7_1400200,PF3D7_1479500	PF3D7_0102200,PF3D7_0113100,PF3D7_0114400,PF3D7_0114600,PF3D7_0115600,PF3D7_0201900,PF3D7_0223100,PF3D7_0300900,PF3D7_0400400,PF3D7_0401600,PF3D7_0402000,PF3D7_0402500,PF3D7_0409400,PF3D7_0412400,PF3D7_0420700,PF3D7_0421300,PF3D7_0421500,PF3D7_0424700,PF3D7_0425500,PF3D7_0425800,PF3D7_0500800,PF3D7_0532400,PF3D7_0532700,PF3D7_0532900,PF3D7_0533000,PF3D7_0533100,PF3D7_0600200,PF3D7_0600300,PF3D7_0…	PF3D7_0100100,PF3D7_0100200,PF3D7_0115700,PF3D7_0220800,PF3D7_0223500,PF3D7_0300100,PF3D7_0302500,PF3D7_0314800,PF3D7_0324800,PF3D7_0324900,PF3D7_0400100,PF3D7_0402200,PF3D7_0500100,PF3D7_0617400,PF3D7_0632800,PF3D7_0733000,PF3D7_0800100,PF3D7_0805200,PF3D7_0808700,PF3D7_0833500,PF3D7_0935800,PF3D7_1000100,PF3D7_1200100,PF3D7_1200400,PF3D7_1200500,PF3D7_1240300,PF3D7_1240900,PF3D7_1255200,PF3D7_1…	PF3D7_0114600,PF3D7_0115600,PF3D7_0201900,PF3D7_0202000,PF3D7_0223100,PF3D7_0223400,PF3D7_0300900,PF3D7_0401600,PF3D7_0402000,PF3D7_0402500,PF3D7_0409400,PF3D7_0420700,PF3D7_0421300,PF3D7_0421500,PF3D7_0425500,PF3D7_0425800,PF3D7_0500800,PF3D7_0532400,PF3D7_0532700,PF3D7_0532900,PF3D7_0533000,PF3D7_0600200,PF3D7_0600300,PF3D7_0617600,PF3D7_0617700,PF3D7_0632500,PF3D7_0702400,PF3D7_0711700,PF3D7_0…	PF3D7_0100100,PF3D7_0100200,PF3D7_0102200,PF3D7_0115700,PF3D7_0220800,PF3D7_0223500,PF3D7_0300100,PF3D7_0302500,PF3D7_0314800,PF3D7_0324800,PF3D7_0324900,PF3D7_0400100,PF3D7_0400300,PF3D7_0402200,PF3D7_0425900,PF3D7_0426000,PF3D7_0500100,PF3D7_0500600,PF3D7_0617400,PF3D7_0632800,PF3D7_0700100,PF3D7_0712000,PF3D7_0733000,PF3D7_0800100,PF3D7_0800200,PF3D7_0805200,PF3D7_0808700,PF3D7_0832100,PF3D7_0…
Interactions of HDAC1 with other proteins	0.00494548	0.00743901	0.985788	0.429109	Interactions of HDAC1 with other proteins	-2.0689	-1.91297	0.855581	1.65141		PF3D7_1015700,PF3D7_1417800	PF3D7_0211800,PF3D7_0309600,PF3D7_0317600,PF3D7_0406100,PF3D7_0507100,PF3D7_0516200,PF3D7_0626800,PF3D7_0708400,PF3D7_0708800,PF3D7_0710600,PF3D7_0818900,PF3D7_0925700,PF3D7_1027800,PF3D7_1120000,PF3D7_1121600,PF3D7_1130200,PF3D7_1130400,PF3D7_1242700,PF3D7_1447000,PF3D7_1451100	PF3D7_1015700	PF3D7_0211800,PF3D7_0309600,PF3D7_0317600,PF3D7_0406100,PF3D7_0507100,PF3D7_0626800,PF3D7_0708400,PF3D7_0708800,PF3D7_0710600,PF3D7_0818200,PF3D7_0818900,PF3D7_1015600,PF3D7_1027800,PF3D7_1121600,PF3D7_1130200,PF3D7_1130400,PF3D7_1226300,PF3D7_1242700,PF3D7_1447000,PF3D7_1451100	PF3D7_0708400,PF3D7_0708800,PF3D7_1015600,PF3D7_1120000		PF3D7_0211800,PF3D7_0309600,PF3D7_0317600,PF3D7_0507100,PF3D7_0516200,PF3D7_0626800,PF3D7_0708400,PF3D7_0708800,PF3D7_0710600,PF3D7_0818900,PF3D7_1015600,PF3D7_1027800,PF3D7_1120000,PF3D7_1121600,PF3D7_1130200,PF3D7_1226300,PF3D7_1242700,PF3D7_1447000,PF3D7_1451100
Interactome of cytosolic 2-Cys peroxiredoxin	0.00148461	0.907667	0.980863	1	Interactome of cytosolic 2-Cys peroxiredoxin	-1.91375	0.855829	-0.911329	-0.720503		PF3D7_0207600,PF3D7_0316300,PF3D7_0617800,PF3D7_0929400,PF3D7_1021900,PF3D7_1124600,PF3D7_1133200,PF3D7_1140100,PF3D7_1238800,PF3D7_1317100,PF3D7_1412100	PF3D7_0213100,PF3D7_0306900,PF3D7_0316800,PF3D7_0322900,PF3D7_0416800,PF3D7_0418200,PF3D7_0517300,PF3D7_0526500,PF3D7_0532300,PF3D7_0607000,PF3D7_0621800,PF3D7_0814200,PF3D7_0910100,PF3D7_1018500,PF3D7_1108700,PF3D7_1115700,PF3D7_1120100,PF3D7_1126200,PF3D7_1126900,PF3D7_1138500,PF3D7_1144000,PF3D7_1203700,PF3D7_1206200,PF3D7_1212700,PF3D7_1224300,PF3D7_1248900,PF3D7_1306400,PF3D7_1308200,PF3D7_1…	PF3D7_0207600,PF3D7_0316300,PF3D7_0532300,PF3D7_0929400,PF3D7_1027300,PF3D7_1133200	PF3D7_0213100,PF3D7_0213700,PF3D7_0306900,PF3D7_0316800,PF3D7_0418200,PF3D7_0525100,PF3D7_0529400,PF3D7_0607000,PF3D7_0621800,PF3D7_0624600,PF3D7_0721100,PF3D7_0722400,PF3D7_0812400,PF3D7_0814200,PF3D7_0918300,PF3D7_1008400,PF3D7_1018500,PF3D7_1021900,PF3D7_1033100,PF3D7_1106000,PF3D7_1115700,PF3D7_1120100,PF3D7_1124600,PF3D7_1142600,PF3D7_1144000,PF3D7_1203700,PF3D7_1212700,PF3D7_1216900,PF3D7_1…	PF3D7_0213700,PF3D7_0532300,PF3D7_1106000,PF3D7_1115700,PF3D7_1116800,PF3D7_1308200,PF3D7_1362200,PF3D7_1364800,PF3D7_1410200,PF3D7_1412500	PF3D7_0207600,PF3D7_0316300,PF3D7_0527000,PF3D7_0929400,PF3D7_1008400,PF3D7_1027300,PF3D7_1108700,PF3D7_1248900,PF3D7_1311500,PF3D7_1343700	PF3D7_0213100,PF3D7_0213700,PF3D7_0306900,PF3D7_0316800,PF3D7_0317800,PF3D7_0322900,PF3D7_0418200,PF3D7_0422700,PF3D7_0517300,PF3D7_0526500,PF3D7_0532300,PF3D7_0607000,PF3D7_0621800,PF3D7_0705400,PF3D7_0721100,PF3D7_0722400,PF3D7_0812400,PF3D7_0814200,PF3D7_0918300,PF3D7_1106000,PF3D7_1107200,PF3D7_1115700,PF3D7_1120100,PF3D7_1126200,PF3D7_1126900,PF3D7_1133200,PF3D7_1138500,PF3D7_1140100,PF3D7_1…	PF3D7_0303200,PF3D7_0617800,PF3D7_0624600,PF3D7_0929400,PF3D7_1027300,PF3D7_1116800,PF3D7_1231100,PF3D7_1248900,PF3D7_1343700
Location of lipid raft-associated proteins	0.101895	0.0524864	0.00970117	0.0230919	Location of lipid raft-associated proteins	1.7945	1.63421	-1.63535	-1.32797		PF3D7_0102500,PF3D7_0206800,PF3D7_0206900,PF3D7_0207000,PF3D7_0207500,PF3D7_0207600,PF3D7_0217500,PF3D7_0402300,PF3D7_0424200,PF3D7_0501500,PF3D7_0501600,PF3D7_0707300,PF3D7_0831600,PF3D7_0905400,PF3D7_0918000,PF3D7_0929400,PF3D7_0930300,PF3D7_1035400,PF3D7_1252100,PF3D7_1335000,PF3D7_1335300,PF3D7_1335400,PF3D7_1364100,PF3D7_1410400	PF3D7_0829200,PF3D7_1014700,PF3D7_1033200,PF3D7_1121600,PF3D7_1420700,PF3D7_1436300,PF3D7_1471100	PF3D7_0102500,PF3D7_0206800,PF3D7_0207000,PF3D7_0207500,PF3D7_0207600,PF3D7_0217500,PF3D7_0419700,PF3D7_0501500,PF3D7_0501600,PF3D7_0508000,PF3D7_0612700,PF3D7_0707300,PF3D7_0831600,PF3D7_0905400,PF3D7_0918000,PF3D7_0929400,PF3D7_0930300,PF3D7_1035400,PF3D7_1133400,PF3D7_1252100,PF3D7_1323700,PF3D7_1335000,PF3D7_1364100,PF3D7_1410400	PF3D7_0829200,PF3D7_1014700,PF3D7_1121600,PF3D7_1301600,PF3D7_1334300,PF3D7_1471100	PF3D7_0829200,PF3D7_1014700,PF3D7_1334300,PF3D7_1420700,PF3D7_1436300,PF3D7_1471100	PF3D7_0206800,PF3D7_0207000,PF3D7_0207500,PF3D7_0207600,PF3D7_0217500,PF3D7_0404900,PF3D7_0419700,PF3D7_0501500,PF3D7_0501600,PF3D7_0508000,PF3D7_0612700,PF3D7_0707300,PF3D7_0831600,PF3D7_0905400,PF3D7_0918000,PF3D7_0929400,PF3D7_0930300,PF3D7_1035400,PF3D7_1133400,PF3D7_1252100,PF3D7_1323700,PF3D7_1335000,PF3D7_1410400	PF3D7_0829200,PF3D7_1014700,PF3D7_1121600,PF3D7_1334300,PF3D7_1420700,PF3D7_1471100	PF3D7_0102500,PF3D7_0206800,PF3D7_0206900,PF3D7_0207000,PF3D7_0217500,PF3D7_0402300,PF3D7_0404900,PF3D7_0419700,PF3D7_0424200,PF3D7_0501500,PF3D7_0501600,PF3D7_0508000,PF3D7_0612700,PF3D7_0707300,PF3D7_0731500,PF3D7_0831600,PF3D7_0905400,PF3D7_0918000,PF3D7_0929400,PF3D7_0930300,PF3D7_1035400,PF3D7_1133400,PF3D7_1252100,PF3D7_1301600,PF3D7_1323700,PF3D7_1335000,PF3D7_1335300,PF3D7_1335400,PF3D7_1…
Maturation and export of 60S and 40S ribosomal subunits	4.19037e-07	4.64736e-05	0.138966	0.333137	Maturation and export of 60S and 40S ribosomal subunits	-2.26737	-2.02318	1.66866	1.53839		PF3D7_1367200	PF3D7_0203700,PF3D7_0218400,PF3D7_0409200,PF3D7_0420100,PF3D7_0527900,PF3D7_0612900,PF3D7_0627900,PF3D7_0630900,PF3D7_0707900,PF3D7_0722600,PF3D7_0729400,PF3D7_0802300,PF3D7_0825500,PF3D7_0909400,PF3D7_0931100,PF3D7_1027100,PF3D7_1109400,PF3D7_1138500,PF3D7_1217200,PF3D7_1241800,PF3D7_1247900,PF3D7_1251500,PF3D7_1302700,PF3D7_1332800,PF3D7_1354300,PF3D7_1358100,PF3D7_1364300,PF3D7_1367600,PF3D7_1…	PF3D7_1367200	PF3D7_0106700,PF3D7_0203700,PF3D7_0218300,PF3D7_0218400,PF3D7_0409200,PF3D7_0420100,PF3D7_0612900,PF3D7_0623700,PF3D7_0630900,PF3D7_0707900,PF3D7_0716100,PF3D7_0722600,PF3D7_0802300,PF3D7_0812500,PF3D7_0827000,PF3D7_1008800,PF3D7_1013100,PF3D7_1027100,PF3D7_1035500,PF3D7_1109400,PF3D7_1118500,PF3D7_1123900,PF3D7_1129400,PF3D7_1226700,PF3D7_1241800,PF3D7_1249900,PF3D7_1251500,PF3D7_1302700,PF3D7_1…	PF3D7_0106700,PF3D7_0203700,PF3D7_0208200,PF3D7_0218400,PF3D7_0506100,PF3D7_0612900,PF3D7_0630900,PF3D7_0716100,PF3D7_0729400,PF3D7_0801500,PF3D7_0802300,PF3D7_0825500,PF3D7_0827000,PF3D7_0921800,PF3D7_0931100,PF3D7_1008800,PF3D7_1020700,PF3D7_1027100,PF3D7_1107700,PF3D7_1123900,PF3D7_1129400,PF3D7_1217200,PF3D7_1230600,PF3D7_1230900,PF3D7_1241800,PF3D7_1251500,PF3D7_1302700,PF3D7_1332700,PF3D7_1…	PF3D7_1035500	PF3D7_0203700,PF3D7_0218400,PF3D7_0307200,PF3D7_0420100,PF3D7_0422700,PF3D7_0506100,PF3D7_0612900,PF3D7_0707900,PF3D7_0716100,PF3D7_0722600,PF3D7_0729400,PF3D7_0801500,PF3D7_0802300,PF3D7_0812500,PF3D7_0827000,PF3D7_0921800,PF3D7_1008800,PF3D7_1020700,PF3D7_1027100,PF3D7_1109400,PF3D7_1118500,PF3D7_1123900,PF3D7_1129400,PF3D7_1138500,PF3D7_1230600,PF3D7_1237600,PF3D7_1249900,PF3D7_1302700,PF3D7_1…	PF3D7_1035500,PF3D7_1352200
Maurers cleft	0.00642196	1.42235e-08	0.000109857	NA	Maurers cleft	1.64599	1.73784	1.88098	NA		PF3D7_0100800,PF3D7_0100900,PF3D7_0101100,PF3D7_0101300,PF3D7_0114100,PF3D7_0114200,PF3D7_0115600,PF3D7_0200500,PF3D7_0202200,PF3D7_0222600,PF3D7_0300700,PF3D7_0324100,PF3D7_0400500,PF3D7_0400900,PF3D7_0413200,PF3D7_0424400,PF3D7_0425500,PF3D7_0425700,PF3D7_0515200,PF3D7_0600300,PF3D7_0601200,PF3D7_0631400,PF3D7_0632200,PF3D7_0700200,PF3D7_0700800,PF3D7_0701600,PF3D7_0713100,PF3D7_0718100,PF3D7_0…	PF3D7_0201900,PF3D7_0301700,PF3D7_0401600,PF3D7_0401800,PF3D7_0416800,PF3D7_0424000,PF3D7_0501000,PF3D7_0501200,PF3D7_0532400,PF3D7_0603400,PF3D7_0631500,PF3D7_0936800,PF3D7_1001000,PF3D7_1033200,PF3D7_1252300,PF3D7_1445700	PF3D7_0100400,PF3D7_0100900,PF3D7_0101100,PF3D7_0101300,PF3D7_0114000,PF3D7_0114100,PF3D7_0114200,PF3D7_0115600,PF3D7_0201900,PF3D7_0202000,PF3D7_0202200,PF3D7_0223100,PF3D7_0223400,PF3D7_0300200,PF3D7_0324100,PF3D7_0324300,PF3D7_0400500,PF3D7_0400900,PF3D7_0401800,PF3D7_0424400,PF3D7_0424500,PF3D7_0425500,PF3D7_0425700,PF3D7_0515200,PF3D7_0532400,PF3D7_0600300,PF3D7_0601200,PF3D7_0601900,PF3D7_0…	PF3D7_0100200,PF3D7_0312400,PF3D7_0324800,PF3D7_0424000,PF3D7_0501000,PF3D7_0501200,PF3D7_0603400,PF3D7_0631900,PF3D7_0830400,PF3D7_0831700,PF3D7_0902200,PF3D7_1200500,PF3D7_1229400,PF3D7_1334500,PF3D7_1400200,PF3D7_1414400,PF3D7_1445700,PF3D7_1479500	PF3D7_0101300,PF3D7_0114000,PF3D7_0114100,PF3D7_0114200,PF3D7_0115600,PF3D7_0201900,PF3D7_0223100,PF3D7_0324100,PF3D7_0401600,PF3D7_0424000,PF3D7_0425500,PF3D7_0501000,PF3D7_0501200,PF3D7_0532400,PF3D7_0600300,PF3D7_0601200,PF3D7_0601900,PF3D7_0631900,PF3D7_0700800,PF3D7_0701600,PF3D7_0702500,PF3D7_0713100,PF3D7_0731300,PF3D7_0808900,PF3D7_0830600,PF3D7_0831700,PF3D7_0900400,PF3D7_0902200,PF3D7_0…	PF3D7_0100200,PF3D7_0324800,PF3D7_0822600,PF3D7_1021800,PF3D7_1200500,PF3D7_1400200,PF3D7_1414400	PF3D7_0114000,PF3D7_0114100,PF3D7_0114200,PF3D7_0115600,PF3D7_0201900,PF3D7_0202000,PF3D7_0223100,PF3D7_0223400,PF3D7_0301700,PF3D7_0324100,PF3D7_0401600,PF3D7_0425500,PF3D7_0501000,PF3D7_0501200,PF3D7_0532400,PF3D7_0600300,PF3D7_0601200,PF3D7_0601900,PF3D7_0603400,PF3D7_0617700,PF3D7_0700800,PF3D7_0701600,PF3D7_0702500,PF3D7_0713100,PF3D7_0731300,PF3D7_0732900,PF3D7_0808800,PF3D7_0808900,PF3D7_0…	PF3D7_0100200,PF3D7_0324800,PF3D7_0400300,PF3D7_0401800,PF3D7_0425900,PF3D7_0830500,PF3D7_0833400,PF3D7_1021800,PF3D7_1041200,PF3D7_1200200,PF3D7_1200500,PF3D7_1400200,PF3D7_1414400
Merozoite protein complexes	0.00105462	0.0271684	0.024294	0.00533752	Merozoite protein complexes	2.15404	1.6732	-1.60891	-1.37828		PF3D7_0501500,PF3D7_0501600,PF3D7_0707300,PF3D7_0817700,PF3D7_0831600,PF3D7_0905400,PF3D7_0929400,PF3D7_0930300,PF3D7_1035400,PF3D7_1116000,PF3D7_1228600,PF3D7_1335100,PF3D7_1410400,PF3D7_1452000		PF3D7_0501500,PF3D7_0501600,PF3D7_0707300,PF3D7_0817700,PF3D7_0831600,PF3D7_0905400,PF3D7_0929400,PF3D7_0930300,PF3D7_1035400,PF3D7_1116000,PF3D7_1133400,PF3D7_1228600,PF3D7_1335100,PF3D7_1410400,PF3D7_1452000	PF3D7_1035500		PF3D7_0501500,PF3D7_0501600,PF3D7_0707300,PF3D7_0817700,PF3D7_0831600,PF3D7_0905400,PF3D7_0929400,PF3D7_0930300,PF3D7_1035400,PF3D7_1035500,PF3D7_1116000,PF3D7_1133400,PF3D7_1228600,PF3D7_1335100,PF3D7_1410400,PF3D7_1452000		PF3D7_0501500,PF3D7_0501600,PF3D7_0707300,PF3D7_0817700,PF3D7_0831600,PF3D7_0905400,PF3D7_0929400,PF3D7_0930300,PF3D7_1035400,PF3D7_1035500,PF3D7_1116000,PF3D7_1133400,PF3D7_1228600,PF3D7_1335100,PF3D7_1410400,PF3D7_1452000
Methotrexate - effect of drug on gene transcription	8.61513e-07	0.00195625	0.769225	0.958884	Methotrexate - effect of drug on gene transcription	2.18227	1.62359	1.28729	-0.998386		PF3D7_0100800,PF3D7_0209600,PF3D7_0212600,PF3D7_0409900,PF3D7_0412300,PF3D7_0417100,PF3D7_0507200,PF3D7_0513400,PF3D7_0600400,PF3D7_0607100,PF3D7_0617600,PF3D7_0627200,PF3D7_0628100,PF3D7_0631400,PF3D7_0701600,PF3D7_0712400,PF3D7_0713100,PF3D7_0812900,PF3D7_0818100,PF3D7_0819400,PF3D7_0823400,PF3D7_0927500,PF3D7_0933800,PF3D7_1004100,PF3D7_1010500,PF3D7_1026900,PF3D7_1040200,PF3D7_1040500,PF3D7_1…	PF3D7_0801400,PF3D7_1009700,PF3D7_1137100	PF3D7_0100400,PF3D7_0209600,PF3D7_0212600,PF3D7_0221500,PF3D7_0222100,PF3D7_0303900,PF3D7_0402700,PF3D7_0409900,PF3D7_0412900,PF3D7_0417100,PF3D7_0507200,PF3D7_0507500,PF3D7_0600400,PF3D7_0605400,PF3D7_0607100,PF3D7_0617600,PF3D7_0627200,PF3D7_0628100,PF3D7_0631400,PF3D7_0700300,PF3D7_0701600,PF3D7_0712400,PF3D7_0713100,PF3D7_0812900,PF3D7_0818100,PF3D7_0823400,PF3D7_0927500,PF3D7_0933800,PF3D7_1…	PF3D7_0320000,PF3D7_0631900	PF3D7_0617600,PF3D7_0631900,PF3D7_0701600,PF3D7_0713100,PF3D7_1040200,PF3D7_1100400,PF3D7_1100500,PF3D7_1127000,PF3D7_1476400,PF3D7_1476900,PF3D7_1477200	PF3D7_0209600,PF3D7_0409900,PF3D7_0507200,PF3D7_0507500,PF3D7_0628100,PF3D7_1009700,PF3D7_1235200,PF3D7_1240300,PF3D7_1252200	PF3D7_0320000,PF3D7_0617600,PF3D7_0701600,PF3D7_0713100,PF3D7_1040200,PF3D7_1100500,PF3D7_1127000,PF3D7_1476400,PF3D7_1477200	PF3D7_0203100,PF3D7_0209600,PF3D7_0212600,PF3D7_0400300,PF3D7_0409900,PF3D7_0507200,PF3D7_0507500,PF3D7_0628100,PF3D7_0801400,PF3D7_0813800,PF3D7_0818100,PF3D7_0927500,PF3D7_1009700,PF3D7_1235200,PF3D7_1240300,PF3D7_1252200,PF3D7_1349100,PF3D7_1361400
Network analysis of drCDC-UNK proteins and their potential protein interactions	7.21747e-08	0.363214	0.980863	0.715656	Network analysis of drCDC-UNK proteins and their potential protein interactions	-2.19512	-1.33347	-0.912255	-1.13209		PF3D7_0111000,PF3D7_0203000,PF3D7_0217500,PF3D7_0311400,PF3D7_0321400,PF3D7_0405200,PF3D7_0509200,PF3D7_0528400,PF3D7_0628300,PF3D7_0802800,PF3D7_1140500,PF3D7_1211000,PF3D7_1229800,PF3D7_1245100,PF3D7_1327500,PF3D7_1436600,PF3D7_1472600	PF3D7_0109800,PF3D7_0213100,PF3D7_0302000,PF3D7_0304400,PF3D7_0309600,PF3D7_0319600,PF3D7_0516600,PF3D7_0520000,PF3D7_0610900,PF3D7_0612900,PF3D7_0623600,PF3D7_0630900,PF3D7_0710600,PF3D7_0716800,PF3D7_0717500,PF3D7_0720000,PF3D7_0721300,PF3D7_0728000,PF3D7_0802300,PF3D7_0806800,PF3D7_0814000,PF3D7_0826700,PF3D7_1011700,PF3D7_1022400,PF3D7_1037300,PF3D7_1124900,PF3D7_1130200,PF3D7_1147500,PF3D7_1…	PF3D7_0111000,PF3D7_0214600,PF3D7_0217500,PF3D7_0308700,PF3D7_0311400,PF3D7_0319400,PF3D7_0321400,PF3D7_0509200,PF3D7_0528400,PF3D7_0605300,PF3D7_0802800,PF3D7_1023100,PF3D7_1211000,PF3D7_1229800,PF3D7_1245100,PF3D7_1327500,PF3D7_1436600,PF3D7_1472600	PF3D7_0106700,PF3D7_0213100,PF3D7_0219200,PF3D7_0302000,PF3D7_0304400,PF3D7_0309600,PF3D7_0317500,PF3D7_0319600,PF3D7_0503300,PF3D7_0516600,PF3D7_0520000,PF3D7_0522800,PF3D7_0612900,PF3D7_0628300,PF3D7_0630900,PF3D7_0710600,PF3D7_0716800,PF3D7_0721300,PF3D7_0802300,PF3D7_0814000,PF3D7_0821700,PF3D7_0826700,PF3D7_1027400,PF3D7_1037300,PF3D7_1103100,PF3D7_1124900,PF3D7_1130200,PF3D7_1149000,PF3D7_1…	PF3D7_0106700,PF3D7_0208200,PF3D7_0612900,PF3D7_0630900,PF3D7_0715000,PF3D7_0716800,PF3D7_0721300,PF3D7_0724900,PF3D7_0802300,PF3D7_1005100,PF3D7_1023100,PF3D7_1037300,PF3D7_1149000,PF3D7_1205100,PF3D7_1206600,PF3D7_1213700,PF3D7_1241800,PF3D7_1302700,PF3D7_1319300,PF3D7_1329000,PF3D7_1332800,PF3D7_1349400,PF3D7_1358500,PF3D7_1364800,PF3D7_1407100,PF3D7_1408100,PF3D7_1412500,PF3D7_1426200	PF3D7_0203000,PF3D7_0217500,PF3D7_0308700,PF3D7_0321400,PF3D7_0405200,PF3D7_0528400,PF3D7_0606200,PF3D7_0613900,PF3D7_0723300,PF3D7_0802800,PF3D7_1229800,PF3D7_1246400,PF3D7_1436600,PF3D7_1472600	PF3D7_0213100,PF3D7_0219200,PF3D7_0304400,PF3D7_0309600,PF3D7_0317500,PF3D7_0319600,PF3D7_0503300,PF3D7_0520000,PF3D7_0612900,PF3D7_0708300,PF3D7_0710600,PF3D7_0715000,PF3D7_0716800,PF3D7_0721300,PF3D7_0728000,PF3D7_0802300,PF3D7_0814000,PF3D7_0821700,PF3D7_0826700,PF3D7_1022400,PF3D7_1023100,PF3D7_1037300,PF3D7_1103100,PF3D7_1124900,PF3D7_1130200,PF3D7_1149000,PF3D7_1206200,PF3D7_1206600,PF3D7_1…	PF3D7_0111000,PF3D7_0203000,PF3D7_0214600,PF3D7_0217500,PF3D7_0308700,PF3D7_0311400,PF3D7_0321400,PF3D7_0405200,PF3D7_0503600,PF3D7_0528400,PF3D7_0606200,PF3D7_0613900,PF3D7_0628300,PF3D7_0717500,PF3D7_0723300,PF3D7_0724900,PF3D7_0802800,PF3D7_0806800,PF3D7_1229800,PF3D7_1246400,PF3D7_1327500,PF3D7_1342600,PF3D7_1436600,PF3D7_1472600
O-GlcNAcylated proteins identified by mass spectrometry	0.0608935	0.00729758	0.985788	0.921989	O-GlcNAcylated proteins identified by mass spectrometry	-1.88236	-1.89653	0.82643	-1.11592			PF3D7_0608800,PF3D7_0818900,PF3D7_0922500,PF3D7_1015900,PF3D7_1357000,PF3D7_1412500,PF3D7_1444800		PF3D7_0608800,PF3D7_0624000,PF3D7_0818900,PF3D7_0922500,PF3D7_1015900,PF3D7_1232100,PF3D7_1246200,PF3D7_1342600,PF3D7_1357000,PF3D7_1444800	PF3D7_0922500,PF3D7_1015900,PF3D7_1412500	PF3D7_0917900,PF3D7_1246200	PF3D7_0608800,PF3D7_0818900,PF3D7_0922500,PF3D7_1015900,PF3D7_1357000,PF3D7_1412500	PF3D7_1246200,PF3D7_1342600
Organization of chaperone pathways in the cytosol	0.033688	0.000115648	0.822288	1	Organization of chaperone pathways in the cytosol	-1.89392	-2.0876	1.15038	-0.57354		PF3D7_1212600,PF3D7_1420200	PF3D7_0213100,PF3D7_0306200,PF3D7_0501100,PF3D7_0512000,PF3D7_0527500,PF3D7_0621800,PF3D7_0708400,PF3D7_0708500,PF3D7_0818900,PF3D7_1247400,PF3D7_1310800,PF3D7_1334200,PF3D7_1453700	PF3D7_0113700,PF3D7_1420200	PF3D7_0213100,PF3D7_0306200,PF3D7_0308500,PF3D7_0527500,PF3D7_0621800,PF3D7_0708400,PF3D7_0718500,PF3D7_0818900,PF3D7_0831700,PF3D7_1128100,PF3D7_1216900,PF3D7_1247400,PF3D7_1310800,PF3D7_1416900,PF3D7_1434300,PF3D7_1437900,PF3D7_1443900,PF3D7_1453700	PF3D7_0113700,PF3D7_0306200,PF3D7_0308500,PF3D7_0708400,PF3D7_0831700,PF3D7_1247400,PF3D7_1334200,PF3D7_1355500,PF3D7_1434300,PF3D7_1437900,PF3D7_1453700	PF3D7_0314000,PF3D7_0508500,PF3D7_0631000,PF3D7_0917900	PF3D7_0213100,PF3D7_0308500,PF3D7_0314000,PF3D7_0512000,PF3D7_0527500,PF3D7_0621800,PF3D7_0708400,PF3D7_0708500,PF3D7_0818900,PF3D7_0831700,PF3D7_1107500,PF3D7_1128100,PF3D7_1216900,PF3D7_1334200,PF3D7_1355500,PF3D7_1416900,PF3D7_1434300,PF3D7_1437900,PF3D7_1443900,PF3D7_1453700	PF3D7_0508500,PF3D7_0631000,PF3D7_1420200
Parasite encoded proteins associated with the membrane of infected erythrocytes	0.00709639	0.630924	0.964603	1	Parasite encoded proteins associated with the membrane of infected erythrocytes	-1.92311	1.29588	-0.978202	-0.84385		PF3D7_0207600,PF3D7_0310400,PF3D7_0413700,PF3D7_0930300,PF3D7_1252100	PF3D7_0309600,PF3D7_0322900,PF3D7_0501000,PF3D7_0501100,PF3D7_0501200,PF3D7_0507100,PF3D7_0631200,PF3D7_0708400,PF3D7_0814200,PF3D7_0818900,PF3D7_0827900,PF3D7_1011800,PF3D7_1016300,PF3D7_1027800,PF3D7_1033200,PF3D7_1130200,PF3D7_1134000,PF3D7_1201000,PF3D7_1347500,PF3D7_1357000,PF3D7_1424100,PF3D7_1436300,PF3D7_1464600,PF3D7_1468700,PF3D7_1471100	PF3D7_0113900,PF3D7_0207600,PF3D7_0310400,PF3D7_0702400,PF3D7_0702500,PF3D7_0731300,PF3D7_0930300,PF3D7_0935900,PF3D7_0936000,PF3D7_1252100,PF3D7_1320000	PF3D7_0103900,PF3D7_0309600,PF3D7_0413700,PF3D7_0424600,PF3D7_0501000,PF3D7_0501200,PF3D7_0507100,PF3D7_0532100,PF3D7_0708400,PF3D7_0814200,PF3D7_0818900,PF3D7_1011800,PF3D7_1016300,PF3D7_1027800,PF3D7_1130200,PF3D7_1134000,PF3D7_1142600,PF3D7_1201000,PF3D7_1347500,PF3D7_1357000,PF3D7_1424100,PF3D7_1424400,PF3D7_1464600,PF3D7_1468700,PF3D7_1471100	PF3D7_0424600,PF3D7_0501000,PF3D7_0501200,PF3D7_0702500,PF3D7_0708400,PF3D7_0731300,PF3D7_0801000,PF3D7_0935900,PF3D7_1134000,PF3D7_1201000,PF3D7_1347500,PF3D7_1436300,PF3D7_1464600,PF3D7_1471100	PF3D7_0207600,PF3D7_0310400,PF3D7_0506900,PF3D7_0917900,PF3D7_0930300,PF3D7_1252100	PF3D7_0309600,PF3D7_0322900,PF3D7_0424600,PF3D7_0501000,PF3D7_0501200,PF3D7_0507100,PF3D7_0532100,PF3D7_0702400,PF3D7_0702500,PF3D7_0708400,PF3D7_0731300,PF3D7_0801000,PF3D7_0814200,PF3D7_0818900,PF3D7_1016300,PF3D7_1027800,PF3D7_1119400,PF3D7_1130200,PF3D7_1134000,PF3D7_1142600,PF3D7_1201000,PF3D7_1346300,PF3D7_1347500,PF3D7_1357000,PF3D7_1424100,PF3D7_1424400,PF3D7_1468700,PF3D7_1471100	PF3D7_0506900,PF3D7_0830500,PF3D7_0930300,PF3D7_1105000,PF3D7_1252100,PF3D7_1436300,PF3D7_1464600
Peptides with confirmed methylated lysine residues	0.000364228	0.769557	1	0.925027	Peptides with confirmed methylated lysine residues	-1.70536	1.05362	-0.875769	-1.01892		PF3D7_0103100,PF3D7_0113400,PF3D7_0115000,PF3D7_0207800,PF3D7_0317200,PF3D7_0402300,PF3D7_0421300,PF3D7_0501500,PF3D7_0501600,PF3D7_0525800,PF3D7_0604800,PF3D7_0605500,PF3D7_0612200,PF3D7_0613300,PF3D7_0625300,PF3D7_0715800,PF3D7_0718000,PF3D7_0724000,PF3D7_0800300,PF3D7_0802600,PF3D7_0809100,PF3D7_0811900,PF3D7_0828500,PF3D7_0901500,PF3D7_0906000,PF3D7_0913900,PF3D7_0918000,PF3D7_0919200,PF3D7_0…	PF3D7_0100100,PF3D7_0302100,PF3D7_0319700,PF3D7_0405400,PF3D7_0409400,PF3D7_0419600,PF3D7_0501000,PF3D7_0516000,PF3D7_0520900,PF3D7_0525500,PF3D7_0532300,PF3D7_0603400,PF3D7_0623100,PF3D7_0626800,PF3D7_0632800,PF3D7_0700100,PF3D7_0704600,PF3D7_0708400,PF3D7_0708500,PF3D7_0711400,PF3D7_0721300,PF3D7_0814200,PF3D7_0818900,PF3D7_0831100,PF3D7_0833500,PF3D7_0926100,PF3D7_0934100,PF3D7_1000100,PF3D7_1…	PF3D7_0113400,PF3D7_0115000,PF3D7_0202000,PF3D7_0207800,PF3D7_0319400,PF3D7_0403800,PF3D7_0412900,PF3D7_0414500,PF3D7_0421300,PF3D7_0501500,PF3D7_0501600,PF3D7_0504700,PF3D7_0530800,PF3D7_0532300,PF3D7_0605500,PF3D7_0612200,PF3D7_0612700,PF3D7_0613300,PF3D7_0718000,PF3D7_0724000,PF3D7_0728700,PF3D7_0800300,PF3D7_0802600,PF3D7_0809100,PF3D7_0831100,PF3D7_0901500,PF3D7_0903800,PF3D7_0918000,PF3D7_0…	PF3D7_0100100,PF3D7_0104200,PF3D7_0112200,PF3D7_0203900,PF3D7_0209800,PF3D7_0318200,PF3D7_0319700,PF3D7_0321500,PF3D7_0322000,PF3D7_0405400,PF3D7_0405700,PF3D7_0409400,PF3D7_0413900,PF3D7_0500800,PF3D7_0501000,PF3D7_0514300,PF3D7_0516000,PF3D7_0518100,PF3D7_0520900,PF3D7_0525100,PF3D7_0603400,PF3D7_0623100,PF3D7_0626800,PF3D7_0629500,PF3D7_0704600,PF3D7_0708400,PF3D7_0711400,PF3D7_0721300,PF3D7_0…	PF3D7_0112200,PF3D7_0302100,PF3D7_0319700,PF3D7_0322000,PF3D7_0405700,PF3D7_0409400,PF3D7_0421300,PF3D7_0500800,PF3D7_0501000,PF3D7_0504700,PF3D7_0516000,PF3D7_0525500,PF3D7_0532300,PF3D7_0604800,PF3D7_0629500,PF3D7_0704200,PF3D7_0708400,PF3D7_0709600,PF3D7_0718000,PF3D7_0721300,PF3D7_0809100,PF3D7_0831700,PF3D7_0903400,PF3D7_0906000,PF3D7_0913900,PF3D7_1012400,PF3D7_1015900,PF3D7_1022000,PF3D7_1…	PF3D7_0100100,PF3D7_0207800,PF3D7_0320100,PF3D7_0403800,PF3D7_0501500,PF3D7_0501600,PF3D7_0525800,PF3D7_0605500,PF3D7_0612200,PF3D7_0612700,PF3D7_0613300,PF3D7_0632800,PF3D7_0802600,PF3D7_0833500,PF3D7_0917900,PF3D7_0918000,PF3D7_0919400,PF3D7_0919800,PF3D7_0929400,PF3D7_1000100,PF3D7_1003600,PF3D7_1018200,PF3D7_1025100,PF3D7_1107900,PF3D7_1116000,PF3D7_1121000,PF3D7_1126700,PF3D7_1138400,PF3D7_1…	PF3D7_0105700,PF3D7_0112200,PF3D7_0202000,PF3D7_0203900,PF3D7_0209800,PF3D7_0302100,PF3D7_0318200,PF3D7_0322000,PF3D7_0405700,PF3D7_0409400,PF3D7_0413900,PF3D7_0421300,PF3D7_0500800,PF3D7_0501000,PF3D7_0504700,PF3D7_0511500,PF3D7_0520900,PF3D7_0532300,PF3D7_0603400,PF3D7_0623100,PF3D7_0626800,PF3D7_0708400,PF3D7_0708500,PF3D7_0709600,PF3D7_0715800,PF3D7_0718000,PF3D7_0721300,PF3D7_0800300,PF3D7_0…	PF3D7_0100100,PF3D7_0104200,PF3D7_0207800,PF3D7_0301300,PF3D7_0315200,PF3D7_0319700,PF3D7_0402300,PF3D7_0403800,PF3D7_0409800,PF3D7_0501500,PF3D7_0501600,PF3D7_0525800,PF3D7_0612700,PF3D7_0613300,PF3D7_0632800,PF3D7_0700100,PF3D7_0802600,PF3D7_0833500,PF3D7_0918000,PF3D7_0919200,PF3D7_0929400,PF3D7_1000100,PF3D7_1003600,PF3D7_1018200,PF3D7_1107800,PF3D7_1116000,PF3D7_1126700,PF3D7_1138400,PF3D7_1…
PfEMP1 domain architectures	0.380499	7.30981e-05	0.725663	1	PfEMP1 domain architectures	-1.37042	1.78476	1.4559	-0.865888		PF3D7_0100300,PF3D7_0400400,PF3D7_0420700,PF3D7_0420900,PF3D7_0421300,PF3D7_0425800,PF3D7_0600200,PF3D7_0600400,PF3D7_0632500,PF3D7_0711700,PF3D7_0712000,PF3D7_0712300,PF3D7_0712400,PF3D7_0712600,PF3D7_0800200,PF3D7_0800300,PF3D7_0808600,PF3D7_0809100,PF3D7_0937600,PF3D7_1100200,PF3D7_1150400,PF3D7_1200600,PF3D7_1240600,PF3D7_1300300	PF3D7_0100100,PF3D7_0115700,PF3D7_0200100,PF3D7_0223500,PF3D7_0300100,PF3D7_0324900,PF3D7_0400100,PF3D7_0412700,PF3D7_0421100,PF3D7_0500100,PF3D7_0632800,PF3D7_0700100,PF3D7_0733000,PF3D7_0800100,PF3D7_0833500,PF3D7_0900100,PF3D7_0937800,PF3D7_1000100,PF3D7_1041300,PF3D7_1200100,PF3D7_1200400,PF3D7_1219300,PF3D7_1255200,PF3D7_1300100,PF3D7_1373500	PF3D7_0100300,PF3D7_0400400,PF3D7_0412400,PF3D7_0412700,PF3D7_0412900,PF3D7_0420700,PF3D7_0420900,PF3D7_0421300,PF3D7_0425800,PF3D7_0533100,PF3D7_0600200,PF3D7_0600400,PF3D7_0617400,PF3D7_0632500,PF3D7_0711700,PF3D7_0712000,PF3D7_0712300,PF3D7_0712400,PF3D7_0712600,PF3D7_0712800,PF3D7_0712900,PF3D7_0733000,PF3D7_0800200,PF3D7_0800300,PF3D7_0808600,PF3D7_0808700,PF3D7_0809100,PF3D7_0900100,PF3D7_0…	PF3D7_0100100,PF3D7_0200100,PF3D7_0300100,PF3D7_0324900,PF3D7_0400100,PF3D7_0500100,PF3D7_1000100,PF3D7_1200100,PF3D7_1373500	PF3D7_0400400,PF3D7_0412400,PF3D7_0420700,PF3D7_0421300,PF3D7_0425800,PF3D7_0533100,PF3D7_0600200,PF3D7_0632500,PF3D7_0711700,PF3D7_0712600,PF3D7_0808600,PF3D7_0809100,PF3D7_0900100,PF3D7_1100200,PF3D7_1150400,PF3D7_1200600,PF3D7_1240400,PF3D7_1240600,PF3D7_1300300	PF3D7_0100100,PF3D7_0115700,PF3D7_0223500,PF3D7_0300100,PF3D7_0324900,PF3D7_0400100,PF3D7_0500100,PF3D7_0617400,PF3D7_0632800,PF3D7_0733000,PF3D7_0800100,PF3D7_0808700,PF3D7_0833500,PF3D7_1000100,PF3D7_1200100,PF3D7_1200400,PF3D7_1240300,PF3D7_1255200,PF3D7_1373500	PF3D7_0420700,PF3D7_0421300,PF3D7_0425800,PF3D7_0600200,PF3D7_0632500,PF3D7_0711700,PF3D7_0712600,PF3D7_0800300,PF3D7_0808600,PF3D7_0900100,PF3D7_1100200,PF3D7_1150400,PF3D7_1200600,PF3D7_1240400,PF3D7_1240600,PF3D7_1300300	PF3D7_0100100,PF3D7_0115700,PF3D7_0223500,PF3D7_0300100,PF3D7_0324900,PF3D7_0400100,PF3D7_0426000,PF3D7_0500100,PF3D7_0617400,PF3D7_0632800,PF3D7_0700100,PF3D7_0712000,PF3D7_0733000,PF3D7_0800100,PF3D7_0800200,PF3D7_0808700,PF3D7_0833500,PF3D7_1000100,PF3D7_1200100,PF3D7_1200400,PF3D7_1219300,PF3D7_1240300,PF3D7_1255200,PF3D7_1300100,PF3D7_1373500
Phosphopoteome - Wu et al, 2009	0.000794013	0.553459	0.822288	0.87462	Phosphopoteome - Wu et al, 2009	-1.87693	1.26961	-1.13751	-1.08909		PF3D7_0206800,PF3D7_0217500,PF3D7_0220800,PF3D7_0302200,PF3D7_0302500,PF3D7_0414000,PF3D7_0420700,PF3D7_0513600,PF3D7_0628100,PF3D7_0632500,PF3D7_0810200,PF3D7_0831600,PF3D7_0905300,PF3D7_0918000,PF3D7_0925400,PF3D7_0929400,PF3D7_0935800,PF3D7_1241700,PF3D7_1356800,PF3D7_1368800,PF3D7_1407900,PF3D7_1410400,PF3D7_1417800,PF3D7_1469600	PF3D7_0113000,PF3D7_0201600,PF3D7_0421100,PF3D7_0517400,PF3D7_0528100,PF3D7_0532300,PF3D7_0532400,PF3D7_0605100,PF3D7_0708400,PF3D7_0708800,PF3D7_0730900,PF3D7_0814200,PF3D7_0818900,PF3D7_0915100,PF3D7_1007900,PF3D7_1011800,PF3D7_1014600,PF3D7_1016300,PF3D7_1023900,PF3D7_1107800,PF3D7_1110400,PF3D7_1117700,PF3D7_1130200,PF3D7_1200100,PF3D7_1201000,PF3D7_1201100,PF3D7_1203700,PF3D7_1204300,PF3D7_1…	PF3D7_0113000,PF3D7_0114000,PF3D7_0201600,PF3D7_0202000,PF3D7_0206800,PF3D7_0215300,PF3D7_0217500,PF3D7_0220800,PF3D7_0302200,PF3D7_0302500,PF3D7_0402100,PF3D7_0420700,PF3D7_0424500,PF3D7_0532300,PF3D7_0532400,PF3D7_0628100,PF3D7_0632500,PF3D7_0702500,PF3D7_0712800,PF3D7_0731300,PF3D7_0831600,PF3D7_0905300,PF3D7_0918000,PF3D7_0929400,PF3D7_0935800,PF3D7_0935900,PF3D7_1353100,PF3D7_1353200,PF3D7_1…	PF3D7_0414000,PF3D7_0500800,PF3D7_0503300,PF3D7_0513600,PF3D7_0517400,PF3D7_0523000,PF3D7_0624600,PF3D7_0708400,PF3D7_0708800,PF3D7_0711500,PF3D7_0810200,PF3D7_0814200,PF3D7_0818200,PF3D7_0818900,PF3D7_0905100,PF3D7_0913200,PF3D7_0918300,PF3D7_1006200,PF3D7_1007900,PF3D7_1008700,PF3D7_1011800,PF3D7_1014600,PF3D7_1015600,PF3D7_1016300,PF3D7_1023900,PF3D7_1110400,PF3D7_1117700,PF3D7_1118500,PF3D7_1…	PF3D7_0102200,PF3D7_0113000,PF3D7_0114000,PF3D7_0201600,PF3D7_0420700,PF3D7_0500800,PF3D7_0523000,PF3D7_0532300,PF3D7_0532400,PF3D7_0632500,PF3D7_0702500,PF3D7_0708400,PF3D7_0708800,PF3D7_0730900,PF3D7_0731300,PF3D7_0801000,PF3D7_0935900,PF3D7_1015200,PF3D7_1015600,PF3D7_1116800,PF3D7_1149000,PF3D7_1201000,PF3D7_1250100,PF3D7_1302000,PF3D7_1347500,PF3D7_1353100,PF3D7_1362200,PF3D7_1407900,PF3D7_1…	PF3D7_0206800,PF3D7_0217500,PF3D7_0220800,PF3D7_0302200,PF3D7_0302500,PF3D7_0628100,PF3D7_0831600,PF3D7_0917900,PF3D7_0918000,PF3D7_0929400,PF3D7_0935800,PF3D7_1200100,PF3D7_1211800,PF3D7_1240300,PF3D7_1246200,PF3D7_1410400,PF3D7_1476300	PF3D7_0113000,PF3D7_0114000,PF3D7_0202000,PF3D7_0414000,PF3D7_0420700,PF3D7_0500800,PF3D7_0503300,PF3D7_0513600,PF3D7_0517400,PF3D7_0523000,PF3D7_0532300,PF3D7_0532400,PF3D7_0632500,PF3D7_0702500,PF3D7_0708400,PF3D7_0708800,PF3D7_0711500,PF3D7_0730900,PF3D7_0731300,PF3D7_0801000,PF3D7_0810200,PF3D7_0814200,PF3D7_0818900,PF3D7_0913200,PF3D7_0918300,PF3D7_1006200,PF3D7_1007900,PF3D7_1015200,PF3D7_1…	PF3D7_0102200,PF3D7_0206800,PF3D7_0217500,PF3D7_0220800,PF3D7_0302200,PF3D7_0302500,PF3D7_0402100,PF3D7_0605100,PF3D7_0624600,PF3D7_0628100,PF3D7_0830500,PF3D7_0831600,PF3D7_0918000,PF3D7_0929400,PF3D7_0935800,PF3D7_1107800,PF3D7_1116800,PF3D7_1200100,PF3D7_1211800,PF3D7_1240300,PF3D7_1246200,PF3D7_1356800,PF3D7_1410400,PF3D7_1438400,PF3D7_1464600,PF3D7_1476300
Phosphoproteome of the merozoite	1.86308e-08	0.977398	1.1782e-06	0.159851	Phosphoproteome of the merozoite	-2.15287	0.836031	-1.62424	-1.12271		PF3D7_0102500,PF3D7_0104800,PF3D7_0207600,PF3D7_0212900,PF3D7_0217500,PF3D7_0219600,PF3D7_0302500,PF3D7_0302900,PF3D7_0311300,PF3D7_0319000,PF3D7_0405200,PF3D7_0408500,PF3D7_0414900,PF3D7_0415800,PF3D7_0418600,PF3D7_0423500,PF3D7_0501600,PF3D7_0513800,PF3D7_0523400,PF3D7_0525800,PF3D7_0526200,PF3D7_0528400,PF3D7_0603500,PF3D7_0605500,PF3D7_0609800,PF3D7_0610400,PF3D7_0613300,PF3D7_0617800,PF3D7_0…	PF3D7_0107500,PF3D7_0202500,PF3D7_0217800,PF3D7_0218700,PF3D7_0304100,PF3D7_0307100,PF3D7_0308200,PF3D7_0308900,PF3D7_0310500,PF3D7_0312500,PF3D7_0317600,PF3D7_0322900,PF3D7_0401800,PF3D7_0405400,PF3D7_0406100,PF3D7_0415300,PF3D7_0416800,PF3D7_0505800,PF3D7_0507100,PF3D7_0516200,PF3D7_0516700,PF3D7_0517400,PF3D7_0518500,PF3D7_0520900,PF3D7_0527200,PF3D7_0527500,PF3D7_0527900,PF3D7_0602100,PF3D7_0…	PF3D7_0102500,PF3D7_0202000,PF3D7_0207600,PF3D7_0212900,PF3D7_0217500,PF3D7_0302500,PF3D7_0401800,PF3D7_0403800,PF3D7_0414900,PF3D7_0416500,PF3D7_0423500,PF3D7_0501600,PF3D7_0508000,PF3D7_0528400,PF3D7_0530900,PF3D7_0603500,PF3D7_0605500,PF3D7_0609800,PF3D7_0613300,PF3D7_0626400,PF3D7_0628100,PF3D7_0705500,PF3D7_0707300,PF3D7_0722200,PF3D7_0728600,PF3D7_0802600,PF3D7_0810300,PF3D7_0905300,PF3D7_0…	PF3D7_0103200,PF3D7_0106700,PF3D7_0107500,PF3D7_0110800,PF3D7_0112200,PF3D7_0205900,PF3D7_0209800,PF3D7_0211200,PF3D7_0217800,PF3D7_0219200,PF3D7_0219600,PF3D7_0307100,PF3D7_0308200,PF3D7_0317600,PF3D7_0318200,PF3D7_0405400,PF3D7_0406100,PF3D7_0413900,PF3D7_0415300,PF3D7_0416000,PF3D7_0416400,PF3D7_0417800,PF3D7_0420300,PF3D7_0500800,PF3D7_0503300,PF3D7_0504000,PF3D7_0505800,PF3D7_0507100,PF3D7_0…	PF3D7_0102200,PF3D7_0103200,PF3D7_0106700,PF3D7_0107500,PF3D7_0112200,PF3D7_0308200,PF3D7_0420300,PF3D7_0500800,PF3D7_0523000,PF3D7_0602100,PF3D7_0623800,PF3D7_0629500,PF3D7_0708400,PF3D7_0708800,PF3D7_0730800,PF3D7_0802000,PF3D7_0810600,PF3D7_0824400,PF3D7_0903200,PF3D7_0903400,PF3D7_0907600,PF3D7_0907700,PF3D7_0932300,PF3D7_1004400,PF3D7_1008800,PF3D7_1010200,PF3D7_1123900,PF3D7_1132200,PF3D7_1…	PF3D7_0207600,PF3D7_0217500,PF3D7_0219400,PF3D7_0302500,PF3D7_0304100,PF3D7_0311300,PF3D7_0316700,PF3D7_0403800,PF3D7_0405200,PF3D7_0408500,PF3D7_0414900,PF3D7_0416400,PF3D7_0418600,PF3D7_0423500,PF3D7_0501600,PF3D7_0506900,PF3D7_0508000,PF3D7_0508500,PF3D7_0525800,PF3D7_0526200,PF3D7_0528400,PF3D7_0530900,PF3D7_0603500,PF3D7_0605500,PF3D7_0609800,PF3D7_0613300,PF3D7_0613900,PF3D7_0614300,PF3D7_0…	PF3D7_0103200,PF3D7_0106300,PF3D7_0110600,PF3D7_0112200,PF3D7_0202000,PF3D7_0205900,PF3D7_0209800,PF3D7_0217800,PF3D7_0219200,PF3D7_0219400,PF3D7_0307100,PF3D7_0308200,PF3D7_0316600,PF3D7_0317600,PF3D7_0318200,PF3D7_0322900,PF3D7_0413900,PF3D7_0417800,PF3D7_0500800,PF3D7_0503300,PF3D7_0504000,PF3D7_0507100,PF3D7_0511500,PF3D7_0513800,PF3D7_0516200,PF3D7_0517400,PF3D7_0520900,PF3D7_0523000,PF3D7_0…	PF3D7_0102200,PF3D7_0102500,PF3D7_0104300,PF3D7_0202500,PF3D7_0212900,PF3D7_0217500,PF3D7_0302500,PF3D7_0303200,PF3D7_0304100,PF3D7_0304200,PF3D7_0318700,PF3D7_0401800,PF3D7_0403800,PF3D7_0405200,PF3D7_0409800,PF3D7_0414900,PF3D7_0415800,PF3D7_0416500,PF3D7_0418600,PF3D7_0420300,PF3D7_0423500,PF3D7_0501600,PF3D7_0503600,PF3D7_0506900,PF3D7_0508000,PF3D7_0508500,PF3D7_0509800,PF3D7_0524800,PF3D7_0…
Plasmodium ubiquitin-protein conjugates	0.000502202	0.316006	0.996812	1	Plasmodium ubiquitin-protein conjugates	-2.06222	-1.32688	-0.844398	-0.720648		PF3D7_0530200,PF3D7_0604100,PF3D7_1027700,PF3D7_1335100,PF3D7_1404900,PF3D7_1417800	PF3D7_0215700,PF3D7_0306300,PF3D7_0316800,PF3D7_0405400,PF3D7_0505800,PF3D7_0516200,PF3D7_0617200,PF3D7_0618300,PF3D7_0629200,PF3D7_0705700,PF3D7_0710600,PF3D7_0807800,PF3D7_0811400,PF3D7_0817500,PF3D7_0818900,PF3D7_1004300,PF3D7_1011700,PF3D7_1016300,PF3D7_1113400,PF3D7_1115300,PF3D7_1144000,PF3D7_1202900,PF3D7_1220900,PF3D7_1247400,PF3D7_1248700,PF3D7_1311500,PF3D7_1331800,PF3D7_1333000,PF3D7_1…	PF3D7_0604100,PF3D7_1002100,PF3D7_1027300,PF3D7_1027700,PF3D7_1135100,PF3D7_1335100,PF3D7_1416100	PF3D7_0215700,PF3D7_0306300,PF3D7_0316800,PF3D7_0322000,PF3D7_0402000,PF3D7_0405400,PF3D7_0505800,PF3D7_0618300,PF3D7_0629200,PF3D7_0705700,PF3D7_0710600,PF3D7_0814900,PF3D7_0818200,PF3D7_0818900,PF3D7_0831700,PF3D7_0923900,PF3D7_0925900,PF3D7_1006800,PF3D7_1016300,PF3D7_1113400,PF3D7_1123900,PF3D7_1144000,PF3D7_1229500,PF3D7_1247400,PF3D7_1331800,PF3D7_1333000,PF3D7_1338200,PF3D7_1357800,PF3D7_1…	PF3D7_0322000,PF3D7_0402000,PF3D7_0831700,PF3D7_0925900,PF3D7_1115300,PF3D7_1116800,PF3D7_1123900,PF3D7_1229500,PF3D7_1247400,PF3D7_1333000,PF3D7_1357800,PF3D7_1408000,PF3D7_1409800	PF3D7_0219400,PF3D7_0320900,PF3D7_0604100,PF3D7_1027300,PF3D7_1027700,PF3D7_1115600,PF3D7_1135100,PF3D7_1211800,PF3D7_1311500,PF3D7_1335100	PF3D7_0215700,PF3D7_0219400,PF3D7_0305700,PF3D7_0306300,PF3D7_0316800,PF3D7_0322000,PF3D7_0402000,PF3D7_0516200,PF3D7_0618300,PF3D7_0629200,PF3D7_0705400,PF3D7_0705700,PF3D7_0710600,PF3D7_0818900,PF3D7_0826500,PF3D7_0831700,PF3D7_0925900,PF3D7_1006800,PF3D7_1016300,PF3D7_1115600,PF3D7_1123900,PF3D7_1128200,PF3D7_1135400,PF3D7_1144000,PF3D7_1229500,PF3D7_1331800,PF3D7_1333000,PF3D7_1338200,PF3D7_1…	PF3D7_0604100,PF3D7_1027300,PF3D7_1105000,PF3D7_1116800,PF3D7_1135100,PF3D7_1211800,PF3D7_1335100
Predicted protein-protein interactions of plausible stress helicases	5.48091e-07	3.26688e-06	0.242681	0.00320241	Predicted protein-protein interactions of plausible stress helicases	-2.21304	-2.08066	1.62649	2.02404		PF3D7_0504400,PF3D7_0605600,PF3D7_0615500,PF3D7_1015800,PF3D7_1140500,PF3D7_1403700,PF3D7_1405600,PF3D7_1435700,PF3D7_1459700	PF3D7_0110400,PF3D7_0206500,PF3D7_0215700,PF3D7_0217800,PF3D7_0308600,PF3D7_0317000,PF3D7_0415900,PF3D7_0507600,PF3D7_0509400,PF3D7_0602100,PF3D7_0622200,PF3D7_0719600,PF3D7_0720000,PF3D7_0728000,PF3D7_0729400,PF3D7_0811300,PF3D7_0813900,PF3D7_0821300,PF3D7_0821600,PF3D7_0917600,PF3D7_0918900,PF3D7_0920800,PF3D7_1010200,PF3D7_1010600,PF3D7_1030100,PF3D7_1037100,PF3D7_1107300,PF3D7_1110200,PF3D7_1…	PF3D7_0605600,PF3D7_0615500,PF3D7_1403700	PF3D7_0103600,PF3D7_0209800,PF3D7_0215700,PF3D7_0217800,PF3D7_0308600,PF3D7_0317000,PF3D7_0318200,PF3D7_0415900,PF3D7_0504200,PF3D7_0504400,PF3D7_0508700,PF3D7_0509400,PF3D7_0517700,PF3D7_0719600,PF3D7_0810600,PF3D7_0813900,PF3D7_0815600,PF3D7_0821300,PF3D7_0827000,PF3D7_0917600,PF3D7_0918300,PF3D7_0918900,PF3D7_0920800,PF3D7_1003500,PF3D7_1010200,PF3D7_1012600,PF3D7_1013100,PF3D7_1015600,PF3D7_1…	PF3D7_0509400,PF3D7_0602100,PF3D7_0703900,PF3D7_0729400,PF3D7_0810600,PF3D7_0827000,PF3D7_0918900,PF3D7_0920800,PF3D7_1010200,PF3D7_1012600,PF3D7_1015600,PF3D7_1020700,PF3D7_1037100,PF3D7_1106600,PF3D7_1124400,PF3D7_1134700,PF3D7_1139300,PF3D7_1143300,PF3D7_1206600,PF3D7_1227100,PF3D7_1308200,PF3D7_1317900,PF3D7_1329000,PF3D7_1333600,PF3D7_1347200,PF3D7_1357700,PF3D7_1403700,PF3D7_1420400,PF3D7_1…	PF3D7_0615500	PF3D7_0209800,PF3D7_0215700,PF3D7_0217800,PF3D7_0308600,PF3D7_0318200,PF3D7_0415900,PF3D7_0507600,PF3D7_0509400,PF3D7_0517700,PF3D7_0622200,PF3D7_0719600,PF3D7_0728000,PF3D7_0729400,PF3D7_0810600,PF3D7_0813900,PF3D7_0815600,PF3D7_0821600,PF3D7_0827000,PF3D7_0917600,PF3D7_0918300,PF3D7_0920800,PF3D7_0933000,PF3D7_1003500,PF3D7_1010200,PF3D7_1010600,PF3D7_1012600,PF3D7_1015600,PF3D7_1020700,PF3D7_1…
Proguanil - effect of drug on gene transcription	0.00852062	0.00427052	0.690469	0.994632	Proguanil - effect of drug on gene transcription	1.76284	1.5984	1.3609	-0.971902		PF3D7_0113400,PF3D7_0206900,PF3D7_0209600,PF3D7_0212600,PF3D7_0410200,PF3D7_0413200,PF3D7_0506600,PF3D7_0509200,PF3D7_0600100,PF3D7_0617600,PF3D7_0624700,PF3D7_0627200,PF3D7_0632600,PF3D7_0700800,PF3D7_0706900,PF3D7_0712400,PF3D7_1027600,PF3D7_1040200,PF3D7_1100700,PF3D7_1135000,PF3D7_1139500,PF3D7_1150200,PF3D7_1243500,PF3D7_1252500,PF3D7_1300500,PF3D7_1313000,PF3D7_1351700,PF3D7_1359800,PF3D7_1…	PF3D7_0115700,PF3D7_0201500,PF3D7_0201600,PF3D7_1010600,PF3D7_1041300,PF3D7_1323000,PF3D7_1475500	PF3D7_0113400,PF3D7_0201500,PF3D7_0201600,PF3D7_0201800,PF3D7_0209600,PF3D7_0212600,PF3D7_0410200,PF3D7_0419700,PF3D7_0506600,PF3D7_0509200,PF3D7_0600100,PF3D7_0605400,PF3D7_0610300,PF3D7_0617600,PF3D7_0624700,PF3D7_0627200,PF3D7_0632000,PF3D7_0632600,PF3D7_0700800,PF3D7_0706900,PF3D7_0712400,PF3D7_0832500,PF3D7_0832900,PF3D7_0902500,PF3D7_0935500,PF3D7_1000200,PF3D7_1040200,PF3D7_1040400,PF3D7_1…	PF3D7_1479500	PF3D7_0201600,PF3D7_0201800,PF3D7_0617600,PF3D7_0700800,PF3D7_0832900,PF3D7_1040200,PF3D7_1100700,PF3D7_1139500,PF3D7_1149900,PF3D7_1476400,PF3D7_1477200	PF3D7_0115700,PF3D7_0209600,PF3D7_0419700,PF3D7_1243500,PF3D7_1351700,PF3D7_1359800,PF3D7_1412000,PF3D7_1476300	PF3D7_0617600,PF3D7_0700800,PF3D7_0808800,PF3D7_1000200,PF3D7_1010600,PF3D7_1040200,PF3D7_1100700,PF3D7_1139500,PF3D7_1149900,PF3D7_1476400,PF3D7_1477200	PF3D7_0115700,PF3D7_0206900,PF3D7_0209600,PF3D7_0212600,PF3D7_0419700,PF3D7_0425900,PF3D7_0503600,PF3D7_0511600,PF3D7_0601700,PF3D7_1351700,PF3D7_1359800,PF3D7_1361400,PF3D7_1403600,PF3D7_1412000,PF3D7_1460600,PF3D7_1475500,PF3D7_1476300
Proteasome-mediated proteolysis of ubiquinated proteins	0.000644045	0.56391	0.852807	0.997869	Proteasome-mediated proteolysis of ubiquinated proteins	-1.97927	-1.1323	-1.09664	-0.94807		PF3D7_0108000,PF3D7_0312100,PF3D7_0628100,PF3D7_0817000,PF3D7_1117100,PF3D7_1356300,PF3D7_1402300,PF3D7_1436600	PF3D7_0316900,PF3D7_0317000,PF3D7_0319300,PF3D7_0413600,PF3D7_0516700,PF3D7_0527100,PF3D7_0527200,PF3D7_0608500,PF3D7_0627300,PF3D7_0704600,PF3D7_0707700,PF3D7_0803800,PF3D7_0807800,PF3D7_0818500,PF3D7_0826100,PF3D7_0904600,PF3D7_0912900,PF3D7_0915100,PF3D7_0931800,PF3D7_1129200,PF3D7_1130400,PF3D7_1203900,PF3D7_1237000,PF3D7_1248900,PF3D7_1306400,PF3D7_1311500,PF3D7_1365900,PF3D7_1466300	PF3D7_0312100,PF3D7_0628100,PF3D7_0817000,PF3D7_1033900,PF3D7_1436600	PF3D7_0108000,PF3D7_0205900,PF3D7_0303800,PF3D7_0317000,PF3D7_0319100,PF3D7_0413600,PF3D7_0413900,PF3D7_0527100,PF3D7_0527200,PF3D7_0608500,PF3D7_0704600,PF3D7_0707400,PF3D7_0707700,PF3D7_0727400,PF3D7_0807500,PF3D7_0904600,PF3D7_0931800,PF3D7_1008400,PF3D7_1017900,PF3D7_1129200,PF3D7_1130400,PF3D7_1203900,PF3D7_1237000,PF3D7_1248900,PF3D7_1333200,PF3D7_1353800,PF3D7_1353900,PF3D7_1365900,PF3D7_1…	PF3D7_0707400,PF3D7_0723600,PF3D7_0907700,PF3D7_1460400	PF3D7_0606200,PF3D7_0628100,PF3D7_1008400,PF3D7_1033900,PF3D7_1211800,PF3D7_1248900,PF3D7_1311500,PF3D7_1436600	PF3D7_0205900,PF3D7_0305700,PF3D7_0317800,PF3D7_0413900,PF3D7_0707400,PF3D7_0722300,PF3D7_0826500,PF3D7_0922100,PF3D7_1119400,PF3D7_1132000,PF3D7_1338100,PF3D7_1353800,PF3D7_1412900,PF3D7_1460400,PF3D7_1466300,PF3D7_1474800	PF3D7_0104300,PF3D7_0606200,PF3D7_0628100,PF3D7_0818500,PF3D7_1211800,PF3D7_1243700,PF3D7_1248900,PF3D7_1356300,PF3D7_1436600
Protein biosynthesis	0.00971616	0.00195625	0.775315	0.333137	Protein biosynthesis	-1.90607	-1.89847	1.33191	1.69393		PF3D7_0316300,PF3D7_0409700,PF3D7_0417100,PF3D7_0804400,PF3D7_0913900,PF3D7_0925300,PF3D7_0932400,PF3D7_1117600	PF3D7_0102900,PF3D7_0109800,PF3D7_0211800,PF3D7_0212300,PF3D7_0319600,PF3D7_0323000,PF3D7_0610500,PF3D7_0622800,PF3D7_0807900,PF3D7_0813600,PF3D7_1015300,PF3D7_1123400,PF3D7_1204300,PF3D7_1213800,PF3D7_1216000,PF3D7_1243600,PF3D7_1331700,PF3D7_1332800,PF3D7_1336900,PF3D7_1338300,PF3D7_1350100,PF3D7_1357000,PF3D7_1357100,PF3D7_1358500,PF3D7_1367700,PF3D7_1451100,PF3D7_1461900	PF3D7_0316300,PF3D7_0417100	PF3D7_0102900,PF3D7_0211800,PF3D7_0212300,PF3D7_0319600,PF3D7_0610500,PF3D7_0622800,PF3D7_0717700,PF3D7_0913200,PF3D7_1015300,PF3D7_1123400,PF3D7_1126000,PF3D7_1204300,PF3D7_1213800,PF3D7_1216000,PF3D7_1336900,PF3D7_1338300,PF3D7_1349200,PF3D7_1350100,PF3D7_1357000,PF3D7_1357100,PF3D7_1358500,PF3D7_1367700,PF3D7_1420400,PF3D7_1428600,PF3D7_1434600,PF3D7_1451100,PF3D7_1461900	PF3D7_0212300,PF3D7_0407200,PF3D7_0622800,PF3D7_0907600,PF3D7_0913900,PF3D7_1015200,PF3D7_1015300,PF3D7_1123400,PF3D7_1332800,PF3D7_1332900,PF3D7_1349200,PF3D7_1358500,PF3D7_1367700,PF3D7_1420400,PF3D7_1434600,PF3D7_1461900	PF3D7_0316300	PF3D7_0102900,PF3D7_0211800,PF3D7_0212300,PF3D7_0319600,PF3D7_0407200,PF3D7_0622800,PF3D7_0813600,PF3D7_0913200,PF3D7_1015200,PF3D7_1015300,PF3D7_1034900,PF3D7_1104000,PF3D7_1123400,PF3D7_1126000,PF3D7_1204300,PF3D7_1213800,PF3D7_1332800,PF3D7_1332900,PF3D7_1336900,PF3D7_1338300,PF3D7_1349200,PF3D7_1350100,PF3D7_1357000,PF3D7_1357100,PF3D7_1367700,PF3D7_1420400,PF3D7_1434600,PF3D7_1451100,PF3D7_1…	PF3D7_1243600
Protein composition of affinity-purified exon and B-like complexes	3.20875e-05	0.00195625	0.87411	0.442779	Protein composition of affinity-purified exon and B-like complexes	-2.17433	-1.92013	1.03395	1.36092			PF3D7_0218700,PF3D7_0302000,PF3D7_0308900,PF3D7_0403700,PF3D7_0405400,PF3D7_0409100,PF3D7_0422500,PF3D7_0518500,PF3D7_0614400,PF3D7_0722500,PF3D7_0812700,PF3D7_0829300,PF3D7_0909800,PF3D7_0917600,PF3D7_1018500,PF3D7_1031600,PF3D7_1033600,PF3D7_1110200,PF3D7_1119300,PF3D7_1126900,PF3D7_1243100,PF3D7_1306800,PF3D7_1306900,PF3D7_1317000,PF3D7_1324200,PF3D7_1325000,PF3D7_1352700,PF3D7_1414800,PF3D7_1…		PF3D7_0302000,PF3D7_0405400,PF3D7_0409100,PF3D7_0422500,PF3D7_0508700,PF3D7_0522800,PF3D7_0528700,PF3D7_0608100,PF3D7_0812700,PF3D7_0829300,PF3D7_0917600,PF3D7_1018500,PF3D7_1033600,PF3D7_1110200,PF3D7_1119300,PF3D7_1123900,PF3D7_1234800,PF3D7_1325000,PF3D7_1367100,PF3D7_1402700,PF3D7_1445900,PF3D7_1451100,PF3D7_1461600,PF3D7_1468800,PF3D7_1474500	PF3D7_1123900		PF3D7_0218500,PF3D7_0528700,PF3D7_0608100,PF3D7_0804800,PF3D7_0812700,PF3D7_0822300,PF3D7_0909800,PF3D7_0917600,PF3D7_0935000,PF3D7_1033600,PF3D7_1123900,PF3D7_1125500,PF3D7_1126900,PF3D7_1209200,PF3D7_1234800,PF3D7_1235900,PF3D7_1243100,PF3D7_1325000,PF3D7_1414800,PF3D7_1445900,PF3D7_1451100,PF3D7_1461600
Protein-Protein Interactions between Human Erythrocytes and Plasmodium falciparum	0.476856	0.00289113	0.849137	0.87462	Protein-Protein Interactions between Human Erythrocytes and Plasmodium falciparum	1.28291	1.69927	1.0723	-1.12238		PF3D7_0102500,PF3D7_0207000,PF3D7_0311700,PF3D7_0420700,PF3D7_0420900,PF3D7_0421300,PF3D7_0600200,PF3D7_0711700,PF3D7_0712000,PF3D7_0712300,PF3D7_0712600,PF3D7_0801300,PF3D7_0808600,PF3D7_0911300,PF3D7_0930300,PF3D7_1035700,PF3D7_1100200,PF3D7_1150400,PF3D7_1200600,PF3D7_1316200,PF3D7_1430200,PF3D7_1463900	PF3D7_0100100,PF3D7_0400100,PF3D7_0412700,PF3D7_0416800,PF3D7_0424700,PF3D7_0500100,PF3D7_0632800,PF3D7_0733000,PF3D7_0833500,PF3D7_0900100,PF3D7_1016400,PF3D7_1039000,PF3D7_1219300,PF3D7_1240900,PF3D7_1408000,PF3D7_1408100	PF3D7_0102500,PF3D7_0102600,PF3D7_0207000,PF3D7_0311700,PF3D7_0412700,PF3D7_0420700,PF3D7_0420900,PF3D7_0421300,PF3D7_0424500,PF3D7_0500900,PF3D7_0502400,PF3D7_0600200,PF3D7_0711700,PF3D7_0712000,PF3D7_0712300,PF3D7_0712600,PF3D7_0712800,PF3D7_0733000,PF3D7_0801300,PF3D7_0808600,PF3D7_0900100,PF3D7_0911300,PF3D7_0930300,PF3D7_1035700,PF3D7_1036300,PF3D7_1100200,PF3D7_1133400,PF3D7_1150400,PF3D7_1…	PF3D7_0100100,PF3D7_0400100,PF3D7_0500100,PF3D7_0902200,PF3D7_1016400,PF3D7_1039000,PF3D7_1149000,PF3D7_1301600,PF3D7_1408000,PF3D7_1408100	PF3D7_0102600,PF3D7_0311700,PF3D7_0420700,PF3D7_0421300,PF3D7_0424700,PF3D7_0600200,PF3D7_0711700,PF3D7_0712600,PF3D7_0808600,PF3D7_0900100,PF3D7_0902200,PF3D7_1016400,PF3D7_1039000,PF3D7_1100200,PF3D7_1149000,PF3D7_1150400,PF3D7_1200600,PF3D7_1407800,PF3D7_1408000,PF3D7_1408100	PF3D7_0100100,PF3D7_0207000,PF3D7_0400100,PF3D7_0500100,PF3D7_0500900,PF3D7_0620400,PF3D7_0632800,PF3D7_0733000,PF3D7_0833500,PF3D7_0930300,PF3D7_1035700,PF3D7_1133400,PF3D7_1240900,PF3D7_1430200,PF3D7_1463900	PF3D7_0420700,PF3D7_0421300,PF3D7_0600200,PF3D7_0711700,PF3D7_0712600,PF3D7_0808600,PF3D7_0900100,PF3D7_1016400,PF3D7_1100200,PF3D7_1149000,PF3D7_1150400,PF3D7_1200600,PF3D7_1407800,PF3D7_1408000,PF3D7_1408100	PF3D7_0100100,PF3D7_0102500,PF3D7_0207000,PF3D7_0315200,PF3D7_0400100,PF3D7_0500100,PF3D7_0500900,PF3D7_0620400,PF3D7_0632800,PF3D7_0712000,PF3D7_0731500,PF3D7_0733000,PF3D7_0833500,PF3D7_0930300,PF3D7_1035700,PF3D7_1036300,PF3D7_1133400,PF3D7_1219300,PF3D7_1240900,PF3D7_1301600,PF3D7_1316200,PF3D7_1430200,PF3D7_1463900
Proteins interacting with histone deacetylase	0.00411986	0.00675028	0.977279	0.387946	Proteins interacting with histone deacetylase	-2.09181	-1.93654	0.918842	1.64802		PF3D7_1015700,PF3D7_1417800	PF3D7_0211800,PF3D7_0309600,PF3D7_0317600,PF3D7_0406100,PF3D7_0507100,PF3D7_0516200,PF3D7_0626800,PF3D7_0708400,PF3D7_0708800,PF3D7_0710600,PF3D7_0818900,PF3D7_0922500,PF3D7_0925700,PF3D7_1027800,PF3D7_1120000,PF3D7_1121600,PF3D7_1130200,PF3D7_1130400,PF3D7_1242700,PF3D7_1447000,PF3D7_1451100	PF3D7_1015700	PF3D7_0211800,PF3D7_0309600,PF3D7_0317600,PF3D7_0406100,PF3D7_0507100,PF3D7_0626800,PF3D7_0708400,PF3D7_0708800,PF3D7_0710600,PF3D7_0818200,PF3D7_0818900,PF3D7_0922500,PF3D7_1015600,PF3D7_1027800,PF3D7_1121600,PF3D7_1130200,PF3D7_1130400,PF3D7_1226300,PF3D7_1242700,PF3D7_1447000,PF3D7_1451100	PF3D7_0708400,PF3D7_0708800,PF3D7_0922500,PF3D7_1015600,PF3D7_1120000		PF3D7_0211800,PF3D7_0309600,PF3D7_0317600,PF3D7_0507100,PF3D7_0516200,PF3D7_0626800,PF3D7_0708400,PF3D7_0708800,PF3D7_0710600,PF3D7_0818900,PF3D7_0922500,PF3D7_1015600,PF3D7_1027800,PF3D7_1120000,PF3D7_1121600,PF3D7_1130200,PF3D7_1226300,PF3D7_1242700,PF3D7_1447000,PF3D7_1451100
Proteins of detergent-resistant membranes	0.00918011	0.172733	0.681297	0.87462	Proteins of detergent-resistant membranes	-1.70301	1.42105	-1.3613	-1.08316		PF3D7_0206800,PF3D7_0207000,PF3D7_0207500,PF3D7_0207600,PF3D7_0217500,PF3D7_0302200,PF3D7_0302500,PF3D7_0405900,PF3D7_0501500,PF3D7_0501600,PF3D7_0602600,PF3D7_0707300,PF3D7_0713100,PF3D7_0727100,PF3D7_0905400,PF3D7_0918000,PF3D7_0929400,PF3D7_0930300,PF3D7_1113000,PF3D7_1130700,PF3D7_1132800,PF3D7_1252100,PF3D7_1304600,PF3D7_1335000,PF3D7_1335100,PF3D7_1364100,PF3D7_1410400,PF3D7_1416600,PF3D7_1…	PF3D7_0309600,PF3D7_0322900,PF3D7_0401800,PF3D7_0406100,PF3D7_0422400,PF3D7_0501200,PF3D7_0506500,PF3D7_0516200,PF3D7_0519200,PF3D7_0532300,PF3D7_0617200,PF3D7_0621200,PF3D7_0719600,PF3D7_0804500,PF3D7_0806800,PF3D7_0818900,PF3D7_0933600,PF3D7_0936800,PF3D7_1014700,PF3D7_1016300,PF3D7_1019400,PF3D7_1022400,PF3D7_1033200,PF3D7_1037300,PF3D7_1105400,PF3D7_1121600,PF3D7_1130200,PF3D7_1134000,PF3D7_1…	PF3D7_0206800,PF3D7_0207000,PF3D7_0207500,PF3D7_0207600,PF3D7_0217500,PF3D7_0302200,PF3D7_0302500,PF3D7_0401800,PF3D7_0402100,PF3D7_0405900,PF3D7_0501300,PF3D7_0501500,PF3D7_0501600,PF3D7_0508000,PF3D7_0532300,PF3D7_0606800,PF3D7_0612700,PF3D7_0618000,PF3D7_0702400,PF3D7_0702500,PF3D7_0707300,PF3D7_0713100,PF3D7_0905400,PF3D7_0918000,PF3D7_0929400,PF3D7_0930300,PF3D7_0936800,PF3D7_1113000,PF3D7_1…	PF3D7_0103200,PF3D7_0307700,PF3D7_0309600,PF3D7_0402000,PF3D7_0406100,PF3D7_0422400,PF3D7_0424600,PF3D7_0500800,PF3D7_0501200,PF3D7_0506500,PF3D7_0519200,PF3D7_0523000,PF3D7_0523100,PF3D7_0617000,PF3D7_0621200,PF3D7_0719600,PF3D7_0721100,PF3D7_0727100,PF3D7_0804500,PF3D7_0818900,PF3D7_0933600,PF3D7_1008700,PF3D7_1014700,PF3D7_1016300,PF3D7_1019400,PF3D7_1037300,PF3D7_1105400,PF3D7_1121600,PF3D7_1…	PF3D7_0102200,PF3D7_0103200,PF3D7_0402000,PF3D7_0424600,PF3D7_0500800,PF3D7_0501200,PF3D7_0523000,PF3D7_0532300,PF3D7_0617000,PF3D7_0621200,PF3D7_0702500,PF3D7_0709000,PF3D7_0713100,PF3D7_0801000,PF3D7_1014700,PF3D7_1037300,PF3D7_1116800,PF3D7_1129400,PF3D7_1134000,PF3D7_1149000,PF3D7_1149200,PF3D7_1201000,PF3D7_1344800,PF3D7_1347200,PF3D7_1412500,PF3D7_1416600,PF3D7_1420700,PF3D7_1436300,PF3D7_1…	PF3D7_0206800,PF3D7_0207000,PF3D7_0207500,PF3D7_0207600,PF3D7_0217500,PF3D7_0302200,PF3D7_0302500,PF3D7_0307700,PF3D7_0404900,PF3D7_0405900,PF3D7_0501500,PF3D7_0501600,PF3D7_0508000,PF3D7_0612700,PF3D7_0618000,PF3D7_0707300,PF3D7_0905400,PF3D7_0917900,PF3D7_0918000,PF3D7_0929400,PF3D7_0930300,PF3D7_1113000,PF3D7_1132800,PF3D7_1145400,PF3D7_1211800,PF3D7_1222700,PF3D7_1246200,PF3D7_1252100,PF3D7_1…	PF3D7_0103200,PF3D7_0307700,PF3D7_0309600,PF3D7_0316600,PF3D7_0322900,PF3D7_0402000,PF3D7_0422400,PF3D7_0424600,PF3D7_0500800,PF3D7_0501200,PF3D7_0516200,PF3D7_0523000,PF3D7_0532300,PF3D7_0617000,PF3D7_0621200,PF3D7_0702400,PF3D7_0702500,PF3D7_0709000,PF3D7_0713100,PF3D7_0719600,PF3D7_0721100,PF3D7_0726400,PF3D7_0801000,PF3D7_0818900,PF3D7_0914700,PF3D7_0933600,PF3D7_1014700,PF3D7_1016300,PF3D7_1…	PF3D7_0102200,PF3D7_0206800,PF3D7_0207000,PF3D7_0217500,PF3D7_0302200,PF3D7_0302500,PF3D7_0401800,PF3D7_0402100,PF3D7_0404900,PF3D7_0405900,PF3D7_0501500,PF3D7_0501600,PF3D7_0508000,PF3D7_0612700,PF3D7_0618000,PF3D7_0707300,PF3D7_0731500,PF3D7_0806800,PF3D7_0905400,PF3D7_0918000,PF3D7_0929400,PF3D7_0930300,PF3D7_1105000,PF3D7_1113000,PF3D7_1116800,PF3D7_1132800,PF3D7_1149200,PF3D7_1211800,PF3D7_1…
Proteins released from infected cells during rupture	0.00508144	0.149339	0.00122767	0.755903	Proteins released from infected cells during rupture	-1.7181	1.39874	-1.62139	-1.11658		PF3D7_0204100,PF3D7_0207400,PF3D7_0207500,PF3D7_0207700,PF3D7_0207900,PF3D7_0217100,PF3D7_0302200,PF3D7_0302500,PF3D7_0310400,PF3D7_0404700,PF3D7_0408500,PF3D7_0419400,PF3D7_0505500,PF3D7_0817700,PF3D7_0822900,PF3D7_0902800,PF3D7_0905400,PF3D7_0929400,PF3D7_0930300,PF3D7_1012200,PF3D7_1116000,PF3D7_1124600,PF3D7_1130700,PF3D7_1205600,PF3D7_1228600,PF3D7_1235600,PF3D7_1252100,PF3D7_1306200,PF3D7_1…	PF3D7_0102900,PF3D7_0211800,PF3D7_0306800,PF3D7_0308200,PF3D7_0401800,PF3D7_0406100,PF3D7_0511800,PF3D7_0512700,PF3D7_0517300,PF3D7_0517400,PF3D7_0520900,PF3D7_0610800,PF3D7_0622800,PF3D7_0708400,PF3D7_0708800,PF3D7_0716800,PF3D7_0728000,PF3D7_0801800,PF3D7_0818900,PF3D7_0826700,PF3D7_0827900,PF3D7_0912900,PF3D7_0915400,PF3D7_0922500,PF3D7_0926700,PF3D7_1007900,PF3D7_1027800,PF3D7_1107300,PF3D7_1…	PF3D7_0204100,PF3D7_0207400,PF3D7_0207500,PF3D7_0207700,PF3D7_0207900,PF3D7_0217100,PF3D7_0302200,PF3D7_0302500,PF3D7_0310400,PF3D7_0401800,PF3D7_0404700,PF3D7_0419400,PF3D7_0702500,PF3D7_0817700,PF3D7_0822900,PF3D7_0902800,PF3D7_0905400,PF3D7_0929400,PF3D7_0930300,PF3D7_1012200,PF3D7_1027300,PF3D7_1035300,PF3D7_1116000,PF3D7_1124000,PF3D7_1135100,PF3D7_1228600,PF3D7_1252100,PF3D7_1306200,PF3D7_1…	PF3D7_0102900,PF3D7_0110700,PF3D7_0205900,PF3D7_0211800,PF3D7_0214000,PF3D7_0306800,PF3D7_0308200,PF3D7_0320300,PF3D7_0406100,PF3D7_0512700,PF3D7_0517400,PF3D7_0520900,PF3D7_0523000,PF3D7_0608700,PF3D7_0610800,PF3D7_0622800,PF3D7_0624000,PF3D7_0708400,PF3D7_0708800,PF3D7_0716800,PF3D7_0717700,PF3D7_0722400,PF3D7_0801800,PF3D7_0812400,PF3D7_0818900,PF3D7_0826700,PF3D7_0913200,PF3D7_0918300,PF3D7_0…	PF3D7_0110700,PF3D7_0214000,PF3D7_0306800,PF3D7_0308200,PF3D7_0320300,PF3D7_0512700,PF3D7_0523000,PF3D7_0608700,PF3D7_0610800,PF3D7_0622800,PF3D7_0702500,PF3D7_0708400,PF3D7_0708800,PF3D7_0709000,PF3D7_0716800,PF3D7_0903400,PF3D7_0907700,PF3D7_0922500,PF3D7_0932300,PF3D7_1012600,PF3D7_1015200,PF3D7_1029600,PF3D7_1123400,PF3D7_1132200,PF3D7_1229500,PF3D7_1244100,PF3D7_1332900,PF3D7_1334200,PF3D7_1…	PF3D7_0204100,PF3D7_0207400,PF3D7_0207500,PF3D7_0207700,PF3D7_0207900,PF3D7_0302200,PF3D7_0302500,PF3D7_0310400,PF3D7_0404700,PF3D7_0404900,PF3D7_0408500,PF3D7_0419400,PF3D7_0527000,PF3D7_0620400,PF3D7_0817700,PF3D7_0822900,PF3D7_0905400,PF3D7_0929400,PF3D7_0930300,PF3D7_1008400,PF3D7_1012200,PF3D7_1017100,PF3D7_1027300,PF3D7_1035300,PF3D7_1116000,PF3D7_1124000,PF3D7_1135100,PF3D7_1145400,PF3D7_1…	PF3D7_0102900,PF3D7_0110700,PF3D7_0205900,PF3D7_0207700,PF3D7_0211800,PF3D7_0214000,PF3D7_0306800,PF3D7_0308200,PF3D7_0320300,PF3D7_0512700,PF3D7_0517300,PF3D7_0517400,PF3D7_0520900,PF3D7_0523000,PF3D7_0608700,PF3D7_0610800,PF3D7_0622800,PF3D7_0702500,PF3D7_0708400,PF3D7_0708800,PF3D7_0709000,PF3D7_0716800,PF3D7_0722400,PF3D7_0728000,PF3D7_0801800,PF3D7_0812400,PF3D7_0818900,PF3D7_0826700,PF3D7_0…	PF3D7_0204100,PF3D7_0302200,PF3D7_0302500,PF3D7_0401800,PF3D7_0404700,PF3D7_0404900,PF3D7_0419400,PF3D7_0620400,PF3D7_0817700,PF3D7_0822900,PF3D7_0905400,PF3D7_0929400,PF3D7_0930300,PF3D7_1012200,PF3D7_1017100,PF3D7_1027300,PF3D7_1035300,PF3D7_1116000,PF3D7_1135100,PF3D7_1211900,PF3D7_1228600,PF3D7_1244100,PF3D7_1246200,PF3D7_1252100,PF3D7_1361800,PF3D7_1401600,PF3D7_1410400,PF3D7_1414400,PF3D7_1…
Proteins targeted by the thioredoxin superfamily enzymes	0.0161759	0.00729758	0.980863	0.921989	Proteins targeted by the thioredoxin superfamily enzymes	-1.932	-1.88486	0.864641	1.02378		PF3D7_0208500,PF3D7_0418000,PF3D7_0802200,PF3D7_1123700,PF3D7_1214100,PF3D7_1348100,PF3D7_1405600	PF3D7_0307100,PF3D7_0422400,PF3D7_0520900,PF3D7_0608800,PF3D7_0626800,PF3D7_0708400,PF3D7_0818900,PF3D7_0826700,PF3D7_0827900,PF3D7_0920800,PF3D7_1120100,PF3D7_1357100,PF3D7_1408100,PF3D7_1438900,PF3D7_1451100,PF3D7_1462800,PF3D7_1468700	PF3D7_0418000,PF3D7_1214100,PF3D7_1348100	PF3D7_0209800,PF3D7_0307100,PF3D7_0422400,PF3D7_0520900,PF3D7_0608800,PF3D7_0614800,PF3D7_0624000,PF3D7_0626800,PF3D7_0708400,PF3D7_0722400,PF3D7_0802200,PF3D7_0818200,PF3D7_0818900,PF3D7_0826700,PF3D7_0920800,PF3D7_1120100,PF3D7_1124700,PF3D7_1246200,PF3D7_1324900,PF3D7_1357100,PF3D7_1403900,PF3D7_1408100,PF3D7_1438900,PF3D7_1451100,PF3D7_1462800,PF3D7_1468700	PF3D7_0708400,PF3D7_0802200,PF3D7_0920800,PF3D7_1124700,PF3D7_1307800,PF3D7_1324900,PF3D7_1408100	PF3D7_0917900,PF3D7_1246200,PF3D7_1348100	PF3D7_0209800,PF3D7_0307100,PF3D7_0422400,PF3D7_0520900,PF3D7_0608800,PF3D7_0614800,PF3D7_0626800,PF3D7_0708400,PF3D7_0722400,PF3D7_0802200,PF3D7_0818900,PF3D7_0826700,PF3D7_0920800,PF3D7_1120100,PF3D7_1123700,PF3D7_1124700,PF3D7_1307800,PF3D7_1324900,PF3D7_1343000,PF3D7_1357100,PF3D7_1403900,PF3D7_1408100,PF3D7_1438900,PF3D7_1451100,PF3D7_1462800,PF3D7_1468700	PF3D7_1246200
Proteins with ATPase activity	1.86308e-08	NA	0.996812	1	Proteins with ATPase activity	-2.44801	NA	-0.896283	-0.549628		PF3D7_0111500,PF3D7_0207600,PF3D7_0218000,PF3D7_0302200,PF3D7_0302900,PF3D7_0303700,PF3D7_0413700,PF3D7_0417200,PF3D7_0504600,PF3D7_0505500,PF3D7_0512600,PF3D7_0610400,PF3D7_0618500,PF3D7_0628100,PF3D7_0802200,PF3D7_0807300,PF3D7_0904800,PF3D7_0905400,PF3D7_0929400,PF3D7_0930300,PF3D7_1015800,PF3D7_1110700,PF3D7_1124600,PF3D7_1127100,PF3D7_1130700,PF3D7_1211700,PF3D7_1238800,PF3D7_1245100,PF3D7_1…	PF3D7_0102900,PF3D7_0109100,PF3D7_0206700,PF3D7_0211800,PF3D7_0212300,PF3D7_0213100,PF3D7_0215700,PF3D7_0304400,PF3D7_0306800,PF3D7_0308200,PF3D7_0317000,PF3D7_0317600,PF3D7_0319600,PF3D7_0322900,PF3D7_0406100,PF3D7_0406400,PF3D7_0413600,PF3D7_0416800,PF3D7_0418200,PF3D7_0419600,PF3D7_0422400,PF3D7_0507100,PF3D7_0511000,PF3D7_0511800,PF3D7_0512000,PF3D7_0516200,PF3D7_0517000,PF3D7_0520000,PF3D7_0…	PF3D7_0113900,PF3D7_0207600,PF3D7_0302200,PF3D7_0422300,PF3D7_0501300,PF3D7_0504600,PF3D7_0513700,PF3D7_0618500,PF3D7_0628100,PF3D7_0905400,PF3D7_0929400,PF3D7_0930300,PF3D7_0934800,PF3D7_1108500,PF3D7_1110700,PF3D7_1127100,PF3D7_1211700,PF3D7_1235500,PF3D7_1245100,PF3D7_1252100,PF3D7_1302100,PF3D7_1325200,PF3D7_1344200,PF3D7_1349100,PF3D7_1358700,PF3D7_1361100,PF3D7_1410400,PF3D7_1412800,PF3D7_1…	PF3D7_0102900,PF3D7_0110700,PF3D7_0111500,PF3D7_0205900,PF3D7_0209800,PF3D7_0211800,PF3D7_0212300,PF3D7_0213100,PF3D7_0214000,PF3D7_0215700,PF3D7_0303700,PF3D7_0304400,PF3D7_0306800,PF3D7_0308200,PF3D7_0317000,PF3D7_0317600,PF3D7_0319600,PF3D7_0320300,PF3D7_0320800,PF3D7_0322000,PF3D7_0406100,PF3D7_0413600,PF3D7_0413700,PF3D7_0413900,PF3D7_0417200,PF3D7_0418200,PF3D7_0422400,PF3D7_0500800,PF3D7_0…	PF3D7_0110700,PF3D7_0112000,PF3D7_0206700,PF3D7_0212300,PF3D7_0214000,PF3D7_0306800,PF3D7_0308200,PF3D7_0320300,PF3D7_0322000,PF3D7_0500800,PF3D7_0513300,PF3D7_0608700,PF3D7_0610800,PF3D7_0621200,PF3D7_0627500,PF3D7_0708400,PF3D7_0708800,PF3D7_0716800,PF3D7_0801000,PF3D7_0802000,PF3D7_0802200,PF3D7_0810600,PF3D7_0810800,PF3D7_0831700,PF3D7_0903200,PF3D7_0906500,PF3D7_0918900,PF3D7_0920800,PF3D7_0…	PF3D7_0207600,PF3D7_0302200,PF3D7_0504600,PF3D7_0512600,PF3D7_0527000,PF3D7_0618500,PF3D7_0628100,PF3D7_0714000,PF3D7_0822600,PF3D7_0905400,PF3D7_0917900,PF3D7_0929400,PF3D7_0930300,PF3D7_0934800,PF3D7_1008400,PF3D7_1110700,PF3D7_1115600,PF3D7_1145400,PF3D7_1211700,PF3D7_1230700,PF3D7_1235500,PF3D7_1244600,PF3D7_1248900,PF3D7_1252100,PF3D7_1311500,PF3D7_1361100,PF3D7_1410400,PF3D7_1414400,PF3D7_1…	PF3D7_0102900,PF3D7_0110700,PF3D7_0205900,PF3D7_0206700,PF3D7_0209800,PF3D7_0211800,PF3D7_0212300,PF3D7_0213100,PF3D7_0214000,PF3D7_0215700,PF3D7_0218000,PF3D7_0304400,PF3D7_0306800,PF3D7_0307200,PF3D7_0308200,PF3D7_0317600,PF3D7_0319600,PF3D7_0320300,PF3D7_0322000,PF3D7_0322900,PF3D7_0413900,PF3D7_0418200,PF3D7_0422400,PF3D7_0500800,PF3D7_0507100,PF3D7_0511000,PF3D7_0512000,PF3D7_0513300,PF3D7_0…	PF3D7_0109100,PF3D7_0111500,PF3D7_0302200,PF3D7_0406400,PF3D7_0605100,PF3D7_0610400,PF3D7_0624600,PF3D7_0628100,PF3D7_0717500,PF3D7_0905400,PF3D7_0929400,PF3D7_0930300,PF3D7_0934800,PF3D7_1020100,PF3D7_1110700,PF3D7_1127600,PF3D7_1244100,PF3D7_1248900,PF3D7_1252100,PF3D7_1316600,PF3D7_1342100,PF3D7_1344100,PF3D7_1347700,PF3D7_1349100,PF3D7_1361100,PF3D7_1407000,PF3D7_1410400,PF3D7_1414400,PF3D7_1…
RNA binding	3.66073e-06	0.00138194	0.742616	NA	RNA binding	-1.99193	-1.62433	1.31569	NA		PF3D7_0211900,PF3D7_0219500,PF3D7_0406800,PF3D7_0417100,PF3D7_0417200,PF3D7_0419300,PF3D7_0504400,PF3D7_0510100,PF3D7_0513200,PF3D7_0827500,PF3D7_0906000,PF3D7_1112300,PF3D7_1302100,PF3D7_1314200,PF3D7_1325500,PF3D7_1333900,PF3D7_1475200	PF3D7_0302800,PF3D7_0308900,PF3D7_0319500,PF3D7_0405400,PF3D7_0516200,PF3D7_0516300,PF3D7_0517300,PF3D7_0520000,PF3D7_0522900,PF3D7_0602100,PF3D7_0605100,PF3D7_0615700,PF3D7_0621300,PF3D7_0623600,PF3D7_0627900,PF3D7_0630900,PF3D7_0721300,PF3D7_0721600,PF3D7_0728000,PF3D7_0812700,PF3D7_0814200,PF3D7_0914000,PF3D7_1003800,PF3D7_1010200,PF3D7_1011800,PF3D7_1105400,PF3D7_1107300,PF3D7_1119300,PF3D7_1…	PF3D7_0406800,PF3D7_0417100,PF3D7_0419300,PF3D7_0820900,PF3D7_0927200,PF3D7_1024400,PF3D7_1126800,PF3D7_1302100,PF3D7_1445500	PF3D7_0209800,PF3D7_0218300,PF3D7_0405400,PF3D7_0416000,PF3D7_0417200,PF3D7_0504400,PF3D7_0510100,PF3D7_0517700,PF3D7_0519000,PF3D7_0520000,PF3D7_0525600,PF3D7_0621300,PF3D7_0624200,PF3D7_0624600,PF3D7_0630900,PF3D7_0716000,PF3D7_0721300,PF3D7_0721600,PF3D7_0730100,PF3D7_0812700,PF3D7_0814200,PF3D7_0827000,PF3D7_0906000,PF3D7_0909900,PF3D7_0914000,PF3D7_1002400,PF3D7_1003800,PF3D7_1006200,PF3D7_1…	PF3D7_0111800,PF3D7_0208200,PF3D7_0516300,PF3D7_0519000,PF3D7_0602100,PF3D7_0621300,PF3D7_0630900,PF3D7_0721300,PF3D7_0730100,PF3D7_0827000,PF3D7_0906000,PF3D7_0914000,PF3D7_1008800,PF3D7_1010200,PF3D7_1015500,PF3D7_1123900,PF3D7_1129400,PF3D7_1139100,PF3D7_1302100,PF3D7_1319300,PF3D7_1347500,PF3D7_1405900,PF3D7_1407100,PF3D7_1409800,PF3D7_1417500,PF3D7_1457300	PF3D7_0419300,PF3D7_0820900,PF3D7_1024400,PF3D7_1035900,PF3D7_1358600	PF3D7_0111800,PF3D7_0209800,PF3D7_0211900,PF3D7_0218500,PF3D7_0319500,PF3D7_0419300,PF3D7_0511500,PF3D7_0516200,PF3D7_0516300,PF3D7_0517300,PF3D7_0517700,PF3D7_0520000,PF3D7_0525600,PF3D7_0621300,PF3D7_0624200,PF3D7_0716000,PF3D7_0721300,PF3D7_0721600,PF3D7_0728000,PF3D7_0812700,PF3D7_0814200,PF3D7_0819000,PF3D7_0820100,PF3D7_0820900,PF3D7_0827000,PF3D7_0933900,PF3D7_1003800,PF3D7_1006200,PF3D7_1…	PF3D7_0605100,PF3D7_0624600,PF3D7_0908700,PF3D7_0927200,PF3D7_0927600,PF3D7_1035900,PF3D7_1358600
RNA binding proteins	1.34068e-07	1.42235e-08	0.822288	1	RNA binding proteins	-2.03605	-2.19607	1.11582	-0.803338		PF3D7_0315600,PF3D7_0417100,PF3D7_0504400,PF3D7_0510100,PF3D7_0604800,PF3D7_0623400,PF3D7_0628900,PF3D7_0707800,PF3D7_0811900,PF3D7_0818100,PF3D7_1024600,PF3D7_1107100,PF3D7_1207200,PF3D7_1359600,PF3D7_1360900,PF3D7_1468400	PF3D7_0218400,PF3D7_0302800,PF3D7_0310500,PF3D7_0319500,PF3D7_0405400,PF3D7_0408300,PF3D7_0422500,PF3D7_0516600,PF3D7_0517300,PF3D7_0518500,PF3D7_0522900,PF3D7_0527900,PF3D7_0602100,PF3D7_0605100,PF3D7_0615700,PF3D7_0621300,PF3D7_0623100,PF3D7_0623600,PF3D7_0630900,PF3D7_0703500,PF3D7_0721300,PF3D7_0812700,PF3D7_0814200,PF3D7_0821300,PF3D7_0917600,PF3D7_1004400,PF3D7_1011800,PF3D7_1022400,PF3D7_1…	PF3D7_0205700,PF3D7_0315600,PF3D7_0414500,PF3D7_0417100,PF3D7_0623400,PF3D7_0818100,PF3D7_1019300,PF3D7_1107100,PF3D7_1126800,PF3D7_1438800,PF3D7_1468400	PF3D7_0103600,PF3D7_0209800,PF3D7_0218400,PF3D7_0320800,PF3D7_0405400,PF3D7_0416000,PF3D7_0422500,PF3D7_0503300,PF3D7_0504200,PF3D7_0504400,PF3D7_0508700,PF3D7_0510100,PF3D7_0515000,PF3D7_0516600,PF3D7_0517700,PF3D7_0518100,PF3D7_0525000,PF3D7_0621300,PF3D7_0623100,PF3D7_0623700,PF3D7_0628900,PF3D7_0629400,PF3D7_0630900,PF3D7_0703500,PF3D7_0716000,PF3D7_0721300,PF3D7_0810600,PF3D7_0812500,PF3D7_0…	PF3D7_0208200,PF3D7_0218400,PF3D7_0411400,PF3D7_0418700,PF3D7_0602100,PF3D7_0604800,PF3D7_0621300,PF3D7_0628900,PF3D7_0629400,PF3D7_0630900,PF3D7_0721300,PF3D7_0810600,PF3D7_0827000,PF3D7_0903400,PF3D7_0906600,PF3D7_0907600,PF3D7_1004400,PF3D7_1022000,PF3D7_1139100,PF3D7_1217200,PF3D7_1226500,PF3D7_1241800,PF3D7_1251500,PF3D7_1302700,PF3D7_1330800,PF3D7_1332700,PF3D7_1347500,PF3D7_1405900,PF3D7_1…	PF3D7_1008600,PF3D7_1019300,PF3D7_1310700,PF3D7_1358600,PF3D7_1468400	PF3D7_0209800,PF3D7_0218400,PF3D7_0311100,PF3D7_0319500,PF3D7_0422700,PF3D7_0503300,PF3D7_0517300,PF3D7_0517700,PF3D7_0621300,PF3D7_0623100,PF3D7_0628900,PF3D7_0629400,PF3D7_0716000,PF3D7_0721300,PF3D7_0810600,PF3D7_0812500,PF3D7_0812700,PF3D7_0814200,PF3D7_0815600,PF3D7_0820100,PF3D7_0827000,PF3D7_0906600,PF3D7_0917600,PF3D7_0929200,PF3D7_0933000,PF3D7_0935000,PF3D7_1004400,PF3D7_1006200,PF3D7_1…	PF3D7_0409800,PF3D7_0418700,PF3D7_0605100,PF3D7_0818100,PF3D7_1107100,PF3D7_1310700,PF3D7_1358600,PF3D7_1438800,PF3D7_1450400,PF3D7_1468400
Rhoptry neck and bulb proteins during and after invasion	0.000191642	0.00483762	0.000109857	0.00533752	Rhoptry neck and bulb proteins during and after invasion	2.24726	1.74766	-1.73548	-1.37083		PF3D7_0203000,PF3D7_0214900,PF3D7_0220800,PF3D7_0302200,PF3D7_0302500,PF3D7_0402300,PF3D7_0405900,PF3D7_0414900,PF3D7_0424200,PF3D7_0501500,PF3D7_0501600,PF3D7_0613300,PF3D7_0707300,PF3D7_0722200,PF3D7_0817700,PF3D7_0831600,PF3D7_0905400,PF3D7_0929400,PF3D7_0935800,PF3D7_1116000,PF3D7_1252100,PF3D7_1335300,PF3D7_1335400,PF3D7_1410400,PF3D7_1452000	PF3D7_0318100	PF3D7_0214900,PF3D7_0220800,PF3D7_0302200,PF3D7_0302500,PF3D7_0405900,PF3D7_0414900,PF3D7_0419700,PF3D7_0423400,PF3D7_0501500,PF3D7_0501600,PF3D7_0613300,PF3D7_0707300,PF3D7_0722200,PF3D7_0817700,PF3D7_0831600,PF3D7_0905400,PF3D7_0929400,PF3D7_0935800,PF3D7_1116000,PF3D7_1252100,PF3D7_1320000,PF3D7_1410400,PF3D7_1452000	PF3D7_0318100,PF3D7_1366400		PF3D7_0203000,PF3D7_0214900,PF3D7_0220800,PF3D7_0302200,PF3D7_0302500,PF3D7_0405900,PF3D7_0414900,PF3D7_0419700,PF3D7_0423400,PF3D7_0501500,PF3D7_0501600,PF3D7_0613300,PF3D7_0707300,PF3D7_0722200,PF3D7_0817700,PF3D7_0831600,PF3D7_0905400,PF3D7_0929400,PF3D7_0935800,PF3D7_1116000,PF3D7_1252100,PF3D7_1410400,PF3D7_1452000	PF3D7_0318100	PF3D7_0203000,PF3D7_0214900,PF3D7_0220800,PF3D7_0302200,PF3D7_0302500,PF3D7_0402300,PF3D7_0405900,PF3D7_0414900,PF3D7_0419700,PF3D7_0423400,PF3D7_0424100,PF3D7_0424200,PF3D7_0501500,PF3D7_0501600,PF3D7_0613300,PF3D7_0707300,PF3D7_0722200,PF3D7_0817700,PF3D7_0831600,PF3D7_0905400,PF3D7_0929400,PF3D7_0935800,PF3D7_1116000,PF3D7_1252100,PF3D7_1335300,PF3D7_1335400,PF3D7_1410400,PF3D7_1452000
Ribosomal structure	1.86308e-08	1.42235e-08	1	3.57076e-05	Ribosomal structure	-2.84521	-2.35611	0.825303	2.07647		PF3D7_0406800	PF3D7_0217800,PF3D7_0304400,PF3D7_0306900,PF3D7_0307100,PF3D7_0309600,PF3D7_0316800,PF3D7_0317600,PF3D7_0322900,PF3D7_0415900,PF3D7_0422400,PF3D7_0507100,PF3D7_0516200,PF3D7_0516900,PF3D7_0517000,PF3D7_0520000,PF3D7_0614500,PF3D7_0618300,PF3D7_0705700,PF3D7_0706400,PF3D7_0710600,PF3D7_0719600,PF3D7_0719700,PF3D7_0721600,PF3D7_0813900,PF3D7_0814000,PF3D7_1004000,PF3D7_1019400,PF3D7_1026800,PF3D7_1…	PF3D7_0406800	PF3D7_0217800,PF3D7_0219200,PF3D7_0304400,PF3D7_0306900,PF3D7_0307100,PF3D7_0309600,PF3D7_0312800,PF3D7_0316800,PF3D7_0317600,PF3D7_0415900,PF3D7_0422400,PF3D7_0507100,PF3D7_0516900,PF3D7_0517000,PF3D7_0519400,PF3D7_0520000,PF3D7_0614500,PF3D7_0618300,PF3D7_0705700,PF3D7_0710600,PF3D7_0719600,PF3D7_0719700,PF3D7_0721600,PF3D7_0813900,PF3D7_0814000,PF3D7_0821700,PF3D7_0903900,PF3D7_1003500,PF3D7_1…	PF3D7_0506100,PF3D7_1426000		PF3D7_0217800,PF3D7_0219200,PF3D7_0304400,PF3D7_0306900,PF3D7_0307100,PF3D7_0307200,PF3D7_0309600,PF3D7_0312800,PF3D7_0316800,PF3D7_0317600,PF3D7_0322900,PF3D7_0415900,PF3D7_0422400,PF3D7_0503800,PF3D7_0506100,PF3D7_0507100,PF3D7_0516200,PF3D7_0516900,PF3D7_0517000,PF3D7_0519400,PF3D7_0520000,PF3D7_0611700,PF3D7_0614500,PF3D7_0618300,PF3D7_0705700,PF3D7_0706400,PF3D7_0710600,PF3D7_0719600,PF3D7_0…
Rosette formation between normal and infected RBC	3.81825e-06	1.42235e-08	2.58272e-07	1	Rosette formation between normal and infected RBC	1.83301	1.84896	1.90624	-0.629762		PF3D7_0100300,PF3D7_0100800,PF3D7_0100900,PF3D7_0114400,PF3D7_0115600,PF3D7_0200500,PF3D7_0222600,PF3D7_0300700,PF3D7_0300900,PF3D7_0314800,PF3D7_0323900,PF3D7_0400400,PF3D7_0400500,PF3D7_0400900,PF3D7_0401000,PF3D7_0402500,PF3D7_0413200,PF3D7_0413400,PF3D7_0420700,PF3D7_0420900,PF3D7_0421300,PF3D7_0421500,PF3D7_0425500,PF3D7_0425700,PF3D7_0425800,PF3D7_0532700,PF3D7_0533000,PF3D7_0600100,PF3D7_0…	PF3D7_0100100,PF3D7_0115700,PF3D7_0200100,PF3D7_0223500,PF3D7_0300100,PF3D7_0302300,PF3D7_0324900,PF3D7_0400100,PF3D7_0401600,PF3D7_0412700,PF3D7_0421100,PF3D7_0500100,PF3D7_0601400,PF3D7_0631200,PF3D7_0632800,PF3D7_0700100,PF3D7_0733000,PF3D7_0800100,PF3D7_0833500,PF3D7_0900100,PF3D7_0937800,PF3D7_1000100,PF3D7_1041300,PF3D7_1200100,PF3D7_1200400,PF3D7_1219300,PF3D7_1219400,PF3D7_1240900,PF3D7_1…	PF3D7_0100300,PF3D7_0100400,PF3D7_0100900,PF3D7_0114400,PF3D7_0114600,PF3D7_0114700,PF3D7_0115600,PF3D7_0223100,PF3D7_0223400,PF3D7_0300200,PF3D7_0300900,PF3D7_0314800,PF3D7_0323900,PF3D7_0400400,PF3D7_0400500,PF3D7_0400900,PF3D7_0402500,PF3D7_0402700,PF3D7_0412400,PF3D7_0412700,PF3D7_0412900,PF3D7_0413400,PF3D7_0420700,PF3D7_0420900,PF3D7_0421300,PF3D7_0421500,PF3D7_0425500,PF3D7_0425700,PF3D7_0…	PF3D7_0100100,PF3D7_0100200,PF3D7_0200100,PF3D7_0300100,PF3D7_0324800,PF3D7_0324900,PF3D7_0400100,PF3D7_0500100,PF3D7_0631900,PF3D7_1000100,PF3D7_1000600,PF3D7_1200100,PF3D7_1200500,PF3D7_1373500,PF3D7_1400100,PF3D7_1400200,PF3D7_1479500	PF3D7_0114400,PF3D7_0114600,PF3D7_0115600,PF3D7_0223100,PF3D7_0300900,PF3D7_0400400,PF3D7_0401600,PF3D7_0402500,PF3D7_0412400,PF3D7_0420700,PF3D7_0421300,PF3D7_0421500,PF3D7_0425500,PF3D7_0425800,PF3D7_0532700,PF3D7_0532900,PF3D7_0533000,PF3D7_0533100,PF3D7_0600200,PF3D7_0600300,PF3D7_0617600,PF3D7_0631900,PF3D7_0632500,PF3D7_0711700,PF3D7_0712600,PF3D7_0713300,PF3D7_0808600,PF3D7_0808900,PF3D7_0…	PF3D7_0100100,PF3D7_0100200,PF3D7_0115700,PF3D7_0223500,PF3D7_0300100,PF3D7_0314800,PF3D7_0324800,PF3D7_0324900,PF3D7_0400100,PF3D7_0500100,PF3D7_0617400,PF3D7_0632800,PF3D7_0733000,PF3D7_0800100,PF3D7_0805200,PF3D7_0808700,PF3D7_0833500,PF3D7_1000100,PF3D7_1200100,PF3D7_1200400,PF3D7_1200500,PF3D7_1240300,PF3D7_1240900,PF3D7_1255200,PF3D7_1373500,PF3D7_1400100,PF3D7_1400200	PF3D7_0114600,PF3D7_0115600,PF3D7_0223100,PF3D7_0223400,PF3D7_0300900,PF3D7_0401600,PF3D7_0402500,PF3D7_0420700,PF3D7_0421300,PF3D7_0421500,PF3D7_0425500,PF3D7_0425800,PF3D7_0532700,PF3D7_0532900,PF3D7_0533000,PF3D7_0600200,PF3D7_0600300,PF3D7_0617600,PF3D7_0617700,PF3D7_0632500,PF3D7_0711700,PF3D7_0712600,PF3D7_0713300,PF3D7_0732900,PF3D7_0800300,PF3D7_0808600,PF3D7_0808800,PF3D7_0808900,PF3D7_0…	PF3D7_0100100,PF3D7_0100200,PF3D7_0115700,PF3D7_0223500,PF3D7_0300100,PF3D7_0314800,PF3D7_0324800,PF3D7_0324900,PF3D7_0400100,PF3D7_0400300,PF3D7_0425900,PF3D7_0426000,PF3D7_0500100,PF3D7_0500600,PF3D7_0617400,PF3D7_0632800,PF3D7_0700100,PF3D7_0712000,PF3D7_0733000,PF3D7_0800100,PF3D7_0800200,PF3D7_0805200,PF3D7_0808700,PF3D7_0832100,PF3D7_0833400,PF3D7_0833500,PF3D7_1000100,PF3D7_1041200,PF3D7_1…
S-Glutathionylated proteins	1.86308e-08	NA	0.816297	1	S-Glutathionylated proteins	-2.23745	NA	-1.14795	-0.753274		PF3D7_0108000,PF3D7_0111500,PF3D7_0207600,PF3D7_0207700,PF3D7_0207800,PF3D7_0302500,PF3D7_0305600,PF3D7_0316300,PF3D7_0417200,PF3D7_0501500,PF3D7_0501600,PF3D7_0503400,PF3D7_0509100,PF3D7_0512600,PF3D7_0513800,PF3D7_0623900,PF3D7_0802200,PF3D7_0802800,PF3D7_0807300,PF3D7_0820700,PF3D7_0902800,PF3D7_0904800,PF3D7_0905400,PF3D7_0919400,PF3D7_0927300,PF3D7_0930300,PF3D7_0935800,PF3D7_1015800,PF3D7_1…	PF3D7_0206700,PF3D7_0211800,PF3D7_0213100,PF3D7_0306300,PF3D7_0307100,PF3D7_0308200,PF3D7_0309600,PF3D7_0317000,PF3D7_0319600,PF3D7_0323000,PF3D7_0406100,PF3D7_0406400,PF3D7_0419600,PF3D7_0422400,PF3D7_0422500,PF3D7_0507600,PF3D7_0510200,PF3D7_0511800,PF3D7_0512200,PF3D7_0512700,PF3D7_0516200,PF3D7_0517000,PF3D7_0517400,PF3D7_0520900,PF3D7_0524400,PF3D7_0527100,PF3D7_0527500,PF3D7_0608500,PF3D7_0…	PF3D7_0207600,PF3D7_0207700,PF3D7_0207800,PF3D7_0302500,PF3D7_0316300,PF3D7_0501300,PF3D7_0501500,PF3D7_0501600,PF3D7_0509100,PF3D7_0802800,PF3D7_0820700,PF3D7_0902800,PF3D7_0905400,PF3D7_0919400,PF3D7_0927300,PF3D7_0930300,PF3D7_0934800,PF3D7_0935800,PF3D7_1018200,PF3D7_1027300,PF3D7_1127100,PF3D7_1134100,PF3D7_1223100,PF3D7_1312600,PF3D7_1335100,PF3D7_1344200,PF3D7_1410400	PF3D7_0104400,PF3D7_0108000,PF3D7_0109400,PF3D7_0110700,PF3D7_0111500,PF3D7_0211800,PF3D7_0213100,PF3D7_0306300,PF3D7_0307100,PF3D7_0308200,PF3D7_0309600,PF3D7_0317000,PF3D7_0319600,PF3D7_0322000,PF3D7_0406100,PF3D7_0417200,PF3D7_0422400,PF3D7_0422500,PF3D7_0424600,PF3D7_0500800,PF3D7_0512200,PF3D7_0512700,PF3D7_0513300,PF3D7_0514600,PF3D7_0517000,PF3D7_0517400,PF3D7_0520900,PF3D7_0523000,PF3D7_0…	PF3D7_0102200,PF3D7_0110700,PF3D7_0112000,PF3D7_0206700,PF3D7_0308200,PF3D7_0322000,PF3D7_0424600,PF3D7_0500800,PF3D7_0512200,PF3D7_0512700,PF3D7_0513300,PF3D7_0523000,PF3D7_0602200,PF3D7_0610800,PF3D7_0621200,PF3D7_0622800,PF3D7_0627500,PF3D7_0708400,PF3D7_0708800,PF3D7_0716800,PF3D7_0720400,PF3D7_0802200,PF3D7_0810800,PF3D7_0903200,PF3D7_0903400,PF3D7_0906600,PF3D7_0907700,PF3D7_0920800,PF3D7_0…	PF3D7_0207600,PF3D7_0207700,PF3D7_0207800,PF3D7_0302500,PF3D7_0316300,PF3D7_0320900,PF3D7_0501500,PF3D7_0501600,PF3D7_0503400,PF3D7_0512600,PF3D7_0714000,PF3D7_0802800,PF3D7_0905400,PF3D7_0917900,PF3D7_0919400,PF3D7_0927300,PF3D7_0930300,PF3D7_0934800,PF3D7_0935800,PF3D7_1018200,PF3D7_1020900,PF3D7_1027300,PF3D7_1105100,PF3D7_1108700,PF3D7_1115600,PF3D7_1134100,PF3D7_1211800,PF3D7_1223100,PF3D7_1…	PF3D7_0105700,PF3D7_0109400,PF3D7_0110600,PF3D7_0110700,PF3D7_0206700,PF3D7_0207700,PF3D7_0211800,PF3D7_0213100,PF3D7_0305700,PF3D7_0306300,PF3D7_0307100,PF3D7_0308200,PF3D7_0309600,PF3D7_0317800,PF3D7_0319600,PF3D7_0322000,PF3D7_0422400,PF3D7_0424600,PF3D7_0500800,PF3D7_0507600,PF3D7_0512700,PF3D7_0513300,PF3D7_0513800,PF3D7_0514600,PF3D7_0516200,PF3D7_0517000,PF3D7_0517400,PF3D7_0520900,PF3D7_0…	PF3D7_0102200,PF3D7_0111500,PF3D7_0207800,PF3D7_0302500,PF3D7_0406400,PF3D7_0501500,PF3D7_0501600,PF3D7_0802800,PF3D7_0905400,PF3D7_0930300,PF3D7_0934800,PF3D7_0935800,PF3D7_1018200,PF3D7_1020900,PF3D7_1027300,PF3D7_1105000,PF3D7_1105100,PF3D7_1211800,PF3D7_1211900,PF3D7_1223100,PF3D7_1246200,PF3D7_1312600,PF3D7_1335100,PF3D7_1344100,PF3D7_1401800,PF3D7_1410400,PF3D7_1446600
S-nitrosylated proteins	1.86308e-08	0.0010488	0.964603	1	S-nitrosylated proteins	-2.40551	-1.63759	-0.958352	-0.632811		PF3D7_0107000,PF3D7_0207600,PF3D7_0303700,PF3D7_0305600,PF3D7_0417200,PF3D7_0610400,PF3D7_0613800,PF3D7_0707300,PF3D7_0802200,PF3D7_0805700,PF3D7_0807300,PF3D7_0808300,PF3D7_0904800,PF3D7_0905400,PF3D7_0929400,PF3D7_0930300,PF3D7_0932200,PF3D7_1027700,PF3D7_1031200,PF3D7_1124600,PF3D7_1211700,PF3D7_1223100,PF3D7_1235600,PF3D7_1239200,PF3D7_1317100,PF3D7_1355100,PF3D7_1356300,PF3D7_1361900,PF3D7_1…	PF3D7_0213100,PF3D7_0306200,PF3D7_0306300,PF3D7_0306800,PF3D7_0307100,PF3D7_0308200,PF3D7_0309600,PF3D7_0319600,PF3D7_0406100,PF3D7_0406400,PF3D7_0413600,PF3D7_0419600,PF3D7_0505800,PF3D7_0511000,PF3D7_0511800,PF3D7_0512000,PF3D7_0517000,PF3D7_0517400,PF3D7_0520900,PF3D7_0527100,PF3D7_0527500,PF3D7_0532300,PF3D7_0605100,PF3D7_0607000,PF3D7_0608500,PF3D7_0608800,PF3D7_0610800,PF3D7_0621200,PF3D7_0…	PF3D7_0107000,PF3D7_0207600,PF3D7_0532300,PF3D7_0613800,PF3D7_0707300,PF3D7_0805700,PF3D7_0808300,PF3D7_0905400,PF3D7_0929400,PF3D7_0930300,PF3D7_0932200,PF3D7_1027300,PF3D7_1027700,PF3D7_1031200,PF3D7_1211700,PF3D7_1223100,PF3D7_1344200,PF3D7_1410400	PF3D7_0109400,PF3D7_0110700,PF3D7_0209800,PF3D7_0213100,PF3D7_0303700,PF3D7_0306200,PF3D7_0306300,PF3D7_0306800,PF3D7_0307100,PF3D7_0308200,PF3D7_0309600,PF3D7_0319600,PF3D7_0320300,PF3D7_0322000,PF3D7_0406100,PF3D7_0413600,PF3D7_0413900,PF3D7_0417200,PF3D7_0500800,PF3D7_0505800,PF3D7_0511000,PF3D7_0513300,PF3D7_0517000,PF3D7_0517400,PF3D7_0520900,PF3D7_0525100,PF3D7_0527100,PF3D7_0527500,PF3D7_0…	PF3D7_0110700,PF3D7_0306200,PF3D7_0306800,PF3D7_0308200,PF3D7_0320300,PF3D7_0322000,PF3D7_0500800,PF3D7_0513300,PF3D7_0532300,PF3D7_0602200,PF3D7_0610800,PF3D7_0621200,PF3D7_0622800,PF3D7_0627500,PF3D7_0708400,PF3D7_0708800,PF3D7_0716800,PF3D7_0802000,PF3D7_0802200,PF3D7_0903200,PF3D7_0918900,PF3D7_0920800,PF3D7_0922500,PF3D7_1012400,PF3D7_1012600,PF3D7_1015200,PF3D7_1015600,PF3D7_1015900,PF3D7_1…	PF3D7_0107000,PF3D7_0207600,PF3D7_0320900,PF3D7_0527000,PF3D7_0613800,PF3D7_0707300,PF3D7_0805700,PF3D7_0808300,PF3D7_0905400,PF3D7_0917900,PF3D7_0929400,PF3D7_0930300,PF3D7_0932200,PF3D7_1008400,PF3D7_1027300,PF3D7_1027700,PF3D7_1031200,PF3D7_1115600,PF3D7_1211700,PF3D7_1211800,PF3D7_1223100,PF3D7_1224500,PF3D7_1246200,PF3D7_1410400,PF3D7_1446600	PF3D7_0109400,PF3D7_0110600,PF3D7_0110700,PF3D7_0209800,PF3D7_0213100,PF3D7_0306300,PF3D7_0306800,PF3D7_0307100,PF3D7_0308200,PF3D7_0309600,PF3D7_0317800,PF3D7_0319600,PF3D7_0320300,PF3D7_0322000,PF3D7_0413900,PF3D7_0500800,PF3D7_0511000,PF3D7_0512000,PF3D7_0513300,PF3D7_0517000,PF3D7_0517400,PF3D7_0520900,PF3D7_0527500,PF3D7_0528700,PF3D7_0532100,PF3D7_0532300,PF3D7_0607000,PF3D7_0608800,PF3D7_0…	PF3D7_0406400,PF3D7_0605100,PF3D7_0610400,PF3D7_0613800,PF3D7_0624600,PF3D7_0707300,PF3D7_0905400,PF3D7_0929400,PF3D7_0930300,PF3D7_0932200,PF3D7_1027300,PF3D7_1031200,PF3D7_1105000,PF3D7_1211800,PF3D7_1223100,PF3D7_1246200,PF3D7_1356300,PF3D7_1410400,PF3D7_1436300,PF3D7_1446600
Single Gene/enzyme deletions predicted to cause impairment of metabolic networks	0.152025	8.51468e-05	0.996812	1	Single Gene/enzyme deletions predicted to cause impairment of metabolic networks	-1.44712	-1.75149	0.902991	-0.885664		PF3D7_0106900,PF3D7_0211400,PF3D7_0417200,PF3D7_0503100,PF3D7_0513600,PF3D7_0530200,PF3D7_0604700,PF3D7_0624700,PF3D7_0626300,PF3D7_0628300,PF3D7_0630700,PF3D7_0916000,PF3D7_0919600,PF3D7_0920500,PF3D7_0922400,PF3D7_0924300,PF3D7_0927300,PF3D7_1015800,PF3D7_1017200,PF3D7_1022800,PF3D7_1023200,PF3D7_1026900,PF3D7_1132800,PF3D7_1236800,PF3D7_1251300,PF3D7_1252200,PF3D7_1312600,PF3D7_1314200,PF3D7_1…	PF3D7_0206700,PF3D7_0320500,PF3D7_0322100,PF3D7_0508300,PF3D7_0512700,PF3D7_0520900,PF3D7_0603300,PF3D7_0610800,PF3D7_0616000,PF3D7_0801800,PF3D7_0802000,PF3D7_0810800,PF3D7_0906500,PF3D7_0913300,PF3D7_0918900,PF3D7_0920800,PF3D7_0922500,PF3D7_0926700,PF3D7_1012400,PF3D7_1015900,PF3D7_1037100,PF3D7_1107900,PF3D7_1113700,PF3D7_1129000,PF3D7_1142400,PF3D7_1147500,PF3D7_1308200,PF3D7_1308900,PF3D7_1…	PF3D7_0615100,PF3D7_0624700,PF3D7_0626300,PF3D7_0704500,PF3D7_0705500,PF3D7_0816100,PF3D7_0916000,PF3D7_0920500,PF3D7_0922400,PF3D7_0927300,PF3D7_1010300,PF3D7_1017200,PF3D7_1132800,PF3D7_1236800,PF3D7_1238600,PF3D7_1252200,PF3D7_1303500,PF3D7_1312600,PF3D7_1325200,PF3D7_1360500,PF3D7_1362500,PF3D7_1365600,PF3D7_1404600,PF3D7_1427100,PF3D7_1435300,PF3D7_1439400	PF3D7_0104400,PF3D7_0405700,PF3D7_0417200,PF3D7_0512700,PF3D7_0513300,PF3D7_0513600,PF3D7_0520600,PF3D7_0520900,PF3D7_0602500,PF3D7_0603300,PF3D7_0610800,PF3D7_0616000,PF3D7_0623000,PF3D7_0624000,PF3D7_0628300,PF3D7_0629100,PF3D7_0717900,PF3D7_0801800,PF3D7_0802000,PF3D7_0810800,PF3D7_0906500,PF3D7_0918900,PF3D7_0920800,PF3D7_0922500,PF3D7_0923800,PF3D7_0926700,PF3D7_1012400,PF3D7_1012600,PF3D7_1…	PF3D7_0206300,PF3D7_0206700,PF3D7_0405700,PF3D7_0512700,PF3D7_0513300,PF3D7_0520600,PF3D7_0603300,PF3D7_0610800,PF3D7_0717900,PF3D7_0802000,PF3D7_0810800,PF3D7_0906500,PF3D7_0918900,PF3D7_0920800,PF3D7_0922400,PF3D7_0922500,PF3D7_1012400,PF3D7_1012600,PF3D7_1015900,PF3D7_1029600,PF3D7_1037100,PF3D7_1104800,PF3D7_1308200,PF3D7_1324900,PF3D7_1342800,PF3D7_1344800,PF3D7_1349400,PF3D7_1360500,PF3D7_1…	PF3D7_0629300,PF3D7_0704500,PF3D7_0816100,PF3D7_0916000,PF3D7_0927300,PF3D7_1107900,PF3D7_1132800,PF3D7_1236800,PF3D7_1238600,PF3D7_1252200,PF3D7_1303500,PF3D7_1426700,PF3D7_1439400	PF3D7_0110600,PF3D7_0206300,PF3D7_0206700,PF3D7_0322100,PF3D7_0405700,PF3D7_0508300,PF3D7_0512700,PF3D7_0513300,PF3D7_0513600,PF3D7_0520600,PF3D7_0520900,PF3D7_0603300,PF3D7_0610800,PF3D7_0615100,PF3D7_0704700,PF3D7_0717900,PF3D7_0801800,PF3D7_0802000,PF3D7_0810800,PF3D7_0913300,PF3D7_0920800,PF3D7_0922500,PF3D7_0924300,PF3D7_0926700,PF3D7_1012400,PF3D7_1012500,PF3D7_1012600,PF3D7_1015900,PF3D7_1…	PF3D7_0320500,PF3D7_0625000,PF3D7_0628300,PF3D7_0629300,PF3D7_0704500,PF3D7_0705500,PF3D7_0802500,PF3D7_0816100,PF3D7_0916000,PF3D7_0920500,PF3D7_0924000,PF3D7_1010300,PF3D7_1015000,PF3D7_1122800,PF3D7_1123100,PF3D7_1132800,PF3D7_1140000,PF3D7_1238600,PF3D7_1252200,PF3D7_1303500,PF3D7_1312600,PF3D7_1316600,PF3D7_1327600,PF3D7_1331000,PF3D7_1332600,PF3D7_1349300,PF3D7_1365600,PF3D7_1401800,PF3D7_1…
Splicing and non-sense-mediated decay factors	4.65106e-06	0.00052012	0.843785	0.429109	Splicing and non-sense-mediated decay factors	-2.2192	-1.96231	1.10006	1.54615			PF3D7_0218700,PF3D7_0302000,PF3D7_0308600,PF3D7_0308900,PF3D7_0403700,PF3D7_0405400,PF3D7_0409100,PF3D7_0422500,PF3D7_0517300,PF3D7_0518500,PF3D7_0614400,PF3D7_0623600,PF3D7_0722500,PF3D7_0812700,PF3D7_0829300,PF3D7_0909800,PF3D7_0925800,PF3D7_1003800,PF3D7_1015100,PF3D7_1022400,PF3D7_1030100,PF3D7_1031600,PF3D7_1033600,PF3D7_1110200,PF3D7_1119300,PF3D7_1126900,PF3D7_1220100,PF3D7_1306900,PF3D7_1…		PF3D7_0209800,PF3D7_0302000,PF3D7_0308600,PF3D7_0405400,PF3D7_0409100,PF3D7_0422500,PF3D7_0503300,PF3D7_0508700,PF3D7_0522800,PF3D7_0528700,PF3D7_0610100,PF3D7_0812700,PF3D7_0829300,PF3D7_0925800,PF3D7_1003800,PF3D7_1005500,PF3D7_1018600,PF3D7_1030100,PF3D7_1033600,PF3D7_1110200,PF3D7_1119300,PF3D7_1123900,PF3D7_1234800,PF3D7_1325000,PF3D7_1367100,PF3D7_1461600,PF3D7_1468800,PF3D7_1474500	PF3D7_1018600,PF3D7_1123900		PF3D7_0209800,PF3D7_0218500,PF3D7_0308600,PF3D7_0503300,PF3D7_0517300,PF3D7_0528700,PF3D7_0804800,PF3D7_0812700,PF3D7_0822300,PF3D7_0909800,PF3D7_0935000,PF3D7_1003800,PF3D7_1022400,PF3D7_1033600,PF3D7_1123900,PF3D7_1125500,PF3D7_1126900,PF3D7_1209200,PF3D7_1234800,PF3D7_1235900,PF3D7_1325000,PF3D7_1414800,PF3D7_1461600
Splicing of pre-mRNA	1.09657e-05	3.81307e-05	0.964603	0.63653	Splicing of pre-mRNA	-2.10727	-1.97405	0.929038	1.30092		PF3D7_1107100,PF3D7_1232400,PF3D7_1475200	PF3D7_0218400,PF3D7_0218700,PF3D7_0302000,PF3D7_0308600,PF3D7_0308900,PF3D7_0405400,PF3D7_0408300,PF3D7_0409100,PF3D7_0422500,PF3D7_0517300,PF3D7_0518500,PF3D7_0602100,PF3D7_0623600,PF3D7_0722500,PF3D7_0812700,PF3D7_0821300,PF3D7_0917600,PF3D7_1003800,PF3D7_1004400,PF3D7_1018500,PF3D7_1022400,PF3D7_1030100,PF3D7_1033600,PF3D7_1110200,PF3D7_1119300,PF3D7_1130200,PF3D7_1220100,PF3D7_1224300,PF3D7_1…	PF3D7_1107100	PF3D7_0103600,PF3D7_0209800,PF3D7_0218400,PF3D7_0302000,PF3D7_0308600,PF3D7_0320800,PF3D7_0405400,PF3D7_0409100,PF3D7_0422500,PF3D7_0503300,PF3D7_0508700,PF3D7_0515000,PF3D7_0522800,PF3D7_0610100,PF3D7_0623700,PF3D7_0705600,PF3D7_0804000,PF3D7_0810600,PF3D7_0812700,PF3D7_0821300,PF3D7_0917600,PF3D7_1003800,PF3D7_1004400,PF3D7_1018500,PF3D7_1030100,PF3D7_1033600,PF3D7_1106600,PF3D7_1110200,PF3D7_1…	PF3D7_0218400,PF3D7_0411400,PF3D7_0602100,PF3D7_0810600,PF3D7_0903400,PF3D7_1004400,PF3D7_1106600,PF3D7_1246600,PF3D7_1302700,PF3D7_1340600,PF3D7_1418900	PF3D7_1230700	PF3D7_0209800,PF3D7_0218400,PF3D7_0308600,PF3D7_0311100,PF3D7_0503300,PF3D7_0517300,PF3D7_0705600,PF3D7_0810600,PF3D7_0812700,PF3D7_0822300,PF3D7_0917600,PF3D7_0935000,PF3D7_1003800,PF3D7_1004400,PF3D7_1022400,PF3D7_1033600,PF3D7_1106600,PF3D7_1130200,PF3D7_1234800,PF3D7_1238300,PF3D7_1246600,PF3D7_1302700,PF3D7_1316500,PF3D7_1321700,PF3D7_1340600,PF3D7_1341200,PF3D7_1445900,PF3D7_1452700,PF3D7_1…	PF3D7_1107100
Structure of telomere and sub-telomeric regions	5.88384e-08	1.42235e-08	4.844e-08	NA	Structure of telomere and sub-telomeric regions	1.99664	1.87009	2.11606	NA		PF3D7_0100300,PF3D7_0100800,PF3D7_0100900,PF3D7_0101300,PF3D7_0114100,PF3D7_0114200,PF3D7_0114300,PF3D7_0114500,PF3D7_0115600,PF3D7_0200500,PF3D7_0222600,PF3D7_0300700,PF3D7_0300900,PF3D7_0324100,PF3D7_0400400,PF3D7_0400500,PF3D7_0400900,PF3D7_0401000,PF3D7_0402500,PF3D7_0413200,PF3D7_0420700,PF3D7_0420900,PF3D7_0421300,PF3D7_0421500,PF3D7_0425500,PF3D7_0425700,PF3D7_0533000,PF3D7_0600200,PF3D7_0…	PF3D7_0100100,PF3D7_0115700,PF3D7_0200100,PF3D7_0223500,PF3D7_0300100,PF3D7_0324900,PF3D7_0400100,PF3D7_0401600,PF3D7_0412700,PF3D7_0421100,PF3D7_0500100,PF3D7_0632800,PF3D7_0700100,PF3D7_0733000,PF3D7_0800100,PF3D7_0833500,PF3D7_0900100,PF3D7_0937800,PF3D7_1000100,PF3D7_1041300,PF3D7_1200100,PF3D7_1200400,PF3D7_1219300,PF3D7_1220900,PF3D7_1255200,PF3D7_1300100,PF3D7_1373500	PF3D7_0100300,PF3D7_0100400,PF3D7_0100900,PF3D7_0101300,PF3D7_0114000,PF3D7_0114100,PF3D7_0114200,PF3D7_0114300,PF3D7_0114500,PF3D7_0114600,PF3D7_0114700,PF3D7_0115600,PF3D7_0221500,PF3D7_0222100,PF3D7_0223100,PF3D7_0223400,PF3D7_0300200,PF3D7_0300900,PF3D7_0324100,PF3D7_0400400,PF3D7_0400500,PF3D7_0400900,PF3D7_0402500,PF3D7_0402700,PF3D7_0412400,PF3D7_0412700,PF3D7_0412900,PF3D7_0420700,PF3D7_0…	PF3D7_0100100,PF3D7_0100200,PF3D7_0200100,PF3D7_0300100,PF3D7_0324800,PF3D7_0324900,PF3D7_0400100,PF3D7_0500100,PF3D7_0631900,PF3D7_1000100,PF3D7_1000600,PF3D7_1200100,PF3D7_1200500,PF3D7_1209300,PF3D7_1373500,PF3D7_1400200,PF3D7_1479500	PF3D7_0101300,PF3D7_0114000,PF3D7_0114100,PF3D7_0114200,PF3D7_0114300,PF3D7_0114500,PF3D7_0114600,PF3D7_0115600,PF3D7_0223100,PF3D7_0300900,PF3D7_0324100,PF3D7_0400400,PF3D7_0401600,PF3D7_0402500,PF3D7_0412400,PF3D7_0420700,PF3D7_0421300,PF3D7_0421500,PF3D7_0425500,PF3D7_0532900,PF3D7_0533000,PF3D7_0533100,PF3D7_0600200,PF3D7_0600300,PF3D7_0601200,PF3D7_0617600,PF3D7_0631900,PF3D7_0632500,PF3D7_0…	PF3D7_0100100,PF3D7_0100200,PF3D7_0115700,PF3D7_0223500,PF3D7_0300100,PF3D7_0324800,PF3D7_0324900,PF3D7_0400100,PF3D7_0500100,PF3D7_0632800,PF3D7_0733000,PF3D7_0800100,PF3D7_0805200,PF3D7_0808700,PF3D7_0833500,PF3D7_1000100,PF3D7_1200100,PF3D7_1200400,PF3D7_1200500,PF3D7_1255200,PF3D7_1373500,PF3D7_1400200	PF3D7_0114000,PF3D7_0114100,PF3D7_0114200,PF3D7_0114300,PF3D7_0114500,PF3D7_0114600,PF3D7_0115600,PF3D7_0223100,PF3D7_0223400,PF3D7_0300900,PF3D7_0324100,PF3D7_0401600,PF3D7_0402500,PF3D7_0420700,PF3D7_0421300,PF3D7_0421500,PF3D7_0425500,PF3D7_0532900,PF3D7_0533000,PF3D7_0600200,PF3D7_0600300,PF3D7_0601200,PF3D7_0617600,PF3D7_0617700,PF3D7_0632500,PF3D7_0700800,PF3D7_0701600,PF3D7_0711700,PF3D7_0…	PF3D7_0100100,PF3D7_0100200,PF3D7_0115700,PF3D7_0223500,PF3D7_0300100,PF3D7_0324800,PF3D7_0324900,PF3D7_0400100,PF3D7_0400300,PF3D7_0425900,PF3D7_0426000,PF3D7_0500100,PF3D7_0500600,PF3D7_0632800,PF3D7_0700100,PF3D7_0712000,PF3D7_0733000,PF3D7_0800100,PF3D7_0800200,PF3D7_0805200,PF3D7_0808700,PF3D7_0832100,PF3D7_0833400,PF3D7_0833500,PF3D7_1000100,PF3D7_1041200,PF3D7_1200100,PF3D7_1200200,PF3D7_1…
Subcellular localization of proteins involved in invasion	1.00482e-07	3.09665e-05	4.844e-08	3.57076e-05	Subcellular localization of proteins involved in invasion	2.34075	1.76971	-1.85276	-1.32984		PF3D7_0102500,PF3D7_0113100,PF3D7_0113600,PF3D7_0115000,PF3D7_0206800,PF3D7_0206900,PF3D7_0207000,PF3D7_0207500,PF3D7_0207600,PF3D7_0207700,PF3D7_0207800,PF3D7_0210600,PF3D7_0212600,PF3D7_0214900,PF3D7_0220800,PF3D7_0302200,PF3D7_0302500,PF3D7_0316000,PF3D7_0402200,PF3D7_0402300,PF3D7_0405900,PF3D7_0424200,PF3D7_0424400,PF3D7_0501500,PF3D7_0501600,PF3D7_0613300,PF3D7_0707300,PF3D7_0722200,PF3D7_0…	PF3D7_0820500,PF3D7_0831100,PF3D7_1420700	PF3D7_0102500,PF3D7_0113100,PF3D7_0113600,PF3D7_0115000,PF3D7_0206800,PF3D7_0207000,PF3D7_0207500,PF3D7_0207600,PF3D7_0207700,PF3D7_0207800,PF3D7_0210600,PF3D7_0212600,PF3D7_0214900,PF3D7_0220800,PF3D7_0302200,PF3D7_0302500,PF3D7_0316000,PF3D7_0402200,PF3D7_0405900,PF3D7_0419700,PF3D7_0423400,PF3D7_0424400,PF3D7_0501500,PF3D7_0501600,PF3D7_0502400,PF3D7_0508000,PF3D7_0612700,PF3D7_0613300,PF3D7_0…	PF3D7_0917000,PF3D7_1035500,PF3D7_1301600,PF3D7_1366400,PF3D7_1466900	PF3D7_0113100,PF3D7_0830800,PF3D7_1420700	PF3D7_0206800,PF3D7_0207000,PF3D7_0207500,PF3D7_0207600,PF3D7_0207700,PF3D7_0207800,PF3D7_0214900,PF3D7_0220800,PF3D7_0302200,PF3D7_0302500,PF3D7_0402200,PF3D7_0404900,PF3D7_0405900,PF3D7_0414600,PF3D7_0419700,PF3D7_0423400,PF3D7_0501500,PF3D7_0501600,PF3D7_0508000,PF3D7_0612700,PF3D7_0613300,PF3D7_0620400,PF3D7_0707300,PF3D7_0722200,PF3D7_0817700,PF3D7_0831600,PF3D7_0905400,PF3D7_0909500,PF3D7_0…	PF3D7_0207700,PF3D7_0917000,PF3D7_1104400,PF3D7_1420700,PF3D7_1466900	PF3D7_0102500,PF3D7_0206800,PF3D7_0206900,PF3D7_0207000,PF3D7_0207800,PF3D7_0210600,PF3D7_0212600,PF3D7_0214900,PF3D7_0220800,PF3D7_0302200,PF3D7_0302500,PF3D7_0316000,PF3D7_0323400,PF3D7_0402200,PF3D7_0402300,PF3D7_0404900,PF3D7_0405900,PF3D7_0414600,PF3D7_0419700,PF3D7_0423400,PF3D7_0424100,PF3D7_0424200,PF3D7_0424300,PF3D7_0501500,PF3D7_0501600,PF3D7_0508000,PF3D7_0612700,PF3D7_0613300,PF3D7_0…
The 35 most abundant proteins	0.00305581	0.906456	1	1	The 35 most abundant proteins	-2.07689	0.810772	-0.697986	-0.78598		PF3D7_0930300	PF3D7_0202500,PF3D7_0608800,PF3D7_0626800,PF3D7_0708400,PF3D7_0818900,PF3D7_0826700,PF3D7_0827900,PF3D7_0922500,PF3D7_1001500,PF3D7_1015900,PF3D7_1016300,PF3D7_1102700,PF3D7_1120100,PF3D7_1121600,PF3D7_1252300,PF3D7_1311800,PF3D7_1365900,PF3D7_1444800,PF3D7_1451100,PF3D7_1462800,PF3D7_1468700,PF3D7_1471100	PF3D7_0501400,PF3D7_0930300,PF3D7_1001500,PF3D7_1252300	PF3D7_0608800,PF3D7_0626800,PF3D7_0708400,PF3D7_0818900,PF3D7_0826700,PF3D7_0922500,PF3D7_1015900,PF3D7_1016300,PF3D7_1103100,PF3D7_1120100,PF3D7_1121600,PF3D7_1149100,PF3D7_1246200,PF3D7_1324900,PF3D7_1365900,PF3D7_1444800,PF3D7_1451100,PF3D7_1462800,PF3D7_1468700,PF3D7_1471100	PF3D7_0708400,PF3D7_0922500,PF3D7_1015900,PF3D7_1149100,PF3D7_1311800,PF3D7_1324900,PF3D7_1471100	PF3D7_0501400,PF3D7_0917900,PF3D7_0930300,PF3D7_1038000,PF3D7_1246200	PF3D7_0608800,PF3D7_0626800,PF3D7_0708400,PF3D7_0818900,PF3D7_0826700,PF3D7_0922500,PF3D7_1015900,PF3D7_1016300,PF3D7_1103100,PF3D7_1120100,PF3D7_1121600,PF3D7_1149100,PF3D7_1252300,PF3D7_1311800,PF3D7_1324900,PF3D7_1343000,PF3D7_1451100,PF3D7_1462800,PF3D7_1468700,PF3D7_1471100	PF3D7_0108500,PF3D7_0202500,PF3D7_0501400,PF3D7_0930300,PF3D7_1102700,PF3D7_1102800,PF3D7_1246200
The phosphoproteome of Plasmodium falciparum infected RBCs	1.86308e-08	0.995306	0.724477	0.973097	The phosphoproteome of Plasmodium falciparum infected RBCs	-2.04951	0.672391	-1.24917	-0.986712		PF3D7_0217500,PF3D7_0219600,PF3D7_0219700,PF3D7_0302500,PF3D7_0311300,PF3D7_0317200,PF3D7_0408500,PF3D7_0411900,PF3D7_0505500,PF3D7_0509100,PF3D7_0526200,PF3D7_0605500,PF3D7_0612200,PF3D7_0613800,PF3D7_0616200,PF3D7_0618900,PF3D7_0628100,PF3D7_0630300,PF3D7_0705300,PF3D7_0715900,PF3D7_0725000,PF3D7_0805700,PF3D7_0814400,PF3D7_0904800,PF3D7_0904900,PF3D7_1001600,PF3D7_1021900,PF3D7_1031400,PF3D7_1…	PF3D7_0302100,PF3D7_0306800,PF3D7_0307100,PF3D7_0308900,PF3D7_0310500,PF3D7_0312500,PF3D7_0316900,PF3D7_0408300,PF3D7_0415300,PF3D7_0419600,PF3D7_0420000,PF3D7_0422500,PF3D7_0509400,PF3D7_0510200,PF3D7_0516200,PF3D7_0516700,PF3D7_0517000,PF3D7_0517300,PF3D7_0517400,PF3D7_0518500,PF3D7_0605100,PF3D7_0607000,PF3D7_0608500,PF3D7_0610900,PF3D7_0614300,PF3D7_0622800,PF3D7_0626800,PF3D7_0627100,PF3D7_0…	PF3D7_0202000,PF3D7_0217500,PF3D7_0302500,PF3D7_0411900,PF3D7_0501400,PF3D7_0509100,PF3D7_0605500,PF3D7_0612200,PF3D7_0613800,PF3D7_0618900,PF3D7_0626400,PF3D7_0628100,PF3D7_0705500,PF3D7_0728600,PF3D7_0802100,PF3D7_0805700,PF3D7_0810300,PF3D7_0814400,PF3D7_0823800,PF3D7_0904900,PF3D7_0926400,PF3D7_0934800,PF3D7_0936000,PF3D7_1001600,PF3D7_1018200,PF3D7_1027300,PF3D7_1031400,PF3D7_1121300,PF3D7_1…	PF3D7_0103200,PF3D7_0112200,PF3D7_0219600,PF3D7_0306800,PF3D7_0307100,PF3D7_0314700,PF3D7_0318200,PF3D7_0413900,PF3D7_0415300,PF3D7_0416000,PF3D7_0417800,PF3D7_0420000,PF3D7_0422500,PF3D7_0503300,PF3D7_0504000,PF3D7_0507700,PF3D7_0508700,PF3D7_0509400,PF3D7_0517000,PF3D7_0517400,PF3D7_0523000,PF3D7_0528700,PF3D7_0532100,PF3D7_0607000,PF3D7_0608500,PF3D7_0622800,PF3D7_0624600,PF3D7_0626800,PF3D7_0…	PF3D7_0102200,PF3D7_0103200,PF3D7_0112200,PF3D7_0302100,PF3D7_0306800,PF3D7_0314700,PF3D7_0322400,PF3D7_0509400,PF3D7_0523000,PF3D7_0622800,PF3D7_0708000,PF3D7_0708400,PF3D7_0708800,PF3D7_0709000,PF3D7_0802000,PF3D7_0824400,PF3D7_0902200,PF3D7_0903400,PF3D7_0907700,PF3D7_0918900,PF3D7_1004400,PF3D7_1008800,PF3D7_1039000,PF3D7_1116800,PF3D7_1139300,PF3D7_1149000,PF3D7_1149200,PF3D7_1201000,PF3D7_1…	PF3D7_0217500,PF3D7_0302500,PF3D7_0311300,PF3D7_0316700,PF3D7_0408500,PF3D7_0415400,PF3D7_0501400,PF3D7_0506900,PF3D7_0526200,PF3D7_0527000,PF3D7_0605500,PF3D7_0612200,PF3D7_0613800,PF3D7_0614300,PF3D7_0628100,PF3D7_0720700,PF3D7_0802100,PF3D7_0805700,PF3D7_0810300,PF3D7_0814400,PF3D7_0815800,PF3D7_0823800,PF3D7_0917900,PF3D7_0934800,PF3D7_1001600,PF3D7_1018200,PF3D7_1027300,PF3D7_1031400,PF3D7_1…	PF3D7_0103200,PF3D7_0106300,PF3D7_0110600,PF3D7_0112200,PF3D7_0202000,PF3D7_0218500,PF3D7_0302100,PF3D7_0306800,PF3D7_0307100,PF3D7_0314700,PF3D7_0318200,PF3D7_0322400,PF3D7_0413900,PF3D7_0417800,PF3D7_0503300,PF3D7_0504000,PF3D7_0509400,PF3D7_0511500,PF3D7_0516200,PF3D7_0517000,PF3D7_0517300,PF3D7_0517400,PF3D7_0523000,PF3D7_0528700,PF3D7_0532100,PF3D7_0606700,PF3D7_0607000,PF3D7_0614300,PF3D7_0…	PF3D7_0102200,PF3D7_0217500,PF3D7_0302500,PF3D7_0303200,PF3D7_0318700,PF3D7_0501400,PF3D7_0506900,PF3D7_0605100,PF3D7_0613800,PF3D7_0624600,PF3D7_0628100,PF3D7_0705500,PF3D7_0720700,PF3D7_0802100,PF3D7_0806800,PF3D7_0810300,PF3D7_0814400,PF3D7_0815800,PF3D7_0820500,PF3D7_0930500,PF3D7_0934800,PF3D7_1018200,PF3D7_1027300,PF3D7_1031400,PF3D7_1107800,PF3D7_1116800,PF3D7_1123100,PF3D7_1143100,PF3D7_1…
The proteome of the apicoplast	0.476242	5.86089e-05	1	1	The proteome of the apicoplast	1.17512	-1.84339	-0.596672	-0.37499		PF3D7_0106900,PF3D7_0111500,PF3D7_0208500,PF3D7_0211400,PF3D7_0219500,PF3D7_0302600,PF3D7_0307400,PF3D7_0311600,PF3D7_0312100,PF3D7_0316300,PF3D7_0408900,PF3D7_0409700,PF3D7_0503100,PF3D7_0504400,PF3D7_0507200,PF3D7_0522700,PF3D7_0530200,PF3D7_0604700,PF3D7_0613400,PF3D7_0623500,PF3D7_0626300,PF3D7_0707800,PF3D7_0716600,PF3D7_0727500,PF3D7_0729200,PF3D7_0804400,PF3D7_0810100,PF3D7_0811900,PF3D7_0…	PF3D7_0108700,PF3D7_0206100,PF3D7_0316900,PF3D7_0405400,PF3D7_0409400,PF3D7_0508300,PF3D7_0516300,PF3D7_0516600,PF3D7_0622200,PF3D7_0623200,PF3D7_0723700,PF3D7_0823600,PF3D7_0914000,PF3D7_1037100,PF3D7_1207600,PF3D7_1216000,PF3D7_1217300,PF3D7_1323000,PF3D7_1333000,PF3D7_1337200,PF3D7_1367700,PF3D7_1446200	PF3D7_0312100,PF3D7_0316300,PF3D7_0507200,PF3D7_0522700,PF3D7_0615100,PF3D7_0623500,PF3D7_0626300,PF3D7_0729200,PF3D7_0904700,PF3D7_0913500,PF3D7_0922900,PF3D7_0926400,PF3D7_0932600,PF3D7_1020800,PF3D7_1114800,PF3D7_1135000,PF3D7_1144700,PF3D7_1208000,PF3D7_1234600,PF3D7_1358000,PF3D7_1453300,PF3D7_1455900,PF3D7_1460900,PF3D7_1469600	PF3D7_0103600,PF3D7_0104400,PF3D7_0111500,PF3D7_0203900,PF3D7_0204600,PF3D7_0206100,PF3D7_0208600,PF3D7_0218300,PF3D7_0302600,PF3D7_0319200,PF3D7_0405400,PF3D7_0409400,PF3D7_0420200,PF3D7_0504200,PF3D7_0504400,PF3D7_0508800,PF3D7_0509600,PF3D7_0514300,PF3D7_0516600,PF3D7_0518100,PF3D7_0602400,PF3D7_0628800,PF3D7_0711000,PF3D7_0723700,PF3D7_0731600,PF3D7_0813700,PF3D7_0816600,PF3D7_0828200,PF3D7_0…	PF3D7_0112000,PF3D7_0206100,PF3D7_0311600,PF3D7_0407200,PF3D7_0409400,PF3D7_0516300,PF3D7_0711000,PF3D7_0816600,PF3D7_0817100,PF3D7_0913900,PF3D7_0914000,PF3D7_0922900,PF3D7_1009600,PF3D7_1015200,PF3D7_1020800,PF3D7_1037100,PF3D7_1207600,PF3D7_1333000,PF3D7_1367700,PF3D7_1411400,PF3D7_1419200,PF3D7_1420400,PF3D7_1446200	PF3D7_0316300,PF3D7_0416100,PF3D7_0507200,PF3D7_0613400,PF3D7_0904700,PF3D7_0907800,PF3D7_1034200,PF3D7_1114800,PF3D7_1308800,PF3D7_1329700,PF3D7_1458100,PF3D7_1460900	PF3D7_0203900,PF3D7_0407200,PF3D7_0408900,PF3D7_0409400,PF3D7_0508300,PF3D7_0516300,PF3D7_0602400,PF3D7_0613400,PF3D7_0615100,PF3D7_0622200,PF3D7_0623200,PF3D7_0711000,PF3D7_0715400,PF3D7_0723700,PF3D7_0731600,PF3D7_0816600,PF3D7_0912400,PF3D7_0916500,PF3D7_0918800,PF3D7_1009600,PF3D7_1015200,PF3D7_1034600,PF3D7_1037100,PF3D7_1103400,PF3D7_1126000,PF3D7_1133800,PF3D7_1207600,PF3D7_1225100,PF3D7_1…	PF3D7_0111500,PF3D7_0410700,PF3D7_0507200,PF3D7_1114800,PF3D7_1209600,PF3D7_1329700,PF3D7_1332600
Top ranked surface exposed proteins	0.0981879	0.582738	0.00369943	0.537234	Top ranked surface exposed proteins	-1.53273	1.25392	-1.6016	-1.15586		PF3D7_0104000,PF3D7_0208500,PF3D7_0214900,PF3D7_0302200,PF3D7_0307400,PF3D7_0310400,PF3D7_0405900,PF3D7_0408700,PF3D7_0501600,PF3D7_0525800,PF3D7_0604700,PF3D7_0904700,PF3D7_0905400,PF3D7_0909200,PF3D7_0918000,PF3D7_0929400,PF3D7_0930300,PF3D7_1034400,PF3D7_1114800,PF3D7_1132800,PF3D7_1141800,PF3D7_1252100,PF3D7_1406800,PF3D7_1410400,PF3D7_1411400,PF3D7_1440200,PF3D7_1441800,PF3D7_1452000,PF3D7_1…	PF3D7_0110400,PF3D7_0307100,PF3D7_0309600,PF3D7_0319600,PF3D7_0516200,PF3D7_0516300,PF3D7_0519200,PF3D7_0607000,PF3D7_0621800,PF3D7_0708400,PF3D7_0813600,PF3D7_0818900,PF3D7_0826700,PF3D7_0827900,PF3D7_0911900,PF3D7_0920800,PF3D7_0922500,PF3D7_1011700,PF3D7_1015900,PF3D7_1037300,PF3D7_1107800,PF3D7_1108000,PF3D7_1116300,PF3D7_1116700,PF3D7_1247400,PF3D7_1311900,PF3D7_1323000,PF3D7_1331800,PF3D7_1…	PF3D7_0214900,PF3D7_0302200,PF3D7_0310400,PF3D7_0405900,PF3D7_0408700,PF3D7_0422300,PF3D7_0501600,PF3D7_0502400,PF3D7_0508000,PF3D7_0904700,PF3D7_0905400,PF3D7_0909200,PF3D7_0918000,PF3D7_0929400,PF3D7_0930300,PF3D7_1108500,PF3D7_1114800,PF3D7_1132800,PF3D7_1133400,PF3D7_1141800,PF3D7_1213500,PF3D7_1252100,PF3D7_1323700,PF3D7_1344200,PF3D7_1406800,PF3D7_1410400,PF3D7_1452000,PF3D7_1469600,PF3D7_1…	PF3D7_0307100,PF3D7_0309600,PF3D7_0319600,PF3D7_0320300,PF3D7_0513300,PF3D7_0519200,PF3D7_0602200,PF3D7_0607000,PF3D7_0621800,PF3D7_0624000,PF3D7_0627500,PF3D7_0708400,PF3D7_0727400,PF3D7_0818900,PF3D7_0826700,PF3D7_0907900,PF3D7_0920800,PF3D7_0922500,PF3D7_1008700,PF3D7_1015600,PF3D7_1015900,PF3D7_1034400,PF3D7_1037300,PF3D7_1116300,PF3D7_1129100,PF3D7_1232100,PF3D7_1244800,PF3D7_1246200,PF3D7_1…	PF3D7_0320300,PF3D7_0513300,PF3D7_0516300,PF3D7_0602200,PF3D7_0627500,PF3D7_0708400,PF3D7_0920800,PF3D7_0922500,PF3D7_1015600,PF3D7_1015900,PF3D7_1025600,PF3D7_1037300,PF3D7_1116700,PF3D7_1116800,PF3D7_1247400,PF3D7_1333000,PF3D7_1357900,PF3D7_1358500,PF3D7_1409800,PF3D7_1411400,PF3D7_1453700,PF3D7_1454400	PF3D7_0214900,PF3D7_0302200,PF3D7_0310400,PF3D7_0314000,PF3D7_0320900,PF3D7_0404900,PF3D7_0405900,PF3D7_0501600,PF3D7_0506900,PF3D7_0508000,PF3D7_0525800,PF3D7_0822600,PF3D7_0904700,PF3D7_0905400,PF3D7_0909500,PF3D7_0917900,PF3D7_0918000,PF3D7_0929400,PF3D7_0930300,PF3D7_1021400,PF3D7_1114800,PF3D7_1115600,PF3D7_1132800,PF3D7_1133400,PF3D7_1141800,PF3D7_1224500,PF3D7_1246200,PF3D7_1252100,PF3D7_1…	PF3D7_0307100,PF3D7_0309600,PF3D7_0314000,PF3D7_0319600,PF3D7_0320300,PF3D7_0513300,PF3D7_0516200,PF3D7_0516300,PF3D7_0526900,PF3D7_0607000,PF3D7_0621800,PF3D7_0627500,PF3D7_0708400,PF3D7_0813600,PF3D7_0818900,PF3D7_0826700,PF3D7_0920800,PF3D7_0922500,PF3D7_1015600,PF3D7_1015900,PF3D7_1037300,PF3D7_1115600,PF3D7_1235700,PF3D7_1244800,PF3D7_1331800,PF3D7_1333000,PF3D7_1342400,PF3D7_1357900,PF3D7_1…	PF3D7_0214900,PF3D7_0302200,PF3D7_0404900,PF3D7_0405900,PF3D7_0501600,PF3D7_0506900,PF3D7_0508000,PF3D7_0525800,PF3D7_0828800,PF3D7_0905400,PF3D7_0909500,PF3D7_0918000,PF3D7_0929400,PF3D7_0930300,PF3D7_1107800,PF3D7_1114800,PF3D7_1116800,PF3D7_1132800,PF3D7_1133400,PF3D7_1141800,PF3D7_1211900,PF3D7_1246200,PF3D7_1252100,PF3D7_1323700,PF3D7_1406800,PF3D7_1410400,PF3D7_1452000,PF3D7_1472600
Total palmitome of Plasmodium falciparum	6.48661e-07	0.477808	0.70081	0.965748	Total palmitome of Plasmodium falciparum	-1.82748	1.19151	-1.27389	-0.990302		PF3D7_0104800,PF3D7_0106800,PF3D7_0115600,PF3D7_0202200,PF3D7_0207500,PF3D7_0207600,PF3D7_0217500,PF3D7_0220800,PF3D7_0300900,PF3D7_0302500,PF3D7_0303400,PF3D7_0303700,PF3D7_0305600,PF3D7_0320700,PF3D7_0405900,PF3D7_0413500,PF3D7_0425100,PF3D7_0501500,PF3D7_0501600,PF3D7_0503400,PF3D7_0504600,PF3D7_0513600,PF3D7_0523400,PF3D7_0525800,PF3D7_0601200,PF3D7_0604100,PF3D7_0604700,PF3D7_0607400,PF3D7_0…	PF3D7_0107500,PF3D7_0211800,PF3D7_0213100,PF3D7_0220200,PF3D7_0304100,PF3D7_0306900,PF3D7_0308200,PF3D7_0308600,PF3D7_0309600,PF3D7_0316900,PF3D7_0317000,PF3D7_0317600,PF3D7_0318100,PF3D7_0319700,PF3D7_0406100,PF3D7_0409400,PF3D7_0417300,PF3D7_0501000,PF3D7_0501200,PF3D7_0508300,PF3D7_0517000,PF3D7_0520900,PF3D7_0532300,PF3D7_0608800,PF3D7_0614300,PF3D7_0621200,PF3D7_0626100,PF3D7_0626800,PF3D7_0…	PF3D7_0102600,PF3D7_0113900,PF3D7_0115600,PF3D7_0202000,PF3D7_0202200,PF3D7_0207500,PF3D7_0207600,PF3D7_0215300,PF3D7_0217500,PF3D7_0220800,PF3D7_0223100,PF3D7_0300900,PF3D7_0302500,PF3D7_0303400,PF3D7_0405900,PF3D7_0413500,PF3D7_0419700,PF3D7_0424500,PF3D7_0425100,PF3D7_0501500,PF3D7_0501600,PF3D7_0504600,PF3D7_0508000,PF3D7_0511200,PF3D7_0515700,PF3D7_0532300,PF3D7_0601200,PF3D7_0604100,PF3D7_0…	PF3D7_0103200,PF3D7_0107500,PF3D7_0205900,PF3D7_0211800,PF3D7_0213100,PF3D7_0221200,PF3D7_0303700,PF3D7_0306900,PF3D7_0308200,PF3D7_0308600,PF3D7_0309600,PF3D7_0317000,PF3D7_0317600,PF3D7_0318100,PF3D7_0319700,PF3D7_0320800,PF3D7_0322000,PF3D7_0402000,PF3D7_0406100,PF3D7_0409400,PF3D7_0417300,PF3D7_0500800,PF3D7_0501000,PF3D7_0501200,PF3D7_0508800,PF3D7_0513300,PF3D7_0513600,PF3D7_0517000,PF3D7_0…	PF3D7_0102200,PF3D7_0102600,PF3D7_0103200,PF3D7_0107500,PF3D7_0115600,PF3D7_0220200,PF3D7_0221200,PF3D7_0223100,PF3D7_0300900,PF3D7_0308200,PF3D7_0319700,PF3D7_0322000,PF3D7_0402000,PF3D7_0407200,PF3D7_0409400,PF3D7_0500800,PF3D7_0501000,PF3D7_0501200,PF3D7_0513300,PF3D7_0523000,PF3D7_0532300,PF3D7_0601200,PF3D7_0608700,PF3D7_0617000,PF3D7_0617600,PF3D7_0621200,PF3D7_0627500,PF3D7_0702500,PF3D7_0…	PF3D7_0207500,PF3D7_0207600,PF3D7_0217500,PF3D7_0220800,PF3D7_0302500,PF3D7_0303400,PF3D7_0304100,PF3D7_0316700,PF3D7_0405900,PF3D7_0413500,PF3D7_0419700,PF3D7_0501500,PF3D7_0501600,PF3D7_0503400,PF3D7_0504600,PF3D7_0506900,PF3D7_0508000,PF3D7_0515700,PF3D7_0525800,PF3D7_0604100,PF3D7_0612200,PF3D7_0612700,PF3D7_0613300,PF3D7_0613900,PF3D7_0614300,PF3D7_0617900,PF3D7_0620400,PF3D7_0707300,PF3D7_0…	PF3D7_0103200,PF3D7_0115600,PF3D7_0202000,PF3D7_0205900,PF3D7_0211800,PF3D7_0213100,PF3D7_0218500,PF3D7_0223100,PF3D7_0300900,PF3D7_0306900,PF3D7_0308200,PF3D7_0308600,PF3D7_0309600,PF3D7_0316600,PF3D7_0317600,PF3D7_0318100,PF3D7_0322000,PF3D7_0402000,PF3D7_0407200,PF3D7_0409400,PF3D7_0417300,PF3D7_0500800,PF3D7_0501000,PF3D7_0501200,PF3D7_0508300,PF3D7_0511200,PF3D7_0513300,PF3D7_0513600,PF3D7_0…	PF3D7_0102200,PF3D7_0217500,PF3D7_0220800,PF3D7_0302500,PF3D7_0304100,PF3D7_0319700,PF3D7_0405900,PF3D7_0413500,PF3D7_0419700,PF3D7_0501500,PF3D7_0501600,PF3D7_0506900,PF3D7_0508000,PF3D7_0515700,PF3D7_0525800,PF3D7_0604100,PF3D7_0612700,PF3D7_0613300,PF3D7_0613900,PF3D7_0617800,PF3D7_0617900,PF3D7_0620400,PF3D7_0628300,PF3D7_0707300,PF3D7_0800200,PF3D7_0805200,PF3D7_0806800,PF3D7_0810300,PF3D7_0…
Transcripts translationally regulated in asexual blood stages	0.000184189	0.728896	0.0714091	0.622616	Transcripts translationally regulated in asexual blood stages	-1.69504	1.08765	-1.43536	-1.10887		PF3D7_0102500,PF3D7_0108000,PF3D7_0206800,PF3D7_0207600,PF3D7_0207700,PF3D7_0302500,PF3D7_0310400,PF3D7_0402300,PF3D7_0403900,PF3D7_0423700,PF3D7_0423800,PF3D7_0501500,PF3D7_0501600,PF3D7_0503400,PF3D7_0525800,PF3D7_0604800,PF3D7_0605900,PF3D7_0613400,PF3D7_0722200,PF3D7_0802200,PF3D7_0817700,PF3D7_0827500,PF3D7_0904700,PF3D7_0905400,PF3D7_0918000,PF3D7_0919400,PF3D7_0926000,PF3D7_0929400,PF3D7_0…	PF3D7_0113000,PF3D7_0202500,PF3D7_0220100,PF3D7_0306300,PF3D7_0307100,PF3D7_0308200,PF3D7_0317000,PF3D7_0319600,PF3D7_0323000,PF3D7_0401800,PF3D7_0406400,PF3D7_0413600,PF3D7_0418200,PF3D7_0419600,PF3D7_0501100,PF3D7_0501200,PF3D7_0505800,PF3D7_0511000,PF3D7_0511800,PF3D7_0516300,PF3D7_0608500,PF3D7_0608800,PF3D7_0621800,PF3D7_0626800,PF3D7_0705700,PF3D7_0708400,PF3D7_0708800,PF3D7_0716800,PF3D7_0…	PF3D7_0102500,PF3D7_0113000,PF3D7_0113900,PF3D7_0206800,PF3D7_0207600,PF3D7_0207700,PF3D7_0302500,PF3D7_0310400,PF3D7_0401800,PF3D7_0403900,PF3D7_0423700,PF3D7_0423800,PF3D7_0501500,PF3D7_0501600,PF3D7_0508000,PF3D7_0511200,PF3D7_0532600,PF3D7_0605900,PF3D7_0612700,PF3D7_0701900,PF3D7_0722200,PF3D7_0806600,PF3D7_0817700,PF3D7_0904700,PF3D7_0905400,PF3D7_0918000,PF3D7_0919400,PF3D7_0929400,PF3D7_0…	PF3D7_0103200,PF3D7_0104200,PF3D7_0108000,PF3D7_0209800,PF3D7_0219200,PF3D7_0306300,PF3D7_0307100,PF3D7_0308200,PF3D7_0317000,PF3D7_0319600,PF3D7_0320300,PF3D7_0322000,PF3D7_0402000,PF3D7_0407900,PF3D7_0413600,PF3D7_0418200,PF3D7_0500800,PF3D7_0501200,PF3D7_0505800,PF3D7_0511000,PF3D7_0513300,PF3D7_0518100,PF3D7_0532100,PF3D7_0608500,PF3D7_0608800,PF3D7_0610100,PF3D7_0621800,PF3D7_0624000,PF3D7_0…	PF3D7_0103200,PF3D7_0113000,PF3D7_0220100,PF3D7_0308200,PF3D7_0320300,PF3D7_0322000,PF3D7_0402000,PF3D7_0418700,PF3D7_0500800,PF3D7_0501200,PF3D7_0513300,PF3D7_0516300,PF3D7_0532600,PF3D7_0604800,PF3D7_0614200,PF3D7_0627500,PF3D7_0708400,PF3D7_0708800,PF3D7_0716800,PF3D7_0717400,PF3D7_0726200,PF3D7_0802200,PF3D7_0816600,PF3D7_0817100,PF3D7_0819200,PF3D7_0831400,PF3D7_0902000,PF3D7_0903200,PF3D7_0…	PF3D7_0109000,PF3D7_0206800,PF3D7_0207600,PF3D7_0207700,PF3D7_0302500,PF3D7_0310400,PF3D7_0403900,PF3D7_0404900,PF3D7_0423700,PF3D7_0501500,PF3D7_0501600,PF3D7_0503400,PF3D7_0508000,PF3D7_0525800,PF3D7_0605900,PF3D7_0612700,PF3D7_0613400,PF3D7_0613900,PF3D7_0722200,PF3D7_0817700,PF3D7_0904700,PF3D7_0905400,PF3D7_0917900,PF3D7_0918000,PF3D7_0919400,PF3D7_0929400,PF3D7_0930300,PF3D7_0932200,PF3D7_0…	PF3D7_0103200,PF3D7_0113000,PF3D7_0207700,PF3D7_0209800,PF3D7_0219200,PF3D7_0220100,PF3D7_0306300,PF3D7_0307100,PF3D7_0308200,PF3D7_0319600,PF3D7_0320300,PF3D7_0322000,PF3D7_0402000,PF3D7_0418200,PF3D7_0500800,PF3D7_0501200,PF3D7_0511000,PF3D7_0511200,PF3D7_0513300,PF3D7_0516300,PF3D7_0532100,PF3D7_0532600,PF3D7_0608800,PF3D7_0611700,PF3D7_0613400,PF3D7_0621800,PF3D7_0626800,PF3D7_0627500,PF3D7_0…	PF3D7_0102500,PF3D7_0104200,PF3D7_0109000,PF3D7_0202500,PF3D7_0206800,PF3D7_0302500,PF3D7_0401800,PF3D7_0402300,PF3D7_0403900,PF3D7_0404900,PF3D7_0406400,PF3D7_0407900,PF3D7_0418700,PF3D7_0423700,PF3D7_0423800,PF3D7_0501500,PF3D7_0501600,PF3D7_0508000,PF3D7_0525800,PF3D7_0605900,PF3D7_0612600,PF3D7_0612700,PF3D7_0613900,PF3D7_0701900,PF3D7_0722200,PF3D7_0817700,PF3D7_0828800,PF3D7_0905400,PF3D7_0…
antigenic variation	0.000103517	1.42235e-08	0.00742297	1	antigenic variation	1.87061	1.81234	1.69599	-0.726243		PF3D7_0100800,PF3D7_0100900,PF3D7_0115600,PF3D7_0200500,PF3D7_0222600,PF3D7_0300700,PF3D7_0400400,PF3D7_0400500,PF3D7_0400900,PF3D7_0401000,PF3D7_0413200,PF3D7_0420700,PF3D7_0420900,PF3D7_0421300,PF3D7_0425700,PF3D7_0425800,PF3D7_0600200,PF3D7_0600300,PF3D7_0632200,PF3D7_0632500,PF3D7_0700200,PF3D7_0711700,PF3D7_0712000,PF3D7_0712300,PF3D7_0712400,PF3D7_0712600,PF3D7_0732900,PF3D7_0800200,PF3D7_0…	PF3D7_0100100,PF3D7_0115700,PF3D7_0200100,PF3D7_0223500,PF3D7_0400100,PF3D7_0412700,PF3D7_0421100,PF3D7_0500100,PF3D7_0632800,PF3D7_0733000,PF3D7_0800100,PF3D7_0937800,PF3D7_1000100,PF3D7_1041300,PF3D7_1200100,PF3D7_1200400,PF3D7_1219300,PF3D7_1255200	PF3D7_0100400,PF3D7_0100900,PF3D7_0114700,PF3D7_0115600,PF3D7_0223100,PF3D7_0223400,PF3D7_0300200,PF3D7_0400400,PF3D7_0400500,PF3D7_0400900,PF3D7_0412400,PF3D7_0412700,PF3D7_0412900,PF3D7_0420700,PF3D7_0420900,PF3D7_0421300,PF3D7_0425700,PF3D7_0425800,PF3D7_0600200,PF3D7_0600300,PF3D7_0617400,PF3D7_0617700,PF3D7_0632000,PF3D7_0632500,PF3D7_0632700,PF3D7_0700200,PF3D7_0700300,PF3D7_0711700,PF3D7_0…	PF3D7_0100100,PF3D7_0100200,PF3D7_0200100,PF3D7_0324800,PF3D7_0400100,PF3D7_0500100,PF3D7_1000100,PF3D7_1000600,PF3D7_1200100,PF3D7_1200500,PF3D7_1221000,PF3D7_1400200	PF3D7_0115600,PF3D7_0223100,PF3D7_0400400,PF3D7_0412400,PF3D7_0420700,PF3D7_0421300,PF3D7_0425800,PF3D7_0532900,PF3D7_0600200,PF3D7_0600300,PF3D7_0632500,PF3D7_0711700,PF3D7_0712600,PF3D7_0808600,PF3D7_0808900,PF3D7_0809100,PF3D7_0900400,PF3D7_0937700,PF3D7_1040300,PF3D7_1100200,PF3D7_1100300,PF3D7_1100400,PF3D7_1100500,PF3D7_1101300,PF3D7_1150400,PF3D7_1200600,PF3D7_1240400,PF3D7_1240600,PF3D7_1…	PF3D7_0100100,PF3D7_0100200,PF3D7_0115700,PF3D7_0223500,PF3D7_0324800,PF3D7_0400100,PF3D7_0500100,PF3D7_0617400,PF3D7_0632800,PF3D7_0733000,PF3D7_0800100,PF3D7_0808700,PF3D7_1000100,PF3D7_1200100,PF3D7_1200400,PF3D7_1200500,PF3D7_1240300,PF3D7_1255200,PF3D7_1400200	PF3D7_0115600,PF3D7_0223100,PF3D7_0223400,PF3D7_0420700,PF3D7_0421300,PF3D7_0425800,PF3D7_0532900,PF3D7_0600200,PF3D7_0600300,PF3D7_0617700,PF3D7_0632500,PF3D7_0711700,PF3D7_0712600,PF3D7_0732900,PF3D7_0800300,PF3D7_0808600,PF3D7_0808800,PF3D7_0808900,PF3D7_0900200,PF3D7_0900400,PF3D7_0937700,PF3D7_1000200,PF3D7_1040300,PF3D7_1100200,PF3D7_1100300,PF3D7_1100500,PF3D7_1150400,PF3D7_1200600,PF3D7_1…	PF3D7_0100100,PF3D7_0100200,PF3D7_0115700,PF3D7_0223500,PF3D7_0324800,PF3D7_0400100,PF3D7_0400300,PF3D7_0425900,PF3D7_0426000,PF3D7_0500100,PF3D7_0617400,PF3D7_0632800,PF3D7_0712000,PF3D7_0733000,PF3D7_0800100,PF3D7_0800200,PF3D7_0808700,PF3D7_0833400,PF3D7_1000100,PF3D7_1041200,PF3D7_1200100,PF3D7_1200200,PF3D7_1200400,PF3D7_1200500,PF3D7_1219300,PF3D7_1221000,PF3D7_1240300,PF3D7_1255200,PF3D7_1…
apicoplast	0.00971616	NA	1	1	apicoplast	1.51337	NA	-0.696056	-0.530175		PF3D7_0102300,PF3D7_0106900,PF3D7_0107700,PF3D7_0109850,PF3D7_0111500,PF3D7_0208500,PF3D7_0211400,PF3D7_0219500,PF3D7_0302600,PF3D7_0307400,PF3D7_0311600,PF3D7_0312100,PF3D7_0313300,PF3D7_0313700,PF3D7_0313800,PF3D7_0313900,PF3D7_0316300,PF3D7_0316400,PF3D7_0403300,PF3D7_0408900,PF3D7_0409500,PF3D7_0409700,PF3D7_0414100,PF3D7_0415700,PF3D7_0503100,PF3D7_0504400,PF3D7_0505400,PF3D7_0507200,PF3D7_0…	PF3D7_0108700,PF3D7_0206100,PF3D7_0307800,PF3D7_0316900,PF3D7_0321000,PF3D7_0405400,PF3D7_0409400,PF3D7_0505700,PF3D7_0508300,PF3D7_0516300,PF3D7_0516600,PF3D7_0622200,PF3D7_0623200,PF3D7_0723700,PF3D7_0823600,PF3D7_0913700,PF3D7_0914000,PF3D7_1037100,PF3D7_1106500,PF3D7_1207600,PF3D7_1216000,PF3D7_1217300,PF3D7_1323000,PF3D7_1333000,PF3D7_1337200,PF3D7_1367700,PF3D7_1446200,PF3D7_1457300	PF3D7_0107700,PF3D7_0109850,PF3D7_0312100,PF3D7_0313300,PF3D7_0313900,PF3D7_0316300,PF3D7_0403300,PF3D7_0409500,PF3D7_0507200,PF3D7_0522700,PF3D7_0601900,PF3D7_0604400,PF3D7_0615100,PF3D7_0622700,PF3D7_0623500,PF3D7_0626300,PF3D7_0715200,PF3D7_0729200,PF3D7_0819700,PF3D7_0820600,PF3D7_0904700,PF3D7_0908100,PF3D7_0908300,PF3D7_0911600,PF3D7_0913500,PF3D7_0918400,PF3D7_0922900,PF3D7_0926400,PF3D7_0…	PF3D7_0103600,PF3D7_0104400,PF3D7_0111500,PF3D7_0203900,PF3D7_0204600,PF3D7_0206100,PF3D7_0208600,PF3D7_0218300,PF3D7_0302600,PF3D7_0316400,PF3D7_0319200,PF3D7_0405400,PF3D7_0409400,PF3D7_0411200,PF3D7_0420200,PF3D7_0504000,PF3D7_0504200,PF3D7_0504400,PF3D7_0505700,PF3D7_0508800,PF3D7_0509600,PF3D7_0514300,PF3D7_0516600,PF3D7_0518100,PF3D7_0526700,PF3D7_0602400,PF3D7_0608100,PF3D7_0628800,PF3D7_0…	PF3D7_0112000,PF3D7_0206100,PF3D7_0311600,PF3D7_0407200,PF3D7_0409400,PF3D7_0411200,PF3D7_0414100,PF3D7_0516300,PF3D7_0601900,PF3D7_0604900,PF3D7_0607900,PF3D7_0711000,PF3D7_0728800,PF3D7_0816600,PF3D7_0817100,PF3D7_0913900,PF3D7_0914000,PF3D7_0916200,PF3D7_0922900,PF3D7_1009600,PF3D7_1015200,PF3D7_1020800,PF3D7_1037100,PF3D7_1106500,PF3D7_1207600,PF3D7_1333000,PF3D7_1367700,PF3D7_1411400,PF3D7_1…	PF3D7_0316300,PF3D7_0416100,PF3D7_0505400,PF3D7_0507200,PF3D7_0514200,PF3D7_0613400,PF3D7_0719800,PF3D7_0820600,PF3D7_0904700,PF3D7_0907800,PF3D7_0921700,PF3D7_1031400,PF3D7_1034200,PF3D7_1114800,PF3D7_1125000,PF3D7_1228700,PF3D7_1242000,PF3D7_1308800,PF3D7_1329700,PF3D7_1330100,PF3D7_1330200,PF3D7_1458100,PF3D7_1460900,PF3D7_1470800	PF3D7_0102300,PF3D7_0109850,PF3D7_0203900,PF3D7_0313700,PF3D7_0315400,PF3D7_0407200,PF3D7_0408900,PF3D7_0409400,PF3D7_0411200,PF3D7_0504000,PF3D7_0505400,PF3D7_0505700,PF3D7_0508300,PF3D7_0516300,PF3D7_0517100,PF3D7_0525700,PF3D7_0601900,PF3D7_0602400,PF3D7_0607900,PF3D7_0608100,PF3D7_0613400,PF3D7_0615100,PF3D7_0622200,PF3D7_0623200,PF3D7_0710500,PF3D7_0711000,PF3D7_0715400,PF3D7_0716900,PF3D7_0…	PF3D7_0111500,PF3D7_0410700,PF3D7_0507200,PF3D7_1031400,PF3D7_1037500,PF3D7_1114800,PF3D7_1209600,PF3D7_1329700,PF3D7_1332600
cell adhesion molecule binding	0.403862	0.000143319	0.775315	1	cell adhesion molecule binding	1.36325	1.78353	1.33091	-0.801406		PF3D7_0302200,PF3D7_0302500,PF3D7_0400400,PF3D7_0420700,PF3D7_0420900,PF3D7_0421300,PF3D7_0425800,PF3D7_0600200,PF3D7_0632500,PF3D7_0711700,PF3D7_0712000,PF3D7_0712300,PF3D7_0712400,PF3D7_0712600,PF3D7_0800200,PF3D7_0800300,PF3D7_0801300,PF3D7_0808600,PF3D7_0809100,PF3D7_1100200,PF3D7_1150400,PF3D7_1200600,PF3D7_1240600,PF3D7_1300300	PF3D7_0100100,PF3D7_0115700,PF3D7_0200100,PF3D7_0223500,PF3D7_0400100,PF3D7_0412700,PF3D7_0421100,PF3D7_0500100,PF3D7_0632800,PF3D7_0733000,PF3D7_0800100,PF3D7_0900100,PF3D7_0937800,PF3D7_1000100,PF3D7_1041300,PF3D7_1200100,PF3D7_1200400,PF3D7_1219300,PF3D7_1255200	PF3D7_0302200,PF3D7_0302500,PF3D7_0400400,PF3D7_0412400,PF3D7_0412700,PF3D7_0412900,PF3D7_0420700,PF3D7_0420900,PF3D7_0421300,PF3D7_0425800,PF3D7_0600200,PF3D7_0617400,PF3D7_0632500,PF3D7_0711700,PF3D7_0712000,PF3D7_0712300,PF3D7_0712400,PF3D7_0712600,PF3D7_0712800,PF3D7_0712900,PF3D7_0733000,PF3D7_0800200,PF3D7_0800300,PF3D7_0801300,PF3D7_0808600,PF3D7_0808700,PF3D7_0809100,PF3D7_0900100,PF3D7_0…	PF3D7_0100100,PF3D7_0200100,PF3D7_0400100,PF3D7_0500100,PF3D7_1000100,PF3D7_1200100	PF3D7_0400400,PF3D7_0412400,PF3D7_0420700,PF3D7_0421300,PF3D7_0425800,PF3D7_0600200,PF3D7_0632500,PF3D7_0711700,PF3D7_0712600,PF3D7_0808600,PF3D7_0809100,PF3D7_0900100,PF3D7_1100200,PF3D7_1150400,PF3D7_1200600,PF3D7_1240400,PF3D7_1240600,PF3D7_1300300	PF3D7_0100100,PF3D7_0115700,PF3D7_0223500,PF3D7_0302200,PF3D7_0302500,PF3D7_0400100,PF3D7_0500100,PF3D7_0617400,PF3D7_0632800,PF3D7_0733000,PF3D7_0800100,PF3D7_0808700,PF3D7_1000100,PF3D7_1200100,PF3D7_1200400,PF3D7_1240300,PF3D7_1255200	PF3D7_0420700,PF3D7_0421300,PF3D7_0425800,PF3D7_0600200,PF3D7_0632500,PF3D7_0711700,PF3D7_0712600,PF3D7_0800300,PF3D7_0808600,PF3D7_0900100,PF3D7_1100200,PF3D7_1150400,PF3D7_1200600,PF3D7_1240400,PF3D7_1240600,PF3D7_1300300	PF3D7_0100100,PF3D7_0115700,PF3D7_0223500,PF3D7_0302200,PF3D7_0302500,PF3D7_0400100,PF3D7_0426000,PF3D7_0500100,PF3D7_0617400,PF3D7_0632800,PF3D7_0712000,PF3D7_0733000,PF3D7_0800100,PF3D7_0800200,PF3D7_0808700,PF3D7_1000100,PF3D7_1200100,PF3D7_1200400,PF3D7_1219300,PF3D7_1240300,PF3D7_1255200
cell surface	0.550411	0.603763	0.000703292	0.00533752	cell surface	-1.17149	1.24113	-1.64421	-1.2456		PF3D7_0102700,PF3D7_0104000,PF3D7_0104100,PF3D7_0107700,PF3D7_0111400,PF3D7_0113100,PF3D7_0115000,PF3D7_0212600,PF3D7_0304600,PF3D7_0310400,PF3D7_0316000,PF3D7_0408700,PF3D7_0423500,PF3D7_0423800,PF3D7_0424400,PF3D7_0818600,PF3D7_0905400,PF3D7_0918000,PF3D7_1012200,PF3D7_1028600,PF3D7_1035400,PF3D7_1035700,PF3D7_1036000,PF3D7_1132800,PF3D7_1140400,PF3D7_1204400,PF3D7_1218000,PF3D7_1238000,PF3D7_1…	PF3D7_0309600,PF3D7_0501200,PF3D7_0818900,PF3D7_0827900,PF3D7_0831100,PF3D7_0922500,PF3D7_1011500,PF3D7_1015900,PF3D7_1017500,PF3D7_1031000,PF3D7_1037300,PF3D7_1113100,PF3D7_1224300,PF3D7_1311800,PF3D7_1327300,PF3D7_1420700,PF3D7_1438900,PF3D7_1444800,PF3D7_1446900,PF3D7_1462800	PF3D7_0104100,PF3D7_0107700,PF3D7_0113100,PF3D7_0115000,PF3D7_0212600,PF3D7_0310400,PF3D7_0316000,PF3D7_0408700,PF3D7_0423500,PF3D7_0423800,PF3D7_0424400,PF3D7_0508000,PF3D7_0513700,PF3D7_0515700,PF3D7_0606800,PF3D7_0612700,PF3D7_0702300,PF3D7_0800700,PF3D7_0818600,PF3D7_0831100,PF3D7_0905400,PF3D7_0918000,PF3D7_1012200,PF3D7_1014100,PF3D7_1028600,PF3D7_1028700,PF3D7_1035300,PF3D7_1035400,PF3D7_1…	PF3D7_0309600,PF3D7_0320300,PF3D7_0501200,PF3D7_0627500,PF3D7_0818900,PF3D7_0922500,PF3D7_1002200,PF3D7_1015900,PF3D7_1035500,PF3D7_1037300,PF3D7_1224300,PF3D7_1237700,PF3D7_1246200,PF3D7_1324900,PF3D7_1342600,PF3D7_1363700,PF3D7_1438900,PF3D7_1442300,PF3D7_1444800,PF3D7_1446900,PF3D7_1462800	PF3D7_0112000,PF3D7_0113100,PF3D7_0320300,PF3D7_0320400,PF3D7_0501200,PF3D7_0627500,PF3D7_0830800,PF3D7_0922500,PF3D7_1002200,PF3D7_1015900,PF3D7_1037300,PF3D7_1311800,PF3D7_1324900,PF3D7_1338800,PF3D7_1420700	PF3D7_0104100,PF3D7_0304600,PF3D7_0310400,PF3D7_0316700,PF3D7_0404900,PF3D7_0423500,PF3D7_0506900,PF3D7_0508000,PF3D7_0515700,PF3D7_0612700,PF3D7_0629300,PF3D7_0905400,PF3D7_0909500,PF3D7_0917900,PF3D7_0918000,PF3D7_1012200,PF3D7_1014100,PF3D7_1017100,PF3D7_1028600,PF3D7_1028700,PF3D7_1028900,PF3D7_1035300,PF3D7_1035400,PF3D7_1035500,PF3D7_1035700,PF3D7_1036000,PF3D7_1132800,PF3D7_1140400,PF3D7_1…	PF3D7_0309600,PF3D7_0316600,PF3D7_0320300,PF3D7_0501200,PF3D7_0627500,PF3D7_0818900,PF3D7_0922500,PF3D7_1002200,PF3D7_1015900,PF3D7_1037300,PF3D7_1104400,PF3D7_1311800,PF3D7_1324900,PF3D7_1338800,PF3D7_1420700,PF3D7_1438900,PF3D7_1442300,PF3D7_1457000,PF3D7_1462800	PF3D7_0104100,PF3D7_0212600,PF3D7_0316000,PF3D7_0404900,PF3D7_0423500,PF3D7_0423800,PF3D7_0424100,PF3D7_0506900,PF3D7_0507300,PF3D7_0508000,PF3D7_0515700,PF3D7_0612700,PF3D7_0629300,PF3D7_0818600,PF3D7_0828800,PF3D7_0905400,PF3D7_0909500,PF3D7_0918000,PF3D7_1012200,PF3D7_1014100,PF3D7_1017100,PF3D7_1017500,PF3D7_1028700,PF3D7_1028900,PF3D7_1035300,PF3D7_1035400,PF3D7_1035500,PF3D7_1035700,PF3D7_1…
cell-cell adhesion	0.331114	0.000111827	0.775315	1	cell-cell adhesion	1.41758	1.78483	1.33712	-0.924326		PF3D7_0102500,PF3D7_0212600,PF3D7_0400400,PF3D7_0402300,PF3D7_0420700,PF3D7_0420900,PF3D7_0421300,PF3D7_0425800,PF3D7_0600200,PF3D7_0632500,PF3D7_0707300,PF3D7_0711700,PF3D7_0712000,PF3D7_0712300,PF3D7_0712400,PF3D7_0712600,PF3D7_0800200,PF3D7_0800300,PF3D7_0808600,PF3D7_0809100,PF3D7_0935800,PF3D7_1100200,PF3D7_1150400,PF3D7_1200600,PF3D7_1240600,PF3D7_1300300	PF3D7_0100100,PF3D7_0115700,PF3D7_0200100,PF3D7_0223500,PF3D7_0400100,PF3D7_0412700,PF3D7_0421100,PF3D7_0500100,PF3D7_0632800,PF3D7_0733000,PF3D7_0800100,PF3D7_0900100,PF3D7_0937800,PF3D7_1000100,PF3D7_1041300,PF3D7_1200100,PF3D7_1200400,PF3D7_1219300,PF3D7_1255200	PF3D7_0102500,PF3D7_0212600,PF3D7_0400400,PF3D7_0412400,PF3D7_0412700,PF3D7_0412900,PF3D7_0420700,PF3D7_0420900,PF3D7_0421300,PF3D7_0425800,PF3D7_0600200,PF3D7_0617400,PF3D7_0632500,PF3D7_0707300,PF3D7_0711700,PF3D7_0712000,PF3D7_0712300,PF3D7_0712400,PF3D7_0712600,PF3D7_0712800,PF3D7_0712900,PF3D7_0733000,PF3D7_0800200,PF3D7_0800300,PF3D7_0808600,PF3D7_0808700,PF3D7_0809100,PF3D7_0900100,PF3D7_0…	PF3D7_0100100,PF3D7_0200100,PF3D7_0400100,PF3D7_0500100,PF3D7_1000100,PF3D7_1149000,PF3D7_1200100	PF3D7_0400400,PF3D7_0412400,PF3D7_0420700,PF3D7_0421300,PF3D7_0425800,PF3D7_0600200,PF3D7_0632500,PF3D7_0711700,PF3D7_0712600,PF3D7_0808600,PF3D7_0809100,PF3D7_0900100,PF3D7_1100200,PF3D7_1149000,PF3D7_1150400,PF3D7_1200600,PF3D7_1240400,PF3D7_1240600,PF3D7_1300300	PF3D7_0100100,PF3D7_0115700,PF3D7_0223500,PF3D7_0400100,PF3D7_0500100,PF3D7_0617400,PF3D7_0632800,PF3D7_0707300,PF3D7_0733000,PF3D7_0800100,PF3D7_0808700,PF3D7_0935800,PF3D7_1000100,PF3D7_1200100,PF3D7_1200400,PF3D7_1240300,PF3D7_1255200	PF3D7_0420700,PF3D7_0421300,PF3D7_0425800,PF3D7_0600200,PF3D7_0632500,PF3D7_0711700,PF3D7_0712600,PF3D7_0800300,PF3D7_0808600,PF3D7_0900100,PF3D7_1100200,PF3D7_1149000,PF3D7_1150400,PF3D7_1200600,PF3D7_1240400,PF3D7_1240600,PF3D7_1300300	PF3D7_0100100,PF3D7_0102500,PF3D7_0115700,PF3D7_0212600,PF3D7_0223500,PF3D7_0400100,PF3D7_0402300,PF3D7_0426000,PF3D7_0500100,PF3D7_0617400,PF3D7_0632800,PF3D7_0707300,PF3D7_0712000,PF3D7_0733000,PF3D7_0800100,PF3D7_0800200,PF3D7_0808700,PF3D7_0935800,PF3D7_1000100,PF3D7_1200100,PF3D7_1200400,PF3D7_1219300,PF3D7_1240300,PF3D7_1255200
cytoadherence to microvasculature, mediated by symbiont protein	0.000596348	1.42235e-08	0.271651	1	cytoadherence to microvasculature, mediated by symbiont protein	1.84111	1.83596	1.53987	-0.691697		PF3D7_0100800,PF3D7_0100900,PF3D7_0115600,PF3D7_0200500,PF3D7_0222600,PF3D7_0300700,PF3D7_0302200,PF3D7_0302500,PF3D7_0400400,PF3D7_0400500,PF3D7_0400900,PF3D7_0413200,PF3D7_0420700,PF3D7_0420900,PF3D7_0421300,PF3D7_0425700,PF3D7_0425800,PF3D7_0600200,PF3D7_0600300,PF3D7_0632200,PF3D7_0632500,PF3D7_0700200,PF3D7_0711700,PF3D7_0712000,PF3D7_0712300,PF3D7_0712400,PF3D7_0712600,PF3D7_0732900,PF3D7_0…	PF3D7_0100100,PF3D7_0115700,PF3D7_0200100,PF3D7_0201600,PF3D7_0223500,PF3D7_0400100,PF3D7_0412700,PF3D7_0421100,PF3D7_0500100,PF3D7_0532400,PF3D7_0632800,PF3D7_0733000,PF3D7_0800100,PF3D7_0937800,PF3D7_1000100,PF3D7_1041300,PF3D7_1200100,PF3D7_1200400,PF3D7_1219300,PF3D7_1255200	PF3D7_0100400,PF3D7_0100900,PF3D7_0115600,PF3D7_0201600,PF3D7_0223100,PF3D7_0223400,PF3D7_0300200,PF3D7_0302200,PF3D7_0302500,PF3D7_0400400,PF3D7_0400500,PF3D7_0400900,PF3D7_0412400,PF3D7_0412700,PF3D7_0412900,PF3D7_0420700,PF3D7_0420900,PF3D7_0421300,PF3D7_0425700,PF3D7_0425800,PF3D7_0532400,PF3D7_0600200,PF3D7_0600300,PF3D7_0617400,PF3D7_0617700,PF3D7_0632000,PF3D7_0632500,PF3D7_0632700,PF3D7_0…	PF3D7_0100100,PF3D7_0100200,PF3D7_0200100,PF3D7_0324800,PF3D7_0400100,PF3D7_0500100,PF3D7_0831700,PF3D7_1000100,PF3D7_1200100,PF3D7_1200500,PF3D7_1400200	PF3D7_0115600,PF3D7_0201600,PF3D7_0223100,PF3D7_0400400,PF3D7_0412400,PF3D7_0420700,PF3D7_0421300,PF3D7_0425800,PF3D7_0532400,PF3D7_0600200,PF3D7_0600300,PF3D7_0632500,PF3D7_0711700,PF3D7_0712600,PF3D7_0808600,PF3D7_0808900,PF3D7_0809100,PF3D7_0831700,PF3D7_0900400,PF3D7_0937700,PF3D7_1040300,PF3D7_1100200,PF3D7_1100300,PF3D7_1100400,PF3D7_1100500,PF3D7_1101300,PF3D7_1150400,PF3D7_1200600,PF3D7_1…	PF3D7_0100100,PF3D7_0100200,PF3D7_0115700,PF3D7_0223500,PF3D7_0302200,PF3D7_0302500,PF3D7_0324800,PF3D7_0400100,PF3D7_0500100,PF3D7_0617400,PF3D7_0632800,PF3D7_0733000,PF3D7_0800100,PF3D7_0808700,PF3D7_1000100,PF3D7_1200100,PF3D7_1200400,PF3D7_1200500,PF3D7_1240300,PF3D7_1255200,PF3D7_1400200	PF3D7_0115600,PF3D7_0223100,PF3D7_0223400,PF3D7_0420700,PF3D7_0421300,PF3D7_0425800,PF3D7_0532400,PF3D7_0600200,PF3D7_0600300,PF3D7_0617700,PF3D7_0632500,PF3D7_0711700,PF3D7_0712600,PF3D7_0732900,PF3D7_0800300,PF3D7_0808600,PF3D7_0808800,PF3D7_0808900,PF3D7_0831700,PF3D7_0900200,PF3D7_0900400,PF3D7_0937700,PF3D7_1000200,PF3D7_1040300,PF3D7_1100200,PF3D7_1100300,PF3D7_1100500,PF3D7_1150400,PF3D7_1…	PF3D7_0100100,PF3D7_0100200,PF3D7_0115700,PF3D7_0223500,PF3D7_0302200,PF3D7_0302500,PF3D7_0324800,PF3D7_0400100,PF3D7_0400300,PF3D7_0425900,PF3D7_0426000,PF3D7_0500100,PF3D7_0617400,PF3D7_0632800,PF3D7_0712000,PF3D7_0733000,PF3D7_0800100,PF3D7_0800200,PF3D7_0808700,PF3D7_0833400,PF3D7_1000100,PF3D7_1041200,PF3D7_1200100,PF3D7_1200200,PF3D7_1200400,PF3D7_1200500,PF3D7_1219300,PF3D7_1240300,PF3D7_1…
cytosol	0.026606	0.00262487	0.980863	0.998697	cytosol	-1.69501	-1.74745	-0.91328	-0.941283		PF3D7_0204100,PF3D7_0304500,PF3D7_0316300,PF3D7_0414900,PF3D7_0417100,PF3D7_0418600,PF3D7_0503400,PF3D7_0513100,PF3D7_0525400,PF3D7_0618500,PF3D7_0729200,PF3D7_0802200,PF3D7_0805700,PF3D7_0824300,PF3D7_0924300,PF3D7_0932200,PF3D7_1011000,PF3D7_1026900,PF3D7_1031400,PF3D7_1316400,PF3D7_1327500,PF3D7_1420200	PF3D7_0213100,PF3D7_0213900,PF3D7_0306800,PF3D7_0308200,PF3D7_0313500,PF3D7_0406400,PF3D7_0516600,PF3D7_0616000,PF3D7_0621200,PF3D7_0802000,PF3D7_0811300,PF3D7_0826700,PF3D7_0911900,PF3D7_1037100,PF3D7_1113700,PF3D7_1120100,PF3D7_1132200,PF3D7_1142400,PF3D7_1202900,PF3D7_1224300,PF3D7_1336900,PF3D7_1342100,PF3D7_1347500,PF3D7_1401800,PF3D7_1438900,PF3D7_1445700,PF3D7_1446200,PF3D7_1453800,PF3D7_1…	PF3D7_0204100,PF3D7_0316300,PF3D7_0414900,PF3D7_0417100,PF3D7_0618500,PF3D7_0729200,PF3D7_0805700,PF3D7_0821100,PF3D7_0932200,PF3D7_1011000,PF3D7_1025900,PF3D7_1031400,PF3D7_1316400,PF3D7_1327500,PF3D7_1361800,PF3D7_1420200	PF3D7_0213100,PF3D7_0213900,PF3D7_0214000,PF3D7_0218200,PF3D7_0304500,PF3D7_0306800,PF3D7_0308200,PF3D7_0320300,PF3D7_0322000,PF3D7_0420400,PF3D7_0516600,PF3D7_0525000,PF3D7_0608700,PF3D7_0616000,PF3D7_0621200,PF3D7_0623000,PF3D7_0624000,PF3D7_0627500,PF3D7_0802000,PF3D7_0802200,PF3D7_0814900,PF3D7_0826700,PF3D7_0923900,PF3D7_0932300,PF3D7_1008900,PF3D7_1019900,PF3D7_1037100,PF3D7_1103800,PF3D7_1…	PF3D7_0213900,PF3D7_0214000,PF3D7_0306800,PF3D7_0308200,PF3D7_0320300,PF3D7_0322000,PF3D7_0608700,PF3D7_0621200,PF3D7_0627500,PF3D7_0715000,PF3D7_0802000,PF3D7_0802200,PF3D7_0932300,PF3D7_1015200,PF3D7_1037100,PF3D7_1132200,PF3D7_1229500,PF3D7_1347500,PF3D7_1357800,PF3D7_1434300,PF3D7_1437900,PF3D7_1445700,PF3D7_1446200,PF3D7_1454400,PF3D7_1457300	PF3D7_0204100,PF3D7_0316300,PF3D7_0414900,PF3D7_0418600,PF3D7_0503400,PF3D7_0618500,PF3D7_0805700,PF3D7_0932200,PF3D7_1025900,PF3D7_1031400,PF3D7_1115600,PF3D7_1144900,PF3D7_1244600,PF3D7_1361800	PF3D7_0213100,PF3D7_0213900,PF3D7_0214000,PF3D7_0304500,PF3D7_0306800,PF3D7_0308200,PF3D7_0313500,PF3D7_0320300,PF3D7_0322000,PF3D7_0608700,PF3D7_0621200,PF3D7_0627500,PF3D7_0715000,PF3D7_0802000,PF3D7_0802200,PF3D7_0826700,PF3D7_0924300,PF3D7_0932300,PF3D7_1008900,PF3D7_1015200,PF3D7_1037100,PF3D7_1113700,PF3D7_1115600,PF3D7_1120100,PF3D7_1126000,PF3D7_1128200,PF3D7_1132200,PF3D7_1229500,PF3D7_1…	PF3D7_0204100,PF3D7_0304200,PF3D7_0406400,PF3D7_0414900,PF3D7_0418600,PF3D7_0807700,PF3D7_0910600,PF3D7_0931900,PF3D7_0932200,PF3D7_1019900,PF3D7_1025900,PF3D7_1031400,PF3D7_1144900,PF3D7_1327500,PF3D7_1342100,PF3D7_1342600,PF3D7_1347700,PF3D7_1361800,PF3D7_1401800,PF3D7_1420200
cytosolic large ribosomal subunit	1.86308e-08	0.000148037	0.988429	0.0283722	cytosolic large ribosomal subunit	-2.50331	-2.08067	0.866386	1.80885			PF3D7_0210100,PF3D7_0304400,PF3D7_0309600,PF3D7_0507100,PF3D7_0516900,PF3D7_0614500,PF3D7_0706400,PF3D7_0710600,PF3D7_0719600,PF3D7_0814000,PF3D7_1004000,PF3D7_1019400,PF3D7_1027800,PF3D7_1109900,PF3D7_1142500,PF3D7_1144300,PF3D7_1309100,PF3D7_1323400,PF3D7_1331800,PF3D7_1338200,PF3D7_1341200,PF3D7_1341300,PF3D7_1351400,PF3D7_1365900,PF3D7_1414300,PF3D7_1424100,PF3D7_1426000,PF3D7_1431300,PF3D7_1…		PF3D7_0210100,PF3D7_0304400,PF3D7_0309600,PF3D7_0312800,PF3D7_0507100,PF3D7_0516900,PF3D7_0605000,PF3D7_0614500,PF3D7_0710600,PF3D7_0719600,PF3D7_0814000,PF3D7_0821700,PF3D7_0903900,PF3D7_1004000,PF3D7_1019400,PF3D7_1027800,PF3D7_1109900,PF3D7_1142500,PF3D7_1144300,PF3D7_1210000,PF3D7_1309100,PF3D7_1323400,PF3D7_1331800,PF3D7_1338200,PF3D7_1341200,PF3D7_1341300,PF3D7_1351400,PF3D7_1365900,PF3D7_1…	PF3D7_0605000,PF3D7_1426000,PF3D7_1431300		PF3D7_0210100,PF3D7_0304400,PF3D7_0307200,PF3D7_0309600,PF3D7_0312800,PF3D7_0503800,PF3D7_0507100,PF3D7_0516900,PF3D7_0605000,PF3D7_0611700,PF3D7_0614500,PF3D7_0706400,PF3D7_0710600,PF3D7_0719600,PF3D7_0814000,PF3D7_0821700,PF3D7_0903900,PF3D7_1004000,PF3D7_1019400,PF3D7_1027800,PF3D7_1109900,PF3D7_1142500,PF3D7_1144300,PF3D7_1309100,PF3D7_1323400,PF3D7_1331800,PF3D7_1338200,PF3D7_1341200,PF3D7_1…
cytosolic small ribosomal subunit	6.48661e-07	0.000454468	0.996812	0.140423	cytosolic small ribosomal subunit	-2.39268	-2.08429	0.812531	1.78575			PF3D7_0217800,PF3D7_0306900,PF3D7_0307100,PF3D7_0316800,PF3D7_0317600,PF3D7_0322900,PF3D7_0422400,PF3D7_0516200,PF3D7_0719700,PF3D7_0721600,PF3D7_1026800,PF3D7_1105400,PF3D7_1144000,PF3D7_1242700,PF3D7_1302800,PF3D7_1308300,PF3D7_1317800,PF3D7_1342000,PF3D7_1358800,PF3D7_1408600,PF3D7_1431700,PF3D7_1447000,PF3D7_1461300,PF3D7_1465900		PF3D7_0217800,PF3D7_0219200,PF3D7_0306900,PF3D7_0307100,PF3D7_0316800,PF3D7_0317600,PF3D7_0422400,PF3D7_0519400,PF3D7_0719700,PF3D7_0721600,PF3D7_1003500,PF3D7_1026800,PF3D7_1105400,PF3D7_1144000,PF3D7_1242700,PF3D7_1302800,PF3D7_1308300,PF3D7_1342000,PF3D7_1358800,PF3D7_1408600,PF3D7_1421200,PF3D7_1431700,PF3D7_1447000,PF3D7_1461300,PF3D7_1465900			PF3D7_0217800,PF3D7_0219200,PF3D7_0306900,PF3D7_0307100,PF3D7_0316800,PF3D7_0317600,PF3D7_0322900,PF3D7_0422400,PF3D7_0516200,PF3D7_0519400,PF3D7_0719700,PF3D7_0721600,PF3D7_1003500,PF3D7_1026800,PF3D7_1105400,PF3D7_1144000,PF3D7_1242700,PF3D7_1302800,PF3D7_1308300,PF3D7_1317800,PF3D7_1342000,PF3D7_1358800,PF3D7_1408600,PF3D7_1421200,PF3D7_1431700,PF3D7_1447000,PF3D7_1465900
entry into host cell	0.00257093	0.0256061	0.000490513	0.00100854	entry into host cell	1.97403	1.63571	-1.70746	-1.33088		PF3D7_0102500,PF3D7_0104000,PF3D7_0217500,PF3D7_0304000,PF3D7_0304600,PF3D7_0316000,PF3D7_0404400,PF3D7_0404700,PF3D7_0423800,PF3D7_0424200,PF3D7_0424400,PF3D7_0501600,PF3D7_0528400,PF3D7_0722200,PF3D7_0818600,PF3D7_0819400,PF3D7_0905400,PF3D7_0929400,PF3D7_0930300,PF3D7_0932200,PF3D7_1012200,PF3D7_1035400,PF3D7_1035700,PF3D7_1116000,PF3D7_1252100,PF3D7_1252200,PF3D7_1321500,PF3D7_1321600,PF3D7_1…	PF3D7_0309600,PF3D7_0517600,PF3D7_0911900,PF3D7_0923300,PF3D7_1033700,PF3D7_1340000,PF3D7_1434200,PF3D7_1462800	PF3D7_0102500,PF3D7_0217500,PF3D7_0304000,PF3D7_0316000,PF3D7_0404400,PF3D7_0404700,PF3D7_0423400,PF3D7_0423800,PF3D7_0424400,PF3D7_0501600,PF3D7_0528400,PF3D7_0612700,PF3D7_0722200,PF3D7_0818600,PF3D7_0822700,PF3D7_0905400,PF3D7_0929400,PF3D7_0930300,PF3D7_0932200,PF3D7_1012200,PF3D7_1027300,PF3D7_1035400,PF3D7_1035700,PF3D7_1116000,PF3D7_1133400,PF3D7_1207300,PF3D7_1222700,PF3D7_1252100,PF3D7_1…	PF3D7_0309600,PF3D7_1035500,PF3D7_1246200,PF3D7_1462800	PF3D7_0819200,PF3D7_0822700,PF3D7_0923300	PF3D7_0217500,PF3D7_0304600,PF3D7_0404400,PF3D7_0404700,PF3D7_0423400,PF3D7_0501600,PF3D7_0528400,PF3D7_0612700,PF3D7_0629300,PF3D7_0722200,PF3D7_0905400,PF3D7_0929400,PF3D7_0930300,PF3D7_0932200,PF3D7_1012200,PF3D7_1017100,PF3D7_1027300,PF3D7_1030200,PF3D7_1035400,PF3D7_1035500,PF3D7_1035700,PF3D7_1116000,PF3D7_1133400,PF3D7_1222700,PF3D7_1246200,PF3D7_1252100,PF3D7_1252200,PF3D7_1321500,PF3D7_1…	PF3D7_0309600,PF3D7_0819200,PF3D7_0822700,PF3D7_1033700,PF3D7_1104400,PF3D7_1462800	PF3D7_0102500,PF3D7_0217500,PF3D7_0315200,PF3D7_0316000,PF3D7_0323400,PF3D7_0404700,PF3D7_0423400,PF3D7_0423800,PF3D7_0424200,PF3D7_0501600,PF3D7_0528400,PF3D7_0612700,PF3D7_0629300,PF3D7_0722200,PF3D7_0731500,PF3D7_0808200,PF3D7_0818600,PF3D7_0905400,PF3D7_0929400,PF3D7_0930300,PF3D7_0932200,PF3D7_1012200,PF3D7_1017100,PF3D7_1027300,PF3D7_1030200,PF3D7_1035400,PF3D7_1035500,PF3D7_1035700,PF3D7_1…
food vacuole	0.00224943	0.804086	0.898562	0.976228	food vacuole	-1.90965	1.05128	-1.04687	-0.979719		PF3D7_0501500,PF3D7_0501600,PF3D7_0512600,PF3D7_0918000,PF3D7_0930300,PF3D7_1116000,PF3D7_1116100,PF3D7_1232300,PF3D7_1310600,PF3D7_1352500,PF3D7_1407900,PF3D7_1410400,PF3D7_1410700,PF3D7_1431800	PF3D7_0416800,PF3D7_0511000,PF3D7_0608800,PF3D7_0708400,PF3D7_0813300,PF3D7_0814200,PF3D7_0818900,PF3D7_0823800,PF3D7_0827900,PF3D7_0831800,PF3D7_0912900,PF3D7_0920800,PF3D7_0922500,PF3D7_0934500,PF3D7_1015900,PF3D7_1037300,PF3D7_1115300,PF3D7_1116700,PF3D7_1117700,PF3D7_1134000,PF3D7_1306400,PF3D7_1311800,PF3D7_1311900,PF3D7_1342100,PF3D7_1347500,PF3D7_1372200,PF3D7_1408000,PF3D7_1408100,PF3D7_1…	PF3D7_0501500,PF3D7_0501600,PF3D7_0502400,PF3D7_0618000,PF3D7_0823800,PF3D7_0831800,PF3D7_0918000,PF3D7_0930300,PF3D7_1116000,PF3D7_1301400,PF3D7_1372200,PF3D7_1410400,PF3D7_1410700	PF3D7_0511000,PF3D7_0523000,PF3D7_0608800,PF3D7_0629500,PF3D7_0708400,PF3D7_0813300,PF3D7_0814200,PF3D7_0818200,PF3D7_0818900,PF3D7_0920800,PF3D7_0922500,PF3D7_0925900,PF3D7_1006200,PF3D7_1006800,PF3D7_1008700,PF3D7_1015600,PF3D7_1015900,PF3D7_1037300,PF3D7_1105800,PF3D7_1117700,PF3D7_1129100,PF3D7_1134000,PF3D7_1215300,PF3D7_1232100,PF3D7_1237700,PF3D7_1246200,PF3D7_1310600,PF3D7_1324900,PF3D7_1…	PF3D7_0102200,PF3D7_0523000,PF3D7_0629500,PF3D7_0708400,PF3D7_0709000,PF3D7_0813300,PF3D7_0920800,PF3D7_0922500,PF3D7_0925900,PF3D7_1015600,PF3D7_1015900,PF3D7_1037300,PF3D7_1115300,PF3D7_1116700,PF3D7_1127000,PF3D7_1134000,PF3D7_1215300,PF3D7_1311800,PF3D7_1324900,PF3D7_1347500,PF3D7_1407800,PF3D7_1407900,PF3D7_1408000,PF3D7_1408100,PF3D7_1446200,PF3D7_1454400,PF3D7_1456800	PF3D7_0501500,PF3D7_0501600,PF3D7_0512600,PF3D7_0618000,PF3D7_0823800,PF3D7_0917900,PF3D7_0918000,PF3D7_0930300,PF3D7_1020900,PF3D7_1116000,PF3D7_1116100,PF3D7_1145400,PF3D7_1246200,PF3D7_1310600,PF3D7_1410400	PF3D7_0511000,PF3D7_0523000,PF3D7_0608800,PF3D7_0708400,PF3D7_0709000,PF3D7_0709300,PF3D7_0813300,PF3D7_0814200,PF3D7_0818900,PF3D7_0920800,PF3D7_0922500,PF3D7_0925900,PF3D7_1006200,PF3D7_1006800,PF3D7_1015600,PF3D7_1015900,PF3D7_1037300,PF3D7_1127000,PF3D7_1134000,PF3D7_1215300,PF3D7_1311800,PF3D7_1324900,PF3D7_1343000,PF3D7_1347500,PF3D7_1352500,PF3D7_1406300,PF3D7_1407800,PF3D7_1408000,PF3D7_1…	PF3D7_0102200,PF3D7_0501500,PF3D7_0501600,PF3D7_0618000,PF3D7_0918000,PF3D7_0930300,PF3D7_1020900,PF3D7_1116000,PF3D7_1116100,PF3D7_1231100,PF3D7_1246200,PF3D7_1310600,PF3D7_1342100,PF3D7_1410400,PF3D7_1464700
host cell plasma membrane	8.59084e-05	1.42235e-08	0.138966	1	host cell plasma membrane	1.84949	1.78731	1.53651	-0.804554		PF3D7_0100800,PF3D7_0100900,PF3D7_0112800,PF3D7_0115600,PF3D7_0200500,PF3D7_0222600,PF3D7_0300700,PF3D7_0302200,PF3D7_0310400,PF3D7_0400400,PF3D7_0400500,PF3D7_0400900,PF3D7_0401000,PF3D7_0413200,PF3D7_0420700,PF3D7_0420900,PF3D7_0421300,PF3D7_0425700,PF3D7_0425800,PF3D7_0600200,PF3D7_0600300,PF3D7_0632200,PF3D7_0632500,PF3D7_0700200,PF3D7_0711700,PF3D7_0712000,PF3D7_0712300,PF3D7_0712400,PF3D7_0…	PF3D7_0100100,PF3D7_0115700,PF3D7_0200100,PF3D7_0223500,PF3D7_0400100,PF3D7_0412700,PF3D7_0421100,PF3D7_0500100,PF3D7_0632800,PF3D7_0733000,PF3D7_0800100,PF3D7_0900100,PF3D7_0936800,PF3D7_0937800,PF3D7_1000100,PF3D7_1041300,PF3D7_1200100,PF3D7_1200400,PF3D7_1219300,PF3D7_1227200,PF3D7_1255200,PF3D7_1437800	PF3D7_0100400,PF3D7_0100900,PF3D7_0112800,PF3D7_0114700,PF3D7_0115600,PF3D7_0223100,PF3D7_0223400,PF3D7_0300200,PF3D7_0302200,PF3D7_0310400,PF3D7_0400400,PF3D7_0400500,PF3D7_0400900,PF3D7_0412400,PF3D7_0412700,PF3D7_0412900,PF3D7_0420700,PF3D7_0420900,PF3D7_0421300,PF3D7_0425700,PF3D7_0425800,PF3D7_0600200,PF3D7_0600300,PF3D7_0617400,PF3D7_0617700,PF3D7_0632000,PF3D7_0632500,PF3D7_0632700,PF3D7_0…	PF3D7_0100100,PF3D7_0100200,PF3D7_0200100,PF3D7_0324800,PF3D7_0400100,PF3D7_0500100,PF3D7_1000100,PF3D7_1000600,PF3D7_1200100,PF3D7_1200500,PF3D7_1227200,PF3D7_1400200,PF3D7_1437900	PF3D7_0102200,PF3D7_0115600,PF3D7_0223100,PF3D7_0400400,PF3D7_0412400,PF3D7_0420700,PF3D7_0421300,PF3D7_0425800,PF3D7_0532900,PF3D7_0600200,PF3D7_0600300,PF3D7_0632500,PF3D7_0711700,PF3D7_0712600,PF3D7_0808600,PF3D7_0808900,PF3D7_0809100,PF3D7_0900100,PF3D7_0900400,PF3D7_0937700,PF3D7_1040300,PF3D7_1100200,PF3D7_1100300,PF3D7_1100400,PF3D7_1100500,PF3D7_1101300,PF3D7_1150400,PF3D7_1200600,PF3D7_1…	PF3D7_0100100,PF3D7_0100200,PF3D7_0115700,PF3D7_0223500,PF3D7_0302200,PF3D7_0310400,PF3D7_0324800,PF3D7_0400100,PF3D7_0500100,PF3D7_0617400,PF3D7_0632800,PF3D7_0733000,PF3D7_0800100,PF3D7_0808700,PF3D7_1000100,PF3D7_1200100,PF3D7_1200400,PF3D7_1200500,PF3D7_1240300,PF3D7_1243900,PF3D7_1255200,PF3D7_1400200,PF3D7_1439000	PF3D7_0115600,PF3D7_0223100,PF3D7_0223400,PF3D7_0420700,PF3D7_0421300,PF3D7_0425800,PF3D7_0532900,PF3D7_0600200,PF3D7_0600300,PF3D7_0617700,PF3D7_0632500,PF3D7_0711700,PF3D7_0712600,PF3D7_0732900,PF3D7_0800300,PF3D7_0808600,PF3D7_0808800,PF3D7_0808900,PF3D7_0900100,PF3D7_0900200,PF3D7_0900400,PF3D7_0937700,PF3D7_1000200,PF3D7_1040300,PF3D7_1100200,PF3D7_1100300,PF3D7_1100500,PF3D7_1150400,PF3D7_1…	PF3D7_0100100,PF3D7_0100200,PF3D7_0102200,PF3D7_0115700,PF3D7_0223500,PF3D7_0302200,PF3D7_0324800,PF3D7_0400100,PF3D7_0400300,PF3D7_0425900,PF3D7_0426000,PF3D7_0500100,PF3D7_0617400,PF3D7_0632800,PF3D7_0712000,PF3D7_0733000,PF3D7_0800100,PF3D7_0800200,PF3D7_0807700,PF3D7_0808700,PF3D7_0833400,PF3D7_1000100,PF3D7_1041200,PF3D7_1200100,PF3D7_1200200,PF3D7_1200400,PF3D7_1200500,PF3D7_1219300,PF3D7_1…
host cell surface binding	0.188616	0.355913	0.00762449	0.387946	host cell surface binding	1.71412	1.50549	-1.63993	-1.32261		PF3D7_0304600,PF3D7_0316000,PF3D7_0424400,PF3D7_0817700,PF3D7_0930300,PF3D7_1012200,PF3D7_1036000,PF3D7_1252100,PF3D7_1335400,PF3D7_1431400		PF3D7_0100400,PF3D7_0316000,PF3D7_0424400,PF3D7_0508000,PF3D7_0817700,PF3D7_0930300,PF3D7_1012200,PF3D7_1036000,PF3D7_1036300,PF3D7_1133400,PF3D7_1252100,PF3D7_1431400	PF3D7_1035500		PF3D7_0304600,PF3D7_0508000,PF3D7_0620400,PF3D7_0817700,PF3D7_0930300,PF3D7_1012200,PF3D7_1035500,PF3D7_1036000,PF3D7_1133400,PF3D7_1252100,PF3D7_1431400	PF3D7_1104400	PF3D7_0316000,PF3D7_0508000,PF3D7_0620400,PF3D7_0817700,PF3D7_0828800,PF3D7_0930300,PF3D7_1012200,PF3D7_1035500,PF3D7_1036000,PF3D7_1036300,PF3D7_1133400,PF3D7_1252100,PF3D7_1335400,PF3D7_1431400
host cell surface receptor binding	0.216838	6.30924e-05	0.820211	0.852872	host cell surface receptor binding	-1.4384	1.75519	1.15455	-1.11442		PF3D7_0100300,PF3D7_0102500,PF3D7_0113800,PF3D7_0323900,PF3D7_0400400,PF3D7_0402300,PF3D7_0402800,PF3D7_0413400,PF3D7_0420700,PF3D7_0420900,PF3D7_0421300,PF3D7_0424200,PF3D7_0425800,PF3D7_0600100,PF3D7_0600200,PF3D7_0600400,PF3D7_0632500,PF3D7_0711700,PF3D7_0712000,PF3D7_0712300,PF3D7_0712400,PF3D7_0712600,PF3D7_0800200,PF3D7_0800300,PF3D7_0808600,PF3D7_0809100,PF3D7_0905400,PF3D7_0937600,PF3D7_1…	PF3D7_0100100,PF3D7_0113000,PF3D7_0115700,PF3D7_0200100,PF3D7_0223500,PF3D7_0300100,PF3D7_0302300,PF3D7_0324900,PF3D7_0400100,PF3D7_0412700,PF3D7_0421100,PF3D7_0500100,PF3D7_0601400,PF3D7_0631200,PF3D7_0632800,PF3D7_0700100,PF3D7_0733000,PF3D7_0800100,PF3D7_0807900,PF3D7_0833500,PF3D7_0900100,PF3D7_0937800,PF3D7_1000100,PF3D7_1041300,PF3D7_1200100,PF3D7_1200400,PF3D7_1219300,PF3D7_1219400,PF3D7_1…	PF3D7_0100300,PF3D7_0102500,PF3D7_0113000,PF3D7_0113800,PF3D7_0223100,PF3D7_0323900,PF3D7_0400400,PF3D7_0402800,PF3D7_0412400,PF3D7_0412700,PF3D7_0412900,PF3D7_0413400,PF3D7_0420700,PF3D7_0420900,PF3D7_0421300,PF3D7_0423400,PF3D7_0425800,PF3D7_0533100,PF3D7_0600100,PF3D7_0600200,PF3D7_0600400,PF3D7_0617400,PF3D7_0632500,PF3D7_0711700,PF3D7_0712000,PF3D7_0712300,PF3D7_0712400,PF3D7_0712600,PF3D7_0…	PF3D7_0100100,PF3D7_0200100,PF3D7_0300100,PF3D7_0324900,PF3D7_0400100,PF3D7_0500100,PF3D7_1000100,PF3D7_1149000,PF3D7_1200100,PF3D7_1229400,PF3D7_1301600,PF3D7_1373500	PF3D7_0113000,PF3D7_0223100,PF3D7_0400400,PF3D7_0412400,PF3D7_0420700,PF3D7_0421300,PF3D7_0425800,PF3D7_0533100,PF3D7_0600200,PF3D7_0632500,PF3D7_0711700,PF3D7_0712600,PF3D7_0808600,PF3D7_0809100,PF3D7_0900100,PF3D7_1100200,PF3D7_1149000,PF3D7_1150400,PF3D7_1200600,PF3D7_1240400,PF3D7_1240600,PF3D7_1300300	PF3D7_0100100,PF3D7_0115700,PF3D7_0223500,PF3D7_0300100,PF3D7_0324900,PF3D7_0400100,PF3D7_0423400,PF3D7_0500100,PF3D7_0617400,PF3D7_0632800,PF3D7_0733000,PF3D7_0800100,PF3D7_0808700,PF3D7_0833500,PF3D7_0905400,PF3D7_1000100,PF3D7_1028700,PF3D7_1035700,PF3D7_1200100,PF3D7_1200400,PF3D7_1240300,PF3D7_1240900,PF3D7_1255200,PF3D7_1335100,PF3D7_1371600,PF3D7_1373500	PF3D7_0113000,PF3D7_0223100,PF3D7_0420700,PF3D7_0421300,PF3D7_0425800,PF3D7_0600200,PF3D7_0632500,PF3D7_0711700,PF3D7_0712600,PF3D7_0800300,PF3D7_0808600,PF3D7_0900100,PF3D7_1100200,PF3D7_1149000,PF3D7_1150400,PF3D7_1200600,PF3D7_1229400,PF3D7_1240400,PF3D7_1240600,PF3D7_1300300	PF3D7_0100100,PF3D7_0102500,PF3D7_0115700,PF3D7_0223500,PF3D7_0300100,PF3D7_0324900,PF3D7_0400100,PF3D7_0402300,PF3D7_0423400,PF3D7_0424100,PF3D7_0424200,PF3D7_0424300,PF3D7_0426000,PF3D7_0500100,PF3D7_0617400,PF3D7_0632800,PF3D7_0700100,PF3D7_0712000,PF3D7_0731500,PF3D7_0733000,PF3D7_0800100,PF3D7_0800200,PF3D7_0808700,PF3D7_0833500,PF3D7_0905400,PF3D7_1000100,PF3D7_1028700,PF3D7_1035700,PF3D7_1…
infected host cell surface knob	0.491477	0.00669019	0.775315	1	infected host cell surface knob	-1.25095	1.70026	1.43735	-0.80919		PF3D7_0400400,PF3D7_0420700,PF3D7_0420900,PF3D7_0421300,PF3D7_0425800,PF3D7_0600200,PF3D7_0632500,PF3D7_0711700,PF3D7_0712000,PF3D7_0712300,PF3D7_0712400,PF3D7_0712600,PF3D7_0800200,PF3D7_0800300,PF3D7_0808600,PF3D7_0809100,PF3D7_0905400,PF3D7_1100200,PF3D7_1150400,PF3D7_1200600,PF3D7_1240600,PF3D7_1300300	PF3D7_0100100,PF3D7_0115700,PF3D7_0200100,PF3D7_0223500,PF3D7_0400100,PF3D7_0412700,PF3D7_0421100,PF3D7_0500100,PF3D7_0532400,PF3D7_0632800,PF3D7_0733000,PF3D7_0800100,PF3D7_0900100,PF3D7_0937800,PF3D7_1000100,PF3D7_1016300,PF3D7_1041300,PF3D7_1200100,PF3D7_1200400,PF3D7_1201000,PF3D7_1219300,PF3D7_1255200,PF3D7_1357000	PF3D7_0201800,PF3D7_0202000,PF3D7_0400400,PF3D7_0412400,PF3D7_0412700,PF3D7_0412900,PF3D7_0420700,PF3D7_0420900,PF3D7_0421300,PF3D7_0425800,PF3D7_0532400,PF3D7_0600200,PF3D7_0617400,PF3D7_0632500,PF3D7_0711700,PF3D7_0712000,PF3D7_0712300,PF3D7_0712400,PF3D7_0712600,PF3D7_0712800,PF3D7_0712900,PF3D7_0733000,PF3D7_0800200,PF3D7_0800300,PF3D7_0808600,PF3D7_0808700,PF3D7_0809100,PF3D7_0900100,PF3D7_0…	PF3D7_0100100,PF3D7_0200100,PF3D7_0400100,PF3D7_0500100,PF3D7_0500800,PF3D7_0731600,PF3D7_1000100,PF3D7_1016300,PF3D7_1200100,PF3D7_1201000,PF3D7_1357000	PF3D7_0201800,PF3D7_0400400,PF3D7_0412400,PF3D7_0420700,PF3D7_0421300,PF3D7_0425800,PF3D7_0500800,PF3D7_0532400,PF3D7_0600200,PF3D7_0632500,PF3D7_0711700,PF3D7_0712600,PF3D7_0808600,PF3D7_0809100,PF3D7_0900100,PF3D7_1100200,PF3D7_1150400,PF3D7_1200600,PF3D7_1201000,PF3D7_1240400,PF3D7_1240600,PF3D7_1300300	PF3D7_0100100,PF3D7_0115700,PF3D7_0223500,PF3D7_0400100,PF3D7_0500100,PF3D7_0617400,PF3D7_0632800,PF3D7_0733000,PF3D7_0800100,PF3D7_0808700,PF3D7_0905400,PF3D7_1000100,PF3D7_1200100,PF3D7_1200400,PF3D7_1240300,PF3D7_1255200	PF3D7_0202000,PF3D7_0420700,PF3D7_0421300,PF3D7_0425800,PF3D7_0500800,PF3D7_0532400,PF3D7_0600200,PF3D7_0632500,PF3D7_0711700,PF3D7_0712600,PF3D7_0731600,PF3D7_0800300,PF3D7_0808600,PF3D7_0900100,PF3D7_1016300,PF3D7_1100200,PF3D7_1150400,PF3D7_1200600,PF3D7_1201000,PF3D7_1240400,PF3D7_1240600,PF3D7_1300300,PF3D7_1357000	PF3D7_0100100,PF3D7_0115700,PF3D7_0223500,PF3D7_0400100,PF3D7_0426000,PF3D7_0500100,PF3D7_0617400,PF3D7_0632800,PF3D7_0712000,PF3D7_0733000,PF3D7_0800100,PF3D7_0800200,PF3D7_0808700,PF3D7_0905400,PF3D7_1000100,PF3D7_1200100,PF3D7_1200400,PF3D7_1219300,PF3D7_1240300,PF3D7_1255200
integral component of membrane	0.00294096	1.42235e-08	0.980863	0.662553	integral component of membrane	1.48703	1.55692	-0.942412	-1.07884		mal_mito_2,PF3D7_0100300,PF3D7_0101300,PF3D7_0102500,PF3D7_0104100,PF3D7_0104700,PF3D7_0104800,PF3D7_0105400,PF3D7_0109850,PF3D7_0113800,PF3D7_0114100,PF3D7_0114500,PF3D7_0202200,PF3D7_0206900,PF3D7_0207000,PF3D7_0209600,PF3D7_0210300,PF3D7_0212800,PF3D7_0216800,PF3D7_0217000,PF3D7_0218100,PF3D7_0302600,PF3D7_0311000,PF3D7_0311600,PF3D7_0318300,PF3D7_0319000,PF3D7_0320700,PF3D7_0321200,PF3D7_0323…	PF3D7_0100100,PF3D7_0107500,PF3D7_0115700,PF3D7_0200100,PF3D7_0218600,PF3D7_0223500,PF3D7_0300100,PF3D7_0302300,PF3D7_0312500,PF3D7_0319700,PF3D7_0323100,PF3D7_0324900,PF3D7_0400100,PF3D7_0412700,PF3D7_0419900,PF3D7_0421100,PF3D7_0500100,PF3D7_0517200,PF3D7_0601400,PF3D7_0614300,PF3D7_0631200,PF3D7_0632800,PF3D7_0700100,PF3D7_0733000,PF3D7_0800100,PF3D7_0804500,PF3D7_0833500,PF3D7_0900100,PF3D7_0…	PF3D7_0100300,PF3D7_0101300,PF3D7_0102500,PF3D7_0104100,PF3D7_0104700,PF3D7_0105400,PF3D7_0109850,PF3D7_0113800,PF3D7_0114100,PF3D7_0114500,PF3D7_0201400,PF3D7_0202200,PF3D7_0207000,PF3D7_0209600,PF3D7_0216800,PF3D7_0217000,PF3D7_0218100,PF3D7_0222100,PF3D7_0311000,PF3D7_0321200,PF3D7_0323900,PF3D7_0324100,PF3D7_0400400,PF3D7_0402800,PF3D7_0412400,PF3D7_0412700,PF3D7_0412900,PF3D7_0413400,PF3D7_0…	PF3D7_0100100,PF3D7_0103200,PF3D7_0104200,PF3D7_0107500,PF3D7_0112200,PF3D7_0200100,PF3D7_0214800,PF3D7_0218600,PF3D7_0221200,PF3D7_0300100,PF3D7_0302600,PF3D7_0319700,PF3D7_0323100,PF3D7_0324900,PF3D7_0400100,PF3D7_0500100,PF3D7_0504000,PF3D7_0523000,PF3D7_0628300,PF3D7_0804500,PF3D7_0819500,PF3D7_0824400,PF3D7_0901700,PF3D7_1000100,PF3D7_1116600,PF3D7_1119600,PF3D7_1132400,PF3D7_1149000,PF3D7_1…	PF3D7_0101300,PF3D7_0103200,PF3D7_0107500,PF3D7_0112200,PF3D7_0114100,PF3D7_0114500,PF3D7_0218600,PF3D7_0221200,PF3D7_0311600,PF3D7_0319700,PF3D7_0324100,PF3D7_0400400,PF3D7_0412400,PF3D7_0420700,PF3D7_0421300,PF3D7_0425800,PF3D7_0523000,PF3D7_0533100,PF3D7_0600200,PF3D7_0632500,PF3D7_0700800,PF3D7_0701600,PF3D7_0703900,PF3D7_0709000,PF3D7_0711700,PF3D7_0712600,PF3D7_0713100,PF3D7_0808600,PF3D7_0…	PF3D7_0100100,PF3D7_0104100,PF3D7_0105400,PF3D7_0115700,PF3D7_0207000,PF3D7_0209600,PF3D7_0216600,PF3D7_0216800,PF3D7_0218100,PF3D7_0223500,PF3D7_0300100,PF3D7_0318300,PF3D7_0320100,PF3D7_0324900,PF3D7_0400100,PF3D7_0500100,PF3D7_0504900,PF3D7_0506900,PF3D7_0515700,PF3D7_0522600,PF3D7_0530300,PF3D7_0603500,PF3D7_0605900,PF3D7_0614300,PF3D7_0614900,PF3D7_0615300,PF3D7_0617400,PF3D7_0632800,PF3D7_0…	mal_mito_2,PF3D7_0103200,PF3D7_0106300,PF3D7_0109850,PF3D7_0112200,PF3D7_0114100,PF3D7_0114500,PF3D7_0315700,PF3D7_0324100,PF3D7_0420700,PF3D7_0421300,PF3D7_0425800,PF3D7_0504000,PF3D7_0511200,PF3D7_0513500,PF3D7_0519300,PF3D7_0523000,PF3D7_0526900,PF3D7_0600200,PF3D7_0614300,PF3D7_0623300,PF3D7_0632500,PF3D7_0700800,PF3D7_0701600,PF3D7_0709000,PF3D7_0711700,PF3D7_0712600,PF3D7_0713100,PF3D7_0715…	PF3D7_0100100,PF3D7_0102500,PF3D7_0104100,PF3D7_0104200,PF3D7_0105400,PF3D7_0115700,PF3D7_0206200,PF3D7_0206900,PF3D7_0207000,PF3D7_0209600,PF3D7_0214800,PF3D7_0216600,PF3D7_0216800,PF3D7_0223500,PF3D7_0300100,PF3D7_0319700,PF3D7_0324900,PF3D7_0400100,PF3D7_0419900,PF3D7_0424300,PF3D7_0426000,PF3D7_0500100,PF3D7_0506900,PF3D7_0515700,PF3D7_0522600,PF3D7_0530300,PF3D7_0605900,PF3D7_0617400,PF3D7_0…
intracellular	4.94782e-05	0.0295851	0.775315	1	intracellular	-1.91604	-1.41509	-1.2346	-0.841852		PF3D7_0210400,PF3D7_0308100,PF3D7_0406800,PF3D7_0418000,PF3D7_0503400,PF3D7_0517900,PF3D7_0603600,PF3D7_0610000,PF3D7_0613400,PF3D7_0620200,PF3D7_0810100,PF3D7_0821000,PF3D7_0827500,PF3D7_0908000,PF3D7_0918200,PF3D7_0920500,PF3D7_0922800,PF3D7_0923500,PF3D7_1117100,PF3D7_1143700,PF3D7_1147000,PF3D7_1208000,PF3D7_1239100,PF3D7_1245400,PF3D7_1246700,PF3D7_1307900,PF3D7_1316200,PF3D7_1322800,PF3D7_1…	PF3D7_0103300,PF3D7_0210100,PF3D7_0212500,PF3D7_0217800,PF3D7_0304400,PF3D7_0306900,PF3D7_0307100,PF3D7_0317600,PF3D7_0323100,PF3D7_0415900,PF3D7_0416800,PF3D7_0422400,PF3D7_0516900,PF3D7_0520000,PF3D7_0520900,PF3D7_0526500,PF3D7_0608800,PF3D7_0610900,PF3D7_0614500,PF3D7_0618300,PF3D7_0705700,PF3D7_0706400,PF3D7_0706500,PF3D7_0710600,PF3D7_0814000,PF3D7_0829000,PF3D7_0931800,PF3D7_1007600,PF3D7_1…	PF3D7_0308100,PF3D7_0406800,PF3D7_0418000,PF3D7_0423300,PF3D7_0517900,PF3D7_0603600,PF3D7_0704100,PF3D7_0908000,PF3D7_0911100,PF3D7_0920500,PF3D7_0923500,PF3D7_1143700,PF3D7_1147000,PF3D7_1208000,PF3D7_1307900,PF3D7_1322800,PF3D7_1332200,PF3D7_1354700,PF3D7_1440400,PF3D7_1442800	PF3D7_0103300,PF3D7_0210100,PF3D7_0210400,PF3D7_0212500,PF3D7_0217800,PF3D7_0219200,PF3D7_0304400,PF3D7_0306900,PF3D7_0307100,PF3D7_0317600,PF3D7_0323100,PF3D7_0412100,PF3D7_0415900,PF3D7_0422400,PF3D7_0503000,PF3D7_0516900,PF3D7_0519400,PF3D7_0520000,PF3D7_0520900,PF3D7_0605000,PF3D7_0608800,PF3D7_0614500,PF3D7_0618300,PF3D7_0705700,PF3D7_0710600,PF3D7_0814000,PF3D7_0821700,PF3D7_0903900,PF3D7_0…	PF3D7_0605000,PF3D7_1132200,PF3D7_1246700,PF3D7_1324900,PF3D7_1367600,PF3D7_1426000,PF3D7_1446200,PF3D7_1460400,PF3D7_1474100	PF3D7_0308100,PF3D7_0423300,PF3D7_0503400,PF3D7_0517900,PF3D7_0613400,PF3D7_0704100,PF3D7_0821000,PF3D7_0907800,PF3D7_0908000,PF3D7_1020900,PF3D7_1034200,PF3D7_1034700,PF3D7_1147000,PF3D7_1307900,PF3D7_1332200,PF3D7_1440400	PF3D7_0210100,PF3D7_0210400,PF3D7_0217800,PF3D7_0219200,PF3D7_0304400,PF3D7_0306900,PF3D7_0307100,PF3D7_0317600,PF3D7_0415900,PF3D7_0422400,PF3D7_0503800,PF3D7_0516900,PF3D7_0519400,PF3D7_0520000,PF3D7_0520900,PF3D7_0526500,PF3D7_0605000,PF3D7_0608800,PF3D7_0611700,PF3D7_0613400,PF3D7_0614500,PF3D7_0618300,PF3D7_0705700,PF3D7_0706400,PF3D7_0710600,PF3D7_0814000,PF3D7_0821700,PF3D7_0903900,PF3D7_1…	PF3D7_0106600,PF3D7_0209500,PF3D7_0308100,PF3D7_0316100,PF3D7_0409800,PF3D7_0410700,PF3D7_0423300,PF3D7_0517900,PF3D7_0614600,PF3D7_0704100,PF3D7_0911100,PF3D7_0920500,PF3D7_1020900,PF3D7_1030300,PF3D7_1034700,PF3D7_1123300,PF3D7_1127600,PF3D7_1231300,PF3D7_1307900,PF3D7_1316200,PF3D7_1332200,PF3D7_1361400,PF3D7_1440400,PF3D7_1450400
large ribosomal subunit	0.00897486	0.0646019	0.980863	0.535558	large ribosomal subunit	-2.0036	-1.72817	0.860753	1.49961			PF3D7_0309600,PF3D7_0618300,PF3D7_1004000,PF3D7_1124900,PF3D7_1351400,PF3D7_1441200		PF3D7_0309600,PF3D7_0312800,PF3D7_0503000,PF3D7_0618300,PF3D7_1004000,PF3D7_1103100,PF3D7_1124900,PF3D7_1142600,PF3D7_1351400,PF3D7_1441200	PF3D7_0506100		PF3D7_0309600,PF3D7_0312800,PF3D7_0506100,PF3D7_0618300,PF3D7_1004000,PF3D7_1103100,PF3D7_1124900,PF3D7_1142600,PF3D7_1323100,PF3D7_1351400,PF3D7_1441200
mRNA binding	0.000857133	2.45538e-06	0.709641	0.840999	mRNA binding	-1.98763	-2.21057	1.46594	1.29742		PF3D7_0804400,PF3D7_1021900,PF3D7_1230400,PF3D7_1312600,PF3D7_1330600	PF3D7_0108300,PF3D7_0302800,PF3D7_0310300,PF3D7_0528200,PF3D7_0703500,PF3D7_0706500,PF3D7_0813400,PF3D7_0814200,PF3D7_0909800,PF3D7_1004400,PF3D7_1010600,PF3D7_1016300,PF3D7_1019000,PF3D7_1107300,PF3D7_1110400,PF3D7_1120000,PF3D7_1206200,PF3D7_1236100,PF3D7_1315400,PF3D7_1330800,PF3D7_1347500,PF3D7_1359400,PF3D7_1366900,PF3D7_1415400,PF3D7_1419700,PF3D7_1468700	PF3D7_1312600	PF3D7_0105200,PF3D7_0108300,PF3D7_0320800,PF3D7_0402000,PF3D7_0515000,PF3D7_0528200,PF3D7_0604500,PF3D7_0629400,PF3D7_0703500,PF3D7_0810600,PF3D7_0813400,PF3D7_0814200,PF3D7_0815600,PF3D7_0929200,PF3D7_1004400,PF3D7_1006200,PF3D7_1006800,PF3D7_1016300,PF3D7_1019000,PF3D7_1021900,PF3D7_1022000,PF3D7_1036900,PF3D7_1103800,PF3D7_1105800,PF3D7_1107300,PF3D7_1110400,PF3D7_1118200,PF3D7_1227100,PF3D7_1…	PF3D7_0310300,PF3D7_0402000,PF3D7_0629400,PF3D7_0810600,PF3D7_0813400,PF3D7_0906600,PF3D7_1004400,PF3D7_1022000,PF3D7_1037700,PF3D7_1118200,PF3D7_1120000,PF3D7_1227100,PF3D7_1330800,PF3D7_1347500,PF3D7_1409800		PF3D7_0105700,PF3D7_0402000,PF3D7_0511500,PF3D7_0604500,PF3D7_0629400,PF3D7_0810600,PF3D7_0813400,PF3D7_0814200,PF3D7_0815600,PF3D7_0906600,PF3D7_0909800,PF3D7_0912500,PF3D7_0929200,PF3D7_0935000,PF3D7_1004400,PF3D7_1006200,PF3D7_1006800,PF3D7_1010600,PF3D7_1016300,PF3D7_1022000,PF3D7_1036900,PF3D7_1118200,PF3D7_1120000,PF3D7_1206200,PF3D7_1227100,PF3D7_1235300,PF3D7_1315400,PF3D7_1321700,PF3D7_1…	PF3D7_1019000,PF3D7_1312600
mRNA splicing, via spliceosome	0.00232403	0.00743901	0.980863	0.921989	mRNA splicing, via spliceosome	-2.02397	-1.82064	0.894904	1.05666		PF3D7_0803300	PF3D7_0218700,PF3D7_0308900,PF3D7_0405400,PF3D7_0409100,PF3D7_0722500,PF3D7_0812700,PF3D7_0829300,PF3D7_0909800,PF3D7_1003800,PF3D7_1018500,PF3D7_1030000,PF3D7_1033600,PF3D7_1110200,PF3D7_1119300,PF3D7_1126900,PF3D7_1231600,PF3D7_1238300,PF3D7_1306900,PF3D7_1317000,PF3D7_1325000,PF3D7_1364300,PF3D7_1414800,PF3D7_1443800,PF3D7_1461600,PF3D7_1468800,PF3D7_1474500		PF3D7_0405400,PF3D7_0409100,PF3D7_0515000,PF3D7_0812700,PF3D7_0829300,PF3D7_1002400,PF3D7_1003800,PF3D7_1018500,PF3D7_1033600,PF3D7_1110200,PF3D7_1119300,PF3D7_1123900,PF3D7_1231600,PF3D7_1234800,PF3D7_1325000,PF3D7_1367100,PF3D7_1461600,PF3D7_1468800,PF3D7_1474500	PF3D7_1123900,PF3D7_1246600		PF3D7_0812700,PF3D7_0822300,PF3D7_0909800,PF3D7_1003800,PF3D7_1033600,PF3D7_1123900,PF3D7_1125500,PF3D7_1126900,PF3D7_1209200,PF3D7_1234800,PF3D7_1238300,PF3D7_1246600,PF3D7_1325000,PF3D7_1414800,PF3D7_1461600	PF3D7_0803300
mRNA-binding proteins in trophozoite and schizonts	0.00903739	0.000115648	0.751652	1	mRNA-binding proteins in trophozoite and schizonts	-1.95807	-2.06077	1.48147	-0.621214		PF3D7_1021900	PF3D7_0507600,PF3D7_0703500,PF3D7_0716800,PF3D7_0728000,PF3D7_0811300,PF3D7_0814200,PF3D7_1107300,PF3D7_1224300,PF3D7_1236100,PF3D7_1330800,PF3D7_1347500,PF3D7_1359400,PF3D7_1410600		PF3D7_0105200,PF3D7_0503300,PF3D7_0517700,PF3D7_0525000,PF3D7_0629400,PF3D7_0703500,PF3D7_0716800,PF3D7_0810600,PF3D7_0814200,PF3D7_0929200,PF3D7_1006200,PF3D7_1006800,PF3D7_1021900,PF3D7_1105800,PF3D7_1107300,PF3D7_1118200,PF3D7_1129400,PF3D7_1224300,PF3D7_1330800,PF3D7_1347500,PF3D7_1359400,PF3D7_1409800,PF3D7_1410600,PF3D7_1415800	PF3D7_0111800,PF3D7_0629400,PF3D7_0716800,PF3D7_0810600,PF3D7_0906600,PF3D7_1118200,PF3D7_1129400,PF3D7_1330800,PF3D7_1347500,PF3D7_1409800,PF3D7_1415800	PF3D7_0730400	PF3D7_0111800,PF3D7_0503300,PF3D7_0507600,PF3D7_0517700,PF3D7_0629400,PF3D7_0716800,PF3D7_0728000,PF3D7_0810600,PF3D7_0814200,PF3D7_0906600,PF3D7_0929200,PF3D7_1006200,PF3D7_1006800,PF3D7_1118200,PF3D7_1129400,PF3D7_1330800,PF3D7_1346300,PF3D7_1347500,PF3D7_1409800,PF3D7_1410600,PF3D7_1417200	PF3D7_0730400
mitochondrion	0.980622	0.000332809	0.816053	1	mitochondrion	-0.825534	-1.69396	1.208	-0.574334		PF3D7_0204800,PF3D7_0207300,PF3D7_0217100,PF3D7_0302700,PF3D7_0303700,PF3D7_0311800,PF3D7_0317900,PF3D7_0415600,PF3D7_0531000,PF3D7_0603500,PF3D7_0608310,PF3D7_0611300,PF3D7_0623500,PF3D7_0715500,PF3D7_0807400,PF3D7_0815400,PF3D7_0822000,PF3D7_0825200,PF3D7_0825400,PF3D7_0915700,PF3D7_0923600,PF3D7_0925500,PF3D7_0927300,PF3D7_1012300,PF3D7_1029800,PF3D7_1034400,PF3D7_1117600,PF3D7_1123700,PF3D7_1…	PF3D7_0210100,PF3D7_0318100,PF3D7_0417300,PF3D7_0616800,PF3D7_1014700,PF3D7_1016400,PF3D7_1021700,PF3D7_1022500,PF3D7_1108700,PF3D7_1125300,PF3D7_1134000,PF3D7_1137100,PF3D7_1202600,PF3D7_1217300,PF3D7_1223800,PF3D7_1224600,PF3D7_1242700,PF3D7_1325100,PF3D7_1342100,PF3D7_1342800,PF3D7_1344100,PF3D7_1345700,PF3D7_1408600,PF3D7_1424100,PF3D7_1428700,PF3D7_1434700	PF3D7_0207300,PF3D7_0217100,PF3D7_0603500,PF3D7_0623500,PF3D7_0807400,PF3D7_0816400,PF3D7_0825400,PF3D7_0915700,PF3D7_0927300,PF3D7_1012300,PF3D7_1108500,PF3D7_1125100,PF3D7_1133300,PF3D7_1145600,PF3D7_1202200,PF3D7_1208000,PF3D7_1324400,PF3D7_1431600,PF3D7_1439400,PF3D7_1460900,PF3D7_1470400	PF3D7_0105200,PF3D7_0110200,PF3D7_0210100,PF3D7_0212200,PF3D7_0213700,PF3D7_0214200,PF3D7_0303700,PF3D7_0318100,PF3D7_0417300,PF3D7_0420400,PF3D7_0523100,PF3D7_0524700,PF3D7_0617000,PF3D7_0915300,PF3D7_0923800,PF3D7_0925500,PF3D7_1014700,PF3D7_1015600,PF3D7_1016400,PF3D7_1034400,PF3D7_1105800,PF3D7_1118200,PF3D7_1125300,PF3D7_1125400,PF3D7_1132900,PF3D7_1134000,PF3D7_1208300,PF3D7_1214200,PF3D7_1…	PF3D7_0213700,PF3D7_0524700,PF3D7_0617000,PF3D7_0915300,PF3D7_0925500,PF3D7_1014700,PF3D7_1015600,PF3D7_1016400,PF3D7_1118200,PF3D7_1125300,PF3D7_1125400,PF3D7_1134000,PF3D7_1208300,PF3D7_1215300,PF3D7_1221500,PF3D7_1227800,PF3D7_1312400,PF3D7_1337000,PF3D7_1342800,PF3D7_1344100,PF3D7_1345100,PF3D7_1356200,PF3D7_1365500,PF3D7_1404100,PF3D7_1415800,PF3D7_1434700,PF3D7_1474100,PF3D7_1475300	PF3D7_0603500,PF3D7_0816400,PF3D7_0927300,PF3D7_0928000,PF3D7_1108700,PF3D7_1133300,PF3D7_1145600,PF3D7_1202200,PF3D7_1439400,PF3D7_1458100,PF3D7_1460900	PF3D7_0204800,PF3D7_0210100,PF3D7_0213700,PF3D7_0214200,PF3D7_0317900,PF3D7_0318100,PF3D7_0417300,PF3D7_0513500,PF3D7_0524700,PF3D7_0611300,PF3D7_0616800,PF3D7_0617000,PF3D7_0715500,PF3D7_1014700,PF3D7_1015600,PF3D7_1016400,PF3D7_1022500,PF3D7_1118200,PF3D7_1123700,PF3D7_1125300,PF3D7_1125400,PF3D7_1134000,PF3D7_1208300,PF3D7_1215000,PF3D7_1215300,PF3D7_1221500,PF3D7_1233000,PF3D7_1235700,PF3D7_1…	PF3D7_0207200,PF3D7_0807400,PF3D7_0928000,PF3D7_1021700,PF3D7_1133300,PF3D7_1342100,PF3D7_1344100,PF3D7_1465000
modulation by symbiont of host erythrocyte aggregation	3.46938e-07	1.42235e-08	0.00024921	1	modulation by symbiont of host erythrocyte aggregation	2.10192	1.86194	1.86795	-0.61719		PF3D7_0100800,PF3D7_0100900,PF3D7_0115600,PF3D7_0200500,PF3D7_0222600,PF3D7_0300700,PF3D7_0400400,PF3D7_0400500,PF3D7_0400900,PF3D7_0413200,PF3D7_0420700,PF3D7_0420900,PF3D7_0421300,PF3D7_0425500,PF3D7_0425700,PF3D7_0425800,PF3D7_0600200,PF3D7_0600300,PF3D7_0617600,PF3D7_0632200,PF3D7_0632500,PF3D7_0700200,PF3D7_0711700,PF3D7_0712000,PF3D7_0712300,PF3D7_0712400,PF3D7_0712600,PF3D7_0732900,PF3D7_0…	PF3D7_0100100,PF3D7_0115700,PF3D7_0223500,PF3D7_0400100,PF3D7_0412700,PF3D7_0421100,PF3D7_0500100,PF3D7_0632800,PF3D7_0733000,PF3D7_0800100,PF3D7_0937800,PF3D7_1000100,PF3D7_1041300,PF3D7_1200100,PF3D7_1200400,PF3D7_1219300,PF3D7_1255200	PF3D7_0100400,PF3D7_0100900,PF3D7_0115600,PF3D7_0223100,PF3D7_0223400,PF3D7_0300200,PF3D7_0400400,PF3D7_0400500,PF3D7_0400900,PF3D7_0412400,PF3D7_0412700,PF3D7_0412900,PF3D7_0420700,PF3D7_0420900,PF3D7_0421300,PF3D7_0425500,PF3D7_0425700,PF3D7_0425800,PF3D7_0600200,PF3D7_0600300,PF3D7_0617400,PF3D7_0617600,PF3D7_0617700,PF3D7_0632000,PF3D7_0632500,PF3D7_0632700,PF3D7_0700200,PF3D7_0700300,PF3D7_0…	PF3D7_0100100,PF3D7_0100200,PF3D7_0324800,PF3D7_0400100,PF3D7_0500100,PF3D7_0631900,PF3D7_1000100,PF3D7_1200100,PF3D7_1200500,PF3D7_1400200,PF3D7_1479500	PF3D7_0115600,PF3D7_0223100,PF3D7_0400400,PF3D7_0412400,PF3D7_0420700,PF3D7_0421300,PF3D7_0425500,PF3D7_0425800,PF3D7_0600200,PF3D7_0600300,PF3D7_0617600,PF3D7_0631900,PF3D7_0632500,PF3D7_0711700,PF3D7_0712600,PF3D7_0808600,PF3D7_0808900,PF3D7_0809100,PF3D7_0832000,PF3D7_0832900,PF3D7_0900400,PF3D7_0937700,PF3D7_1040200,PF3D7_1040300,PF3D7_1100200,PF3D7_1100300,PF3D7_1100400,PF3D7_1100500,PF3D7_1…	PF3D7_0100100,PF3D7_0100200,PF3D7_0115700,PF3D7_0223500,PF3D7_0324800,PF3D7_0400100,PF3D7_0500100,PF3D7_0617400,PF3D7_0632800,PF3D7_0733000,PF3D7_0800100,PF3D7_0808700,PF3D7_1000100,PF3D7_1200100,PF3D7_1200400,PF3D7_1200500,PF3D7_1240300,PF3D7_1255200,PF3D7_1400200	PF3D7_0115600,PF3D7_0223100,PF3D7_0223400,PF3D7_0420700,PF3D7_0421300,PF3D7_0425500,PF3D7_0425800,PF3D7_0600200,PF3D7_0600300,PF3D7_0617600,PF3D7_0617700,PF3D7_0632500,PF3D7_0711700,PF3D7_0712600,PF3D7_0732900,PF3D7_0800300,PF3D7_0808600,PF3D7_0808800,PF3D7_0808900,PF3D7_0832000,PF3D7_0900200,PF3D7_0900400,PF3D7_0937700,PF3D7_1000200,PF3D7_1040200,PF3D7_1040300,PF3D7_1100200,PF3D7_1100300,PF3D7_1…	PF3D7_0100100,PF3D7_0100200,PF3D7_0115700,PF3D7_0223500,PF3D7_0324800,PF3D7_0400100,PF3D7_0400300,PF3D7_0425900,PF3D7_0426000,PF3D7_0500100,PF3D7_0617400,PF3D7_0632800,PF3D7_0712000,PF3D7_0733000,PF3D7_0800100,PF3D7_0800200,PF3D7_0808700,PF3D7_0833400,PF3D7_1000100,PF3D7_1041200,PF3D7_1200100,PF3D7_1200200,PF3D7_1200400,PF3D7_1200500,PF3D7_1219300,PF3D7_1240300,PF3D7_1255200,PF3D7_1400200
nucleic acid binding	1.42547e-06	1.42235e-08	0.92647	1	nucleic acid binding	-1.94432	-2.15244	0.985115	-0.818736		PF3D7_0105900,PF3D7_0204800,PF3D7_0411900,PF3D7_0504400,PF3D7_0513200,PF3D7_0604600,PF3D7_0623400,PF3D7_0630300,PF3D7_0811900,PF3D7_0908000,PF3D7_1017000,PF3D7_1026200,PF3D7_1037000,PF3D7_1107100,PF3D7_1135500,PF3D7_1324500,PF3D7_1360900,PF3D7_1362500,PF3D7_1411400,PF3D7_1468400	PF3D7_0102900,PF3D7_0109600,PF3D7_0110400,PF3D7_0211800,PF3D7_0218400,PF3D7_0302800,PF3D7_0310500,PF3D7_0319500,PF3D7_0407300,PF3D7_0422500,PF3D7_0516600,PF3D7_0517300,PF3D7_0518500,PF3D7_0527900,PF3D7_0602100,PF3D7_0605100,PF3D7_0615700,PF3D7_0623600,PF3D7_0630900,PF3D7_0721300,PF3D7_0728000,PF3D7_0812700,PF3D7_0814200,PF3D7_0821300,PF3D7_0823800,PF3D7_0909400,PF3D7_0917600,PF3D7_0934100,PF3D7_1…	PF3D7_0205700,PF3D7_0411900,PF3D7_0414500,PF3D7_0623400,PF3D7_0823800,PF3D7_0908000,PF3D7_1107100,PF3D7_1126800,PF3D7_1235500,PF3D7_1324500,PF3D7_1362500,PF3D7_1468400	PF3D7_0102900,PF3D7_0103600,PF3D7_0204600,PF3D7_0209800,PF3D7_0211800,PF3D7_0218400,PF3D7_0320800,PF3D7_0407300,PF3D7_0409600,PF3D7_0416000,PF3D7_0422500,PF3D7_0503300,PF3D7_0504200,PF3D7_0504400,PF3D7_0508700,PF3D7_0509600,PF3D7_0515000,PF3D7_0516600,PF3D7_0517700,PF3D7_0629400,PF3D7_0630900,PF3D7_0716000,PF3D7_0721300,PF3D7_0810600,PF3D7_0812500,PF3D7_0812700,PF3D7_0814200,PF3D7_0815600,PF3D7_0…	PF3D7_0218400,PF3D7_0407300,PF3D7_0411400,PF3D7_0602100,PF3D7_0604600,PF3D7_0629400,PF3D7_0630900,PF3D7_0721300,PF3D7_0810600,PF3D7_0827000,PF3D7_0903400,PF3D7_0923400,PF3D7_1004400,PF3D7_1022000,PF3D7_1026200,PF3D7_1106600,PF3D7_1133700,PF3D7_1139100,PF3D7_1217200,PF3D7_1227100,PF3D7_1241800,PF3D7_1251500,PF3D7_1302700,PF3D7_1330800,PF3D7_1332700,PF3D7_1347500,PF3D7_1367700,PF3D7_1405900,PF3D7_1…	PF3D7_0617300,PF3D7_0823800,PF3D7_0908000,PF3D7_1200400,PF3D7_1235500,PF3D7_1310700,PF3D7_1412000,PF3D7_1468400	PF3D7_0102900,PF3D7_0204800,PF3D7_0209800,PF3D7_0211800,PF3D7_0218400,PF3D7_0319500,PF3D7_0422700,PF3D7_0503300,PF3D7_0517300,PF3D7_0517700,PF3D7_0629400,PF3D7_0716000,PF3D7_0721300,PF3D7_0728000,PF3D7_0810600,PF3D7_0812500,PF3D7_0812700,PF3D7_0814200,PF3D7_0815600,PF3D7_0827000,PF3D7_0917600,PF3D7_0929200,PF3D7_0933000,PF3D7_0935000,PF3D7_1004400,PF3D7_1006200,PF3D7_1006800,PF3D7_1017000,PF3D7_1…	PF3D7_0605100,PF3D7_0617300,PF3D7_0805300,PF3D7_1107100,PF3D7_1200400,PF3D7_1209300,PF3D7_1310700,PF3D7_1331100,PF3D7_1343200,PF3D7_1412000,PF3D7_1425400,PF3D7_1468400
pathogenesis	0.267267	1.65292e-05	0.775315	0.921989	pathogenesis	-1.45548	1.76964	1.26483	-1.05224		PF3D7_0100300,PF3D7_0102500,PF3D7_0113800,PF3D7_0323900,PF3D7_0400400,PF3D7_0402800,PF3D7_0413400,PF3D7_0420700,PF3D7_0420900,PF3D7_0421300,PF3D7_0425800,PF3D7_0600100,PF3D7_0600200,PF3D7_0600400,PF3D7_0632500,PF3D7_0711700,PF3D7_0712000,PF3D7_0712300,PF3D7_0712400,PF3D7_0712600,PF3D7_0800200,PF3D7_0800300,PF3D7_0808600,PF3D7_0809100,PF3D7_0930300,PF3D7_0937600,PF3D7_1035700,PF3D7_1100200,PF3D7_1…	PF3D7_0100100,PF3D7_0115700,PF3D7_0200100,PF3D7_0223500,PF3D7_0300100,PF3D7_0302300,PF3D7_0324900,PF3D7_0400100,PF3D7_0412700,PF3D7_0421100,PF3D7_0500100,PF3D7_0601400,PF3D7_0631200,PF3D7_0632800,PF3D7_0700100,PF3D7_0733000,PF3D7_0800100,PF3D7_0826100,PF3D7_0833500,PF3D7_0900100,PF3D7_0911800,PF3D7_0937800,PF3D7_1000100,PF3D7_1041300,PF3D7_1200100,PF3D7_1200400,PF3D7_1219300,PF3D7_1219400,PF3D7_1…	PF3D7_0100300,PF3D7_0102500,PF3D7_0113800,PF3D7_0323900,PF3D7_0400400,PF3D7_0402800,PF3D7_0412400,PF3D7_0412700,PF3D7_0412900,PF3D7_0413400,PF3D7_0420700,PF3D7_0420900,PF3D7_0421300,PF3D7_0425800,PF3D7_0533100,PF3D7_0600100,PF3D7_0600200,PF3D7_0600400,PF3D7_0617400,PF3D7_0632500,PF3D7_0711700,PF3D7_0712000,PF3D7_0712300,PF3D7_0712400,PF3D7_0712600,PF3D7_0712800,PF3D7_0712900,PF3D7_0733000,PF3D7_0…	PF3D7_0100100,PF3D7_0200100,PF3D7_0300100,PF3D7_0324900,PF3D7_0400100,PF3D7_0500100,PF3D7_0610600,PF3D7_1000100,PF3D7_1129100,PF3D7_1149000,PF3D7_1200100,PF3D7_1209300,PF3D7_1301600,PF3D7_1373500	PF3D7_0112000,PF3D7_0400400,PF3D7_0412400,PF3D7_0420700,PF3D7_0421300,PF3D7_0425800,PF3D7_0533100,PF3D7_0600200,PF3D7_0632500,PF3D7_0711700,PF3D7_0712600,PF3D7_0808600,PF3D7_0809100,PF3D7_0900100,PF3D7_0935900,PF3D7_1100200,PF3D7_1131600,PF3D7_1149000,PF3D7_1150400,PF3D7_1200600,PF3D7_1240400,PF3D7_1240600,PF3D7_1300300,PF3D7_1302200	PF3D7_0100100,PF3D7_0115700,PF3D7_0223500,PF3D7_0300100,PF3D7_0324900,PF3D7_0400100,PF3D7_0500100,PF3D7_0617400,PF3D7_0632800,PF3D7_0733000,PF3D7_0800100,PF3D7_0808700,PF3D7_0833500,PF3D7_0911800,PF3D7_0930300,PF3D7_1000100,PF3D7_1035700,PF3D7_1133400,PF3D7_1200100,PF3D7_1200400,PF3D7_1240300,PF3D7_1240900,PF3D7_1255200,PF3D7_1371600,PF3D7_1373500	PF3D7_0420700,PF3D7_0421300,PF3D7_0425800,PF3D7_0600200,PF3D7_0632500,PF3D7_0711700,PF3D7_0712600,PF3D7_0800300,PF3D7_0808600,PF3D7_0900100,PF3D7_1100200,PF3D7_1131600,PF3D7_1149000,PF3D7_1150400,PF3D7_1200600,PF3D7_1240400,PF3D7_1240600,PF3D7_1300300	PF3D7_0100100,PF3D7_0102500,PF3D7_0115700,PF3D7_0223500,PF3D7_0300100,PF3D7_0324900,PF3D7_0400100,PF3D7_0424300,PF3D7_0426000,PF3D7_0500100,PF3D7_0617400,PF3D7_0632800,PF3D7_0700100,PF3D7_0712000,PF3D7_0731500,PF3D7_0733000,PF3D7_0800100,PF3D7_0800200,PF3D7_0808700,PF3D7_0833500,PF3D7_0930300,PF3D7_1000100,PF3D7_1035700,PF3D7_1036300,PF3D7_1133400,PF3D7_1200100,PF3D7_1200400,PF3D7_1209300,PF3D7_1…
protein binding	0.0302904	0.702721	0.00160068	0.0144509	protein binding	-1.41314	1.08559	-1.50729	-1.13801		PF3D7_0203800,PF3D7_0207600,PF3D7_0211500,PF3D7_0217500,PF3D7_0302200,PF3D7_0302500,PF3D7_0303400,PF3D7_0307300,PF3D7_0312200,PF3D7_0320700,PF3D7_0403900,PF3D7_0404400,PF3D7_0408900,PF3D7_0414000,PF3D7_0417100,PF3D7_0423500,PF3D7_0423800,PF3D7_0424400,PF3D7_0501600,PF3D7_0501700,PF3D7_0504400,PF3D7_0507200,PF3D7_0509100,PF3D7_0509200,PF3D7_0512900,PF3D7_0514100,PF3D7_0525400,PF3D7_0605800,PF3D7_0…	PF3D7_0201900,PF3D7_0206100,PF3D7_0215400,PF3D7_0302000,PF3D7_0307800,PF3D7_0308600,PF3D7_0403700,PF3D7_0406100,PF3D7_0409200,PF3D7_0424000,PF3D7_0501100,PF3D7_0501200,PF3D7_0505800,PF3D7_0510200,PF3D7_0512700,PF3D7_0517200,PF3D7_0525500,PF3D7_0526500,PF3D7_0527200,PF3D7_0527500,PF3D7_0532400,PF3D7_0606600,PF3D7_0608800,PF3D7_0623200,PF3D7_0627100,PF3D7_0707700,PF3D7_0708400,PF3D7_0708800,PF3D7_0…	PF3D7_0113700,PF3D7_0113900,PF3D7_0114000,PF3D7_0201800,PF3D7_0201900,PF3D7_0202000,PF3D7_0203800,PF3D7_0207600,PF3D7_0211500,PF3D7_0216500,PF3D7_0217500,PF3D7_0302200,PF3D7_0302500,PF3D7_0303400,PF3D7_0307300,PF3D7_0312200,PF3D7_0403900,PF3D7_0404400,PF3D7_0417100,PF3D7_0423500,PF3D7_0423800,PF3D7_0424400,PF3D7_0501300,PF3D7_0501600,PF3D7_0501700,PF3D7_0507200,PF3D7_0508000,PF3D7_0508100,PF3D7_0…	PF3D7_0107800,PF3D7_0110500,PF3D7_0110700,PF3D7_0206100,PF3D7_0211200,PF3D7_0214000,PF3D7_0302000,PF3D7_0308600,PF3D7_0318200,PF3D7_0320000,PF3D7_0320800,PF3D7_0402000,PF3D7_0406100,PF3D7_0409200,PF3D7_0413900,PF3D7_0414000,PF3D7_0424000,PF3D7_0500800,PF3D7_0501200,PF3D7_0501800,PF3D7_0504400,PF3D7_0505800,PF3D7_0507700,PF3D7_0508800,PF3D7_0512700,PF3D7_0527200,PF3D7_0527500,PF3D7_0532100,PF3D7_0…	PF3D7_0102200,PF3D7_0110500,PF3D7_0110700,PF3D7_0113700,PF3D7_0114000,PF3D7_0201800,PF3D7_0201900,PF3D7_0206100,PF3D7_0214000,PF3D7_0402000,PF3D7_0424000,PF3D7_0500800,PF3D7_0501200,PF3D7_0512700,PF3D7_0525500,PF3D7_0532400,PF3D7_0601900,PF3D7_0606600,PF3D7_0630500,PF3D7_0702500,PF3D7_0708400,PF3D7_0708800,PF3D7_0716800,PF3D7_0801000,PF3D7_0801500,PF3D7_0802300,PF3D7_0823100,PF3D7_0831700,PF3D7_0…	PF3D7_0109000,PF3D7_0207600,PF3D7_0217500,PF3D7_0302200,PF3D7_0302500,PF3D7_0303400,PF3D7_0403900,PF3D7_0404400,PF3D7_0404900,PF3D7_0423500,PF3D7_0501600,PF3D7_0507200,PF3D7_0508000,PF3D7_0508100,PF3D7_0530900,PF3D7_0612200,PF3D7_0612700,PF3D7_0614700,PF3D7_0621100,PF3D7_0628100,PF3D7_0631000,PF3D7_0707300,PF3D7_0808300,PF3D7_0905400,PF3D7_0918000,PF3D7_0919900,PF3D7_0929400,PF3D7_0930300,PF3D7_0…	PF3D7_0107800,PF3D7_0110700,PF3D7_0114000,PF3D7_0201900,PF3D7_0202000,PF3D7_0214000,PF3D7_0216500,PF3D7_0308600,PF3D7_0317800,PF3D7_0318200,PF3D7_0320000,PF3D7_0402000,PF3D7_0408900,PF3D7_0413900,PF3D7_0414000,PF3D7_0500800,PF3D7_0501200,PF3D7_0511500,PF3D7_0512700,PF3D7_0518600,PF3D7_0526500,PF3D7_0527500,PF3D7_0532100,PF3D7_0532400,PF3D7_0601900,PF3D7_0604500,PF3D7_0606600,PF3D7_0606700,PF3D7_0…	PF3D7_0102200,PF3D7_0109000,PF3D7_0211500,PF3D7_0217500,PF3D7_0302200,PF3D7_0302500,PF3D7_0304200,PF3D7_0323400,PF3D7_0403900,PF3D7_0404900,PF3D7_0423500,PF3D7_0423800,PF3D7_0424100,PF3D7_0501600,PF3D7_0503600,PF3D7_0507200,PF3D7_0508000,PF3D7_0508100,PF3D7_0511700,PF3D7_0530900,PF3D7_0601600,PF3D7_0609900,PF3D7_0612700,PF3D7_0614700,PF3D7_0621100,PF3D7_0628100,PF3D7_0631000,PF3D7_0701900,PF3D7_0…
protein folding	0.0312971	2.70065e-05	0.690469	0.59798	protein folding	-1.78793	-2.13497	1.4921	1.2572		PF3D7_0108600,PF3D7_1202400,PF3D7_1221800,PF3D7_1253000,PF3D7_1420200,PF3D7_1472600	PF3D7_0213100,PF3D7_0306800,PF3D7_0308200,PF3D7_0409400,PF3D7_0501100,PF3D7_0510200,PF3D7_0512000,PF3D7_0629200,PF3D7_0708400,PF3D7_0708800,PF3D7_0827900,PF3D7_1108700,PF3D7_1116300,PF3D7_1132200,PF3D7_1134000,PF3D7_1247400,PF3D7_1333000,PF3D7_1334200,PF3D7_1438900,PF3D7_1453700	PF3D7_0113700,PF3D7_0201800,PF3D7_1124000,PF3D7_1134100,PF3D7_1142100,PF3D7_1253000,PF3D7_1356700,PF3D7_1420200,PF3D7_1472600	PF3D7_0213100,PF3D7_0214000,PF3D7_0306800,PF3D7_0308200,PF3D7_0320300,PF3D7_0322000,PF3D7_0409400,PF3D7_0528700,PF3D7_0608700,PF3D7_0627500,PF3D7_0629200,PF3D7_0708400,PF3D7_0708800,PF3D7_0718500,PF3D7_1015600,PF3D7_1116300,PF3D7_1118200,PF3D7_1124700,PF3D7_1128100,PF3D7_1132200,PF3D7_1134000,PF3D7_1215300,PF3D7_1229500,PF3D7_1232100,PF3D7_1247400,PF3D7_1333000,PF3D7_1357800,PF3D7_1416900,PF3D7_1…	PF3D7_0113700,PF3D7_0201800,PF3D7_0214000,PF3D7_0306800,PF3D7_0308200,PF3D7_0320300,PF3D7_0322000,PF3D7_0409400,PF3D7_0608700,PF3D7_0627500,PF3D7_0708400,PF3D7_0708800,PF3D7_1015600,PF3D7_1118200,PF3D7_1124700,PF3D7_1132200,PF3D7_1134000,PF3D7_1215300,PF3D7_1229500,PF3D7_1247400,PF3D7_1253000,PF3D7_1333000,PF3D7_1334200,PF3D7_1357800,PF3D7_1437900,PF3D7_1453700,PF3D7_1476500	PF3D7_0927000,PF3D7_1108700,PF3D7_1115600,PF3D7_1124000,PF3D7_1134100,PF3D7_1472600	PF3D7_0213100,PF3D7_0214000,PF3D7_0306800,PF3D7_0308200,PF3D7_0320300,PF3D7_0322000,PF3D7_0409400,PF3D7_0512000,PF3D7_0528700,PF3D7_0608700,PF3D7_0627500,PF3D7_0629200,PF3D7_0708400,PF3D7_0708800,PF3D7_0804800,PF3D7_1015600,PF3D7_1107500,PF3D7_1115600,PF3D7_1118200,PF3D7_1124700,PF3D7_1128100,PF3D7_1132200,PF3D7_1134000,PF3D7_1215300,PF3D7_1229500,PF3D7_1253000,PF3D7_1333000,PF3D7_1334200,PF3D7_1…	PF3D7_1356700,PF3D7_1420200,PF3D7_1472600
response to drug	0.00676642	0.444122	0.996812	0.998697	response to drug	-1.85854	-1.21148	0.855872	-0.938252		PF3D7_0106900,PF3D7_0108400,PF3D7_0212800,PF3D7_0302600,PF3D7_0307400,PF3D7_0417200,PF3D7_0613800,PF3D7_1036800,PF3D7_1208400,PF3D7_1222600,PF3D7_1238800,PF3D7_1241700,PF3D7_1251300,PF3D7_1337800,PF3D7_1362500,PF3D7_1436600	PF3D7_0107500,PF3D7_0109800,PF3D7_0310200,PF3D7_0319700,PF3D7_0603300,PF3D7_0616800,PF3D7_0704600,PF3D7_0810800,PF3D7_0925700,PF3D7_1007700,PF3D7_1116700,PF3D7_1121600,PF3D7_1147500,PF3D7_1213800,PF3D7_1219600,PF3D7_1229100,PF3D7_1311800,PF3D7_1323500,PF3D7_1344800,PF3D7_1347200,PF3D7_1350100,PF3D7_1401800,PF3D7_1408000,PF3D7_1408100,PF3D7_1447900,PF3D7_1451100,PF3D7_1454700	PF3D7_0108400,PF3D7_0613800,PF3D7_0615100,PF3D7_1036300,PF3D7_1036800,PF3D7_1208400,PF3D7_1222600,PF3D7_1229100,PF3D7_1303500,PF3D7_1337800,PF3D7_1362500,PF3D7_1436600	PF3D7_0107500,PF3D7_0112200,PF3D7_0302600,PF3D7_0310200,PF3D7_0312400,PF3D7_0319700,PF3D7_0417200,PF3D7_0513300,PF3D7_0523000,PF3D7_0525100,PF3D7_0603300,PF3D7_0624000,PF3D7_0629500,PF3D7_0704600,PF3D7_0810800,PF3D7_0823300,PF3D7_1007700,PF3D7_1012900,PF3D7_1019900,PF3D7_1029600,PF3D7_1121600,PF3D7_1126000,PF3D7_1128400,PF3D7_1213800,PF3D7_1239700,PF3D7_1241700,PF3D7_1344800,PF3D7_1347200,PF3D7_1…	PF3D7_0107500,PF3D7_0112200,PF3D7_0319700,PF3D7_0513300,PF3D7_0523000,PF3D7_0603300,PF3D7_0629500,PF3D7_0709000,PF3D7_0810800,PF3D7_1022600,PF3D7_1029600,PF3D7_1116700,PF3D7_1224000,PF3D7_1311800,PF3D7_1332900,PF3D7_1344800,PF3D7_1347200,PF3D7_1408000,PF3D7_1408100,PF3D7_1434000,PF3D7_1438500,PF3D7_1447900	PF3D7_0613800,PF3D7_0917900,PF3D7_1113300,PF3D7_1251200,PF3D7_1303500,PF3D7_1343700,PF3D7_1436600	PF3D7_0106300,PF3D7_0108400,PF3D7_0110600,PF3D7_0112200,PF3D7_0316600,PF3D7_0321900,PF3D7_0513300,PF3D7_0523000,PF3D7_0603300,PF3D7_0615100,PF3D7_0616800,PF3D7_0709000,PF3D7_0709700,PF3D7_0810800,PF3D7_1012700,PF3D7_1029600,PF3D7_1113300,PF3D7_1121600,PF3D7_1126000,PF3D7_1128400,PF3D7_1208400,PF3D7_1213800,PF3D7_1224000,PF3D7_1225100,PF3D7_1238800,PF3D7_1311800,PF3D7_1332900,PF3D7_1344800,PF3D7_1…	PF3D7_0319700,PF3D7_0509800,PF3D7_0613800,PF3D7_0909700,PF3D7_1019900,PF3D7_1036300,PF3D7_1036400,PF3D7_1211900,PF3D7_1218300,PF3D7_1251200,PF3D7_1303500,PF3D7_1337800,PF3D7_1343700,PF3D7_1401800,PF3D7_1428200,PF3D7_1436600
response to heat	0.181631	0.00482707	0.663063	0.87462	response to heat	-1.72073	-1.95765	1.55178	1.24401		PF3D7_0108600	PF3D7_0213100,PF3D7_0409400,PF3D7_0708500,PF3D7_0708800,PF3D7_0818900,PF3D7_1108700,PF3D7_1134000,PF3D7_1438900		PF3D7_0213100,PF3D7_0409400,PF3D7_0708800,PF3D7_0818900,PF3D7_1118200,PF3D7_1134000,PF3D7_1211400,PF3D7_1215300,PF3D7_1304500,PF3D7_1437900,PF3D7_1438900,PF3D7_1443900	PF3D7_0409400,PF3D7_0708800,PF3D7_1116800,PF3D7_1118200,PF3D7_1134000,PF3D7_1215300,PF3D7_1437900	PF3D7_1108700	PF3D7_0213100,PF3D7_0409400,PF3D7_0708500,PF3D7_0708800,PF3D7_0818900,PF3D7_1118200,PF3D7_1134000,PF3D7_1211400,PF3D7_1215300,PF3D7_1304500,PF3D7_1437900,PF3D7_1438900,PF3D7_1443900	PF3D7_1116800
rhoptry	0.00897486	0.0870151	0.00120261	0.211492	rhoptry	1.95071	1.65052	-1.69698	-1.31791		PF3D7_0203000,PF3D7_0212600,PF3D7_0220800,PF3D7_0302200,PF3D7_0302500,PF3D7_0402300,PF3D7_0414900,PF3D7_0424200,PF3D7_0501500,PF3D7_0501600,PF3D7_0513800,PF3D7_0528400,PF3D7_0613300,PF3D7_0707300,PF3D7_0905400,PF3D7_0929400,PF3D7_0935800,PF3D7_1012200,PF3D7_1116000,PF3D7_1218000,PF3D7_1252100,PF3D7_1335300,PF3D7_1430200,PF3D7_1459900	PF3D7_1113100,PF3D7_1311400	PF3D7_0212600,PF3D7_0220800,PF3D7_0302200,PF3D7_0302500,PF3D7_0414900,PF3D7_0501500,PF3D7_0501600,PF3D7_0528400,PF3D7_0612700,PF3D7_0613300,PF3D7_0707300,PF3D7_0905400,PF3D7_0929400,PF3D7_0935800,PF3D7_1012200,PF3D7_1116000,PF3D7_1218000,PF3D7_1252100,PF3D7_1430200,PF3D7_1459900	PF3D7_0721400,PF3D7_1366400		PF3D7_0203000,PF3D7_0220800,PF3D7_0302200,PF3D7_0302500,PF3D7_0414900,PF3D7_0501500,PF3D7_0501600,PF3D7_0528400,PF3D7_0612700,PF3D7_0613300,PF3D7_0707300,PF3D7_0905400,PF3D7_0929400,PF3D7_0935800,PF3D7_1012200,PF3D7_1116000,PF3D7_1252100,PF3D7_1430200,PF3D7_1459900	PF3D7_0513800	PF3D7_0203000,PF3D7_0212600,PF3D7_0220800,PF3D7_0302200,PF3D7_0302500,PF3D7_0402300,PF3D7_0414900,PF3D7_0424100,PF3D7_0424200,PF3D7_0501500,PF3D7_0501600,PF3D7_0528400,PF3D7_0612700,PF3D7_0613300,PF3D7_0707300,PF3D7_0905400,PF3D7_0929400,PF3D7_0935800,PF3D7_1012200,PF3D7_1116000,PF3D7_1218000,PF3D7_1252100,PF3D7_1335300,PF3D7_1430200,PF3D7_1459900
ribosome	1.86308e-08	7.98093e-08	1	0.000113794	ribosome	-2.36783	-2.21225	-0.442247	2.02276		PF3D7_0210400,PF3D7_0406800,PF3D7_0610000,PF3D7_0613400,PF3D7_0810100,PF3D7_0822000,PF3D7_0827500,PF3D7_0918200,PF3D7_0932600,PF3D7_0934600,PF3D7_1110600,PF3D7_1208000,PF3D7_1239100,PF3D7_1245400,PF3D7_1322800,PF3D7_1339500,PF3D7_1463800,PF3D7_1474100	PF3D7_0210100,PF3D7_0217800,PF3D7_0304400,PF3D7_0306900,PF3D7_0307100,PF3D7_0316800,PF3D7_0317600,PF3D7_0322900,PF3D7_0415900,PF3D7_0422400,PF3D7_0507100,PF3D7_0516200,PF3D7_0516900,PF3D7_0517000,PF3D7_0610900,PF3D7_0614500,PF3D7_0618300,PF3D7_0705700,PF3D7_0706400,PF3D7_0710600,PF3D7_0719600,PF3D7_0813900,PF3D7_0814000,PF3D7_1004000,PF3D7_1026800,PF3D7_1027800,PF3D7_1105400,PF3D7_1109900,PF3D7_1…	PF3D7_0406800,PF3D7_0932600,PF3D7_0934600,PF3D7_1208000,PF3D7_1322800	PF3D7_0210100,PF3D7_0210400,PF3D7_0214200,PF3D7_0217800,PF3D7_0219200,PF3D7_0304400,PF3D7_0306900,PF3D7_0307100,PF3D7_0316800,PF3D7_0317600,PF3D7_0412100,PF3D7_0415900,PF3D7_0422400,PF3D7_0503000,PF3D7_0507100,PF3D7_0516900,PF3D7_0517000,PF3D7_0519400,PF3D7_0605000,PF3D7_0614500,PF3D7_0618300,PF3D7_0705700,PF3D7_0710600,PF3D7_0718400,PF3D7_0719600,PF3D7_0813900,PF3D7_0814000,PF3D7_0821700,PF3D7_0…	PF3D7_0605000,PF3D7_1426000,PF3D7_1474100	PF3D7_0613400,PF3D7_0907800,PF3D7_1034200	PF3D7_0210100,PF3D7_0210400,PF3D7_0214200,PF3D7_0217800,PF3D7_0219200,PF3D7_0304400,PF3D7_0306900,PF3D7_0307100,PF3D7_0316800,PF3D7_0317600,PF3D7_0322900,PF3D7_0415900,PF3D7_0422400,PF3D7_0503800,PF3D7_0507100,PF3D7_0516200,PF3D7_0516900,PF3D7_0517000,PF3D7_0519400,PF3D7_0605000,PF3D7_0611700,PF3D7_0613400,PF3D7_0614500,PF3D7_0618300,PF3D7_0705700,PF3D7_0706400,PF3D7_0710600,PF3D7_0719600,PF3D7_0…	PF3D7_0316100,PF3D7_0934600
[truncated: 4 more rows]

## Sheet: PHD1-∆PHD GSEA Summary
S5F Table : Summary of GSEA PHD1-∆PHD
R: ring; ET: early trophozoite; LT: late trophozoite; S: schizont
		Padj					NES
		R	ET	LT	S		R	ET	LT	S
cell cycle	Cell cycle compartment assocation between P. falciparum cell cycle perturbed transcriptomes	0.000502202	5.86525e-07	1	1	Cell cycle compartment assocation between P. falciparum cell cycle perturbed transcriptomes	-1.77648	-1.96276	-0.603041	-0.543773
	Functional orthologs of known cell cycle proteins in E. coli	1.86308e-08	0.879479	0.576354	0.624863	Functional orthologs of known cell cycle proteins in E. coli	-2.0781	0.958089	-1.30618	-1.08899
	Network analysis of drCDC-UNK proteins and their potential protein interactions	7.21747e-08	0.363214	0.980863	0.715656	Network analysis of drCDC-UNK proteins and their potential protein interactions	-2.19512	-1.33347	-0.912255	-1.13209
virulence	Candidate genes related to virulence	0.000450929	1.42235e-08	4.844e-08	1	Candidate genes related to virulence	1.55378	1.70153	1.91226	-0.811093
[truncated: 101 more rows]
