# Supplementary material for: A unique GCN5 histone acetyltransferase complex controls erythrocyte invasion and virulence in the malaria parasite Plasmodium falciparum
Source: PLoS Pathog. 2021 Aug 17;17(8):e1009351. doi: 10.1371/journal.ppat.1009351 (PMC8396726; doi:10.1371/journal.ppat.1009351)
Supplement: S6 Table — (A) Up-regulation of var gene expression at early asexual stage upon domain deletions. (B) Down-regulation of invasion-related genes upon domain deletions. (C) Down-regulation of translation-related genes upon domain deletions. (D) Downregulation of transcription-related genes upon domain deletions. (E) Alteration of AP2 gene expression upon domain deletions. (XLSX) [file ppat.1009351.s018.xlsx]

## Sheet: var
S6A Table . Transcriptional alteration of var genes after BrD deletion in GCN5 or PHD domain deletion in PHD1 at early asexual stage.
Column D-F list normalized mean expression levels (counts of reads) of wildtype (WT), GCN5-ΔBrD (gcn5) and PHD1-ΔPHD (phd1) at early-trophozoite (ET)
Gene ID	Product Description	Gene Name or Symbol	baseMean 3D7	baseMean GCN5-∆BrD	baseMean PHD1-∆PHD
PF3D7_0100100	erythrocyte membrane protein 1, PfEMP1	VAR	458.178	269.741	163.572
PF3D7_0100300	erythrocyte membrane protein 1, PfEMP1	VAR	3.7053	139.828	112.603
PF3D7_0115700	erythrocyte membrane protein 1, PfEMP1	VAR	17.0467	18.4328	8.3269
PF3D7_0200100	erythrocyte membrane protein 1, PfEMP1	VAR	108.255	49.7856	65.6745
PF3D7_0223500	erythrocyte membrane protein 1, PfEMP1	VAR	43.2443	57.2841	39.2047
PF3D7_0300100	erythrocyte membrane protein 1, PfEMP1	VAR	168.177	222.623	107.405
PF3D7_0324900	erythrocyte membrane protein 1, PfEMP1	VAR	309.345	253.805	185.621
PF3D7_0400100	erythrocyte membrane protein 1, PfEMP1	VAR	110.463	96.4373	61.4385
PF3D7_0400400	erythrocyte membrane protein 1, PfEMP1	VAR	29.2647	338.483	1663.31
PF3D7_0412400	erythrocyte membrane protein 1, PfEMP1	VAR	298.264	1179.98	1812.06
PF3D7_0412700	erythrocyte membrane protein 1, PfEMP1	VAR	454.556	295.168	1161.36
PF3D7_0412900	erythrocyte membrane protein 1, PfEMP1	VAR	12.1749	23.7701	66.7056
PF3D7_0413100	erythrocyte membrane protein 1, PfEMP1	VAR	3.89511	7.80999	11.5298
PF3D7_0420700	erythrocyte membrane protein 1, PfEMP1	VAR	42.3772	131.141	1341.42
PF3D7_0420900	erythrocyte membrane protein 1, PfEMP1	VAR	4.95813	46.4339	102.369
PF3D7_0421100	erythrocyte membrane protein 1, PfEMP1	VAR	7.83596	56.354	19.9134
PF3D7_0421300	erythrocyte membrane protein 1, PfEMP1	VAR	90.9078	397.248	21155.6
PF3D7_0425800	erythrocyte membrane protein 1, PfEMP1	VAR	33.2846	952.26	25355.2
PF3D7_0426000	erythrocyte membrane protein 1, PfEMP1	VAR	4.59027	33.1839	13.5176
PF3D7_0500100	erythrocyte membrane protein 1, PfEMP1	VAR	279.598	214.492	143.377
PF3D7_0600200	erythrocyte membrane protein 1, PfEMP1	VAR	10.8973	49.5966	836.388
PF3D7_0600400	erythrocyte membrane protein 1, PfEMP1	VAR	2.05556	10.3207	117.652
PF3D7_0617400	erythrocyte membrane protein 1, PfEMP1	VAR	47.0698	181.484	364.559
PF3D7_0632500	erythrocyte membrane protein 1, PfEMP1	VAR	80.6098	1903.3	14480.2
PF3D7_0632800	erythrocyte membrane protein 1, PfEMP1	VAR	72.6465	57.1745	58.8774
PF3D7_0700100	erythrocyte membrane protein 1, PfEMP1	VAR	5.33662	9.95252	10.2826
PF3D7_0711700	erythrocyte membrane protein 1, PfEMP1	VAR	150.397	660.871	3015.13
PF3D7_0712000	erythrocyte membrane protein 1, PfEMP1	VAR	129.029	304.712	1730.8
PF3D7_0712300	erythrocyte membrane protein 1, PfEMP1	VAR	100.458	99.5837	989.974
PF3D7_0712400	erythrocyte membrane protein 1, PfEMP1	VAR	11.4101	16.6912	381.856
PF3D7_0712600	erythrocyte membrane protein 1, PfEMP1	VAR	50.1251	159.929	30997.9
PF3D7_0712800	erythrocyte membrane protein 1, PfEMP1	VAR	36.7892	149.57	121.171
PF3D7_0712900	erythrocyte membrane protein 1, PfEMP1	VAR	280.595	157.703	803.165
PF3D7_0733000	erythrocyte membrane protein 1, PfEMP1	VAR	42.7355	75.4895	121.566
PF3D7_0800100	erythrocyte membrane protein 1, PfEMP1	VAR	324.962	495.82	225.354
PF3D7_0800200	erythrocyte membrane protein 1, PfEMP1	VAR	15.2008	90.9392	1150.71
PF3D7_0800300	erythrocyte membrane protein 1, PfEMP1	VAR	54.7893	215.791	3494.33
PF3D7_0808600	erythrocyte membrane protein 1, PfEMP1	VAR	57.84	230.599	17390.7
PF3D7_0808700	erythrocyte membrane protein 1, PfEMP1	VAR	38.7124	56.5481	182.555
PF3D7_0809100	erythrocyte membrane protein 1, PfEMP1	VAR	96.4511	357.491	3801.85
PF3D7_0833500	erythrocyte membrane protein 1, PfEMP1	VAR	157.836	279.576	160.703
PF3D7_0900100	erythrocyte membrane protein 1, PfEMP1	VAR	12.5401	64.2017	63.587
PF3D7_0937600	erythrocyte membrane protein 1, PfEMP1	VAR	0.824869	8.8954	77.8786
PF3D7_0937800	erythrocyte membrane protein 1, PfEMP1	VAR	224.635	569.232	290.473
PF3D7_1000100	erythrocyte membrane protein 1, PfEMP1	VAR	152.708	161.776	51.3942
PF3D7_1041300	erythrocyte membrane protein 1, PfEMP1	VAR	274.357	70.4834	307.803
PF3D7_1100100	erythrocyte membrane protein 1, PfEMP1	VAR	152.691	369.292	227.424
PF3D7_1100200	erythrocyte membrane protein 1, PfEMP1	VAR	134.929	762.641	17920.2
PF3D7_1150400	erythrocyte membrane protein 1, PfEMP1	VAR	20.6971	7490.47	15549.3
PF3D7_1200100	erythrocyte membrane protein 1, PfEMP1	VAR	1206.68	1112.82	563.603
PF3D7_1200400	erythrocyte membrane protein 1, PfEMP1	VAR	22.1555	52.7004	44.6992
PF3D7_1200600	erythrocyte membrane protein 1, PfEMP1	VAR2CSA	992.464	16241.8	13245.6
PF3D7_1219300	erythrocyte membrane protein 1, PfEMP1	VAR	52.2661	107.998	101.514
PF3D7_1240300	erythrocyte membrane protein 1, PfEMP1	VAR	431.932	599.962	526.892
PF3D7_1240400	erythrocyte membrane protein 1, PfEMP1	VAR	190.612	345.228	1940.28
PF3D7_1240600	erythrocyte membrane protein 1, PfEMP1	VAR	1137.86	2029.37	35076.5
PF3D7_1240900	erythrocyte membrane protein 1, PfEMP1	VAR	1045.85	471.016	1612.67
PF3D7_1255200	erythrocyte membrane protein 1, PfEMP1	VAR	28.9152	17.4885	40.3121
PF3D7_1300100	erythrocyte membrane protein 1, PfEMP1	VAR	38.3483	81.2424	41.5418
PF3D7_1300300	erythrocyte membrane protein 1, PfEMP1	VAR	27.5681	651.694	28952.8
PF3D7_1373500	erythrocyte membrane protein 1, PfEMP1	VAR	111.361	85.6159	49.9241
		Total value	10505.5	41641.3	250710

## Sheet: invasion
S6B Table . Transcriptional alteration of invasion related genes after BrD deletion in GCN5 or PHD domain deletion in PHD1 at asexual developmental stage.
Column D-O list normalized expression levels (TPM) of wildtype (WT), GCN5-ΔBrD (gcn5) and PHD1-ΔPHD (phd1) at ring (R), early-trophozoite (ET), late-trophozoite (LT) and schizont (S)
Gene ID	Protein annotation	Gene.Name.or.Symbol	wt_R	wt_ET	wt_LT	wt_S	gcn5_R	gcn5_ET	gcn5_LT	gcn5_S	phd1_R	phd1_ET	phd1_LT	phd1_S
GPI-Anchored (known or putative) surface proteins
PF3D7_0502400	ring-stage membrane protein 1 merozoite surface protein 8	MSP-8	183.948	37.2123	0.785158	1.65375	182.239	94.2408	3.91825	4.53592	243.657	69.7304	2.68377	2.47147
PF3D7_0730800	Plasmodium exported protein, unknown function	MSP-8	2048.2	1701.04	22.5055	28.6698	1697.78	3179.98	74.4458	39.4366	1794.42	2167.75	51.6617	28.4728
PF3D7_1364100	6-cysteine protein	Pf92	5.7432	1.83628	200.599	269.511	15.7668	5.58353	85.5232	203.741	23.4272	19.4116	156.29	274.523
PF3D7_0930300	merozoite surface protein 1	MSP-1	13.9386	11.9221	3859.26	7303.27	91.7521	71.7059	929.893	2245.15	89.2175	158.001	1168.7	3032.41
PF3D7_0508000	6-cysteine protein	Pf38	8.57911	3.96269	352.847	686.803	15.3129	9.82271	63.2858	297.382	10.6952	25.3783	86.7939	458.703
PF3D7_0404900	6-cysteine protein	Pf41	48.9496	32.0788	267.498	538.909	61.5884	26.0225	75.1421	269.407	53.9171	39.482	109.395	311.187
PF3D7_0207000	merozoite surface protein 4	MSP-4	15.9613	28.9304	1054.22	2528.08	60.3099	32.4129	375.662	801.467	52.587	72.824	463.796	1326.77
PF3D7_0206800	merozoite surface protein 2	MSP-2	8.82773	11.098	4105.55	13383.7	77.5904	73.7822	616.065	3843.95	43.1446	124.036	568.279	3864.92
PF3D7_0612700	6-cysteine protein p12	Pf12	5.31006	4.13212	151.15	486.418	9.17489	5.01717	26.4721	159.146	16.4819	13.1987	45.1101	227.202
PF3D7_0620400	merozoite surface protein 10	MSP-10	0.646109	0.432123	27.5711	133.511	4.01336	1.63123	6.62662	20.7884	3.04097	1.40611	6.97561	25.6659
PF3D7_0405200	ag-1 blood stage membrane protein homologue	MAg-1	17.8646	16.5414	71.6428	335.926	22.0984	9.78352	17.2785	90.1393	51.713	26.5358	57.2682	150.922
PF3D7_0206900	merozoite surface protein 5	MSP-5	2.76618	30.5461	65.1153	383.526	12.1299	13.8161	72.7151	130.913	20.6834	16.492	86.1937	157.69
Peripheral surface or parasitophorous vacuole
PF3D7_1334700	MSP7-like protein	msp7-like protein	202.403	34.1115	77.1159	60.8932	281.149	89.7766	100.97	100.99	225.145	43.2481	123.868	128.665
PF3D7_1420700	surface protein P113	Pf113	2017.53	1122.45	405.941	244.285	1381.43	1111.01	745.508	326.223	1355.92	985.705	952.745	494.124
PF3D7_1334300	MSP7-like protein	MSP-7 like	10.5994	190.223	39.2348	26.4744	25.6574	53.5255	76.817	61.1017	16.3362	48.5279	98.1511	65.6038
PF3D7_1334500	MSP7-like protein	msp7-like protein MSRP6	1.98685	50.0824	37.8504	23.9272	10.2676	11.4402	76.4187	71.5532	19.5578	15.1444	113.266	75.5729
PF3D7_1104400	thioredoxin-like mero protein	Trx-mero	413.33	280.848	660.139	436.912	281.105	263.926	415.857	600.825	374.108	270.024	639.918	829.249
PF3D7_0207500	serine repeat antigen 6	SERA6	3.64112	3.12438	1012.16	748.281	14.1531	16.7184	245.55	551.261	23.852	47.0457	423.724	895.33
PF3D7_0207700	serine repeat antigen 4	SERA4	2.77438	1.77351	709.264	537.834	8.81615	12.7571	176.948	477.289	16.6215	28.3611	212.379	665.868
PF3D7_1334800	MSP7-like protein	MSP-7 like	11.9829	10.5419	273.102	234.822	25.4872	13.2704	90.2938	207.214	17.0412	20.4513	164.898	402.204
PF3D7_0207600	serine repeat antigen 5	SERA5	16.2866	13.8684	6821.01	5865.78	67.8245	116.742	1319.65	3471.89	106.04	243.854	1633.81	5798.17
PF3D7_0207800	serine repeat antigen 3	SERA3	1.66375	1.7385	510.301	496.287	10.2169	9.12176	127.276	255.787	9.68021	21.3822	141.779	415.753
PF3D7_1334600	MSP7-like protein	MSP-7 like	4.50465	0.561868	90.6133	117.796	10.2646	4.26466	24.5515	88.2704	18.8647	11.4582	39.1484	140.8
PF3D7_1228600	merozoite surface protein 9	MSP-9	10.7404	7.38621	2860.16	6311.46	70.6434	73.7942	639.993	2757.47	97.8172	158.45	593.512	2743.96
PF3D7_1035600	merozoite surface protein	H101/MSP3.3	1.18371	0.986616	70.4151	157.744	4.01615	3.73633	10.0516	31.7109	4.84689	4.01349	10.476	56.1694
PF3D7_1334400	MSP7-like protein	MSRP4	0.557226	0.285942	4.76662	9.96946	2.01859	0.426653	3.23291	10.2074	5.43692	2.02682	3.88647	11.091
PF3D7_1035700	duffy binding-like merozoite surface protein	DBLMSP2/MSP3.4	2.2863	1.23879	413.863	1159.83	15.0074	5.24766	72.5404	281.911	13.8241	20.1837	101.701	414.923
PF3D7_1335100	merozoite surface protein 7	MSP-7	6.06161	3.85645	890.925	2826.77	27.2629	20.2596	234.501	1073.16	38.1162	51.56	210.642	1039.27
PF3D7_1334900	MSP7-like protein, fragment, pseudogene	MSP-7 like fragment	0	0	51.093	182.121	2.72972	0	10.7424	62.004	3.95372	6.75653	21.3599	114.434
PF3D7_1035200	S-antigen	S-Antigen	7.89978	7.01976	1863.2	6779.03	57.3825	37.8118	265.938	1347.26	57.8634	96.742	296.746	1894.59
PF3D7_1335000	MSP7-like protein	MSRP1	1.99413	0.996763	8.78046	27.5867	13.5427	6.23166	10.1738	48.3281	16.3342	5.3169	3.19301	16.6645
PF3D7_1431400	surface-related antigen SRA	RSA	2.48169	1.01054	71.8619	320.353	7.26576	2.60047	13.1845	44.7435	12.4884	7.67777	14.7648	71.1026
PF3D7_1036000	merozoite surface protein 11	MSP-11	6.2901	3.73548	65.0855	294.015	20.7466	16.8205	28.7022	102.843	21.3902	10.2124	14.5046	66.3682
PF3D7_1035400	merozoite surface protein 3	MSP3/MSP3.1	4.96299	21.4334	586.719	3468.3	22.5598	29.023	156.627	569.506	34.772	50.4408	180.537	791.274
PF3D7_1035300	glutamate-rich protein GLURP	GLURP	2.02138	0.411655	59.3389	502.664	8.87748	3.44007	15.9597	59.4888	5.33624	3.94257	11.3473	58.0827
PF3D7_1036300	merozoite surface protein	DBLMSP2/MSP3.8	0.554411	0.259075	2.09662	15.592	2.71375	2.54488	10.5192	13.6151	2.30267	3.44577	2.01004	7.75413
PF3D7_1014100	merozoite surface protein msa180	MSA180	0.392401	0.0908948	3.5106	83.6653	1.02281	0.321542	0.803071	12.5525	2.01038	0.800764	0.977964	6.67218
PF3D7_1035500	merozoite surface protein 6	MSP6/MSP3.2	14.8802	97.7207	106.977	2691.99	33.1442	36.1931	34.5298	261.289	10.6215	38.3576	35.8105	205.488
Rhoptry proteins
PF3D7_1320000	rhoptry protein 2, putative golgi protein 1	RhopH2	73.7299	31.0987	22.7578	37.8103	55.6861	48.8799	18.2481	30.5209	87.129	48.9936	32.0578	37.8751
PF3D7_1320600	ras-related protein Rab-11A	Rab11A	377.092	378.989	214.332	419.892	334.733	334.147	245.769	264.789	363.202	292.955	347.05	398.758
PF3D7_1466900	conserved plasmodium protein, unknown function	Rhoptry protein	38.2107	69.4844	20.2101	35.932	23.9289	39.2483	18.6841	37.3456	36.1329	39.6309	34.2637	42.6241
PF3D7_1366400	rhoptry protein RHOP148	Rhop148	61.2187	96.6952	110.977	73.4388	63.9593	60.5412	100.243	109.193	58.4976	42.1527	123.926	135.894
PF3D7_0935800	cytoadherence linked asexual protein 9	CLAG9	3.40121	2.1015	340.949	694.509	10.6362	9.18503	54.2024	254.17	26.7045	25.663	81.3305	404.901
PF3D7_0929400	high molecular weight rhoptry protein 2	RhopH2	15.1604	5.06997	959.422	2064.51	47.44	27.8034	172.287	579.015	71.4926	56.1314	298.761	924.344
PF3D7_0905400	high molecular weight rhoptry protein 3	RhopH3	13.3501	6.04599	2753.87	7270.46	59.3064	52.2907	462.251	1540.03	97.6354	125.071	454.673	2229.16
PF3D7_0302200	cytoadherence linked asexual protein 3.2	CLAG3.2	0.825929	0.364443	26.6764	76.4508	1.78352	1.27634	0.698579	2.55844	6.48428	4.75599	15.0105	65.5195
PF3D7_0707300	rhoptry-associated membrane antigen	RAMA	10.1425	4.70248	1233.54	4658.77	69.9024	31.3752	228.296	916.086	81.6871	61.2824	193.631	1148.51
PF3D7_1410400	rhoptry-associated protein 1	RAP1	5.73819	2.71119	826.125	3236.31	28.0819	16.4474	143.977	663.634	24.7699	38.9428	129.42	699.796
PF3D7_0302500	cytoadherence linked asexual protein 3.1	CLAG3.1	6.49302	2.6865	713.317	2968.1	16.9522	13.332	125.779	542.688	20.5211	38.1791	102.9	626.33
PF3D7_0831600	cytoadherence linked asexual protein 8	CLAG8	3.70382	1.32381	78.6773	321.95	10.4091	4.41386	16.5783	64.866	29.276	13.2458	24.9013	88.325
PF3D7_0220800	cytoadherence linked asexual protein 2	CLAG2	2.19336	2.11521	86.2952	401.934	6.78277	2.78443	14.1859	58.7171	12.1821	8.23789	24.7991	86.2705
PF3D7_0501600	rhoptry-associated protein 2	RAP2	1.82278	0.884431	224.227	1171.93	9.07466	5.93879	35.8574	213.2	10.5413	8.40092	39.6542	297.105
PF3D7_0501500	rhoptry-associated protein 3	RAP3	0.204766	0.736398	105.809	611.839	3.88712	1.45409	12.6095	120.854	4.55062	5.46813	20.5796	129.264
PF3D7_0722200	rhoptry-associated leucine zipper-like protein 1	RALP1	3.46933	2.1268	249.092	1679.37	16.5862	8.00926	45.0212	311.81	16.8179	15.7455	43.8834	336.229
PF3D7_1012200	rhoptry associated adhesin	RA	3.77386	1.17982	143.639	1146.49	21.3662	8.05463	27.48	208.517	20.8432	14.2742	29.6701	245.425
Rhoptry Neck Proteins
PF3D7_1252100	rhoptry neck protein 3	PfRON3	3.39741	1.19689	115.415	418.966	7.38341	4.58778	23.7265	103.324	18.9751	12.6663	23.9254	119.665
PF3D7_1116000	rhoptry neck protein 4	PfRON4	4.47742	3.18944	423.86	1581.7	25.4899	13.1937	94.376	307.227	17.7015	21.5616	87.3211	419.874
PF3D7_1452000	rhoptry neck protein 2	PfRON2	1.24585	0.348555	86.0692	339.124	6.07051	1.92249	14.5328	47.973	3.8591	4.03683	15.175	69.0296
PF3D7_0214900	rhoptry neck protein 6	PfRON6	6.62907	4.10149	192.751	803.67	22.7717	9.81322	30.8251	116.968	42.6037	21.0592	34.3055	179.471
PF3D7_0817700	rhoptry neck protein 5	PfRON5	16.3517	5.06287	201.306	812.037	35.3012	14.8079	39.3977	130.532	76.4361	38.9369	40.5717	190.299
PF3D7_1017100	rhoptry neck protein 12	PfRON12	0.893704	2.46189	67.1443	424.097	3.45333	2.6597	21.1819	91.1133	4.9675	4.61708	27.3389	116.565
PF3D7_0613300	rhoptry protein ROP14	PfRON14	0.870083	0.345084	25.8862	182.886	2.65757	1.58254	5.61012	34.3823	6.85633	3.13111	5.95007	37.3654
PF3D7_0423400	apical asparagine-rich protein AARP	AARP	1.94416	0.77192	93.8473	672.214	9.35092	4.99708	22.7332	159.264	7.25791	6.45459	14.8018	131.225
PF3D7_0511600	apical rhoptry neck protein	ARNP	1.26735	1.43074	9.82235	65.7918	1.85903	0.402247	3.64756	25.7437	5.71656	2.59915	3.2604	17.7775
PF3D7_0419700	apical merozoite protein	Pf34	7.15703	2.51259	37.6567	251.108	11.1736	3.65363	4.84249	47.1342	23.0919	7.4949	9.57029	54.4702
PF3D7_0424100	reticulocyte binding protein homologue 5	Rh5	0.152938	0	2.18218	50.9183	0.300019	0.18064	0.966522	8.81443	1.39543	0.550107	0.893752	7.18407
PF3D7_1335300	reticulocyte binding protein 2 homologue b, ALKBH5	Rh2b	0.826224	1.74014	4.55596	85.5607	3.53877	2.40885	6.20582	8.2039	2.96019	2.10988	4.93353	10.2436
PF3D7_1335400	reticulocyte binding protein 2 homologue a	Rh2a	0.697042	1.64668	4.57319	96.6483	2.59184	2.1008	5.6507	10.2485	2.34575	1.3501	4.14155	10.2414
PF3D7_0402300	reticulocyte binding protein homologue 1 normocyte binding protein 1	Rh1	0.675742	0.387233	1.33819	55.6483	1.3837	0.680319	1.13271	4.73612	4.11861	1.16408	1.63185	4.26175
PF3D7_0424200	reticulocyte binding protein homologue 4	Rh4	0.725114	1.20485	1.50741	48.053	2.58081	2.14036	1.98514	5.1178	6.80797	2.80254	1.79089	4.33316
PF3D7_1252400	reticulocyte binding protein homologue 3, pseudogene	Rh3	0.493155	0.23743	0.845746	51.6908	1.0251	0.300813	0.425181	3.0364	1.65132	0.49457	0.777026	3.19504
Microneme proteins
PF3D7_1028700	merozoite TRAP-like protein	MTRAP	7.76271	4.78977	158.765	499.789	25.1867	9.41028	61.3549	111.51	13.087	9.22391	98.2194	192.805
PF3D7_1133400	apical membrane antigen 1	AMA-1	2.81974	1.56062	167.248	706.811	9.4066	4.67974	39.6645	171.593	6.17235	9.83279	72.2425	190.9
PF3D7_0423800	RH5-Ripr membrane anchoring protein cysteine-rich protective antigen	CyRPA	5.53913	2.41418	32.1156	129.841	17.222	7.74608	20.5482	43.7495	37.0467	16.4419	25.1424	51.7768
PF3D7_0405900	apical sushi protein	ASP/RON1	3.29704	1.62869	166.206	943.059	15.6948	4.44564	30.4159	144.742	25.1956	14.1935	37.3598	177.012
PF3D7_1218000	thrombospondin-related apical membrane protein	PTRAMP/TSP-3	3.54566	2.52044	10.1385	47.0662	7.1649	5.0972	3.41058	13.3015	25.4217	13.5718	7.45693	15.7277
PF3D7_0212600	secreted protein with altered thrombospondin repeat domain	SPATR	10.1427	6.54386	48.7926	330.71	24.2833	7.00494	60.7733	94.9305	51.5866	26.4333	53.0077	99.267
PF3D7_1030200	claudin-like apicomplexan microneme protein	CLAMP	9.58463	4.56429	44.9835	495.139	21.1373	6.84681	10.4145	50.1246	13.1749	5.07171	10.444	59.8743
PF3D7_0102500	erythrocyte binding antigen-181	EBA-181/JESEBL	2.1863	1.14487	20.5896	517.036	4.44305	3.46369	9.46521	20.038	8.75826	4.97227	15.4263	40.616
PF3D7_1301600	erythrocyte binding antigen-140	EBA-140/BAEBL	5.78505	7.97585	15.605	482.205	10.761	6.3968	9.7545	30.3974	10.2306	5.00062	11.4148	32.0385
PF3D7_0731500	erythrocyte binding antigen-175	EBA-175	3.53176	10.8891	14.4865	477.679	14.5176	16.3299	13.2932	37.3102	8.57023	6.79902	19.5621	46.0957
PF3D7_1136900	subtilisin-like protease 2	SUB2	9.35751	3.49751	8.26401	80.6724	19.7744	7.28959	5.56303	12.5673	21.0816	8.14621	9.74324	13.9311
PF3D7_0323400	Rh5 interacting protein	RIPR	2.37527	0.898076	2.97617	116.411	3.38604	0.65626	3.14746	12.9778	2.1492	0.999772	3.21083	12.0833
PF3D7_0316000	microneme associated antigen	MA	8.38895	4.33422	6.97956	51.9729	16.0705	7.16041	7.36892	14.06	39.0578	19.5344	12.6264	17.3616
PF3D7_0424300	erythrocyte binding antigen-165, pseudogene	EBA-165	2.39801	6.81919	3.52382	73.0301	6.52465	8.6793	2.85919	4.20383	7.18857	8.47891	2.56202	4.93067
PF3D7_0828800	GPI-anchored micronemal antigen	GAMA	4.42441	3.23778	2.85578	94.5463	8.46512	3.78472	3.68802	12.7761	6.63406	4.63919	2.80295	9.69088

## Sheet: translation
S6C Table . Transcriptional alteration of translational machinery related genes after BrD deletion in GCN5 or PHD domain deletion in PHD1 at asexual developmental stage.
Column C-N list normalized expression levels (TPM) of wildtype (WT), GCN5-ΔBrD (gcn5) and PHD1-ΔPHD (phd1) at ring (R), early-trophozoite (ET), late-trophozoite (LT) and schizont (S)
Gene ID	Protein annotation	wt_R	wt_ET	wt_LT	wt_S	gcn5_R	gcn5_ET	gcn5_LT	gcn5_S	phd1_R	phd1_ET	phd1_LT	phd1_S
PF3D7_0719700	40S ribosomal protein S10, putative	4163.88	5946.9	2030.2	1455.97	2438.93	3544.55	2316.41	2687.42	2884.16	3333.07	2849.33	3383.55
PF3D7_0516200	40s ribosomal protein s11	3593.96	3155.99	1717.69	982.613	2336.68	2706.64	1461.09	1190.79	2914.46	2563.32	1858.28	2011.33
PF3D7_0317600	40S ribosomal protein S11, putative	3424.07	4800.3	1685.92	960.116	1987.82	2697.53	1663.99	1668.75	2333.61	2596.89	2234.94	2182.16
PF3D7_0307100	40S ribosomal protein S12, putative	3280.09	3795.36	1242.36	903.274	1660.24	1828.46	1606.78	1585.22	1874.58	2133.26	1927.45	1653.4
PF3D7_1358800	40S ribosomal protein S13	2761.67	4096.23	1474.7	931.09	1717.16	1995.69	1599.37	1688.86	2098.34	2186.49	2269.18	1823.73
PF3D7_1317800	40S ribosomal protein S15, putative	4764.28	6213.99	2289.34	1491.32	3120.73	3631.22	2113.52	2573.22	3744.62	3438.63	2820.91	3074.35
PF3D7_0316800	40S ribosomal protein S15A, putative	4177.09	5394.03	2375.66	1580.29	3163.01	4284.89	2636.55	2881.29	2654.49	3000.66	3399.49	3776.97
PF3D7_0813900	40S ribosomal protein S16	3505.26	4347.64	1460.26	1010.96	2372.02	2885.25	1496.08	1603.16	2313.5	2492.99	2224.1	2330.74
PF3D7_1242700	40S ribosomal protein S17, putative	3332	5607.81	1972.82	1441.11	2133.46	3073.27	2194.73	2741.08	2336.88	3081.4	2544	2715.47
PF3D7_1126200	40S ribosomal protein S18, putative	3836.46	4906.09	1929.65	1345.9	2522.19	2820.57	2166.36	2012.3	2629.27	2822.84	2846.39	2819.49
PF3D7_0422400	40S ribosomal protein S19, putative	3489.28	4970.25	1574.59	1110.79	2260.49	3419.09	2036.03	2271.33	2710.94	2992.1	2565.1	2819.74
PF3D7_1026800	40S ribosomal protein S2, putative	5348.6	7607.31	2233.21	1272.09	3332.96	4651.59	3205.39	2544.93	3604.09	4337.82	3658.69	3283.66
PF3D7_1003500	40S ribosomal protein S20e, putative	3163.95	4517.58	1555.02	950.631	1942.62	2498.82	1640.97	1842.3	2520.68	2373.56	2075.18	2222.88
PF3D7_1144000	40S ribosomal protein S21e, putative	3701.93	4172.36	1611.31	1209.87	2402.69	3122.67	2017.83	2045.92	2399.7	2677.26	2394.2	2462.9
PF3D7_0306900	40S ribosomal protein S23, putative	5115.96	5139.28	2278.81	1587.95	2924.69	3191.55	2428.13	1886.3	3088.04	3598.55	3118.57	2803.36
PF3D7_0217800	40S ribosomal protein S26	2255.11	3064.51	1023.35	922.648	1195.92	1871.57	1153.3	1443.15	1506.61	2077.71	1357.53	1850.61
PF3D7_1308300	40S ribosomal protein S27, putative	3399.2	3877.05	1427.32	1009.86	2074.2	2554.51	1898.17	1995.55	2207.59	2100.04	2001.82	2322.75
PF3D7_0705700	40S ribosomal protein S29	4343.69	5851.37	2240.49	1614.43	2298.59	4555.43	2680.33	3152.06	2775.85	3643.43	2519.22	4067.14
PF3D7_1465900	40S ribosomal protein S3, putative	3259.32	5303.54	1319.99	939.104	2122.37	2847.7	1583.09	1892.74	2056.76	2496.7	2003.25	2118.85
PF3D7_0219200	40S ribosomal protein S30, putative	2923.86	7020.66	2215.56	1543.59	2252.06	3260.99	2385.18	3590.69	2485.23	3084.86	3039.33	3471.14
PF3D7_1402500	40S ribosomal protein S31/UBI, putative	1062.71	1199.1	460.275	534.469	464.048	863.987	408.296	824.246	871.215	953.38	666.986	1173.3
PF3D7_0322900	40S ribosomal protein S3A, putative	2370.89	3694.54	1339.2	1056.48	1623.43	2276.39	1295.91	1606.36	2029.58	2418.54	1876.05	2275.77
PF3D7_1105400	40S ribosomal protein S4, putative	3254.55	4686.64	1779.07	1260.12	1881.59	2506.72	2028.98	1651.91	2210.84	3015.76	2494.5	2303.26
PF3D7_1447000	40S ribosomal protein S5	3559.77	5456.37	2274.73	1098.89	2707.72	3341.56	2837.68	2180.61	2529.85	2887	2903.5	2126.88
PF3D7_0721600	40S ribosomal protein S5, putative	3789.46	4846.78	1854.91	1123.73	2489.13	3410.9	2026.84	1949.85	3126.94	2896.35	2573.38	2837.91
PF3D7_1302800	40S ribosomal protein S7 homologue, putative	2192.9	2794.98	803.816	665.423	1152.51	1308.53	1216.24	1275.92	1447.62	1702.96	1435.92	1174.31
PF3D7_1408600	40S ribosomal protein S8e, putative	3984.95	6164.91	2500.79	1555.59	2588.36	3492.85	3023.7	2493.49	2499.12	3675.94	3726.64	3037.53
PF3D7_0519400	40S ribosomal subunit protein S24, putative	3453.27	4758.83	2082.19	1453.08	2168.81	2317.31	2008.36	2304.88	2780.19	2715.55	2918.82	2555.42
PF3D7_1342000	40S ribosomal subunit protein S6, putative	3671.03	4745.65	1971.73	1143.89	2041.32	2693.73	2245.17	2003.15	2391.39	2577.44	2653.92	2527.12
PF3D7_0520000	40S ribosomal subunit protein S9, putative	4215.78	5729.77	1887.27	1549.93	2250.29	3133.09	2194.6	2525.21	2511.73	3082.33	2526.21	3086.49
PF3D7_1441200	60S ribosomal protein L1, putative	911.555	1507.41	574.13	331.125	503.536	945.576	668.069	542.312	727.102	1109.6	904.456	572.378
PF3D7_1414300	60S ribosomal protein L10, putative	2682.73	4424.49	1656.6	1447.47	1498.6	2488.43	2020.62	1969.77	1692.04	2540.73	2083.13	2482.69
PF3D7_0719600	60S ribosomal protein L11a, putative	2613.87	4178.67	1074.15	771.544	1743	2458.41	1278.96	1156.11	1760.43	2330.66	1795.94	1755.76
PF3D7_0517000	60S ribosomal protein L12, putative	3481.43	4215.54	1836.55	954.641	2006.61	2569.52	1826.18	1768.41	2425.37	2351.76	2295.47	2512.29
PF3D7_1004000	60S ribosomal protein L13, putative	2287.3	3991.06	1212.24	1070.21	1715.68	2187.28	1245.33	1609.36	1609.55	2058.39	1963.38	2033.7
PF3D7_0814000	60S ribosomal protein L13-2, putative	4303.88	6624.79	1994.74	1480.7	2426.5	3698.51	2657.79	2668.19	2879.27	3649.69	2691.92	3032.01
PF3D7_1431700	60S ribosomal protein L14, putative	2085.09	2932.54	1065.28	758.266	1615.84	1687.18	1156.1	1420.83	1639.94	1833.2	1763.99	1576.21
PF3D7_0415900	60S ribosomal protein L15, putative	4275.93	5154.57	1810.71	945.158	3228.9	3569.17	2162.63	2191.95	2891.74	2560.34	2679.7	2432.94
PF3D7_0614500	60S ribosomal protein L15, putative	2733.08	4552.05	1385.28	1224.84	1425.3	2470.76	1856.99	1980.6	1716.19	2751.28	2034.01	2501.69
PF3D7_1351400	60S ribosomal protein L17, putative	4023.15	4534.71	1539.76	986.266	2198.51	2966.35	1841.69	1674.58	2478.35	2561.25	2140.31	2338.88
PF3D7_1341300	60S ribosomal protein L18-2, putative	2659.46	4265.97	1685.69	1255.91	1538.66	2235.19	1676.09	1862.88	1844.89	2474.77	1988.1	2389.71
PF3D7_0516900	60s ribosomal protein L2	3606.04	4121.95	1789.09	1170.83	2440.85	2790.52	1748.12	1440.59	2365.57	2917.79	2509.36	2243.73
PF3D7_0821700	60S ribosomal protein L22, putative	1565.05	3207	859.793	618.978	1017.54	1431.5	752.168	1185.2	1392.65	1611.89	1334.88	1296.56
PF3D7_1323400	60S ribosomal protein L23	3559.1	5243.24	1666.21	1549.35	2078.72	2712.53	1695.87	2464.28	2633.37	3024.83	2351.91	2730.3
PF3D7_1331800	60S ribosomal protein L23, putative	3133.45	4388.01	1428.91	1021.41	2023.04	2734.59	1627.66	1553.97	2199.92	2569.81	2092.01	2161.21
PF3D7_1309100	60S ribosomal protein L24, putative	3345.83	5564.69	2151.26	1826.4	2263.91	3361.4	2353.35	3350.28	2434.53	3153.74	2506.65	3367.17
PF3D7_0312800	60S ribosomal protein L26, putative	3077.1	3815.68	1381.44	878.371	2022.68	2322.78	1534.05	1385.65	2490.96	2353.5	2038.23	1824.43
PF3D7_1460700	60S ribosomal protein L27, putative	2710.85	4514.17	1321.65	1069.16	1651.44	2440.6	2028.04	2560.47	1766.1	2300.66	2041.07	2270.69
PF3D7_0618300	60S ribosomal protein L27a, putative	3097.56	3659.85	1134.57	1266.79	1990.37	2176.89	1372.57	1541.65	1886.69	2690.46	1930.58	2150.44
PF3D7_1142500	60S ribosomal protein L28, putative	1470.08	2411.96	608.97	423.001	892.829	1287.89	757.442	856.7	915.938	1123.38	1010.71	989.882
PF3D7_1460300	60S ribosomal protein L29, putative	2063.63	2866.66	1205.85	1002.72	1341.37	1873.81	1353.79	1846.19	1556.29	1726.82	1667.88	2186.05
PF3D7_1027800	60S ribosomal protein L3, putative	3867.56	5960	2269.03	1361.69	2348.49	3331.34	2607.33	2153.07	2423.92	3116.02	2781.93	2603.64
PF3D7_1019400	60S ribosomal protein L30e, putative	1928.39	3425.19	1030.53	913.064	1458.21	2231.11	1195.59	1542.83	1360.17	1996.39	1721.72	1811.72
PF3D7_0903900	60S ribosomal protein L32, putative	2743.91	3257.79	1168.08	966.222	1678.24	2001.43	1380.14	1708.62	2008.67	2145.3	1932.18	2024.47
PF3D7_0710600	60S ribosomal protein L34	3186.76	4597.13	1842.92	1078.18	2201.33	2780.66	2082.47	2185.22	2289.56	2581.04	2420.7	2197.71
PF3D7_1124900	60S ribosomal protein L35, putative	2241.11	3493.7	1351.09	784.455	1255.39	1962.16	1629.42	1620.76	1587.07	1813.54	1909.87	2035.33
PF3D7_1142600	60S ribosomal protein L35Ae, putative	2602.87	4992.98	1329.53	1035	2012.64	2806.86	1383.42	2276.74	2170.49	2365.23	1911.71	2156.82
PF3D7_1109900	60S ribosomal protein L36	3042.78	4448.48	1316.94	1307.39	1548.44	2205.48	1686.27	2102.07	2281.12	2715.92	1825.08	2417.67
PF3D7_0706400	60s ribosomal protein L37	2792.75	4285.78	1419.16	969.805	1600.74	2349.7	1658.37	1916.22	1763.82	2299.16	1878.01	2033.78
PF3D7_0210100	60S ribosomal protein L37ae, putative	4124.12	6689.74	2587	1673.39	3098.72	3804.02	2917.03	3541.42	2965.24	3720.78	3778.59	3395.02
PF3D7_1103100	60S ribosomal protein L38e, putative	3875.6	8004.65	2293.68	1410.18	3088.62	4388.28	2634.27	3889.52	3216.89	3802.1	3291.23	3205.39
PF3D7_0611700	60S ribosomal protein L39, putative	2655.47	2782.99	1426.23	1129.62	1772.11	2236.9	1149.92	1425.69	2301.3	2209.03	1568.64	2188.67
PF3D7_0507100	60S ribosomal protein L4, putative	3640.38	4891.01	1863.93	1134.19	2336.75	3746.68	1798.79	1715.44	2741.75	3049.75	2276.99	2529.78
PF3D7_1144200	60S ribosomal protein L41	11.4099	13.6576	4.70915	1.44327	14.9758	10.2151	2.20744	3.68151	12.9727	11.2217	5.45541	4.13341
PF3D7_0304400	60S Ribosomal protein L44, putative	3399.32	3909.67	1551.4	1227.81	2189.52	2471.59	2154.1	2533.57	2173.34	2308.32	2441.78	2564.55
PF3D7_1424100	60S ribosomal protein L5, putative	4081.54	5585.24	1867.79	1030.52	2575.2	2934.14	1926.6	1760.7	2940.51	2786.75	2612.06	2316.58
PF3D7_1323100	60S ribosomal protein L6, putative	2300.82	2367.34	1297.83	829.864	1469	1856.8	1093.97	957.072	1953.73	1816.45	1358.6	1626.89
PF3D7_1338200	60S ribosomal protein L6-2, putative	1968.56	2164.3	804.74	604.801	1314.62	1469.67	990.354	1116.66	1389.3	1545.68	1346.21	1232.24
PF3D7_0307200	60S ribosomal protein L7, putative	3020.12	3869.37	1173.73	903.951	1845.14	2281.36	1210.4	1257.85	2386.78	2669.32	1725.1	1664.14
PF3D7_1354600	60S ribosomal protein L7-2, putative	36.0724	42.7271	6.43245	6.41565	32.6882	34.0844	11.6522	15.8852	60.0999	38.8681	16.3108	18.2788
PF3D7_1424400	60S ribosomal protein L7-3, putative	3904.12	5162.94	1662.33	1022.66	2421.28	2602.21	1908.01	1822.66	2566.48	2695.74	2767.57	2208.77
PF3D7_0419800	60S ribosomal protein L7Ae/L30e, putative	113.571	99.928	31.416	52.647	86.2527	88.1291	34.7416	61.7271	117.222	77.9447	57.8366	75.2022
PF3D7_1130200	60S ribosomal protein P0	5145.01	6087.02	2175.83	1450.78	2860.96	3510.07	2777.78	2519.82	3127.21	3301.16	2931.63	2900.83
PF3D7_1130100	60S ribosomal protein P1, putative	1000.99	1289.8	430.959	632.245	625.528	786.967	404.964	1050.89	1144.16	923.12	933.739	1436.62
PF3D7_0309600	60S ribosomal protein P2	3912.13	5270.92	2450.53	1690.2	2619.83	3684.03	3004.28	3629.18	2478.05	3108.13	3227.82	3689.35
PF3D7_1341200	60S ribosomal subunit protein L18, putative	3260.11	3841.8	1086.57	857.241	2023.8	2497.66	1228.1	1500.14	2205.74	2435.62	1867.28	2086.93
PF3D7_0506100	60S ribosomal subunit protein L24, putative	114.099	218.385	62.7103	60.7769	125.068	120.022	86.5189	171.274	193.28	135.49	135.639	136.715
PF3D7_0503800	60S ribosomal subunit protein L31, putative	2046.68	2756.78	1021.09	691.688	1279.28	1500.78	947.971	1338.52	1681.92	1603.58	1274.74	1448.06
PF3D7_1367700	alanine--tRNA ligase	132.138	160.336	61.4026	41.2283	87.4064	100.173	108.808	86.5772	88.5371	105.76	126.324	70.4684
PF3D7_1218600	arginine--tRNA ligase	90.7112	116.264	51.3014	49.4071	78.5648	112.502	51.164	62.022	94.9758	92.7875	70.4995	79.7881
PF3D7_0913900	arginine--tRNA ligase, putative	8.40438	13.4003	3.8159	4.60396	11.1853	10.4078	6.49133	9.83736	28.2693	20.4372	9.84818	9.84771
PF3D7_0102900	aspartate--tRNA ligase	133.969	181.849	69.2932	47.9994	97.4387	123.56	109.016	82.2883	95.2484	124.016	130.998	96.0195
PF3D7_0514300	aspartate--tRNA ligase, putative	17.0734	57.5716	45.9586	35.3457	25.0354	49.69	65.2034	66.6041	14.8074	25.3602	62.527	66.1946
PF3D7_0810600	ATP-dependent RNA helicase DBP1, putative	293.166	736.036	175.539	133.213	279.526	298.072	348.644	264.582	302.63	272.686	410.65	278.873
PF3D7_1418900	ATP-dependent RNA helicase DBP4, putative	77.1657	71.2278	10.8397	11.9988	53.8997	51.9894	22.9524	23.1843	56.4646	44.0899	25.8009	24.3535
PF3D7_1459000	ATP-dependent RNA helicase DBP5	305.111	189.334	206.888	130.262	267.895	194.069	229.03	213.74	285.537	128.713	257.877	274.303
PF3D7_1307300	ATP-dependent RNA helicase DBP6, putative	9.39754	13.4343	7.13937	5.36478	16.8904	10.7719	8.28945	9.26791	16.1388	10.6052	18.7802	10.7653
PF3D7_0721300	ATP-dependent RNA helicase DBP7, putative	162.581	150.797	29.4215	18.8529	93.1362	118.902	53.7067	29.9703	114.437	97.3668	69.6564	43.5512
PF3D7_1332700	ATP-dependent RNA helicase DBP8, putative	178.646	162.983	34.7222	17.616	176.116	133.816	58.002	41.781	139.672	91.6371	95.2049	64.0168
PF3D7_1241800	ATP-dependent RNA helicase DBP9, putative	162.052	208.72	50.0533	55.1005	127.137	139.454	89.8888	57.0784	106.352	137.23	111.315	66.2842
PF3D7_0521700	ATP-dependent RNA helicase DDX1, putative	10.1945	13.5261	8.53257	4.95533	11.6771	11.0083	10.2716	8.40739	15.2596	9.14879	13.2767	9.64598
PF3D7_0527900	ATP-dependent RNA helicase DDX41, putative	199.459	137.806	72.7312	44.1887	178.205	110.606	100.268	62.1543	149.1	86.5136	112.681	91.2902
PF3D7_0218400	ATP-dependent RNA helicase DDX47, putative	183.129	161.448	36.7844	22.0774	123.865	125.64	45.5168	31.1452	144.624	99.9349	70.6393	57.4288
PF3D7_1445900	ATP-dependent RNA helicase DDX5, putative	1055.28	774.511	258.701	190.088	735.206	580.589	394.64	294.59	682.725	464.66	492.009	427.38
PF3D7_0405000	ATP-dependent RNA helicase DDX51, putative	86.3924	88.226	27.9555	27.6725	98.2876	72.3174	42.8172	43.5104	78.717	47.6141	58.5696	44.0472
PF3D7_0903400	ATP-dependent RNA helicase DDX60, putative	119.623	78.5955	31.2908	27.6585	79.8115	74.4464	38.6051	42.3119	119.837	64.4779	53.7698	50.8023
PF3D7_1302700	ATP-dependent RNA helicase DHR1, putative	125.336	111.65	13.0681	11.0366	78.2208	76.3984	30.5159	15.3481	85.5147	72.5359	40.8643	24.8146
PF3D7_0821300	ATP-dependent RNA helicase DHX36, putative	76.4053	85.1593	14.3237	21.2978	58.0897	63.0971	21.8026	21.507	51	49.0934	25.0546	28.8804
PF3D7_1251500	ATP-dependent RNA helicase DRS1, putative	164.979	173.902	19.1173	13.0428	144.085	142.42	43.8015	30.0592	129.581	103.742	46.4645	26.9103
PF3D7_0630900	ATP-dependent RNA helicase HAS1	106.472	139.974	11.9347	18.0124	78.7257	80.5015	27.617	24.9171	82.0363	81.9987	38.046	25.8808
PF3D7_1021500	ATP-dependent RNA helicase ROK1, putative	28.0293	22.2466	10.361	9.50444	24.9958	19.6999	11.5748	16.6737	33.0346	16.801	14.6393	17.7814
PF3D7_0209800	ATP-dependent RNA helicase UAP56	1141.34	1342.3	709.705	513.418	808.114	917.846	931.971	691.201	876.535	935.964	1164.34	921.067
PF3D7_1419100	ATP-dependent rRNA helicase SPB4, putative	40.604	49.9526	13.6973	14.6342	34.396	38.3237	18.7658	23.3302	37.3318	33.8379	30.1699	26.8048
PF3D7_1213900	conserved Plasmodium protein, unknown function	130.558	124.372	36.8451	22.554	105.709	106.85	49.0788	40.436	114.686	97.6937	63.7531	43.4609
PF3D7_1015200	cysteine--tRNA ligase	91.4778	133.348	48.5493	27.9425	81.6977	94.3216	86.0121	58.7146	87.5706	85.7225	94.5671	72.628
PF3D7_0411400	DEAD box ATP-dependent RNA helicase, putative	7.87479	13.2117	2.40747	2.94364	8.89354	10.6692	10.3177	10.4215	9.55603	9.54382	11.2693	8.06284
PF3D7_0913200	elongation factor 1-beta	549.974	1067.4	423.63	338.678	445.086	560.351	423.052	710.692	562.34	516.954	655.342	725.69
PF3D7_1338300	elongation factor 1-gamma, putative	1751.86	1888.35	843.211	462.59	946.909	1081.45	1055.96	700.823	1168.58	994.109	1303.04	1069.32
PF3D7_1451100	elongation factor 2	3766.62	4003.98	1773.31	876.151	2814.46	3479.57	2607.68	1552.67	2206.51	2444.43	2877.33	2090.14
PF3D7_1348300	elongation factor Tu, putative	27.3029	23.911	11.7893	6.50003	22.0904	22.4223	15.3436	9.72797	27.9504	18.9727	18.5258	12.2493
PF3D7_1468700	eukaryotic initiation factor 4A	3929.53	4735.46	2011.99	1094.27	3300.59	3451.85	2816.97	1974.11	2949.88	2707.22	3059.43	2123.11
PF3D7_0422700	eukaryotic initiation factor 4A-III, putative	173.582	219.626	109.733	60.717	174.523	183.131	149.635	75.9151	143.211	167.246	199.551	125.876
PF3D7_1410600	eukaryotic translation initiation factor 2 subunit gamma, putative	1151.95	1364.3	755.852	557.109	905.798	1031.67	719.852	583.299	867.668	846.49	1055.27	1095.97
PF3D7_1212700	eukaryotic translation initiation factor 3 subunit A, putative	1254.68	1091.47	529.893	353.227	807.055	834.224	690.909	420.86	867.98	805.062	732.12	541.73
PF3D7_0517700	eukaryotic translation initiation factor 3 subunit B, putative	524.752	690.195	197.837	129.727	403.202	450.895	292.151	227.072	393.105	374.251	373.145	309.187
PF3D7_1206200	eukaryotic translation initiation factor 3 subunit C, putative	386.855	376.761	239.976	137.949	288.139	309.436	270.986	197.94	338.346	297.914	334.146	294.48
PF3D7_1007900	eukaryotic translation initiation factor 3 subunit D, putative	337.734	369.262	157.839	111.793	260.072	241.003	173.864	145.854	261.245	243.334	300.288	208.938
PF3D7_0528200	eukaryotic translation initiation factor 3 subunit E, putative	386.118	323.096	122.053	115.721	218.908	184.504	168.137	157.075	253.649	206.734	210.471	164.166
PF3D7_0716800	eukaryotic translation initiation factor 3 subunit I, putative	902.556	1306.96	454.86	258.876	779.955	768.403	629.745	404.102	705.757	711.09	999.329	543.544
PF3D7_1204300	eukaryotic translation initiation factor 5A	3466.43	5145.46	2543.88	1777.41	2040.3	3783.66	4461.07	3951.62	2146.63	2625.74	2991.5	4215.61
PF3D7_1332800	eukaryotic translation initiation factor 6, putative	307.495	446.157	97.4524	55.6403	223.67	293.075	174.269	90.7855	216.827	261.006	197.599	137.714
PF3D7_1349200	glutamate--tRNA ligase, putative	217.302	234.794	113.407	72.5607	167.929	166.477	155.281	121.757	221.517	149.682	202.909	153.059
PF3D7_1331700	glutamine--tRNA ligase, putative	270.619	276.309	100.785	103.252	229.335	205.868	84.25	80.8453	202.728	186.067	150.769	163.843
PF3D7_1420400	glycine--tRNA ligase	201.027	237.971	81.3482	58.4904	164.02	188.235	117.18	92.1579	166.378	149.619	164.294	140.157
PF3D7_1445100	histidine--tRNA ligase, putative	95.3939	40.2091	18.493	17.6013	63.4027	43.6591	18.363	20.2239	102.32	40.5899	32.8226	30.6164
PF3D7_1332900	isoleucine--tRNA ligase, putative	145.174	191.214	90.0956	62.7239	122.586	147.906	106.124	80.4507	143.621	133.862	159.907	129.121
PF3D7_0622800	leucine--tRNA ligase, putative	220.412	252.248	97.7278	80.1381	173.892	160.792	122.268	116.399	168.641	158.513	209.886	157.571
PF3D7_1350100	lysine--tRNA ligase	443.303	494.324	288.924	166.103	285.282	417.744	313.257	223.768	284.235	311.342	365.553	403.603
PF3D7_1034900	methionine--tRNA ligase	68.1516	81.9199	218.56	122.251	117.386	76.1187	251.576	244.818	104.658	53.2597	450.206	311.545
PF3D7_0212300	peptide chain release factor subunit 1, putative	705.027	752.559	343.913	165.632	509.982	566.729	529.072	300.118	511.616	441.393	610.031	388.187
PF3D7_0109800	phenylalanine--tRNA ligase alpha subunit	93.1729	81.4641	55.3038	50.7943	71.4363	61.8279	47.5497	60.9637	59.39	61.0265	84.028	84.0009
PF3D7_1104000	phenylalanine--tRNA ligase beta subunit	116.826	119.316	53.1763	51.1343	75.4931	93.291	62.7999	82.2116	89.2646	83.4342	91.1896	111.695
PF3D7_0917600	pre-mRNA-splicing factor ATP-dependent RNA helicase PRP43, putative	197.3	167.859	73.9624	50.0537	159.213	143.577	90.8426	69.6592	126.536	95.8781	135.722	109.608
PF3D7_1213800	proline--tRNA ligase	236.79	254.102	97.0181	73.6182	201.318	192.189	127.29	112.062	146.34	136.922	202.254	156.863
PF3D7_0409200	protein SOF1, putative	221.405	226.238	105.516	126.751	191.052	168.897	116.036	130.38	172.484	162.809	135.951	174.163
PF3D7_0717400	queuine tRNA-ribosyltransferase, putative	267.026	235.954	27.8739	55.4209	140.433	154.603	66.8368	39.8536	152.344	136.421	61.8087	46.0442
PF3D7_1426000	Ribosomal protein L21, putative	3495.96	4712.33	1120.64	1120.89	1536.77	2311.87	1499.79	1658.87	2449.62	2988.76	2056.78	2164.64
PF3D7_1461300	Ribosomal protein S28e, putative	1911.47	2796.83	1400.5	1048.43	1241.57	1914.61	1674.5	1421.18	1216.76	1431.47	1784.15	2018.41
PF3D7_0908600	ribosomal RNA methyltransferase, putative	36.3946	46.5712	15.6896	10.9254	32.927	29.8239	23.443	19.3601	35.0127	25.9528	27.9302	18.2201
PF3D7_0717700	serine--tRNA ligase, putative	472.579	342.515	359.719	294.779	398.864	233.725	305.073	413.733	401.709	212.047	446.455	441.493
PF3D7_1418800	signal recognition particle RNA	33.8158	28.2964	12.8585	22.4566	44.7285	40.6301	28.4454	38.3281	62.1816	30.1669	18.1794	23.8131
PF3D7_1123400	translation elongation factor EF-1, subunit alpha, putative	571.509	845.151	375.015	238.039	387.088	512.929	559.155	322.329	420.32	499.712	653.807	444.369
PF3D7_1143400	translation initiation factor eIF-1A, putative	882.956	1483.04	663.627	684.949	656.46	869.954	708.221	798.586	615.703	772.489	1000.72	1127.46
PF3D7_1326400	translation initiation factor eIF-2B subunit gamma, putative	79.1716	68.4539	45.4951	37.8614	86.0515	63.076	45.4372	51.593	122.136	59.5902	79.5398	73.0017
PF3D7_0607000	translation initiation factor IF-2, putative	613.103	675.001	349.319	192.28	489.14	498.215	414.209	330.226	458.444	361.737	622.344	449.665
PF3D7_1207600	tRNA delta(2)-isopentenylpyrophosphate transferase, putative	36.3004	81.1724	16.067	15.8234	55.9959	55.2245	44.3149	44.5692	30.0766	42.3166	52.2324	40.2062
PF3D7_1442300	tRNA import protein tRIP	325.024	343.301	162.357	142.002	250.888	206.96	184.468	204.183	279.25	215.005	293.819	274.584
PF3D7_1336900	tryptophan--tRNA ligase	82.8994	89.4509	41.7541	33.9439	67.3668	66.9692	46.7706	47.1901	43.7044	59.7498	79.5893	66.4268
PF3D7_0807900	tyrosine--tRNA ligase	500.418	431.194	294.513	309.828	329.985	289.978	290.584	292.205	373.293	334.914	383.825	351.76
PF3D7_1461200	U3 small nucleolar ribonucleoprotein protein IMP3, putative	95.1869	121.452	21.8695	27.2506	90.9654	73.783	26.923	37.2816	106.593	103.232	38.9735	49.7735
PF3D7_1365900	ubiquitin-60s ribosomal protein L40	3048.74	4916.55	2081.73	2707.7	2480.25	3174.9	2397.98	3104.79	1969.34	3289.09	2771.51	3177.96
PF3D7_1461900	valine--tRNA ligase, putative	154.021	220.31	56.9126	31.7097	126.724	162.352	98.3327	56.5884	116.175	131.625	140.162	80.141
		wt_R2	wt_ET2	wt_LT2	wt_S2	g5_R2	g5_ET2	g5_LT2	g5_S2	ph_R2	ph_ET2	ph_LT2	ph_S2

## Sheet: transcription
S6D Table . Transcriptional alteration of transcriptional machinery related genes after BrD deletion in GCN5 or PHD domain deletion in PHD1 at asexual developmental stage.
Column C-N list normalized expression levels (TPM) of wildtype (WT), GCN5-ΔBrD (gcn5) and PHD1-ΔPHD (phd1) at ring (R), early-trophozoite (ET), late-trophozoite (LT) and schizont (S)
Gene ID	Protein annotation	wt_R	wt_ET	wt_LT	wt_S	gcn5_R	gcn5_ET	gcn5_LT	gcn5_S	phd1_R	phd1_ET	phd1_LT	phd1_S
PF3D7_1125300	DNA-directed RNA polymerase	47.7019	101.804	23.2791	17.3209	42.8243	51.969	45.2975	25.6659	30.0113	50.3909	53.2566	34.4836
PF3D7_1134700	DNA-directed RNA polymerase I subunit RPA2, putative	134.131	140.82	10.8376	6.49062	86.6466	108.608	26.4577	14.6616	113.504	91.4102	33.8217	16.9396
PF3D7_1329000	DNA-directed RNA polymerase III subunit RPC1, putative	80.5396	90.5683	23.7735	18.6227	77.6804	60.1394	41.3016	25.4468	72.6407	55.4247	61.0734	33.9924
PF3D7_1206600	DNA-directed RNA polymerase III subunit RPC2, putative	170.874	183.165	23.2516	17.2289	130.276	131.558	44.4825	25.9768	110.553	105.742	66.9262	37.5097
PF3D7_1421400	DNA-directed RNA polymerase III subunit RPC6, putative	121.959	118.004	18.4041	19.722	79.392	72.8906	35.104	33.5417	91.8116	88.4972	45.4921	39.1562
PF3D7_1143300	DNA-directed RNA polymerases I and III subunit RPAC1, putative	291.646	413.723	87.7061	107.309	199.091	261.851	108.638	115.704	250.74	282.895	169.418	154.783
PF3D7_1415200	DNA-directed RNA polymerases I and III subunit RPAC2, putative	146.658	179.537	18.6662	25.3947	157.219	149.018	36.2702	31.1452	121.83	86.0962	49.0082	37.9488
PF3D7_1030000	DSIF::SPT4	333.069	246.025	177.172	196.704	347.864	316.643	215.687	250.94	257.322	196.168	207.286	210.764
PF3D7_0610900	DSIF::SPT5	109.993	123.614	52.842	57.4203	70.5666	94.1141	68.2829	66.8406	82.0866	89.9013	84.8863	87.4719
PF3D7_0509400	RNA polymerase I	142.425	164.283	23.6934	17.7418	83.7117	106.636	44.7497	24.6758	104.084	106.459	60.275	33.5664
PF3D7_1342700	RNA POLYMERASE I/II/III::Rbp-12	243.554	333.878	102.537	60.5199	233.195	250.022	98.3278	91.6848	238.565	185.249	135.319	162.837
PF3D7_0708100	RNA POLYMERASE I/II/III::Rpb-10 [ABC10-beta]	246.251	514.643	156.196	79.0397	231.335	286.324	150.58	201.384	300.077	267.54	237.13	195.668
PF3D7_1364800	RNA POLYMERASE I/II/III::Rpb-5	703.933	597.081	147.226	74.6662	579.033	437.898	212.195	158.548	565.9	373.221	272.998	194.098
PF3D7_0303300	RNA POLYMERASE I/II/III::Rpb-6	264.005	254.878	135.599	123.756	215.073	172.008	159.224	185.897	228.318	194.795	212.437	190.216
PF3D7_1213700	RNA POLYMERASE I/II/III::Rpb-8	117.258	200.259	40.3589	40.3496	105.251	120.517	77.3015	63.959	100.309	118.063	113.122	97.3404
PF3D7_0822100	RNA polymerase II mediator complex protein MED7	65.0049	46.1079	14.5816	10.2493	61.0514	35.0063	26.5514	15.651	78.8219	40.5716	30.1624	25.549
PF3D7_0318200	RNA POLYMERASE II::Rpb-1	326.473	313.766	173.878	121.313	231.523	244.018	200.786	156.465	238.838	195.926	258.368	235.24
PF3D7_1304900	RNA POLYMERASE II::Rpb-11	238.27	335.447	188.495	115.082	214.391	205.097	194.693	167.643	255.221	200.143	280.779	267.752
PF3D7_0215700	RNA POLYMERASE II::Rpb-2	184.769	219.447	125.557	84.4987	171.423	169.942	151.809	104.553	135.311	148.153	211.995	142.981
PF3D7_0923000	RNA POLYMERASE II::Rpb-3	95.7612	79.9354	24.337	19.157	87.082	52.4187	34.8875	24.1208	95.1183	49.9305	52.5123	39.6492
PF3D7_0205500	RNA POLYMERASE II::Rpb-4	182.901	241.703	127.611	113.25	210.787	220.095	150.756	215.404	232.207	199.226	213.318	214.354
PF3D7_1027400	RNA POLYMERASE II::Rpb-7	305.472	323.747	145.929	100.626	247.673	195.393	189.159	155.657	232.9	183.747	259.044	230.655
PF3D7_0110400	RNA POLYMERASE II::Rpb-9	317.421	295.472	166.134	160.753	268.109	297.801	188.237	237.434	231.489	199.414	268.889	294.514
PF3D7_1475000	RNA polymerase II-associated factor SOH1	21.5321	12.3911	11.7876	9.46762	21.6686	17.3943	7.61498	7.81026	71.699	37.5639	12.4148	9.613
PF3D7_1112500	RNA transcription, translation and transport factor protein, putative	13.944	15.5719	5.99231	6.08886	9.75672	12.1515	7.50599	15.74	10.213	11.884	8.85282	16.9102
PF3D7_0506200	TATA-box-binding protein	19.5955	17.0989	10.7914	11.606	24.7094	14.8317	12.3032	21.0075	20.7358	15.0069	18.3353	13.95
PF3D7_0717300	TFIIE::TFIIE alpha	311.854	136.318	75.2575	126.978	173.112	151.736	94.0698	83.7329	170.273	121.791	101.015	86.7871
PF3D7_1144600	TFIIF::TFIIF beta	64.8744	63.1781	35.8774	61.9952	53.3838	50.6157	36.1223	78.3998	79.672	53.3762	66.1116	107.415
PF3D7_0512300	TFIIH::MAT1	43.0067	29.809	24.5096	20.4857	40.018	23.601	19.9244	25.3609	48.4642	27.249	36.288	35.8051
PF3D7_1314900	TFIIH::p44	125.95	146.148	94.6009	69.4809	119.203	116.871	86.7869	85.2756	131.473	105.415	151.955	143.975
PF3D7_1037600	TFIIH::XPB	123.077	87.9034	54.622	65.8099	99.4532	70.8914	59.4837	62.8259	97.2779	69.5666	71.7014	70.2828
PF3D7_1426100	transcription factor BTF3, putative	1191.6	1892.35	330.206	259.379	699.938	888.941	528.431	525.35	841.297	963.179	660.296	660.098
PF3D7_1449300	transcription factor IIIb subunit, putative	83.4917	59.0965	59.5326	60.3581	83.5563	66.139	37.0826	46.3229	89.134	50.9483	52.3493	59.1794
PF3D7_1128200	Transcriptional co-activator MBF1	272.215	378.696	207.029	132.759	242.895	281.421	216.99	288.855	236.457	229.68	299.573	309.912

## Sheet: AP2
S6E Table . Transcriptional alteration of AP2 TFs after BrD deletion in GCN5 or PHD domain deletion in PHD1 at asexual developmental stage.
Column C-N list normalized expression levels (TPM) of wildtype (WT), GCN5-ΔBrD (gcn5) and PHD1-ΔPHD (phd1) at ring (R), early-trophozoite (ET), late-trophozoite (LT) and schizont (S)
Gene ID	Protein annotation	wt_R	wt_ET	wt_LT	wt_S	gcn5_R	gcn5_ET	gcn5_LT	gcn5_S	phd1_R	phd1_ET	phd1_LT	phd1_S
PF3D7_0404100	AP2 domain transcription factor AP2-SP2, putative	1.36115	0.365949	1.15246	3.59053	2.83684	1.29144	1.5512	4.6781	7.38842	2.70782	2.00306	4.10448
PF3D7_0420300	AP2 domain transcription factor, putative	105.056	165.178	51.3224	127.914	93.838	96.1632	126.111	55.79	93.8563	86.0413	99.599	41.3482
PF3D7_0516800	AP2 domain transcription factor AP2-O2, putative	12.2495	5.99373	184.119	122.962	38.7935	16.9275	77.646	148.273	32.346	19.216	119.368	168.451
PF3D7_0604100	AP2 domain transcription factor	2.27118	2.50966	207.005	329.37	5.87583	7.29041	49.7685	137.582	8.4282	11.0274	45.11	165.624
PF3D7_0611200	AP2 domain transcription factor, putative	7.67211	28.9059	69.2104	55.6017	31.6839	16.1374	83.6704	65.734	20.7598	12.2061	98.6062	125.614
PF3D7_0613800	AP2 domain transcription factor, putative	4.48848	2.72635	411.028	368.757	21.7531	12.233	121.504	210.058	18.9793	19.7694	180.126	307.995
PF3D7_0622900	AP2 domain transcription factor AP2Tel	44.8085	66.8644	16.3387	27.3942	47.9544	75.4411	28.2133	21.0831	46.559	54.4725	32.055	20.8917
PF3D7_0730300	AP2 domain transcription factor AP2-L, putative	404.718	662.918	87.0467	165.559	472.158	409.417	504.701	186.52	549.674	362.199	368.121	109.637
PF3D7_0802100	AP2 domain transcription factor, putative	4.96682	2.88538	137.645	245.999	19.0329	7.6885	46.1407	91.571	11.862	11.0806	76.1724	154.046
PF3D7_0934400	AP2 domain transcription factor, putative	14.3097	109.658	272.67	346.331	64.2381	45.1947	266.503	452.978	39.1945	41.1192	262.217	452.58
PF3D7_1007700	AP2 domain transcription factor AP2-I	169.696	924.017	339.936	223.711	147.526	473.207	542.022	424.395	99.4658	350.58	496.042	359.317
PF3D7_1107800	AP2 domain transcription factor, putative	314.923	353.751	85.1708	307.98	119.563	699.647	93.414	70.7662	131.425	368.749	100.501	80.798
PF3D7_1115500	AP2 domain transcription factor, putative	73.663	26.7975	183.356	152.7	62.9128	21.625	128.434	211.931	71.8812	36.3689	241.131	279.541
PF3D7_1139300	AP2 domain transcription factor, putative	251.406	135.06	28.9977	18.9347	148.767	119.151	67.1388	30.0926	200.463	78.8681	78.9455	40.1624
PF3D7_1143100	AP2 domain transcription factor AP2-O, putative	14.309	4.37835	16.4449	228.296	27.8739	8.84328	9.68537	30.9773	11.6654	6.05661	13.9112	26.0522
PF3D7_1222400	AP2 domain transcription factor	3.3261	17.9809	27.5928	26.0228	12.1605	10.0655	26.5155	30.5478	12.8593	10.3808	46.8843	44.3926
PF3D7_1222600	AP2 domain transcription factor AP2-G	1.62562	1.60884	0.434389	0.745311	8.4843	6.42104	4.37301	12.5479	5.47789	4.20951	1.21924	1.38847
PF3D7_1239200	AP2 domain transcription factor, putative	3.25298	36.055	174.846	123.389	18.9048	17.4094	173.158	197.325	19.8867	26.9943	199.736	174.632
PF3D7_1305200	AP2 domain transcription factor, putative	1.81289	4.71558	10.9828	8.45931	2.54884	1.51732	13.2343	15.3615	3.79022	2.45592	12.6293	15.4548
PF3D7_1317200	AP2 domain transcription factor AP2-FG, putative	35.322	115.989	14.4527	10.6227	12.9553	88.0125	20.0755	12.6143	15.4461	85.5183	34.9259	20.5891
PF3D7_1342900	AP2 domain transcription factor, putative	19.4946	24.9754	9.73737	5.65346	14.3112	19.7914	18.9613	12.1534	20.016	17.653	22.0205	13.2483
PF3D7_1350900	AP2 domain transcription factor AP2-O4, putative	29.0634	8.75648	8.4691	6.32962	37.991	27.6014	4.06414	3.64056	34.1375	16.9261	11.1961	7.25488
PF3D7_1408200	AP2 domain transcription factor AP2-G2, putative	143.209	182.118	31.6813	23.759	115.042	128.466	54.3316	29.6882	117.213	118.345	71.7938	43.0235
PF3D7_1429200	AP2 domain transcription factor AP2-O3, putative	4.54096	1.44176	1.94212	1.97829	18.9386	5.49097	4.10721	3.46114	6.7311	1.71536	3.54629	4.89606
PF3D7_1449500	AP2 domain transcription factor AP2-O5, putative	55.2757	54.2835	62.0131	49.473	46.0736	34.7647	71.76	67.0247	45.6571	35.9761	87.4361	77.3874
PF3D7_1456000	AP2 domain transcription factor, putative	2.56455	3.94199	47.8669	51.2858	9.77119	5.97564	36.6782	55.1095	12.4054	8.11132	56.7964	69.9115
PF3D7_1466400	AP2 domain transcription factor AP2-EXP	111.831	61.8285	61.9995	55.9096	101.53	61.6466	70.2624	57.8394	141.069	60.7126	76.7234	65.1991
