# Supplementary material for: A unique GCN5 histone acetyltransferase complex controls erythrocyte invasion and virulence in the malaria parasite Plasmodium falciparum
Source: PLoS Pathog. 2021 Aug 17;17(8):e1009351. doi: 10.1371/journal.ppat.1009351 (PMC8396726; doi:10.1371/journal.ppat.1009351)
Supplement: S7 Table — (XLSX) [file ppat.1009351.s019.xlsx]

## Sheet: Table S7. HP1
S7 Table. The upregulation of the expression of HP1 controlled genes in the parasite with BrD deletion in GCN5 (GCN5-∆BrD) and PHD domain deletion in PHD1 (PHD1-∆PHD).
Information contained in columns A-C was obtained from Flueck C et al., 2009 with old gene ID and annotation from PlasmoDB v5.5 (www.plasmodb.org).Column D and E shows the current gene ID and annotations. The column F lists all 425 genes bound by PfHP1 (.1.6 (log2) recovery over input) reported by Flueck C et al., 2009. Column F lists the log2 ratios of H3K9me3 ChIP over input for each PfHP1-boun…
Old Gene ID	PlasmoDB v5.5 reannotation	Distance to previous HP1-occopied gene	Gene ID	Product Description	PfHP1-HA (log2 ChIP/input)(Flueck C et al., 2009)	H3K9me3 (log2 ChIP/input) (Salcedo-Amaya et al., 2009)	H3K9me3 (log2 ChIP/input_ (Lopez-Rubio et al., 2009)	3D7 R	GCN5-∆BrD R	foldChange (GCN5-∆BrD/3D7) R	3D7 ET	GCN5-∆BrD ET	foldChange (GCN5-∆PHD/3D7) ET	3D7 LT	GCN5-∆BrD LT	foldChange (GCN5-∆BrD/3D7) LT	3D7 S	GCN5-∆BrD S	foldChange (GCN5-∆BrD/3D7) S	3D7 R	PHD1-∆PHD R	foldChange (PHD1-∆PHD/3D7) R	3D7 ET	PHD1-∆PHD ET	foldChange (PHD1-∆PHD/3D7) ET	3D7 LT	PHD1-∆PHD LT	foldChange (PHD1-∆PHD/3D7) LT	3D7 S	PHD1-∆PHD S	foldChange (PHD1-∆PHD/3D7) S
PFA0005w	erythrocyte membrane protein 1 (PfEMP1)		PF3D7_0100100	erythrocyte membrane protein 1, PfEMP1	4.648	1.393	2.435	689.641	218.382	0.31666	457.19	269.741	0.589997	856.679	308.768	0.360424	1551.13	529.431	0.341319	718.954	100.673	0.140027	458.178	163.572	0.357005	998.006	123.612	0.123859	1694.23	219.748	0.129703
PFA0010c	rifin	1856	PF3D7_0100200	rifin	3.763	1.267	1.567	10.6901	26.3297	2.463	411.757	650.41	1.5796	74.9993	38.3804	0.511743	191.391	145.527	0.760362	11.0904	12.7599	1.15053	412.545	242.435	0.587656	87.4281	11.418	0.130599	209.074	42.5413	0.203475
PFA0015c	var-like protein	2160	PF3D7_0100300	erythrocyte membrane protein 1, PfEMP1	5.042	1.795	2.558	16.2394	154.172	9.49368	3.68829	139.828	37.9113	0	2.64976	Inf	0	2.99115	Inf	16.9912	162.25	9.54905	3.7053	112.603	30.3898	0	2.95835	Inf	0	1.32752	Inf
PFA0020w	rifin	3856	PF3D7_0100400	rifin	3.721	1.282	1.815	0	4.51898	Inf	22.7015	356.023	15.6828	3.1121	17.5328	5.63374	6.40091	82.2722	12.8532	0	1.26675	Inf	22.7273	47.2002	2.07681	3.61348	3.7237	1.0305	6.98908	7.82603	1.11975
PFA0030c	rifin	2142	PF3D7_0100600	rifin	4.398	1.356	1.825	0.37656	1.97216	5.23731	4.17584	3.55822	0.852097	0.302703	0	0	0	4.66346	Inf	0.382176	2.15139	5.62932	4.18445	9.19061	2.19637	0.356145	0	0	0	0.26117	Inf
PFA0040w	rifin	4776	PF3D7_0100800	rifin	5.19	1.723	2.498	0	1.70998	Inf	2.49485	0.368028	0.147515	0	0.366347	Inf	0	3.37244	Inf	0	8.61321	Inf	2.49934	2.12303	0.849435	0	0	NA	0	0.267103	Inf
PFA0045c	rifin	1184	PF3D7_0100900	rifin	5.355	1.569	2.417	0.770828	0.84242	1.09288	10.6862	2.8315	0.264967	0.302703	2.51626	8.31264	0.38573	1.41983	3.68089	0.793579	20.9014	26.3381	10.7112	42.2202	3.94169	0.356145	6.0717	17.0484	0.420445	3.48784	8.2956
PFA0050c	rifin	2417	PF3D7_0101000	rifin	5.214	1.733	2.705	0	0.549505	Inf	1.59457	0	0	0.302703	1.06917	3.53209	0	11.3853	Inf	0	4.63547	Inf	1.59336	3.52545	2.21259	0.356145	0	0	0	0.276911	Inf
PFA0065w	Pfmc-2TM Maurer's cleft two transmembrane protein	7574	PF3D7_0101300	Pfmc-2TM Maurer's cleft two transmembrane protein	4.98	1.538	ND	2.75162	2.52167	0.916432	31.2597	17.5023	0.559901	0.39836	5.37328	13.4885	1.12589	10.8022	9.59433	2.88466	25.0277	8.67611	31.307	424.695	13.5655	0.458303	17.0057	37.1059	1.22964	7.769	6.31811
PFA0070c	conserved Plasmodium falciparum protein, unknown function (pseudogene)	616	PF3D7_0101400	exported protein family 1, pseudogene	4.5	1.973	ND	0.37656	0.280344	0.744486	0	0.353954	Inf	0	0	NA	0	0	NA	0.382176	0.25335	0.662915	0	0.381376	Inf	0	0	NA	0	0	NA
PFA0080c	rifin	4956	PF3D7_0101600	rifin	4.155	1.461	2.199	0.780276	0.848012	1.08681	7.3307	5.06321	0.690686	0.302703	2.63392	8.70132	0.38573	7.56734	19.6182	0.827653	1.08765	1.31413	7.35162	1.78379	0.24264	0.356145	0.297445	0.835179	0.420445	0	0
PFA0085c	erythrocyte membrane protein 1 (PfEMP1), pseudogene, exon2	1685	PF3D7_0101700	erythrocyte membrane protein 1 (PfEMP1), exon 2, pseudogene	5.384	1.707	ND	0	0.287324	Inf	0	0	NA	0	0	NA	0	0.900562	Inf	0	0.279796	Inf	0	0	NA	0	0	NA	0	0	NA
PFA0090c	stevor	1051	PF3D7_0101800	stevor	5.43	1.678	ND	0	0.280344	Inf	2.4147	0.707909	0.293167	0	2.23952	Inf	0	3.71698	Inf	0	0	NA	2.42082	0.720611	0.297672	0	0	NA	0	0	NA
PFA0095c	rifin	2065	PF3D7_0101900	rifin	5.051	1.492	3.026	0.762569	0.555096	0.727929	0.326873	1.05239	3.21956	0.39836	0.629066	1.57914	0	1.70013	Inf	0.798426	1.06629	1.33549	0.327303	2.08756	6.37808	0.458303	0.554909	1.21079	0	0	NA
PFA0100c	Plasmodium exported protein (PHISTa), unknown function	1693	PF3D7_0102000	Plasmodium exported protein (PHISTa), unknown function, pseudogene	4.692	1.427	2.34	0.386009	0	0	0.246721	0.368028	1.49167	0	0.292586	Inf	0	0	NA	0.41625	0	0	0.248783	0.339236	1.36358	0	0	NA	0	0	NA
PFA0105w	stevor pseudogene	1191	PF3D7_0102100	stevor, pseudogene	4.366	1.132	1.646	0.770828	0.836829	1.08562	1.26751	1.05713	0.834018	0	5.81157	Inf	0.38573	7.3238	18.9869	0.793579	1.39389	1.75646	1.26865	1.44789	1.14129	0	0	NA	0.420445	0	0
MAL1_5.8s	5.8s rRNA	381385	PF3D7_0112500	5.8S ribosomal RNA	2.33	-0.375	ND	0	0	NA	0	0	NA	0.302703	0.336479	1.11158	0.383021	0	0	0	0	NA	0	0	NA	0.356145	0.249045	0.69928	0.418106	0	0
MAL1_ITS2	ITS2 A-type	1	PF3D7_0112600	unspecified product	2.165	-0.221	0.074	0	1.67088	Inf	0.860484	0.349217	0.405838	1.2121	0.585173	0.482776	3.40626	0.565184	0.165925	0	0	NA	0.86283	0.381376	0.442005	1.42447	1.39042	0.976102	3.71827	3.97664	1.06949
MAL1_28s	28s rRNA (A-type)		PF3D7_0112700	28S ribosomal RNA	1.699	-0.275	0.078	394.708	740.507	1.87609	507.067	849.549	1.67542	164.441	384.363	2.33739	178.458	210.223	1.178	409.717	406.467	0.992068	509.274	384.715	0.755418	191.406	140.572	0.734418	194.937	169.112	0.867519
PFA0625w	Surface-associated interspersed gene 1.1 (SURFIN 1.1)		PF3D7_0113100	surface-associated interspersed protein 1.1 (SURFIN 1.1)	1.895	0.321	-0.187	9.98066	34.5057	3.45726	9.9057	36.416	3.67627	13.9895	59.3261	4.24075	17.7429	38.2141	2.15377	10.3797	66.8687	6.44227	9.92948	48.8422	4.9189	16.3343	56.8728	3.4818	19.3712	29.5226	1.52405
PFA0630c	Plasmodium exported protein, unknown function	23681	PF3D7_0113200	Plasmodium exported protein, unknown function	3.455	0.264	0.49	327.984	207.837	0.633679	2579.79	1263.17	0.48964	656	1134.16	1.72891	776.509	922.904	1.18853	342.413	260.653	0.761224	2584.89	1300.6	0.503155	764.358	1086.92	1.422	848.207	876.23	1.03304
PFA0650w	surface-associated interspersed gene pseudogene, (SURFIN) pseudogene		PF3D7_0113600	surface-associated interspersed protein 1.2 (SURFIN 1.2), pseudogene	1.753	0.177	-0.294	40.5046	128.495	3.17236	12.4689	82.1098	6.58516	8.1531	20.7867	2.54954	7.85265	11.0503	1.40721	42.2954	93.582	2.21258	12.4705	36.432	2.92145	9.51555	11.6502	1.22434	8.57811	10.7484	1.25301
PFA0665w	DBL containing protein, unknown function	24812	PF3D7_0113800	DBL containing protein, unknown function	4.965	1.634	2.277	110.105	188.238	1.70962	48.5648	590.48	12.1586	20.6461	44.5997	2.1602	25.3759	104.852	4.13195	114.941	419.177	3.64689	48.6246	497.173	10.2247	24.1187	34.4373	1.42782	27.7003	30.2514	1.0921
PFA0675w	P. falciparum RESA-like protein with DnaJ domain	6129	PF3D7_0114000	exported protein family 1	3.111	0.894	0.769	485.495	1592.05	3.27923	74.3808	591.7	7.955	42.8084	161.862	3.78107	59.8766	165.733	2.76791	507.081	395.027	0.77902	74.4837	194.547	2.61194	49.8222	83.8885	1.68376	65.3846	131.101	2.00507
PFA0680c	Pfmc-2TM Maurer's cleft two transmembrane protein	617	PF3D7_0114100	Pfmc-2TM Maurer's cleft two transmembrane protein	4.525	1.967	ND	0.762569	1.99731	2.61918	11.1205	15.8032	1.42109	0.60798	12.2857	20.2074	0.38573	65.6396	170.17	0.798426	12.0007	15.0305	11.1337	186.28	16.7311	0.712062	48.5224	68.1435	0.420445	26.7793	63.6929
PFA0685c	Plasmodium exported protein (hyp4), unknown function	2196	PF3D7_0114200	exported protein family 3	4.076	1.732	2.197	5.8196	8.72548	1.49933	2.66142	4.55877	1.71291	0.302703	9.66091	31.9154	0.740161	8.33944	11.2671	6.1076	37.1048	6.0752	2.66961	20.1007	7.52948	0.356145	82.1201	230.581	0.809194	45.0447	55.6661
PFA0690w	Plasmodium exported protein, unknown function	927	PF3D7_0114300	exported protein family 4, pseudogene	4.228	1.632	2.181	1.56881	9.21633	5.87472	1.14719	9.98053	8.69999	1.00377	101.948	101.566	2.24907	74.0585	32.9285	1.65046	60.3735	36.5798	1.15217	109.233	94.8061	1.17059	473.6	404.581	2.45694	227.609	92.6394
PFA0695c	erythrocyte membrane protein 1 (PfEMP1), pseudogene, exon2	251	PF3D7_0114400	erythrocyte membrane protein 1 (PfEMP1), exon 2, pseudogene	3.871	1.325	2.298	12.4537	15.4355	1.23943	2.04784	7.05972	3.44739	1.5148	2.9704	1.96091	2.25178	6.69932	2.97512	13.0624	52.4284	4.01369	2.05296	28.7923	14.0248	1.78061	14.5384	8.16485	2.45928	11.0114	4.4775
PFA0700c	Plasmodium exported protein (hyp10), unknown function	3272	PF3D7_0114500	Plasmodium exported protein (hyp10), unknown function	3.594	1.034	1.639	18.5176	6.45624	0.348653	31.244	171.842	5.49999	0	8.05109	Inf	0.71428	18.8567	26.3996	19.3524	51.3132	2.65151	31.3297	1314.99	41.9725	0	12.8492	Inf	0.782177	9.18503	11.7429
PFA0705c	stevor pseudogene	1869	PF3D7_0114600	stevor, pseudogene	4.923	1.568	2.117	3.09514	3.65562	1.18108	1.18736	1.79318	1.51023	0.302703	3.29285	10.8781	0	10.0346	Inf	3.28623	13.502	4.10867	1.19013	159.535	134.048	0.356145	40.0585	112.478	0	23.9473	Inf
PFA0710c	rifin	2169	PF3D7_0114700	rifin	4.787	1.411	2.327	1.56055	0.836829	0.536239	0	1.40634	Inf	0	0.292586	Inf	0	0.900562	Inf	1.65531	9.55583	5.77285	0	7.48109	Inf	0	0.795535	Inf	0	0.267103	Inf
PFA0715c	Plasmodium exported protein (hyp7), unknown function	4642	PF3D7_0114800	Plasmodium exported protein (hyp7), unknown function	3.38	0.864	1.382	1.17454	1.13672	0.9678	0.613763	1.05239	1.71465	0	0	NA	0	0.280304	Inf	1.23906	2.98823	2.4117	0.614047	5.27378	8.58855	0	0	NA	0	0	NA
PFA0720w	hypothetical protein	1715	PF3D7_0114900	Plasmodium exported protein, unknown function, pseudogene	3.381	1.512	1.58	3.07624	4.49942	1.46264	1.02079	2.4728	2.42245	0	0.292586	Inf	0.35714	0.560607	1.56971	3.21808	28.346	8.80834	1.01987	11.4334	11.2106	0	0.603309	Inf	0.391088	0.820925	2.09908
PFA0725w	Surface-associated interspersed protein 1.3 (SURFIN 1.3)	5020	PF3D7_0115000	surface-associated interspersed protein 1.3 (SURFIN 1.3)	3.434	1.44	1.852	6.93395	14.3225	2.06557	3.63596	13.9114	3.82605	1.30776	6.64726	5.08294	3.40626	9.75469	2.86375	7.30274	54.5364	7.46793	3.6357	21.073	5.79613	1.52662	2.79769	1.8326	3.71827	2.96937	0.79859
PFA0735w	Plasmodium exported protein (PHISTa), unknown function	3602	PF3D7_0115100	Plasmodium exported protein (PHISTa), unknown function	2.887	0.938	ND	3.88367	4.47008	1.15099	1.18736	4.94561	4.16522	0.909396	2.43093	2.67313	0.768751	4.5674	5.94132	4.10904	24.8144	6.03898	1.19013	12.5796	10.5699	1.06832	0.611729	0.572608	0.83855	0.799251	0.953134
PFA0740w	rifin	3455	PF3D7_0115200	rifin	4.843	1.641	2.723	0.394268	0	0	0.367042	1.05713	2.88012	0	0	NA	0.38573	0.280304	0.726684	0.411402	0.279796	0.680104	0.365264	0	0	0	0	NA	0.420445	0.276911	0.658614
PFA0750w	stevor	5278	PF3D7_0115400	stevor	5.223	1.598	2.67	1.93711	2.23994	1.15633	70.2699	8.58366	0.122153	0.302703	5.59211	18.4739	0.35714	4.99884	13.9968	2.03748	8.3385	4.09255	70.3953	60.0749	0.853393	0.356145	5.64589	15.8528	0.391088	1.59463	4.07741
PFA0755w	erythrocyte membrane protein 1 (PfEMP1) pseudogene	1220	PF3D7_0115500	erythrocyte membrane protein 1 (PfEMP1), pseudogene	5.127	1.635	2.465	0.386009	0	0	1.22734	0	0	0	0	NA	0	0.284881	Inf	0.41625	2.58385	6.20744	1.23069	2.20397	1.79084	0	0	NA	0	0	NA
PFA0760w	rifin	3038	PF3D7_0115600	rifin	4.148	1.162	1.68	4.67928	5.85923	1.25216	118.065	58.8546	0.498492	1.30904	12.4149	9.48397	0.35714	9.71737	27.2088	4.88807	53.7284	10.9917	118.285	1987.04	16.7987	1.52651	43.5739	28.5448	0.391088	18.8196	48.1212
PFA0765c	erythrocyte membrane protein 1 (PfEMP1)	1859	PF3D7_0115700	erythrocyte membrane protein 1, PfEMP1	4.815	1.633	2.487	172.421	30.8753	0.17907	17.0243	18.4328	1.08273	54.21	45.4757	0.83888	91.2149	91.9119	1.00764	179.539	21.9642	0.122337	17.0467	8.3269	0.488476	63.2029	6.69678	0.105957	99.6207	8.90812	0.0894204
PFB0010w	erythrocyte membrane protein 1 (PfEMP1)		PF3D7_0200100	erythrocyte membrane protein 1, PfEMP1	4.622	1.608	2.491	2465.1	60.4047	0.024504	108.045	49.7856	0.460785	26.3253	65.2193	2.47744	43.9669	92.1458	2.0958	2570.09	45.9973	0.0178971	108.255	65.6745	0.606663	30.6365	38.3448	1.2516	48.0146	49.4161	1.02919
PFB0015c	rifin	1862	PF3D7_0200200	rifin	3.785	1.278	2.218	0.386009	0.555096	1.43804	1.76095	1.81199	1.02898	0	1.03931	Inf	0.35714	2.4673	6.9085	0.41625	2.43373	5.84681	1.76622	4.25273	2.40782	0	0	NA	0.391088	0.538081	1.37585
PFB0020c	erythrocyte membrane protein 1 (PfEMP1), exon2	1668	PF3D7_0200300	erythrocyte membrane protein 1 (PfEMP1), exon 2	5.151	1.764	2.689	0.772017	1.11717	1.44708	0	1.06646	Inf	0	0	NA	0	1.18087	Inf	0.832501	0.277249	0.333032	0	0.681808	Inf	0	0	NA	0	0	NA
PFB0025c	stevor	1038	PF3D7_0200400	stevor	5.294	1.56	2.64	0	0.567668	Inf	3.14878	0.353954	0.11241	0	1.21424	Inf	0	2.19158	Inf	0	0.559593	Inf	3.15135	0	0	0	0.305864	Inf	0	0.26117	Inf
PFB0030c	rifin	2212	PF3D7_0200500	rifin	4.769	1.563	2.92	0	0.854992	Inf	4.90973	0.349217	0.0711275	0.30399	0	0	0.38573	3.70324	9.60062	0	6.25881	Inf	4.91757	6.71166	1.36483	0.356031	0.297445	0.835446	0.420445	1.34326	3.19487
PFB0035c	rifin	2428	PF3D7_0200600	rifin	4.484	1.423	2.542	0	0.861972	Inf	0.367042	1.0712	2.91847	0	0	NA	0.383021	2.14108	5.58998	0	1.36999	Inf	0.365264	2.20731	6.04305	0	0.249045	Inf	0.418106	0	0
PFB0040c	rifin	2123	PF3D7_0200700	rifin	5.259	1.689	2.433	0.770828	0.829849	1.07657	2.86816	2.48688	0.867064	0	1.03931	Inf	0	2.71084	Inf	0.793579	0.786497	0.991076	2.87783	2.46894	0.857916	0	0.305864	Inf	0	0	NA
PFB0045c	erythrocyte membrane protein 1 (PfEMP1), truncated	1695	PF3D7_0200800	erythrocyte membrane protein 1 (PfEMP1), exon 2, pseudogene	5.38	1.823	ND	0	0.280344	Inf	0	0	NA	0	0.366347	Inf	0	0.335378	Inf	0	0	NA	0	0.762751	Inf	0	0	NA	0	0	NA
PFB0050c	stevor pseudogene	1294	PF3D7_0200900	stevor, pseudogene	5.595	1.648	2.702	0	0	NA	0.613763	0.353954	0.576695	0	0.95152	Inf	0	2.03551	Inf	0	0	NA	0.614047	0.723947	1.17898	0	0	NA	0	0.26117	Inf
PFB0055c	rifin	2408	PF3D7_0201000	rifin	5.155	1.562	2.788	1.5334	2.22875	1.45347	0.367042	0.698434	1.90287	0	0.366347	Inf	0.38573	2.1365	5.53886	1.59201	8.91181	5.59785	0.365264	3.87136	10.5988	0	0	NA	0.420445	0	0
PFB0056c	hypothetical protein	1686	PF3D7_0201100	Plasmodium exported protein, unknown function, fragment	4.208	1.609	ND	0.394268	0.555096	1.40792	0.367042	0.707909	1.92869	0	0	NA	0	0	NA	0.411402	1.39389	3.38814	0.365264	0.339236	0.928741	0	0.297445	Inf	0	0	NA
PFB0060w	rifin	2838	PF3D7_0201200	rifin	5.193	1.787	2.624	1.14739	0.274752	0.239459	1.26751	1.42042	1.12064	0	1.288	Inf	0	10.9077	Inf	1.17575	6.01055	5.11208	1.26865	4.20058	3.31106	0	0.305864	Inf	0	0.538081	Inf
PFB0065w	stevor, putative	2174	PF3D7_0201300	stevor	5.26	1.52	2.628	0	1.11019	Inf	1.22734	1.78844	1.45717	0	3.06	Inf	0	12.1393	Inf	0	0.279796	Inf	1.23069	0.681808	0.554004	0	0.305864	Inf	0	0.52234	Inf
PFB0070w	Plasmodium exported protein (hyp10), unknown function	1543	PF3D7_0201400	Plasmodium exported protein (hyp10), unknown function	4.608	1.392	1.753	0.762569	1.68484	2.20943	2.57519	75.6684	29.3837	0.39836	12.2833	30.8345	0	23.5068	Inf	0.798426	1.06375	1.3323	2.57527	28.1139	10.9169	0.458303	0.59489	1.29803	0	0.553821	Inf
PFB0405w	transmission-blocking target antigen s230		PF3D7_0209000	6-cysteine protein P230	1.811	0.141	0.102	377.8	669.169	1.77122	72.4001	297.144	4.10419	11.965	44.0054	3.67785	8.64728	40.7687	4.71463	393.43	244.961	0.62263	72.6022	112.462	1.54902	13.9436	14.0789	1.00971	9.44368	18.535	1.96269
PFB0935w	cytoadherence linked asexual protein 2	769070	PF3D7_0220800	cytoadherence linked asexual protein 2	2.174	0.652	0.66	26.7642	59.5342	2.22439	21.9678	37.553	1.70946	946.403	157.147	0.166047	5621.82	577.649	0.102751	28.0113	111.37	3.9759	21.9916	108.987	4.95584	1105.11	218.852	0.198036	6140.4	891.325	0.145158
PFB0946c	conserved Plasmodium falciparum protein family	746	PF3D7_0220900	Plasmodium exported protein, unknown function, pseudogene	3.602	0.929	1.98	0.386009	2.80899	7.27702	0	4.31294	Inf	0	1.72811	Inf	0	4.61332	Inf	0.41625	1.67623	4.02698	0	0.381376	Inf	0	0.305864	Inf	0	0.267103	Inf
PFB0950w	conserved Plasmodium falciparum protein family	1650	PF3D7_0221000	Plasmodium exported protein, unknown function	3.731	1.324	1.88	13.1561	19.0743	1.44985	3.2352	16.3981	5.06865	0	1.87317	Inf	0.74287	3.27145	4.4038	13.8169	74.1838	5.36906	3.2431	24.9798	7.70245	0	4.31017	Inf	0.811533	3.50745	4.32201
PFB0954c	conserved Plasmodium protein, unknown function, pseudogene	8316	PF3D7_0221300	Plasmodium exported protein, unknown function, pseudogene	2.642	1.069	1.647	19.3711	25.6563	1.32446	3.47584	11.3539	3.26651	1.00634	1.36176	1.35318	1.15448	6.40986	5.55216	20.3748	100.71	4.94287	3.47606	44.3111	12.7475	1.17036	6.08854	5.20226	1.25899	3.73714	2.96835
PFB1070w	hypothetical protein	412	PF3D7_0221300	Plasmodium exported protein, unknown function, pseudogene	2.724	0.895	1.702	19.3711	25.6563	1.32446	3.47584	11.3539	3.26651	1.00634	1.36176	1.35318	1.15448	6.40986	5.55216	20.3748	100.71	4.94287	3.47606	44.3111	12.7475	1.17036	6.08854	5.20226	1.25899	3.73714	2.96835
PFB0955w	stevor	1284	PF3D7_0221400	stevor	4.997	1.594	2.286	0	1.12276	Inf	1.59457	2.86912	1.79931	0	4.30411	Inf	0.35714	10.0346	28.0972	0	0.554499	Inf	1.59336	6.26602	3.93259	0	0.249045	Inf	0.391088	0.528273	1.35078
PFB0960c	Pfmc-2TM family pseudogene	1882	PF3D7_0221500	Pfmc-2TM Maurer's cleft two transmembrane protein, pseudogene	4.425	1.491	2.182	0.37656	0.84242	2.23714	17.838	12.5286	0.702353	0.39836	6.17974	15.5129	0.383021	8.64243	22.5638	0.382176	4.71736	12.3434	17.8635	63.9504	3.57995	0.458303	5.21934	11.3884	0.418106	3.72552	8.91048
PFB0965c	hypothetical protein, pseudogene	2074	PF3D7_0221600	Plasmodium exported protein, unknown function, pseudogene	3.583	1.415	1.902	1.93711	3.36968	1.73954	0.246721	1.43449	5.81421	0.39836	1.03931	2.60896	0.35714	3.55175	9.94498	2.03748	9.80154	4.81062	0.248783	4.20726	16.9113	0.458303	0.611729	1.33477	0.391088	0.26117	0.667803
PFB0972w	hypothetical protein		PF3D7_0221800	hypothetical protein	1.653	0.429	1.688	12.6922	6.18847	0.487582	2.61517	6.06376	2.31869	0.302703	9.29456	30.7052	0.38573	9.79146	25.3843	13.3275	5.67532	0.425835	2.61583	4.89907	1.87286	0.356145	1.85695	5.21404	0.420445	0.276911	0.658614
PFB0973c	hypothetical protein	7591	PF3D7_0221900	erythrocyte membrane protein 1 (PfEMP1), pseudogene	3.188	1.02	ND	2.33138	0	0	0	0.368028	Inf	0.302703	0	0	0	0.335378	Inf	2.44888	1.11154	0.453899	0	2.20731	Inf	0.356145	0	0	0	0	NA
PFB0974c	erythrocyte membrane protein 1 (PfEMP1), truncated, degenerate	20	PF3D7_0221900	erythrocyte membrane protein 1 (PfEMP1), pseudogene	4.623	1.63	ND	2.33138	0	0	0	0.368028	Inf	0.302703	0	0	0	0.335378	Inf	2.44888	1.11154	0.453899	0	2.20731	Inf	0.356145	0	0	0	0	NA
PFB0985c	Pfmc-2TM Maurer's cleft two transmembrane protein	4143	PF3D7_0222100	Pfmc-2TM Maurer's cleft two transmembrane protein	4.814	1.738	ND	1.57707	0.555096	0.351979	10.3007	6.14834	0.596883	0	2.10848	Inf	0	7.6875	Inf	1.64561	6.25372	3.80024	10.3011	75.7564	7.35423	0	2.89449	Inf	0	2.6984	Inf
PFB1000w	rifin	7666	PF3D7_0222400	rifin, pseudogene	5.239	1.601	ND	0	0	NA	0.613763	0.349217	0.568977	0	0.672959	Inf	0	0.284881	Inf	0	1.64214	Inf	0.614047	0.381376	0.621085	0	0	NA	0	0	NA
PFB1005w	rifin	1858	PF3D7_0222500	rifin	5.373	1.514	2.615	0	0	NA	0	0	NA	0	0.292586	Inf	0	0.284881	Inf	0	1.08765	Inf	0	0.678472	Inf	0	0	NA	0	0	NA
PFB1010w	rifin	2111	PF3D7_0222600	rifin	4.848	1.569	2.655	0.37656	1.97078	5.23362	3.43567	3.52045	1.02468	0	0.336479	Inf	0.38573	3.65732	9.48157	0.382176	14.727	38.5346	3.4381	8.84804	2.57353	0	0.803955	Inf	0.420445	0.267103	0.635288
PFB1015w	rifin	2020	PF3D7_0222700	rifin	4.937	1.461	2.655	0.394268	0.274752	0.696867	2.58127	1.41568	0.548443	1.19508	0.702827	0.588099	0	1.13037	Inf	0.411402	6.56505	15.9577	2.59109	9.20062	3.55087	1.37491	0.249045	0.181136	0	0	NA
PFB1020w	stevor	2031	PF3D7_0222800	stevor	4.968	1.649	2.218	0	0.280344	Inf	2.33473	0	0	0.39836	0	0	0.35714	0.569762	1.59534	0	0.25335	Inf	2.33971	1.74499	0.745816	0.458303	0	0	0.391088	0	0
PFB1030w	conserved Plasmodium falciparum protein family	2055	PF3D7_0222900	erythrocyte membrane protein 1 (PfEMP1), exon 2, pseudogene	5.255	1.633	ND	0	0	NA	0.367042	0	0	0	0	NA	0	0.670756	Inf	0	0	NA	0.365264	0	0	0	0	NA	0	0	NA
PFB1035w	rifin	1493	PF3D7_0223100	rifin	4.807	1.577	2.35	4.95904	2.22598	0.448872	86.152	24.6939	0.286632	0.606693	13.8901	22.8947	0.35714	8.56925	23.9941	5.12897	15.1544	2.95466	86.3212	327.11	3.78945	0.712176	21.7333	30.5167	0.391088	7.2291	18.4846
PFB1040w	rifin	1903	PF3D7_0223200	rifin	5.051	1.384	2.449	0.394268	0.560688	1.4221	0	0.717244	Inf	0	0.292586	Inf	0.35714	0	0	0.411402	8.28654	20.1422	0	2.04209	Inf	0	0.892334	Inf	0.391088	0	0
PFB1045w	erythrocyte membrane protein 1 (PfEMP1), truncated	489	PF3D7_0223300	erythrocyte membrane protein 1 (PfEMP1), exon 2	4.814	1.503	ND	0.770828	0.280344	0.363692	0	0.353954	Inf	0	0	NA	0.383021	0.284881	0.743773	0.793579	2.45254	3.09048	0	0.720611	Inf	0	0	NA	0.418106	0.267103	0.638842
PFB1050w	rifin	2190	PF3D7_0223400	rifin	3.924	1.274	1.125	1.15684	3.38784	2.92854	11.0068	23.2735	2.11446	2.00753	3.00026	1.4945	8.64186	13.2514	1.53339	1.20983	7.16133	5.91929	11.0253	199.337	18.08	2.34119	8.08227	3.45221	9.439	37.4406	3.96658
PFB1055c	erythrocyte membrane protein 1 (PfEMP1)	1895	PF3D7_0223500	erythrocyte membrane protein 1, PfEMP1	4.743	1.648	2.614	567.255	79.0968	0.139438	43.1239	57.2841	1.32836	84.9541	71.574	0.842501	130.11	162.257	1.24707	592.029	84.9642	0.143514	43.2443	39.2047	0.906586	99.0307	21.8069	0.220204	142.128	40.8819	0.287641
PFC0005w	PfEMP1	22896	PF3D7_0300100	erythrocyte membrane protein 1, PfEMP1	4.901	1.581	2.515	360.581	213.618	0.592428	167.798	222.623	1.32673	354.916	311.077	0.87648	575.499	517.457	0.899144	375.908	93.5895	0.248969	168.177	107.405	0.638641	413.431	81.5743	0.19731	628.577	138.589	0.220481
PFC0010c	rifin	1887	PF3D7_0300200	rifin	3.753	1.243	1.261	0.762569	1.97776	2.59354	10.9265	10.6604	0.975651	2.71246	2.91248	1.07374	1.86876	7.78341	4.16501	0.798426	5.18997	6.50025	10.9494	143.445	13.1008	3.15529	2.26804	0.718805	2.04117	7.97314	3.90616
PFC0025c	stevor	4701	PF3D7_0300400	stevor	5.275	1.776	2.757	0	0.280344	Inf	7.73164	0.717244	0.0927674	0	0.292586	Inf	0.383021	3.9422	10.2924	0	0.279796	Inf	7.74162	3.18955	0.412	0	0.297445	Inf	0.418106	0.553821	1.3246
PFC0030c	rifin	2117	PF3D7_0300500	rifin	5.184	1.646	2.448	0.394268	0.824257	2.0906	0.900467	1.42515	1.58268	0	0.292586	Inf	0	0.90514	Inf	0.411402	0	0	0.903389	5.62636	6.22806	0	0	NA	0	0	NA
PFC0035w	rifin	4843	PF3D7_0300700	rifin	5.035	1.62	2.62	1.15803	3.36968	2.90985	0.693915	2.13766	3.08058	0.605407	0.366347	0.605126	0	2.76134	Inf	1.24875	16.4979	13.2115	0.692567	6.42458	9.27647	0.71229	0.860774	1.20846	0	1.37475	Inf
PFC0040w	rifin	1858	PF3D7_0300800	rifin	5.376	1.97	ND	0	0.562076	Inf	5.35693	1.39687	0.260759	0	2.26939	Inf	0	13.251	Inf	0	0.5306	Inf	5.36136	6.3791	1.18983	0	0.297445	Inf	0	1.88135	Inf
PFC0045w	rifin	2145	PF3D7_0300900	stevor-like	4.746	1.793	1.777	2.33964	2.52726	1.08019	26.1834	12.8779	0.491836	0	14.6983	Inf	0	14.5468	Inf	2.44404	13.4415	5.49971	26.2192	174.382	6.65092	0	23.7123	Inf	0	13.4466	Inf
PFC0050c	acyl-CoA synthetase, PfACS2	628	PF3D7_0301000	acyl-CoA synthetase	5.061	1.694	2.227	0.37656	3.37246	8.95595	0	1.0712	Inf	0.302703	3.58544	11.8447	0.740161	14.7903	19.9825	0.382176	6.88501	18.0153	0	3.22835	Inf	0.356145	0.892334	2.50554	0.809194	0.267103	0.330086
PFC0055w	Plasmodium exported protein (hyp13), unknown function	4577	PF3D7_0301100	Plasmodium exported protein (hyp13), unknown function	4.126	1.121	1.953	0	0	NA	0	0.736055	Inf	0	0	NA	0	0.280304	Inf	0	0.810396	Inf	0	0	NA	0	0.297445	Inf	0	0	NA
PFC0060c	Serine/Threonine protein kinase, FIKK family	721	PF3D7_0301200	serine/threonine protein kinase, FIKK family	2.462	0.904	1.205	26.9212	55.8019	2.07278	6.71693	20.6504	3.07438	30.1712	23.3486	0.773872	51.4053	90.1712	1.75412	28.0865	60.2823	2.14631	6.73757	19.4444	2.88597	35.1637	3.89909	0.110884	56.1429	8.87071	0.158002
PFC0105w	serine/threonine protein kinase, putative	33679	PF3D7_0302100	serine/threonine protein kinase	3.226	1.008	1.308	2484	905.849	0.364674	1646.55	1774.07	1.07745	703.042	1147.19	1.63176	456.289	687.554	1.50684	2593.58	966.457	0.372634	1649.37	1552.49	0.941265	819.319	1302.17	1.58933	498.4	779.594	1.56419
PFC0110w	Cytoadherence linked asexual protein 3.2	1372	PF3D7_0302200	cytoadherence linked asexual protein 3.2	4.766	1.621	2.342	10.4186	16.8889	1.62104	3.80271	14.9312	3.92645	258.741	7.41957	0.0286756	991.026	24.8438	0.0250688	10.8447	50.3998	4.64741	3.80336	58.5781	15.4017	301.514	139.097	0.461327	1082.48	573.815	0.530093
PFC0115c	erythrocyte membrane protein 1 (PfEMP1) pseudogene	1257	PF3D7_0302300	erythrocyte membrane protein 1 (PfEMP1), pseudogene	5.466	2.084	2.852	5727.1	1248.83	0.218056	1166.99	1029.96	0.88258	56.7327	98.2672	1.73211	46.5566	55.3151	1.18813	5982.25	1154.55	0.192997	1169.14	879.451	0.752223	66.0091	71.0626	1.07656	50.839	37.2088	0.731895
PFC0120w	Cytoadherence linked asexual protein 3.1	5182	PF3D7_0302500	cytoadherence linked asexual protein 3.1	2.991	0.795	0.964	83.6971	180.807	2.16025	24.2745	164.253	6.76648	8565.07	1368.29	0.159753	34923.5	5097.33	0.145957	87.5921	196.834	2.24717	24.325	424.143	17.4365	9982.86	1104.13	0.110603	38144.9	5635.16	0.14773
PFC0905c	conserved Plasmodium protein, unknown function	707578	PF3D7_0320400	oocyst capsule protein Cap380	2.313	0.095	-0.144	33.2	46.0597	1.38734	12.5491	20.9995	1.67339	13.2124	49.2397	3.72677	27.1008	45.9477	1.69544	34.8051	38.4009	1.10331	12.549	23.9099	1.90532	15.4671	50.0119	3.23344	29.6159	43.8784	1.48158
PFC1070c	VARC pseudogene	145686	PF3D7_0323900	erythrocyte membrane protein 1 (PfEMP1), exon 2, pseudogene	4.112	1.339	ND	6.169	1.40311	0.227445	0	0.698434	Inf	0	0.336479	Inf	0	0.335378	Inf	6.42647	21.4285	3.33441	0	12.9422	Inf	0	0.49809	Inf	0	0.534207	Inf
PFC1080c	Pfmc-2TM Maurer's cleft two transmembrane protein	3349	PF3D7_0324100	Pfmc-2TM Maurer's cleft two transmembrane protein	4.749	1.646	1.845	1.5511	1.97216	1.27146	25.4954	9.95239	0.39036	0	6.55829	Inf	0.740161	8.50045	11.4846	1.62123	28.8629	17.8031	25.545	424.284	16.6093	0	49.4183	Inf	0.809194	21.5358	26.6139
PFC1095w	rifin (3D7-rifT3-5)	7593	PF3D7_0324400	rifin	5.078	1.592	2.852	0.37656	0.287324	0.763022	1.10113	0.349217	0.317145	0.302703	1.288	4.25499	0	3.61598	Inf	0.382176	2.40984	6.30556	1.09579	4.80478	4.38476	0.356145	0.860774	2.41692	0	0	NA
PFC1100w	rifin	1932	PF3D7_0324500	rifin	5.195	1.602	2.561	0	0	NA	0	0	NA	0	0.292586	Inf	0	0.335378	Inf	0	0.277249	Inf	0	0	NA	0	0	NA	0	0	NA
PFC1105w	stevor (3D7-stevorT3-2)	2025	PF3D7_0324600	stevor	5.495	1.734	2.509	0.386009	0.549505	1.42356	11.9815	3.9261	0.327679	0	1.65435	Inf	0.383021	2.86691	7.48499	0.41625	0.786497	1.88948	11.9888	7.70725	0.642872	0	0.249045	Inf	0.418106	0	0
PFC1115w	rifin (3D7-rifT3-7)	4563	PF3D7_0324800	rifin	3.951	1.023	1.581	3.12936	1.97078	0.629769	30.6517	14.0196	0.457386	11.2652	5.5464	0.492347	19.8517	17.726	0.892921	3.30576	4.35822	1.31837	30.714	7.43895	0.242201	13.129	1.1498	0.0875769	21.6837	4.03391	0.186034
PFC1120c	var (3D7-varT3-2)	1893	PF3D7_0324900	erythrocyte membrane protein 1, PfEMP1	4.801	1.588	2.643	314.341	188.135	0.598505	308.669	253.805	0.822258	457.339	346.775	0.758245	775.796	552.452	0.71211	327.496	100.972	0.308315	309.345	185.621	0.600045	532.769	140.223	0.263197	847.413	233.306	0.275316
PFD0005w	erythrocyte membrane protein 1 (PfEMP1)		PF3D7_0400100	erythrocyte membrane protein 1, PfEMP1	4.881	1.659	2.498	503.624	165.99	0.329592	110.204	96.4373	0.875081	504.297	412.593	0.818156	830.708	509.704	0.613578	524.223	98.1363	0.187203	110.463	61.4385	0.556189	587.38	161.424	0.274821	907.277	241.718	0.266422
PFD0020c	erythrocyte membrane protein 1 (PfEMP1)	7878	PF3D7_0400400	erythrocyte membrane protein 1, PfEMP1	5.029	1.785	2.646	191.148	368.64	1.92855	29.2183	338.483	11.5846	8.95497	28.1733	3.1461	11.2589	24.9356	2.21475	199.164	2812.63	14.1222	29.2647	1663.31	56.8369	10.4317	29.1744	2.79671	12.2964	16.0505	1.3053
PFD0025w	rifin	2776	PF3D7_0400500	rifin	4.495	1.603	2.274	4.23308	5.05872	1.19505	1.76095	2.81742	1.59994	0	0.585173	Inf	0.35714	1.85162	5.18458	4.42791	61.9669	13.9946	1.76622	18.879	10.6889	0	0.860774	Inf	0.391088	1.33939	3.42478
PFD0030c	rifin	2165	PF3D7_0400700	rifin	4.725	1.683	2.436	1.14739	1.12974	0.984622	7.491	1.43923	0.192127	1.31033	0.336479	0.25679	0.74287	3.1613	4.25552	1.17575	1.64214	1.39667	7.50866	2.76937	0.368823	1.5264	0	0	0.811533	0.544014	0.670354
PFD0035c	stevor	2125	PF3D7_0400800	stevor	5.194	1.579	2.422	0	0.280344	Inf	3.75646	2.12359	0.565315	0	2.23952	Inf	0	4.94376	Inf	0	1.90059	Inf	3.74958	4.54983	1.21342	0	2.30802	Inf	0	0.276911	Inf
PFD0040c	rifin	2388	PF3D7_0400900	rifin	5.022	1.565	2.55	5.38992	3.35013	0.621555	34.4614	11.4386	0.331924	0	4.28826	Inf	0	7.48938	Inf	5.63774	28.6991	5.09053	34.5202	112.825	3.26838	0	3.71528	Inf	0	2.97531	Inf
PFD0045c	rifin	2155	PF3D7_0401000	rifin	5	1.551	2.365	0.37656	1.11717	2.96678	0.613763	1.09001	1.77594	0	0	NA	0.38573	2.64661	6.86131	0.382176	8.05107	21.0664	0.614047	3.87136	6.30466	0	0.747135	Inf	0.420445	0	0
PFD0050w	rifin	4853	PF3D7_0401200	rifin	5.231	1.571	2.562	0.386009	0.562076	1.45612	1.26751	0.736055	0.58071	0	0.732695	Inf	0	2.08143	Inf	0.41625	0.5306	1.27471	1.26865	0.678472	0.534797	0	0	NA	0	0	NA
PFD0055w	rifin	1796	PF3D7_0401300	rifin	5.009	1.644	2.576	1.1651	1.11578	0.957676	15.1766	8.54618	0.563116	0.91197	0.658934	0.722539	0.35714	3.51499	9.84204	1.20498	7.3968	6.13852	15.1939	33.3379	2.19417	1.06809	1.15822	1.08438	0.391088	0	0
PFD0060w	rifin	1822	PF3D7_0401400	rifin	5.268	1.822	2.556	0	3.93596	Inf	7.58369	5.39835	0.711838	0.30399	8.02058	26.3844	0	16.4396	Inf	0	4.86492	Inf	7.61363	8.41785	1.10563	0.356031	1.39042	3.90535	0	0.276911	Inf
PFD0065w	stevor pseudogene	2545	PF3D7_0401500	stevor, pseudogene	4.308	1.233	1.636	0	1.65411	Inf	0.693915	1.40634	2.02668	0	8.50277	Inf	0	12.2125	Inf	0	3.57682	Inf	0.692567	2.88912	4.17161	0	2.2512	Inf	0	0.267103	Inf
PFD0075w	conserved Plasmodium falciparum protein family		PF3D7_0401700	Plasmodium exported protein, unknown function, pseudogene	1.982	0.868	0.26	16.1969	59.6349	3.68187	100.63	423.98	4.21327	5.13794	302.929	58.9591	3.75528	111.441	29.6757	16.9765	69.2316	4.07808	100.791	433.277	4.29876	6.00411	161.162	26.8419	4.10234	49.6597	12.1052
PFD0085c	acyl-CoA synthetase, PfACS6	18199	PF3D7_0401900	acyl-CoA synthetase	3.087		1.51	26.9047	75.836	2.81869	22.7078	40.3048	1.77494	2.61551	17.6986	6.76678	1.88922	33.762	17.8708	28.0962	165.652	5.8959	22.7405	86.7254	3.81369	3.05325	9.92239	3.24978	2.06351	4.28915	2.07857
PFD0090c	Plasmodium exported protein (PHISTa), unknown function		PF3D7_0402000	Plasmodium exported protein (PHISTa), unknown function	1.596	1.051	0.752	1149.42	816.084	0.709998	11666.3	6478.76	0.555337	1052.99	8426.93	8.00289	475.194	3960.76	8.33503	1199.4	814.519	0.679106	11690.5	5467.37	0.467677	1226.41	4545.92	3.70669	519.06	1731.97	3.33674
PFD0095c	Plasmodium exported protein (PHISTb), unknown function 1	12299	PF3D7_0402100	Plasmodium exported protein (PHISTb), unknown function	2.211	0.782	1.462	981.38	633.055	0.645067	161.465	368.66	2.28322	22.524	110.401	4.90147	111.019	89.5744	0.806838	1023.47	818.759	0.799986	161.767	286.308	1.76988	26.2586	27.6184	1.05178	121.259	24.403	0.201248
PFD0100c	surface-associated interspersed gene 4.1, (SURFIN4.1)	2249	PF3D7_0402200	surface-associated interspersed protein 4.1 (SURFIN 4.1), pseudogene	2.756	0.609	1.421	41.7984	187.991	4.49756	27.6696	134.699	4.8681	179.694	174.422	0.97066	2928.51	363.942	0.124275	43.8606	156.16	3.56037	27.7303	97.8225	3.52764	209.458	74.0651	0.353604	3198.57	194.323	0.0607531
PFD0110w	reticulocyte-binding protein homologue 1		PF3D7_0402300	reticulocyte binding protein homologue 1	1.606	0.268	0.206	18.206	24.9154	1.36852	8.70655	18.2479	2.09588	27.4363	25.3967	0.925662	1452.34	97.5623	0.0671759	19.1698	72.4993	3.78195	8.70252	28.7902	3.30826	32.104	29.8177	0.928783	1586.24	83.3484	0.0525446
PFD0120w	RIF pseudogene, RIFIN pseudogene	21410	PF3D7_0402500	rifin, pseudogene	5.181	1.653	2.474	1.5334	3.6626	2.38855	11.7811	6.40838	0.543956	0	6.89413	Inf	0.35714	11.2064	31.378	1.59201	38.9083	24.4398	11.7938	352.955	29.9272	0	33.8038	Inf	0.391088	13.1364	33.5893
PFD0125c	stevor	2295	PF3D7_0402600	stevor	5.283	1.599	2.481	6.96699	5.32646	0.764528	3.84896	3.90269	1.01396	0	8.31563	Inf	0	5.4676	Inf	7.28335	13.6821	1.87854	3.85714	10.6706	2.76646	0	3.05515	Inf	0	1.63204	Inf
PFD0134c	RIF pseudogene, RIFIN pseudogene	2197	PF3D7_0402700	rifin, pseudogene	5.116	1.629	2.508	3.45399	3.64864	1.05635	2.45487	3.54874	1.44559	0	0.921652	Inf	0.383021	7.64087	19.949	3.63918	10.9915	3.02032	2.45879	14.991	6.0969	0	1.40726	Inf	0.418106	0.52234	1.2493
PFD0135c	rifin, truncated	2	PF3D7_0402700	rifin, pseudogene	4.794	1.268	2.381	3.45399	3.64864	1.05635	2.45487	3.54874	1.44559	0	0.921652	Inf	0.383021	7.64087	19.949	3.63918	10.9915	3.02032	2.45879	14.991	6.0969	0	1.40726	Inf	0.418106	0.52234	1.2493
PFD0135w	erythrocyte membrane protein 1 (PfEMP1) pseudogene	3263	PF3D7_0402800	erythrocyte membrane protein 1 (PfEMP1), pseudogene	4.666	1.628	2.571	6.63529	7.34054	1.10629	0.613763	3.5957	5.85844	0.606693	0	0	0	1.96177	Inf	6.9937	36.9916	5.28928	0.614047	14.1894	23.108	0.712176	2.6223	3.6821	0	2.16032	Inf
PFD0615c	erythrocyte membrane protein 1 (PfEMP1)	374472	PF3D7_0412400	erythrocyte membrane protein 1, PfEMP1	4.703	1.599	2.694	2203.48	1543.99	0.700706	297.637	1179.98	3.96451	13.4432	68.1269	5.06777	14.6992	37.4422	2.54723	2296.25	2226.18	0.969487	298.264	1812.06	6.07535	15.6253	55.1169	3.52741	16.0487	30.9346	1.92754
PFD0620c	null	5577	PF3D7_0412600	rifin, pseudogene	4.903	1.704	ND	0.753121	0.574648	0.763022	0.246721	0	0	0	0	NA	0	0	NA	0.764352	1.8238	2.38607	0.248783	0.342572	1.37699	0	0	NA	0	0	NA
PFD0595c	rifin, truncated	-1028	PF3D7_0412600	rifin, pseudogene	4.903	1.704	ND	0.753121	0.574648	0.763022	0.246721	0	0	0	0	NA	0	0	NA	0.764352	1.8238	2.38607	0.248783	0.342572	1.37699	0	0	NA	0	0	NA
PFD0625c	erythrocyte membrane protein 1 (PfEMP1)	1029	PF3D7_0412700	erythrocyte membrane protein 1, PfEMP1	4.827	1.755	2.8	1753.23	303.742	0.173247	453.568	295.168	0.65077	20.2189	25.6595	1.26908	16.2411	25.514	1.57095	1828.37	1020.75	0.558284	454.556	1161.36	2.55493	23.5608	26.8643	1.14021	17.7516	23.0812	1.30023
PFD0630c	erythrocyte membrane protein 1 (PfEMP1)	7554	PF3D7_0412900	erythrocyte membrane protein 1, PfEMP1	5.266	1.749	ND	45.7139	16.0102	0.350227	12.1542	23.7701	1.95571	0.70235	2.34133	3.33357	0.38573	1.46575	3.79993	47.5241	70.7286	1.48827	12.1749	66.7056	5.47897	0.814334	2.74929	3.37612	0.420445	1.61424	3.83937
PFD0635c	erythrocyte membrane protein 1 (PfEMP1)	7281	PF3D7_0413100	erythrocyte membrane protein 1, PfEMP1	5.173	1.828	2.601	45.8674	10.6711	0.232651	3.88913	7.80999	2.00816	0.302703	0.336479	1.11158	0	2.187	Inf	48.1471	45.0604	0.935889	3.89511	11.5298	2.96007	0.356145	0.900754	2.52918	0	0.538081	Inf
PFD0640c	rifin	3317	PF3D7_0413200	rifin	5.278	1.796	2.667	1.5334	4.77418	3.11346	2.90833	6.1202	2.10437	0	3.07584	Inf	0.38573	9.76329	25.3112	1.59201	12.742	8.00373	2.91579	6.32695	2.16989	0	0.249045	Inf	0.420445	1.06635	2.53625
PFD0645w	rifin	4699	PF3D7_0413300	rifin	4.793	1.774	2.415	0.780276	1.39192	1.78389	1.47406	3.55808	2.41379	0	2.31328	Inf	0	14.4041	Inf	0.827653	5.16607	6.24184	1.47947	6.3791	4.31173	0	2.99833	Inf	0	1.33346	Inf
PFD0655w	erythrocyte membrane protein 1 (PfEMP1) pseudogene	607	PF3D7_0413400	erythrocyte membrane protein 1 (PfEMP1), exon 1, pseudogene	3.827	1.269	1.447	36.5619	43.8058	1.19813	1.80112	17.8752	9.92451	2.01011	7.55552	3.75877	1.92323	15.2814	7.94568	38.1814	106.573	2.79123	1.80418	17.2726	9.57363	2.34096	0.603309	0.257719	2.09754	2.6806	1.27797
PFD0995c	erythrocyte membrane protein 1 (PfEMP1)	318418	PF3D7_0420700	erythrocyte membrane protein 1, PfEMP1	5.111	1.509	2.656	211.254	129.772	0.614292	42.285	131.141	3.10135	0.302703	8.19797	27.0825	2.28579	3.27603	1.43321	220.79	1196.41	5.41876	42.3772	1341.42	31.6543	0.356145	26.2596	73.7328	2.49331	12.3882	4.96858
PFD1005c	erythrocyte membrane protein 1 (PfEMP1)	16192	PF3D7_0421100	erythrocyte membrane protein 1, PfEMP1	5.093	1.795	2.722	108.255	80.9842	0.748087	7.81787	56.354	7.20835	0.606693	1.69824	2.79917	0	0.335378	Inf	112.623	29.245	0.259671	7.83596	19.9134	2.54128	0.712176	0.297445	0.417656	0	1.08209	Inf
PFD1010w	rifin	1476	PF3D7_0421200	rifin	5.111	1.562	2.754	1.15684	0.274752	0.237503	0	0	NA	0	0	NA	0	0	NA	1.20983	0.834295	0.689598	0	0.681808	Inf	0	0.305864	Inf	0	0	NA
PFD1015c	erythrocyte membrane protein 1 (PfEMP1)	758	PF3D7_0421300	erythrocyte membrane protein 1, PfEMP1	4.829	1.834	2.573	404.149	327.895	0.811324	90.7066	397.248	4.37948	42.6514	51.442	1.20611	52.5711	40.3325	0.767199	420.219	21940.7	52.2126	90.9078	21155.6	232.715	49.768	487.643	9.79833	57.4384	248.893	4.33321
PFD1020c	rifin	5478	PF3D7_0421500	rifin, pseudogene	5.289	1.614	2.688	0.788536	3.35152	4.25031	30.676	16.7571	0.546261	0.909396	4.17307	4.58883	0.74287	7.04808	9.48763	0.822805	64.3365	78.1917	30.7773	1409.01	45.7808	1.06832	92.5651	86.6454	0.811533	27.736	34.1773
PFD1025w	erythrocyte membrane protein 1 (PfEMP1)-like pseudogene	3207	PF3D7_0421600	erythrocyte membrane protein 1 (PfEMP1)-like pseudogene	4.701	1.489	2.412	0	1.38494	Inf	0	1.06186	Inf	0.302703	2.576	8.50998	0	4.93918	Inf	0	1.66604	Inf	0	3.18955	Inf	0.356145	0.249045	0.69928	0	0.52234	Inf
PFD1155w	erythrocyte binding antigen-165		PF3D7_0424300	erythrocyte binding antigen-165, pseudogene	1.809	0.025	0.439	30.7801	63.9029	2.07611	82.8538	106.946	1.29078	34.5086	32.1019	0.930259	906.166	49.5404	0.0546704	32.2101	57.8657	1.79651	82.9561	100.853	1.21574	40.2515	25.4002	0.631036	989.846	45.6183	0.0460863
PFD1160w	surface-associated interspersed gene 4.2, (SURFIN4.2)		PF3D7_0424400	surface-associated interspersed protein 4.2 (SURFIN 4.2)	1.758	0.183	0.364	27.4052	89.1559	3.25324	9.36638	43.2209	4.61447	3.1121	17.3024	5.55971	5.27231	12.9709	2.46018	28.6829	61.2351	2.1349	9.37294	29.5196	3.14945	3.61348	5.13938	1.42228	5.7571	3.75288	0.65187
PFD1185w	Plasmodium exported protein (PHISTa), unknown function	138083	PF3D7_0424900	Plasmodium exported protein (PHISTa), unknown function	2.675	1.489	2.136	196.299	92.4222	0.470825	15.1025	37.1289	2.45846	0.90811	7.18672	7.91393	5.62675	21.8896	3.89027	204.775	1972.36	9.63184	15.1312	491.434	32.4782	1.06843	10.4773	9.80621	6.14585	16.634	2.70654
PFD1190c	hypothetical protein	858	PF3D7_0425000	Plasmodium exported protein, unknown function, pseudogene	4.765	1.651	2.408	0.386009	0.274752	0.711778	0	0.349217	Inf	0	0.366347	Inf	0	1.8057	Inf	0.41625	2.51307	6.03741	0	0.381376	Inf	0	0.305864	Inf	0	0	NA
PFD1195c	conserved Plasmodium protein, unknown function, pseudogene	540	PF3D7_0425000	Plasmodium exported protein, unknown function, pseudogene	4.231	1.505	2.153	0.386009	0.274752	0.711778	0	0.349217	Inf	0	0.366347	Inf	0	1.8057	Inf	0.41625	2.51307	6.03741	0	0.381376	Inf	0	0.305864	Inf	0	0	NA
PFD1200c	Plasmodium exported protein (hyp6), unknown function	3522	PF3D7_0425100	Plasmodium exported protein (hyp6), unknown function	2.948	1.155	1.611	4.2496	5.03215	1.18415	0	1.39687	Inf	0	0.585173	Inf	0.35714	6.86032	19.209	4.41822	54.979	12.4437	0	11.297	Inf	0	0.603309	Inf	0.391088	1.07229	2.7418
PFD1205w	Plasmodium exported protein (hyp15), unknown function	1411	PF3D7_0425200	Plasmodium exported protein (hyp15), unknown function	3.789	1.561	2.017	16.9842	5.88576	0.346542	1.06096	2.51043	2.36619	0	0.292586	Inf	0.766042	5.62403	7.34166	17.7604	107.615	6.05928	1.05783	20.9566	19.8109	0	0.900754	Inf	0.836211	0.276911	0.331149
PFD1210w	Plasmodium exported protein (PHISTa), unknown function	4197	PF3D7_0425300	Plasmodium exported protein (PHISTa), unknown function, pseudogene	4.59	1.444	1.926	2.71739	2.83414	1.04296	0.573594	1.08527	1.89205	0.60798	0	0	0	2.80726	Inf	2.86513	11.6782	4.07598	0.576086	4.84025	8.40196	0.712062	1.44724	2.03247	0	0.26117	Inf
PFD1215w	Plasmodium exported protein (PHISTa), unknown function	1896	PF3D7_0425400	Plasmodium exported protein (PHISTa), unknown function	4.349	1.657	2.085	14.9503	7.53847	0.504234	0.693915	2.82676	4.07364	0.30399	1.40565	4.62401	0	4.06644	Inf	15.5816	172.138	11.0475	0.692567	33.3588	48.167	0.356031	0.249045	0.699504	0	1.33939	Inf
PFD1220c	stevor	1848	PF3D7_0425500	stevor	4.838	1.759	2.488	4.2496	2.24132	0.527421	53.1869	81.364	1.52977	0.302703	22.9226	75.7262	2.24636	21.4754	9.56006	4.41822	23.9314	5.41653	53.2658	648.907	12.1824	0.356145	23.5214	66.0446	2.4546	15.1042	6.15341
PFD1200w	RIF pseudogene, RIFIN pseudogene	1577	PF3D7_0425600	rifin, pseudogene	5.148	1.501	ND	0.394268	1.98612	5.0375	9.41226	24.3778	2.59001	0	12.5167	Inf	0	5.49084	Inf	0.411402	13.7076	33.3192	9.43192	199.711	21.174	0	17.1144	Inf	0	9.7133	Inf
PFD1230c	rifin	2316	PF3D7_0425700	rifin	5.167	1.659	2.59	2.30423	8.14386	3.53431	1.26751	7.0692	5.57723	0	0.995413	Inf	0	1.8562	Inf	2.38558	588.661	246.758	1.26865	238.695	188.148	0	4.36699	Inf	0	4.85665	Inf
PFD1245c	erythrocyte membrane protein 1 (PfEMP1)	19420	PF3D7_0426000	erythrocyte membrane protein 1, PfEMP1	4.765	1.712	2.588	52.832	84.2923	1.59548	4.58286	33.1839	7.24087	13.8598	40.8412	2.94673	18.7571	56.2852	3.00074	55.3526	40.0364	0.723296	4.59027	13.5176	2.94484	16.1331	4.67148	0.28956	20.4857	3.77456	0.184253
PFE0005w	erythrocyte membrane protein 1 (PfEMP1)		PF3D7_0500100	erythrocyte membrane protein 1, PfEMP1	3.961	1.19	2.349	209.285	133.543	0.638093	279.141	214.492	0.768401	405.002	336.989	0.832067	594.388	507.492	0.853806	217.869	54.108	0.248351	279.598	143.377	0.512796	471.314	210.021	0.445607	649.2	204.325	0.314733
PFE0015c	RIF pseudogene, RIFIN pseudogene	1467	PF3D7_0500300	rifin, pseudogene	3.568	0.973	1.377	0.37656	1.38633	3.68157	1.39391	3.91203	2.80652	0.302703	3.35077	11.0695	0.383021	2.81184	7.3412	0.382176	3.41814	8.94389	1.40095	1.78379	1.27327	0.356145	0.249045	0.69928	0.418106	0.267103	0.638842
PFE0020c	rifin	2093	PF3D7_0500400	rifin	4.906	1.722	2.86	0	1.69741	Inf	0.693915	1.40161	2.01985	0	1.6385	Inf	0.35714	7.27788	20.3782	0	1.92703	Inf	0.692567	0.685144	0.989281	0	0	NA	0.391088	0	0
PFE0025c	rifin	2086	PF3D7_0500500	rifin	4.866	1.427	2.521	1.14739	0.555096	0.483791	0.940636	1.40161	1.49006	0	0.995413	Inf	0	2.14108	Inf	1.17575	0.786497	0.668929	0.94135	0.720611	0.765508	0	0	NA	0	0.544014	Inf
PFE0030c	stevor pseudogene	1867	PF3D7_0500600	stevor, pseudogene	4.287	1.652	2.261	1.90051	6.49812	3.41915	10.8465	11.4057	1.05155	11.0752	46.4016	4.18969	48.9122	63.4434	1.29709	1.94011	4.65428	2.39898	10.8682	7.62297	0.701399	12.9246	4.55922	0.352755	53.416	2.93196	0.0548892
PFE0035c	RIF pseudogene, RIFIN pseudogene	641	PF3D7_0500700	rifin, pseudogene	3.109	1.588	1.527 0.058	0	2.24132	Inf	2.12191	0.721982	0.34025	0.30399	0.965545	3.17624	1.1286	5.5598	4.92628	0	4.18166	Inf	2.11566	2.12303	1.00348	0.356031	0.611729	1.71819	1.23198	0.26117	0.211992
PFE0070w	interspersed repeat antigen, putative		PF3D7_0501400	interspersed repeat antigen	1.71	0.09	0.058	11610.9	10090.7	0.869069	814.31	3067.86	3.76743	1233.08	611.686	0.496062	1409.88	632.698	0.448761	12128.7	8996.27	0.741736	815.935	1730.84	2.12129	1435.46	407.405	0.283814	1540.07	736.613	0.478297
PFE1620c	erythrocyte membrane protein 1 (PfEMP1)	1280992	PF3D7_0532700	erythrocyte membrane protein 1 (PfEMP1), pseudogene	2.501	0.729	1.203	14.261	18.7591	1.31541	2.65534	10.6836	4.02343	0.39836	6.93739	17.4148	1.12589	13.7382	12.2021	14.978	60.5034	4.03949	2.65379	28.2491	10.6448	0.458303	15.1151	32.9806	1.22964	15.2709	12.419
PFE1625c	erythrocyte membrane protein 1 (PfEMP1) pseudogene	77	PF3D7_0532700	erythrocyte membrane protein 1 (PfEMP1), pseudogene	2.981	1.229	1.797	14.261	18.7591	1.31541	2.65534	10.6836	4.02343	0.39836	6.93739	17.4148	1.12589	13.7382	12.2021	14.978	60.5034	4.03949	2.65379	28.2491	10.6448	0.458303	15.1151	32.9806	1.22964	15.2709	12.419
PFE1630w	rifin	3158	PF3D7_0532900	rifin	4.659	1.402	2.653	0	0.567668	Inf	1.06096	2.1424	2.01931	0.30399	3.98165	13.098	0	2.43054	Inf	0	1.57045	Inf	1.05783	7.0221	6.63821	0.356031	11.8348	33.2409	0	5.12969	Inf
PFE1635w	RIF pseudogene, RIFIN pseudogene	2420	PF3D7_0533000	rifin, pseudogene	4.161	1.38	2.2	7.70359	9.01701	1.17049	26.5563	86.2003	3.24594	1.00377	37.7653	37.6236	1.15448	24.8341	21.5111	8.0574	67.5204	8.37993	26.6029	741.019	27.8549	1.17059	236.706	202.211	1.25899	139.882	111.106
PFE1640w	erythrocyte membrane protein 1 (PfEMP1), truncated	2842	PF3D7_0533100	erythrocyte membrane protein 1 (PfEMP1), pseudogene	3.835	1.481	2.475	442.977	191.804	0.432989	620.613	286.435	0.461536	802.381	604.178	0.752981	1099.16	446.381	0.406113	462.863	515.786	1.11434	621.861	991.505	1.59442	933.781	1720.85	1.84288	1200.64	1140.25	0.949701
PFF0005c	erythrocyte membrane protein 1 (PfEMP1) pseudogene		PF3D7_0600100	erythrocyte membrane protein 1 (PfEMP1), pseudogene	5.019	1.534	2.343	1.91941	0.555096	0.289202	0.367042	1.06646	2.90556	0	0	NA	0	0	NA	2.00826	24.2402	12.0703	0.365264	17.2792	47.3061	0	0.249045	Inf	0	0	NA
PFF0010w	erythrocyte membrane protein 1 (PfEMP1)	2071	PF3D7_0600200	erythrocyte membrane protein 1, PfEMP1	4.932	1.882	2.707	69.893	77.3323	1.10644	10.8589	49.5966	4.56739	0.302703	12.4265	41.0518	0.740161	12.3872	16.7358	72.76	1440.02	19.7913	10.8973	836.388	76.752	0.356145	13.4356	37.7252	0.809194	10.7521	13.2874
PFF0015c	rifin	2230	PF3D7_0600300	rifin	3.421	1.537	2.608	0	1.41707	Inf	2.04784	25.3313	12.3697	0.30399	3.92192	12.9015	0	11.2155	Inf	0	8.37102	Inf	2.05296	178.87	87.1276	0.356031	8.06406	22.6499	0	24.403	Inf
PFF0020c	erythrocyte membrane protein 1 (PfEMP1)-like protein	2176	PF3D7_0600400	erythrocyte membrane protein 1, PfEMP1	5.602	1.853	2.591	8.1073	8.44236	1.04133	2.04766	10.3207	5.04025	0	0.336479	Inf	0	0	NA	8.50288	153.758	18.0831	2.05556	117.652	57.236	0	1.75311	Inf	0	0.830732	Inf
PFF0025w	rifin	3836	PF3D7_0600500	rifin	4.051	1.526	2.549	0.37656	0	0	0.246721	0	0	0	0	NA	0	0	NA	0.382176	0.5306	1.38836	0.248783	1.06318	4.27353	0	0.603309	Inf	0	0.276911	Inf
PFF0030c	erythrocyte membrane protein 1 (PfEMP1) pseudogene	1788	PF3D7_0600600	erythrocyte membrane protein 1 (PfEMP1), exon 2	4.426	1.26	ND	1.14739	3.94992	3.44253	5.77022	5.33259	0.924157	6.54136	6.7905	1.03809	6.34374	10.4205	1.64265	1.17575	3.21514	2.73453	5.7804	4.58863	0.793826	7.63289	3.36102	0.440333	6.93037	2.66691	0.384816
PFF0035c	rifin	481	PF3D7_0600700	rifin	5.159	1.519	2.663	0.780276	0.274752	0.352122	1.84129	0.353954	0.192232	0.796721	0	0	3.30003	5.58726	1.69309	0.827653	0	0	1.84214	6.9445	3.76979	0.916605	0	0	3.60786	0.52234	0.144778
PFF0040c	rifin pseudogene	2111	PF3D7_0600800	rifin, pseudogene	4.526	1.437	2.627	0.386009	0	0	3.27537	2.50569	0.765009	0	0.732695	Inf	0	1.67689	Inf	0.41625	1.31455	3.15807	3.28106	19.7682	6.02494	0	0.611729	Inf	0	0.789443	Inf
PFF0075c	Plasmodium exported protein (PHISTb), unknown function	29172	PF3D7_0601500	Plasmodium exported protein (PHISTb), unknown function	2.587	0.248	ND	5.77592	20.8053	3.60207	2.74176	11.7645	4.29087	0.606693	4.29008	7.07126	1.50891	3.87798	2.57005	6.05399	1.06629	0.176131	2.74553	3.18621	1.16051	0.712176	1.04458	1.46674	1.64774	1.07229	0.650761
PFF0080c	TPR-like domain containing protein, putative	1438	PF3D7_0601600	tetratricopeptide repeat protein, putative	2.598	0.378	ND	9.67731	13.4983	1.39484	1.92752	14.563	7.55529	11.4983	6.20533	0.539675	30.316	11.8319	0.390286	10.1923	5.66768	0.556077	1.93648	3.95564	2.04269	13.4318	2.24278	0.166976	33.1145	7.7788	0.234906
PFF0085w	Plasmodium exported protein (PHISTa), unknown function	1255	PF3D7_0601700	Plasmodium exported protein (PHISTa), unknown function, pseudogene	2.603	-0.075	0.945	68.7138	72.1105	1.04943	24.2218	72.5915	2.99695	11.6742	19.8644	1.70157	20.9626	30.8076	1.46965	72.0298	54.503	0.756673	24.2606	25.3933	1.04669	13.6375	3.70686	0.271815	22.8957	4.03185	0.176097
PFF0845c	erythrocyte membrane protein 1 (PfEMP1)	651182	PF3D7_0617400	erythrocyte membrane protein 1, PfEMP1	4.823	1.588	2.586	412.55	281.008	0.681148	46.9607	181.484	3.8646	90.7206	65.9118	0.726536	211.791	100.592	0.474958	431.036	667.259	1.54803	47.0698	364.559	7.74507	105.745	49.3552	0.466738	231.324	61.6552	0.266532
PFF0847w	Stevor, pseudogene	3878	PF3D7_0617500	rifin, pseudogene	4.932	0.903	1.456	1.90996	2.23994	1.17277	0	0.721982	Inf	0	0.366347	Inf	0	0.90514	Inf	1.97418	6.02681	3.05282	0	3.6164	Inf	0	0.803955	Inf	0	0	NA
PFF0850c	stevor	1934	PF3D7_0617600	stevor	4.783	1.319	1.885	9.17442	3.37666	0.368052	95.2403	28.0875	0.294912	8.33927	31.5564	3.78407	4.86341	21.4571	4.41194	9.52765	181.231	19.0215	95.4908	2000.22	20.9468	9.72032	985.056	101.34	5.31198	432.888	81.4927
PFF0855c	rifin	2004	PF3D7_0617700	rifin	4.955	1.88	2.495	0.386009	1.66668	4.31772	0	2.48214	Inf	0.30399	1.96096	6.45074	1.89464	11.6336	6.14025	0.41625	6.94462	16.6838	0	8.07194	Inf	0.356031	5.07415	14.252	2.06819	17.2426	8.33703
PFF1505w	TPR-like domain containing protein, putative		PF3D7_0631000	tetratricopeptide repeat protein, putative	1.986	0.21	ND	10.7161	5.05452	0.471677	4.46254	5.35613	1.20024	13.8021	4.24437	0.307517	43.6194	14.5054	0.332545	11.1148	3.16479	0.284737	4.47379	3.15408	0.705014	16.1297	3.85911	0.239255	47.6365	12.6081	0.264673
PFF1515c	erythrocyte membrane protein 1(PfEMP1) pseudogene	571308	PF3D7_0631200	erythrocyte membrane protein 1 (PfEMP1), pseudogene	4.073	1.13	ND	16.5546	0.84242	0.0508875	1.79504	0.721982	0.402209	0	0.336479	Inf	0	0	NA	17.2906	2.1463	0.124131	1.78836	2.16517	1.2107	0	0	NA	0	0.267103	Inf
PFF1525c	Pfmc-2TM Maurer's cleft two transmembrane protein	3074	PF3D7_0631400	Pfmc-2TM Maurer's cleft two transmembrane protein	4.96	1.674	ND	1.91941	1.3989	0.728822	64.4526	19.2816	0.299159	1.21596	8.75328	7.19866	0	7.56312	Inf	2.00826	12.2898	6.11964	64.5715	165.349	2.56071	1.42412	8.58529	6.02847	0	5.9563	Inf
PFF1545w	rifin	10379	PF3D7_0631800	rifin	4.717	1.457	2.265	0.394268	0.280344	0.711049	1.76095	0.707909	0.402004	0	3.17765	Inf	0.383021	2.09516	5.47009	0.411402	0	0	1.76622	2.72056	1.54033	0	0.54649	Inf	0.418106	0	0
PFF1550w	stevor	2071	PF3D7_0631900	stevor	5.048	1.461	2.273	1.91822	1.13534	0.59187	89.5882	4.9973	0.0557808	0.605407	14.6246	24.1566	1.48032	11.3302	7.6539	1.96933	4.02808	2.0454	89.7515	44.708	0.49813	0.71229	9.20544	12.9237	1.61839	4.04166	2.49734
PFF1555w	rifin	2111	PF3D7_0632000	rifin	4.97	1.64	2.47	0.762569	0.562076	0.737083	10.5722	2.85504	0.270053	0	0.585173	Inf	0	1.75063	Inf	0.798426	2.76133	3.45846	10.6079	29.2359	2.75604	0	0.297445	Inf	0	0.276911	Inf
PFF1560c	rifin	745	PF3D7_0632100	rifin	5.43	1.928	ND	0.37656	0.824257	2.18891	0.613763	0.717244	1.1686	0	0.336479	Inf	0	6.35901	Inf	0.382176	0.812943	2.12714	0.614047	7.09971	11.5622	0	0.852354	Inf	0	0	NA
PFF1565c	rifin	1890	PF3D7_0632200	rifin	5.319	1.552	2.718	0	0.562076	Inf	0.980619	0	0	0	0.336479	Inf	0	1.62639	Inf	0	9.03038	Inf	0.981908	3.48331	3.54749	0	0	NA	0	0.52234	Inf
PFF1570w	rifin	4746	PF3D7_0632300	rifin	4.672	1.523	ND	0	0	NA	0	0.721982	Inf	0	0.366347	Inf	0.38573	3.14721	8.15912	0	1.11409	Inf	0	1.01771	Inf	0	0	NA	0.420445	0	0
PFF1575w	rifin	2153	PF3D7_0632400	rifin	4.072	1.449	2.211	1.5511	2.56636	1.65454	18.2854	30.7483	1.68158	0.60798	2.95637	4.86262	0.71428	12.9521	18.133	1.62123	0.557046	0.343594	18.3047	22.4487	1.22639	0.712062	0.249045	0.349752	0.782177	1.08803	1.39103
PFF1580c	erythrocyte membrane protein 1 (PfEMP1)	1858	PF3D7_0632500	erythrocyte membrane protein 1, PfEMP1	4.899	1.657	2.686	830.26	2059.76	2.48086	80.4838	1903.3	23.6483	16.3861	70.2464	4.28694	23.1749	73.5748	3.17476	867.048	30905.6	35.6446	80.6098	14480.2	179.633	19.0836	182.684	9.57283	25.3162	141.649	5.59517
PFF1585w	rifin pseudogene	1482	PF3D7_0632600	rifin, pseudogene	4.933	1.377	2.527	2.71739	6.75054	2.4842	0.693915	8.93288	12.8732	0	0.292586	Inf	0	0.569762	Inf	2.86513	343.876	120.021	0.692567	159.82	230.765	0	1.50406	Inf	0	1.07229	Inf
PFF1590w	rifin	2397	PF3D7_0632700	rifin	4.325	1.201	1.532	0	2.51469	Inf	12.6078	32.8862	2.60839	5.21272	5.78352	1.1095	11.9937	16.9314	1.41169	0	4.28143	Inf	12.6293	39.7546	3.14782	6.05705	6.97108	1.1509	13.1009	15.7816	1.20462
PFF1595c	erythrocyte membrane protein 1 (PfEMP1)	1936	PF3D7_0632800	erythrocyte membrane protein 1, PfEMP1	4.826	1.463	2.387	1005.87	132.728	0.131953	72.4682	57.1745	0.788959	177.141	99.7693	0.563218	269.412	168.165	0.624193	1048.66	110.602	0.105469	72.6465	58.8774	0.810464	206.459	44.4466	0.215281	294.312	67.1441	0.228139
MAL7P1.5	Pfmc-2TM Maurer's cleft two transmembrane protein		PF3D7_0701600	Pfmc-2TM Maurer's cleft two transmembrane protein	4.397	1.643	2.02	16.2252	3.63186	0.22384	256.973	72.7087	0.282943	1.61303	42.7247	26.4872	0.383021	28.9377	75.5511	17.0787	84.4849	4.94678	257.512	1594.48	6.19184	1.88254	93.4497	49.6402	0.418106	38.6367	92.409
PF07_0003	rifin	4058	PF3D7_0701800	rifin	5.194	1.734	2.548	1.13913	1.38494	1.21579	0.246721	1.0712	4.34174	0	0.965545	Inf	0	1.9067	Inf	1.1806	1.39643	1.18282	0.248783	2.1297	8.56048	0	0	NA	0	0	NA
PF07_0004	Plasmodium exported protein, unknown function	2835	PF3D7_0701900	Plasmodium exported protein, unknown function	4.437	1.587	1.552	304.137	206.464	0.678853	82.5282	149.898	1.81633	5.13537	11.3616	2.21242	88.831	17.3817	0.195671	316.802	411.938	1.3003	82.7172	203.244	2.4571	6.00434	10.238	1.70511	97.024	7.50165	0.0773174
MAL7_tRNA_Ty	tRNA Tyrosine		PF3D7_0702800	tRNA Tyrosine	1.93	-0.212	ND	0.37656	1.39192	3.69642	0	0.703171	Inf	0	1.03931	Inf	0	0.284881	Inf	0.382176	5.19506	13.5934	0	0.342572	Inf	0	0	NA	0	0	NA
PF07_0048	erythrocyte membrane protein 1 (PfEMP1)	429009	PF3D7_0711700	erythrocyte membrane protein 1, PfEMP1	4.915	1.74	2.819	1255.71	871.45	0.693988	150.097	660.871	4.40296	23.4806	37.1369	1.5816	16.0257	27.3801	1.70851	1310.78	4453	3.39721	150.397	3015.13	20.0478	27.2802	72.8908	2.67193	17.5109	47.6904	2.72346
MAL7P1.43	RIF pseudogene, RIFIN pseudogene	5687	PF3D7_0711900	rifin, pseudogene	4.961	1.703	ND	0.762569	0.555096	0.727929	0	0.353954	Inf	0	0	NA	0	0.284881	Inf	0.798426	0.78395	0.981869	0	1.74833	Inf	0	0	NA	0	0	NA
PF07_0049	erythrocyte membrane protein 1 (PfEMP1)	1018	PF3D7_0712000	erythrocyte membrane protein 1, PfEMP1	4.761	1.696	2.655	541.821	383.586	0.707957	128.792	304.712	2.36593	72.09	69.0108	0.957286	76.4327	58.4722	0.765015	566.177	1724.68	3.04618	129.029	1730.8	13.414	84.0179	68.072	0.810208	83.4863	48.5875	0.581981
MAL7P1.47	RIF pseudogene, RIFIN pseudogene	5212	PF3D7_0712200	rifin, pseudogene	4.977	1.518	2.656	0.762569	1.11717	1.46501	0.326873	0.349217	1.06836	0	0	NA	0	0	NA	0.798426	7.09311	8.88386	0.327303	1.36695	4.17641	0	0	NA	0	0.276911	Inf
MAL7P1.50	erythrocyte membrane protein 1 (PfEMP1)	1337	PF3D7_0712300	erythrocyte membrane protein 1, PfEMP1	4.838	1.636	2.99	1470.09	240.196	0.163389	100.296	99.5837	0.992899	34.1757	13.9059	0.406895	41.7686	10.2599	0.245636	1535.16	6040.47	3.93475	100.458	989.974	9.85456	39.7959	41.9885	1.0551	45.6329	48.621	1.06548
PF07_0050	erythrocyte membrane protein 1 (PfEMP1)	1638	PF3D7_0712400	erythrocyte membrane protein 1, PfEMP1	4.969	1.783	2.654	176.938	27.2658	0.154098	11.4081	16.6912	1.46309	11.5875	4.9472	0.426943	11.8901	7.15858	0.602061	184.363	1467.8	7.96147	11.4101	381.856	33.4666	13.5345	17.0871	1.26248	12.9928	21.1369	1.62681
MAL7P1.52	RIF pseudogene, RIFIN pseudogene	3828	PF3D7_0712500	rifin, pseudogene	5.099	1.772	2.737	0.394268	1.12276	2.84772	0.246721	0.368028	1.49167	0	0	NA	0	1.19002	Inf	0.411402	6.3117	15.3419	0.248783	2.08423	8.37769	0	0	NA	0	0	NA
PF07_0051	erythrocyte membrane protein 1 (PfEMP1)	2566	PF3D7_0712600	erythrocyte membrane protein 1, PfEMP1	4.925	1.62	2.702	382.532	158.771	0.415054	50.0446	159.929	3.19574	13.578	18.2679	1.34541	13.1713	15.6859	1.19092	399.806	40159.9	100.449	50.1251	30997.9	618.411	15.8261	429.162	27.1173	14.3846	279.537	19.4331
MAL7P1.55	erythrocyte membrane protein 1 (PfEMP1)	7078	PF3D7_0712800	erythrocyte membrane protein 1, PfEMP1	5.066	1.747	2.773	388.508	278.117	0.715861	36.7154	149.57	4.07376	8.45967	4.2584	0.503376	16.1223	6.40951	0.397555	403.44	391.08	0.969364	36.7892	121.171	3.29365	9.87135	9.38432	0.950662	17.6084	6.96175	0.395366
MAL7P1.56	erythrocyte membrane protein 1 (PfEMP1)	1403	PF3D7_0712900	erythrocyte membrane protein 1, PfEMP1	4.777	1.697	2.787	2727.65	172.129	0.0631052	280.042	157.703	0.563139	14.9224	4.49306	0.301096	22.3776	10.8067	0.482927	2846.48	1550.35	0.544657	280.595	803.165	2.86237	17.4516	16.3687	0.937949	24.4483	13.6154	0.556903
MAL7P1.57	rifin	4408	PF3D7_0713000	rifin	5.071	1.579	2.755	1.54285	1.954	1.26649	1.56048	0.349217	0.223788	0	0.292586	Inf	0	0.335378	Inf	1.62608	8.00929	4.92552	1.57122	3.87469	2.46604	0	0	NA	0	0	NA
MAL7P1.58	Pfmc-2TM Maurer's cleft two transmembrane protein	2272	PF3D7_0713100	Pfmc-2TM Maurer's cleft two transmembrane protein	4.637	1.538	2.071	4.25905	3.37527	0.792495	54.3004	38.4128	0.707413	0.606693	16.6252	27.4029	2.25449	30.5319	13.5427	4.45229	72.0545	16.1837	54.3907	913.795	16.8006	0.712176	129.608	181.988	2.46162	88.7586	36.0571
MAL7P1.59	hypothetical protein, conserved in P. falciparum	671	PF3D7_0713200	exported protein family 1	4.478	1.516	1.373	32.245	7.57341	0.234871	2.4147	6.01221	2.48984	0	0	NA	0	2.07685	Inf	33.4857	307.757	9.19069	2.42082	67.5935	27.9217	0	1.59949	Inf	0	1.88135	Inf
MAL7P1.61	erythrocyte membrane protein 1 (PfEMP1) pseudogene	1395	PF3D7_0713300	erythrocyte membrane protein 1 (PfEMP1), pseudogene	3.467	0.917	0.993	436.841	82.154	0.188064	33.286	39.7064	1.19289	0.701064	1.40565	2.00503	1.48574	2.08143	1.40094	455.365	3048.28	6.69414	33.3643	806.489	24.1722	0.814448	14.5384	17.8507	1.62307	18.2305	11.2321
MAL7P1.162	dynein heavy chain, putative	655386	PF3D7_0729900	dynein heavy chain, putative	3.624	0.111	0.505	69.1104	156.625	2.2663	14.8495	60.0296	4.04253	72.4788	118.816	1.63931	198.859	139.96	0.703816	72.1318	110.42	1.53081	14.8692	83.8262	5.63758	84.5707	96.0475	1.13571	217.193	130.962	0.602976
MAL7_tRNA_Th	tRNA Threonine	38144	PF3D7_0730700	tRNA Threonine	2.535	-0.347	ND	0.386009	1.69182	4.38286	0.246721	1.06646	4.32253	0	0	NA	0	0	NA	0.41625	0.836842	2.01043	0.248783	0	0	0	0	NA	0	0.267103	Inf
MAL7P1.178	alpha/beta hydrolase protein, putative	59846	PF3D7_0731800	alpha/beta hydrolase, putative	2.821	1.012	0.957	77.1717	118.311	1.53309	20.5796	83.209	4.04328	21.6368	44.2779	2.04642	47.384	95.795	2.02167	80.8905	141.544	1.74982	20.6116	64.159	3.11276	25.2394	14.1624	0.561122	51.7422	19.3244	0.373475
MAL7P1.179	null	1643	PF3D7_0731900	rifin, pseudogene	4.807	1.561	ND	0.762569	5.04334	6.61362	0.653746	2.84083	4.34547	0	2.64976	Inf	0.766042	5.13223	6.69966	0.798426	11.7738	14.7463	0.654606	6.57979	10.0515	0	0.603309	Inf	0.836211	0.528273	0.631746
PF07_0130	stevor	2109	PF3D7_0732000	stevor	5.322	1.608	2.603	0.762569	0.562076	0.737083	0.367042	0.703171	1.91578	0	2.61989	Inf	0	4.04778	Inf	0.798426	0.279796	0.350435	0.365264	0.685144	1.87575	0	0.54649	Inf	0	0	NA
MAL7P1.183	erythrocyte membrane protein 1 (PfEMP1) pseudogene	1127	PF3D7_0732100	erythrocyte membrane protein 1 (PfEMP1), pseudogene	5.553	1.655	ND	0	0	NA	0.246721	0.698434	2.83086	0	0.336479	Inf	0	0.335378	Inf	0	0	NA	0.248783	0	0	0	0	NA	0	0	NA
PF07_0132	rifin	1674	PF3D7_0732200	rifin	5.232	1.577	2.662	2.32193	0.560688	0.241475	28.4785	7.79118	0.273581	0.606693	8.44485	13.9195	0	5.068	Inf	2.41481	3.59308	1.48793	28.5131	34.9586	1.22605	0.712176	4.56764	6.41363	0	2.40962	Inf
MAL7P1.184	rifin	4394	PF3D7_0732300	rifin	5.157	1.679	2.695	0	0.562076	Inf	1.88735	0	0	0	0.292586	Inf	0	1.52082	Inf	0	0.277249	Inf	1.89852	0.762751	0.401761	0	0	NA	0	0	NA
PF07_0134	rifin	1813	PF3D7_0732400	rifin	5.002	1.685	2.588	0.780276	0.274752	0.352122	15.6702	2.45873	0.156905	0	0.702827	Inf	0	2.04009	Inf	0.827653	1.6635	2.0099	15.6889	9.50438	0.605804	0	0.297445	Inf	0	0	NA
MAL7P1.185	rifin	1941	PF3D7_0732500	rifin	5.011	1.587	2.604	0.770828	1.37935	1.78944	4.70337	2.13292	0.453488	0.39836	0.702827	1.7643	0.74287	13.3615	17.9864	0.793579	4.91781	6.19701	4.70415	16.6362	3.5365	0.458303	0.59489	1.29803	0.811533	1.05061	1.2946
PF07_0138	rifin	10456	PF3D7_0732900	rifin	4.481	1.656	2.276	0	1.13672	Inf	35.2815	6.72945	0.190736	3.50918	0.995413	0.28366	6.80982	5.22407	0.767137	0	8.73433	Inf	35.3476	491.143	13.8946	4.0719	6.40912	1.57399	7.4342	30.0744	4.04541
MAL7P1.187	erythrocyte membrane protein 1 (PfEMP1)	1905	PF3D7_0733000	erythrocyte membrane protein 1, PfEMP1	4.793	1.711	2.655	438.181	104.075	0.237516	42.6737	75.4895	1.76899	103.717	15.3109	0.147622	198.853	36.6148	0.18413	457.23	188.887	0.413111	42.7355	121.566	2.84462	120.763	50.0287	0.414271	217.254	103.95	0.47847
PF08_0142	erythrocyte membrane protein 1 (PfEMP1)		PF3D7_0800100	erythrocyte membrane protein 1, PfEMP1	4.653	1.623	2.657	341.805	178.929	0.523483	324.187	495.82	1.52942	484.683	431.424	0.890117	560.69	509.154	0.908086	355.906	62.1845	0.174722	324.962	225.354	0.693477	564.481	156.35	0.27698	612.427	193.996	0.316766
PF08_0141	erythrocyte membrane protein 1 (PfEMP1)	1047	PF3D7_0800200	erythrocyte membrane protein 1, PfEMP1	4.807	1.415	2.156	74.139	79.7553	1.07575	15.1548	90.9392	6.00067	29.7179	35.9037	1.20815	80.618	66.4254	0.823952	77.0615	2046.74	26.5599	15.2008	1150.71	75.7007	34.5571	30.099	0.870995	88.0254	27.8101	0.315933
PF08_0140	erythrocyte membrane protein 1 (PfEMP1)	1915	PF3D7_0800300	erythrocyte membrane protein 1, PfEMP1	5.072	1.72	2.704	190.931	246.233	1.28964	54.6582	215.791	3.948	67.4227	199.13	2.95346	72.7772	241.138	3.31337	199.599	5704.69	28.5807	54.7893	3494.33	63.7776	78.5253	117.285	1.49359	79.5108	121.7	1.53061
PF08_0138	rifin	5529	PF3D7_0800500	rifin	5.041	1.616	2.758	0	0.562076	Inf	0.246721	2.13292	8.64507	0.39836	0.336479	0.844661	0.35714	2.12735	5.95662	0	3.85407	Inf	0.248783	0.339236	1.36358	0.458303	0.305864	0.667385	0.391088	0.26117	0.667803
MAL8P1.163	Plasmodium exported protein (PHISTa), unknown function	3435	PF3D7_0800600	Plasmodium exported protein (PHISTa), unknown function	3.022	1.353	ND	5.38992	6.74353	1.25114	0.980805	5.6393	5.74967	1.21339	3.98165	3.28144	7.57586	16.2472	2.14461	5.63774	27.94	4.95588	0.979311	8.97657	9.16621	1.42435	0.803955	0.564435	8.27042	1.35901	0.164321
MAL8P1.162	surface-associated interspersed gene 8.3 (SURFIN8.3)	3581	PF3D7_0800700	surface-associated interspersed protein 8.3 (SURFIN 8.3)	3.272	1.333	0.965	66.9454	139.016	2.07656	23.6145	113.627	4.81177	17.2798	74.9564	4.33781	13.2598	53.234	4.0147	69.9022	61.8553	0.884883	23.6571	49.4109	2.08862	20.1022	11.049	0.549643	14.475	6.98549	0.48259
MAL8P1.161	Plasmodium exported protein (hyp7), unknown function	8038	PF3D7_0800800	Plasmodium exported protein (hyp7), unknown function	2.157	1.278	0.25	3.50474	3.03485	0.865928	5.23661	21.8293	4.16861	0	1.39163	Inf	1.86876	2.30208	1.23188	3.64902	9.35028	2.56241	5.24487	25.1405	4.79334	0	0.297445	Inf	2.04117	0.52234	0.255902
MAL8P1.160	Plasmodium exported protein (hyp7), unknown function	2195	PF3D7_0800900	Plasmodium exported protein (hyp7), unknown function, pseudogene	2.263	1.048	0.727	1.95482	2.54122	1.29998	0.367042	1.79318	4.88549	0	0	NA	0.383021	0.615682	1.60743	2.06671	13.1728	6.37381	0.365264	8.27597	22.6575	0	0.305864	Inf	0.418106	0.276911	0.662298
PF08_0136b	von willebrand factor a-domain-related protein, putative		PF3D7_0801300	von Willebrand factor A domain-related protein	1.687	0.25	-0.312	5.75703	15.2208	2.64387	3.30927	7.11155	2.14898	0.39836	2.47237	6.20636	0	4.16286	Inf	5.98584	33.7303	5.63502	3.3058	13.6019	4.11456	0.458303	1.89693	4.13904	0	3.48191	Inf
PF08_0107	erythrocyte membrane protein 1 (PfEMP1)	347259	PF3D7_0808600	erythrocyte membrane protein 1, PfEMP1	4.905	1.751	2.92	456.684	351.99	0.77075	57.6928	230.599	3.99702	25.9349	22.5818	0.87071	27.7643	18.3922	0.662441	474.289	27621.3	58.2373	57.84	17390.7	300.669	30.2286	269.251	8.90717	30.3229	190.523	6.28316
PF08_0106	erythrocyte membrane protein 1 (PfEMP1)	1357	PF3D7_0808700	erythrocyte membrane protein 1, PfEMP1	4.933	1.679	2.84	274.494	124.097	0.452093	38.6367	56.5481	1.46359	183.8	53.5261	0.291219	288.35	94.3156	0.327088	285.972	457.767	1.60074	38.7124	182.555	4.71567	214.192	89.0236	0.415626	314.933	153.34	0.486897
PF08_0105	rifin	2552	PF3D7_0808800	rifin	4.759	1.732	2.725	0.762569	2.24132	2.93918	0.246721	0	0	0.302703	0.336479	1.11158	0	6.07871	Inf	0.798426	6.43282	8.05687	0.248783	4.97334	19.9907	0.356145	6.37756	17.9072	0	18.0322	Inf
PF08_0104	rifin	1904	PF3D7_0808900	rifin	4.447	1.755	2.619	1.56055	3.37527	2.16287	61.9115	51.8187	0.83698	1.61046	6.93802	4.3081	2.25178	30.4391	13.5178	1.65531	20.2385	12.2265	62.0184	386.798	6.23683	1.88277	33.0096	17.5325	2.45928	44.8464	18.2356
PF08_0103	erythrocyte membrane protein 1 (PfEMP1)	4393	PF3D7_0809100	erythrocyte membrane protein 1, PfEMP1	4.61	1.525	2.389	276.401	453.974	1.64245	96.265	357.491	3.71361	215.36	230.987	1.07257	322.648	303.532	0.940755	287.094	5401.11	18.813	96.4511	3801.85	39.4173	251.037	390.185	1.5543	352.427	299.655	0.850261
MAL8P1.1	surface-associated interspersed gene 8.1, (SURFIN8.1)		PF3D7_0831100	surface-associated interspersed protein 8.1 (SURFIN 8.1)	1.617	0.543	0.013	167.22	182.858	1.09352	24.7276	128.478	5.19575	3.10953	18.8574	6.06438	5.3009	11.4316	2.15653	174.692	49.4896	0.283296	24.7872	52.9839	2.13755	3.61371	7.16468	1.98264	5.78646	6.20379	1.07212
PFI0005w	erythrocyte membrane protein 1 (PfEMP1)	15460	PF3D7_0900100	erythrocyte membrane protein 1, PfEMP1	4.701	1.703	2.782	109.393	96.0038	0.877603	12.5212	64.2017	5.12742	10.5381	107.417	10.1932	29.8635	164.926	5.52266	114.817	30.4486	0.265193	12.5401	63.587	5.07068	12.2658	44.4937	3.62745	32.6224	65.693	2.01374
PFI0010c	rifin	1912	PF3D7_0900200	rifin	3.763	1.622	2.094	0	2.80201	Inf	4.05552	12.1232	2.98931	4.71999	4.97707	1.05447	7.49551	17.1431	2.28711	0	7.08037	Inf	4.06797	143.668	35.317	5.49648	10.2535	1.86547	8.18702	43.3656	5.29687
PFI0015c	rifin	2396	PF3D7_0900300	rifin	4.029	1.533	2.292	1.94537	1.94702	1.00085	2.94223	2.88319	0.979934	0	0.629066	Inf	0	3.7124	Inf	2.03263	5.34772	2.63093	2.94053	28.0884	9.55216	0	0.860774	Inf	0	2.94383	Inf
PFI0020w	rifin	4759	PF3D7_0900400	rifin	3.859	1.443	ND	0	0.562076	Inf	20.0001	6.04509	0.302253	0	0.292586	Inf	0.383021	2.92692	7.64166	0	7.34391	Inf	20.0171	303.109	15.1425	0	6.47299	Inf	0.418106	7.9752	19.0746
PFI0025c	rifin	2169	PF3D7_0900500	rifin	3.566	1.101	1.542	0	1.4045	Inf	3.14897	0.721982	0.229276	0	0.995413	Inf	0	0	NA	0	0.533146	Inf	3.14876	3.53212	1.12175	0	0.249045	Inf	0	0.276911	Inf
PFI0030c	rifin	1857	PF3D7_0900600	rifin	4.698	1.674	2.536	0.780276	2.51889	3.2282	2.33455	0.353954	0.151616	0.302703	1.59461	5.2679	1.48574	8.63348	5.8109	0.827653	9.28975	11.2242	2.3423	6.29816	2.68887	0.356145	0.795535	2.23374	1.62307	0.538081	0.331521
PFI0035c	rifin	2376	PF3D7_0900700	rifin	5.019	1.524	2.573	0	0.836829	Inf	1.30768	1.42515	1.08983	0	0.702827	Inf	0	3.27603	Inf	0	3.32602	Inf	1.30661	2.47227	1.89212	0	0	NA	0	0	NA
PFI0040c	VARC-like pseudogene	1677	PF3D7_0900800	erythrocyte membrane protein 1 (PfEMP1), exon 2, pseudogene	5.178	1.61	ND	0.780276	0.560688	0.718576	1.5544	2.12832	1.36923	0	0.658934	Inf	0	1.41525	Inf	0.827653	0.277249	0.334983	1.5554	1.37029	0.880989	0	0	NA	0	0	NA
PFI0045c	stevor	1050	PF3D7_0900900	stevor	5.446	1.648	2.67	0	0	NA	0.326873	1.0712	3.27711	0	1.33189	Inf	0	3.47344	Inf	0	0	NA	0.327303	0.339236	1.03646	0	0	NA	0	0	NA
PFI0050c	rifin	2102	PF3D7_0901000	rifin	4.938	1.392	2.516	0.386009	0.280344	0.726263	0.367042	1.76963	4.82134	0.30399	0	0	0	0.670756	Inf	0.41625	3.01723	7.24859	0.365264	1.70285	4.66197	0.356031	0.305864	0.859095	0	0.267103	Inf
PFI0055c	rifin	2102	PF3D7_0901100	rifin	5.119	1.792	ND	0	0	NA	0	0	NA	0	0.336479	Inf	0	0	NA	0	0	NA	0	0	NA	0	0	NA	0	0	NA
PFI0060c	hypothetical protein, pseudogene	1663	PF3D7_0901200	Plasmodium exported protein, unknown function, fragment	4.315	1.604	ND	0.394268	1.11717	2.83354	0	0	NA	0	0	NA	0	0	NA	0.411402	2.38084	5.78714	0	1.78379	Inf	0	0	NA	0	0.276911	Inf
PFI0065w	rifin	2906	PF3D7_0901300	rifin	5.265	1.657	2.898	0	0.274752	Inf	6.67069	3.56281	0.5341	0	0.292586	Inf	0	0.284881	Inf	0	0.554499	Inf	6.68379	4.60198	0.688528	0	0	NA	0	0	NA
PFI0070w	rifin	1896	PF3D7_0901400	rifin	5.039	1.667	2.578	0	2.2539	Inf	16.4905	17.4979	1.06109	0	3.54154	Inf	0	8.91378	Inf	0	2.17784	Inf	16.5137	19.0309	1.15243	0	0	NA	0	0.276911	Inf
PFI0075w	rifin	2671	PF3D7_0901500	rifin	5.125	1.748	2.606	1.93711	1.40172	0.723613	26.9295	47.7749	1.77408	0.30399	5.35744	17.6237	2.22048	23.1255	10.4146	2.03748	12.3188	6.04608	26.9839	178.581	6.61803	0.356031	2.49182	6.99889	2.42758	0.814991	0.335721
PFI0080w	stevor	2115	PF3D7_0901600	stevor	4.068	1.138	1.565	2.31248	0.274752	0.118813	0	2.45873	Inf	0.30399	2.76741	9.10364	0	3.64359	Inf	2.38074	3.85662	1.61993	0	3.6452	Inf	0.356031	0.603309	1.69454	0	0	NA
PFI0260c	dynein heavy chain, putative		PF3D7_0905300	dynein heavy chain, putative	1.884	0.041	0.509	46.2793	143.535	3.10148	10.1867	42.3202	4.15446	33.8913	61.6717	1.81969	89.2712	85.912	0.962371	48.3105	121.282	2.51047	10.1978	55.9373	5.48523	39.4892	42.1022	1.06617	97.5008	57.8811	0.593647
PFI0550w	cysteine repeat modular protein 1	432614	PF3D7_0911300	cysteine repeat modular protein 1	2.107	0.083	0.053	24.4093	38.4053	1.57339	8.0646	19.5413	2.4231	9.44384	14.8294	1.57027	13.8678	19.4364	1.40154	25.6158	102.613	4.00583	8.08475	45.7469	5.65842	10.9926	22.8066	2.07472	15.1467	18.5115	1.22214
PFI1770w	Plasmodium exported protein (PHISTb), unknown function	925397	PF3D7_0936600	gametocyte exported protein 5	2.252	0.569	0.894	2741.69	1543.5	0.562973	499.452	1373.32	2.74965	38.7332	551.931	14.2495	37.742	380.57	10.0835	2867.07	1609.92	0.561522	500.146	882.441	1.76436	45.1877	71.8686	1.59045	41.2275	52.2464	1.26727
PFI1780w	Plasmodium exported protein (PHISTc), unknown function	10445	PF3D7_0936800	Plasmodium exported protein (PHISTc), unknown function	2.098	0.712	0.474	26362.9	14379.3	0.545435	5272.78	19008.3	3.605	188.015	1147.36	6.10248	124.879	897.22	7.18471	27540.7	11410.7	0.41432	5282.32	10398	1.96845	218.984	232.905	1.06357	136.416	136.005	0.99699
PFI1785w	Plasmodium exported protein (PHISTb), unknown function	2538	PF3D7_0936900	Plasmodium exported protein (PHISTb), unknown function, pseudogene	4.272	1.583	2.233	6.15486	51.0668	8.29699	18.5382	264.753	14.2815	0.605407	68.6372	113.374	0	57.5621	Inf	6.51401	11.6569	1.78951	18.5693	33.5529	1.8069	0.71229	5.81286	8.16081	0	2.15438	Inf
PFI1790w	Plasmodium exported protein (PHISTb), unknown function	2455	PF3D7_0937000	Plasmodium exported protein (PHISTb), unknown function	4.349	1.436	2.167	0	4.75601	Inf	0.326873	1.82133	5.57197	0	0.732695	Inf	0	4.08947	Inf	0	1.341	Inf	0.327303	0.720611	2.20167	0	0.297445	Inf	0	0	NA
PFI1795c	Plasmodium exported protein, unknown function	1491	PF3D7_0937100	Plasmodium exported protein, unknown function	4.376	1.192	1.798	0.394268	1.12415	2.85124	0	1.41568	Inf	0	0	NA	0	2.58238	Inf	0.411402	2.77152	6.73675	0	1.14413	Inf	0	0	NA	0	0.276911	Inf
PFI1800w	lysophospholipase, putative	2434	PF3D7_0937200	lysophospholipase, putative	5.02	1.817	2.496	6.12652	48.8688	7.9766	1.96769	23.2924	11.8374	0.910683	11.6408	12.7825	0.38573	24.3843	63.2161	6.41179	18.9948	2.96248	1.97444	6.15961	3.11967	1.06821	1.95375	1.829	0.420445	1.60443	3.81604
PFI1805w	rifin	1507	PF3D7_0937300	rifin	5.178	1.58	2.694	1.13913	1.70998	1.50113	0.326873	0	0	0.302703	0.658934	2.17683	0.35714	0.620259	1.73674	1.1806	6.52842	5.52973	0.327303	4.81146	14.7003	0.356145	0	0	0.391088	1.04468	2.67121
PFI1810w	rifin	1822	PF3D7_0937400	rifin	4.084	1.112	1.883	1.16628	1.98474	1.70176	0.900467	1.43923	1.59831	0.30399	1.06917	3.51714	0	2.36631	Inf	1.2439	7.02395	5.64671	0.903389	3.45785	3.82764	0.356031	0	0	0	0.26117	Inf
PFI1815c	rifin	2211	PF3D7_0937500	rifin	4.484	1.391	2.022	0	0.274752	Inf	7.6174	1.75556	0.230467	0.39836	1.288	3.23325	0.383021	2.31123	6.03422	0	1.59435	Inf	7.64096	10.6218	1.39012	0.458303	0.54649	1.19242	0.418106	0.789443	1.88814
PFI1820w	erythrocyte membrane protein 1 (PfEMP1)	3859	PF3D7_0937600	erythrocyte membrane protein 1, PfEMP1	5.531	1.846	2.443	6.11707	8.65985	1.41569	0.820316	8.8954	10.8439	0	0	NA	0	0	NA	6.37772	105.972	16.616	0.824869	77.8786	94.4133	0	1.44724	Inf	0	0.789443	Inf
PFI1830c	erythrocyte membrane protein 1 (PfEMP1)	5392	PF3D7_0937800	erythrocyte membrane protein 1, PfEMP1	4.598	1.657	2.701	524.692	351.512	0.66994	224.181	569.232	2.53916	268.523	769.957	2.86738	429.723	965.194	2.24609	546.776	139.348	0.254853	224.635	290.473	1.29309	312.528	246.091	0.787422	469.414	346.414	0.73797
PF10_0001	erythrocyte membrane protein 1 (PfEMP1)		PF3D7_1000100	erythrocyte membrane protein 1, PfEMP1	4.711	1.705	3.026	137.7	156.713	1.13807	152.37	161.776	1.06173	167.002	452.289	2.70829	258.604	583.216	2.25525	143.292	47.1572	0.329098	152.708	51.3942	0.336551	194.506	58.649	0.301528	282.475	61.8539	0.218971
PF10_0002	rifin	1886	PF3D7_1000200	rifin	3.504	1.495	1.98	1.52514	28.6227	18.7673	27.8983	1346.31	48.2578	3.71751	99.6522	26.8062	3.78928	214.488	56.6038	1.59685	9.60525	6.01512	27.929	380.862	13.6368	4.32577	5.73427	1.32561	4.13638	29.295	7.08229
PF10_0003	rifin	2770	PF3D7_1000300	rifin	4.85	1.519	2.61	0	3.67517	Inf	1.26751	51.781	40.8525	0	10.8618	Inf	0	10.8569	Inf	0	0.557046	Inf	1.26865	0.342572	0.270028	0	0	NA	0	0	NA
PF10_0004	rifin	1853	PF3D7_1000400	rifin	5.036	1.68	2.715	0	10.1007	Inf	0	80.921	Inf	0	48.6411	Inf	1.14906	130.69	113.736	0	0.810396	Inf	0	0	NA	0	0	NA	1.25432	0	0
PF10_0005	rifin	1919	PF3D7_1000500	rifin	4.489	1.367	2.235	1.13913	31.9393	28.0384	4.95598	154.672	31.2092	0.39836	283.651	712.045	5.49463	382.497	69.6128	1.1806	12.0801	10.2321	4.97135	10.2538	2.06258	0.458303	0	0	6.00843	1.89709	0.315738
PF10_0006	rifin	1071	PF3D7_1000600	rifin	4.04	1.23	1.867	26.5942	40.3985	1.51907	749.311	709.631	0.947045	17.7831	248.312	13.9634	9.80447	131.201	13.3818	27.6752	19.9664	0.721454	750.578	445.339	0.593327	20.7129	18.742	0.904846	10.705	8.80387	0.822406
PF10_0007	pseudogene, putative	1943	PF3D7_1000700	Plasmodium exported protein (PHISTa), unknown function, pseudogene	3.043	0.978	1.085	0	0.562076	Inf	0	1.79792	Inf	0	1.66837	Inf	0	3.14757	Inf	0	0	NA	0	2.38799	Inf	0	0.249045	Inf	0	0	NA
PF10_0008	hypothetical protein	354	PF3D7_1000700	Plasmodium exported protein (PHISTa), unknown function, pseudogene	3.152	0.825	1.055	0	0.562076	Inf	0	1.79792	Inf	0	1.66837	Inf	0	3.14757	Inf	0	0	NA	0	2.38799	Inf	0	0.249045	Inf	0	0	NA
PF10_0009	pseudogene, stevor, putative	2461	PF3D7_1000800	stevor, pseudogene	5.33	1.725	2.401	6.17376	10.9361	1.77139	30.819	91.4313	2.96672	0	62.6446	Inf	0	43.7783	Inf	6.58216	20.1917	3.06764	30.8739	99.9004	3.23576	0	7.98198	Inf	0	2.92421	Inf
PF10_0011	erythrocyte membrane protein 1 (PfEMP1), truncated, degenerate	1087	PF3D7_1000900	erythrocyte membrane protein 1 (PfEMP1), pseudogene	3.722	1.148	2.167	0.394268	0.861972	2.18626	0	1.05713	Inf	0	2.59002	Inf	0	2.42138	Inf	0.411402	7.6715	18.6472	0	2.51108	Inf	0	0.297445	Inf	0	0	NA
PF10_0012	erythrocyte membrane protein 1 (PfEMP1), truncated	112	PF3D7_1000900	erythrocyte membrane protein 1 (PfEMP1), pseudogene	2.63	0.546	0.983	0.394268	0.861972	2.18626	0	1.05713	Inf	0	2.59002	Inf	0	2.42138	Inf	0.411402	7.6715	18.6472	0	2.51108	Inf	0	0.297445	Inf	0	0	NA
PF10_0355	Erythrocyte membrane protein, putative	2131	PF3D7_1036300	duffy binding-like merozoite surface protein 2	4.882	1.498	2.365	3.85652	14.0939	3.65456	1.75487	16.7383	9.53817	11.3413	62.7982	5.53714	103.402	90.7259	0.877407	4.04574	9.97046	2.46444	1.7504	21.8779	12.4988	13.1819	10.29	0.780619	112.944	37.9595	0.336093
PF10_0356	liver stage antigen-1	1530	PF3D7_1036400	liver stage antigen 1	3.32	0.875	2.003	1.90996	3.07538	1.61018	0	0.353954	Inf	0.302703	1.288	4.25499	10.8473	2.0172	0.185963	1.97418	5.74956	2.91238	0	1.78713	Inf	0.356145	0.49809	1.39856	11.8489	1.62018	0.136736
PF10_0374	Pf 11-1 protein	81952	PF3D7_1038400	gametocyte-specific protein	2.565	-0.183	-0.224	534.403	1033.16	1.93331	63.1524	257.406	4.07595	127.569	277.041	2.1717	72.0122	185.673	2.57836	557.781	301.51	0.540553	63.2626	151.634	2.3969	148.504	203.248	1.36864	78.6535	125.085	1.59033
PF10_0380	Serine/Threonine protein kinase, FIKK family		PF3D7_1039000	serine/threonine protein kinase, FIKK family	1.972	0.457	0.843	2336.78	881.924	0.37741	5235.9	4611.81	0.880805	79.5447	874.574	10.9948	70.2767	338.291	4.8137	2440.54	1162.81	0.476456	5243.8	3385.21	0.645564	92.7188	235.727	2.54239	76.7461	91.84	1.19667
PF10_0381	DnaJ protein, putative	26235	PF3D7_1039100	DnaJ protein, putative, pseudogene	3.562	1.466	ND	9.69026	10.4118	1.07446	32.6822	27.1529	0.830816	0.701064	9.98154	14.2377	6.78123	5.81249	0.857144	10.0658	5.90732	0.58687	32.7065	24.288	0.742604	0.814448	1.04458	1.28256	7.40485	1.36494	0.18433
PF10_0390	Pfmc-2TM Maurer's cleft two transmembrane protein	8867	PF3D7_1039700	Pfmc-2TM Maurer's cleft two transmembrane protein	4.742	1.507	ND	0.394268	0	0	2.90206	2.55738	0.88123	0	0.702827	Inf	0	2.25616	Inf	0.411402	3.31838	8.06601	2.90257	46.0127	15.8524	0	2.95973	Inf	0	0	NA
PF10_0393	rifin	7533	PF3D7_1040000	rifin	5.406	1.725	ND	0.394268	0.287324	0.728753	0.246721	0.353954	1.43463	0	0.629066	Inf	0	0.90514	Inf	0.411402	0.557046	1.35402	0.248783	1.74499	7.0141	0	0	NA	0	0.267103	Inf
PF10_0394	rifin	1858	PF3D7_1040100	rifin	4.988	1.462	2.255	0	0	NA	0	0.368028	Inf	0	0	NA	0	0.560607	Inf	0	0.25335	Inf	0	0.381376	Inf	0	0	NA	0	0	NA
PF10_0395	stevor, putative	1941	PF3D7_1040200	stevor	5.227	1.622	2.297	8.40359	2.81597	0.335092	174.996	50.3274	0.287592	2.82256	29.5119	10.4557	1.48032	14.2985	9.65904	8.73407	66.61	7.62645	175.391	879.527	5.01466	3.30723	138.215	41.7917	1.61839	48.2871	29.8365
PF10_0396	rifin	2110	PF3D7_1040300	rifin	5.022	1.543	2.408	21.6683	0.861972	0.0397803	287.261	16.7898	0.0584481	2.00882	4.39189	2.1863	0	2.14566	Inf	22.8042	37.2499	1.63347	287.708	549.792	1.91094	2.34107	38.4247	16.4133	0	16.5731	Inf
PF10_0397	rifin	2108	PF3D7_1040400	rifin	4.869	1.394	2.724	2.66427	0.84242	0.316192	3.19503	2.85031	0.892106	0.39836	1.65435	4.15289	0	1.62182	Inf	2.77746	10.9182	3.931	3.20514	25.3578	7.91163	0.458303	1.70471	3.71961	0	0.26117	Inf
PF10_0398	rifin	2069	PF3D7_1040500	rifin	5.155	1.644	2.513	3.0845	5.3167	1.72368	24.4291	6.43653	0.263478	0	1.87317	Inf	0	5.96856	Inf	3.21324	30.6321	9.53311	24.461	47.1414	1.92721	0	3.73842	Inf	0	1.07229	Inf
PF10_0399	rifin	2016	PF3D7_1040600	rifin	5.113	1.55	2.125	1.17454	0.274752	0.233923	0.900467	1.43923	1.59831	0	0	NA	0	1.91127	Inf	1.23906	3.34482	2.69949	0.903389	5.05095	5.59112	0	0.249045	Inf	0	0	NA
PF10_0400	rifin	2124	PF3D7_1040700	rifin	5.212	1.647	2.3	0.386009	1.14232	2.9593	0	0.717244	Inf	0	0	NA	0.35714	4.79685	13.4313	0.41625	0.810396	1.9469	0	1.02104	Inf	0	0.59489	Inf	0.391088	0	0
PF10_0401	rifin	2088	PF3D7_1040800	rifin	5.238	1.637	2.665	0.37656	0.567668	1.50751	1.14719	1.05239	0.917363	0	0.336479	Inf	0.35714	0	0	0.382176	2.67944	7.01102	1.15217	7.74271	6.7201	0	0.249045	Inf	0.391088	0	0
PF10_0402	rifin	2090	PF3D7_1040900	rifin	5.222	1.573	2.593	0.762569	0.287324	0.376784	3.3955	1.79792	0.5295	0	0.292586	Inf	0	0.569762	Inf	0.798426	1.39643	1.74898	3.40014	27.5873	8.11358	0	1.90535	Inf	0	1.60443	Inf
PF10_0403	rifin	2375	PF3D7_1041000	rifin	5.151	1.438	2.508	0.386009	0.549505	1.42356	5.32911	6.83758	1.28306	0	4.62474	Inf	0	2.14108	Inf	0.41625	2.22818	5.35299	5.35244	31.7891	5.93918	0	2.348	Inf	0	1.07229	Inf
PF10_0404	rifin	1931	PF3D7_1041100	rifin	4.754	1.331	2.053	0	0.560688	Inf	0.367042	0	0	0	0.732695	Inf	0	0.284881	Inf	0	0.277249	Inf	0.365264	1.10199	3.01696	0	0	NA	0	0	NA
PF10_0405	rifin	2392	PF3D7_1041200	rifin	4.495	1.544	1.809	0.394268	0.848012	2.15085	15.624	11.0046	0.704343	2.82385	2.38522	0.844672	5.19467	9.86942	1.89991	0.411402	0.810396	1.96984	15.6351	21.5574	1.37878	3.30712	0	0	5.67605	0	0
PF10_0406	erythrocyte membrane protein 1 (PfEMP1)	1883	PF3D7_1041300	erythrocyte membrane protein 1, PfEMP1	4.86	1.79	2.505	239.461	42.1267	0.175923	273.691	70.4834	0.25753	208.733	59.5169	0.285134	293.428	88.9989	0.303307	249.156	115.241	0.462527	274.357	307.803	1.12191	243.25	131.043	0.538719	320.526	168.226	0.524843
PF11_0007	erythrocyte membrane protein 1 (PfEMP1)		PF3D7_1100100	erythrocyte membrane protein 1, PfEMP1	4.564	1.528	2.687	246.928	222.988	0.903049	152.314	369.292	2.42455	131.385	299.569	2.28009	192.539	374.905	1.94717	256.323	110.302	0.430323	152.691	227.424	1.48944	153.128	127.679	0.833806	210.305	154.844	0.736285
PF11_0008	erythrocyte membrane protein 1 (PfEMP1)	1068	PF3D7_1100200	erythrocyte membrane protein 1, PfEMP1	4.96	1.677	2.4	593.868	767.984	1.29319	134.69	762.641	5.66222	15.288	58.4922	3.82602	25.1063	79.4329	3.16387	619.218	28138.3	45.4417	134.929	17920.2	132.812	17.8107	355.811	19.9774	27.4208	162.811	5.9375
PF11_0009	rifin	2670	PF3D7_1100300	rifin	5.139	1.616	2.489	12.3782	5.60684	0.452962	19.7036	18.8807	0.958234	0	1.30202	Inf	0	2.08601	Inf	13.0671	682.389	52.222	19.7689	795.098	40.2195	0	18.6297	Inf	0	11.5358	Inf
PF11_0010	rifin	1879	PF3D7_1100400	rifin	5.12	1.749	2.509	0.37656	2.26508	6.01518	15.8769	4.27072	0.268989	0	2.45835	Inf	0.74287	7.87983	10.6073	0.382176	35.2735	92.2963	15.8971	283.797	17.8521	0	8.98303	Inf	0.811533	6.4118	7.90086
PF11_0011	rifin	2316	PF3D7_1100500	rifin	4.922	1.681	ND	7.66699	1.69741	0.221392	55.26	20.0034	0.361987	0.910683	4.58085	5.03013	1.10001	5.12765	4.66146	7.96003	35.0858	4.40775	55.3691	444.603	8.0298	1.06821	39.2708	36.7633	1.20262	22.9929	19.119
PF11_0013	stevor, putative, degenerate	4041	PF3D7_1100700	stevor, pseudogene	4.857	1.602	1.677	0.394268	0	0	3.80898	1.4533	0.381546	0	2.03472	Inf	0.38573	4.32843	11.2214	0.411402	23.9365	58.1827	3.81659	140.338	36.7706	0	45.5059	Inf	0.420445	22.4941	53.5007
PF11_0014	Plasmodium falciparum Maurer's Cleft 2 transmembrane domain protein 11.1	1710	PF3D7_1100800	Pfmc-2TM Maurer's cleft two transmembrane protein	4.602	1.758	ND	4.22482	2.52726	0.598194	110.314	26.6388	0.241483	1.30904	24.1959	18.4836	0.74287	22.0131	29.6325	4.43276	119.996	27.0703	110.527	1613.32	14.5965	1.52651	218.666	143.246	0.811533	89.8918	110.768
PF11_0015	hypothetical protein	600	PF3D7_1100900	exported protein family 1, pseudogene	4.69	1.425	ND	0	0	NA	0.246721	0.368028	1.49167	0	0	NA	0	0	NA	0	0	NA	0.248783	0.342572	1.37699	0	0	NA	0	0	NA
PF11_0016	hypothetical protein	150	PF3D7_1100900	exported protein family 1, pseudogene	5.174	2.072	ND	0	0	NA	0.246721	0.368028	1.49167	0	0	NA	0	0	NA	0	0	NA	0.248783	0.342572	1.37699	0	0	NA	0	0	NA
PF11_0529	rifin	4968	PF3D7_1101100	rifin	4.365	1.414	1.949	0.780276	1.12836	1.4461	14.4945	6.35209	0.438243	0.605407	1.50683	2.48895	1.07142	8.44959	7.88635	0.827653	2.18038	2.63442	14.5382	36.5029	2.51083	0.71229	1.44724	2.03182	1.17326	2.95569	2.5192
PF11_0020	rifin	2116	PF3D7_1101200	rifin	3.551	1.543	ND	0.394268	0.567668	1.4398	0	0.703171	Inf	0	0.336479	Inf	0.35714	0	0	0.411402	1.34354	3.26576	0	1.06318	Inf	0	0	NA	0.391088	0	0
PF11_0021	rifin	1955	PF3D7_1101300	rifin	3.374	1.588	2.685	5.78299	3.38086	0.584622	53.0333	28.767	0.542433	1.31033	3.95178	3.01587	0.71428	14.4505	20.2309	6.01022	34.5774	5.7531	53.1168	545.587	10.2715	1.5264	18.5364	12.1439	0.782177	5.59294	7.15048
PF11_0034	DnaJ protein, putative	5748	PF3D7_1102200	DnaJ protein, putative	4.463	1.568	ND	2.29478	4.21349	1.83612	5.11039	10.679	2.08966	0	7.18672	Inf	2.22861	7.73292	3.46984	2.35151	3.83017	1.62881	5.10998	6.63072	1.2976	0	0.603309	Inf	2.4346	1.07229	0.440437
PF11_0035	Plasmodium exported protein, unknown function	2793	PF3D7_1102300	Plasmodium exported protein, unknown function	2.769	1.436	0.214	111.233	104.47	0.939195	35.3558	150.024	4.24327	4.72514	41.9945	8.88746	1.1286	18.6266	16.5041	116.713	56.9409	0.487871	35.4077	48.6127	1.37294	5.49602	4.34878	0.791259	1.23198	4.25767	3.45596
PF11_0478	kinesin motor domain containing protein		PF3D7_1146700	kinesin-like protein, putative	1.641	0.062	1.675	27.9188	40.2801	1.44276	5.27678	16.2571	3.08088	7.96694	3.99568	0.501533	19.5831	6.00075	0.306425	29.4205	116.375	3.95557	5.28284	54.4273	10.3027	9.31077	9.39274	1.0088	21.383	15.0513	0.703888
PF11_0479	conserved Plasmodium protein, unknown function		PF3D7_1146800	conserved Plasmodium protein, unknown function	1.725	0.309	1.414	194.45	337.941	1.73793	44.6412	158.552	3.55168	22.0679	38.281	1.7347	34.1733	29.1954	0.854335	203.271	221.166	1.08803	44.7126	100.588	2.24965	25.7969	133.019	5.1564	37.319	96.7516	2.59256
PF11_0512	RESA-like protein with PHIST and DnaJ domains	1880354	PF3D7_1149500	ring-infected erythrocyte surface antigen 2, pseudogene	3.633	0.41	2.14	28.6117	607.878	21.2458	3.06863	360.174	117.373	2.00882	12.588	6.26639	0.35714	13.2419	37.0775	30.141	116.88	3.87776	3.07283	50.4407	16.4151	2.34107	5.40315	2.30798	0.391088	2.14845	5.49351
PF11_0513	DnaJ protein, putative	7532	PF3D7_1149600	DnaJ protein, putative	3.788	1.227	1.103	1496.92	1134.21	0.757696	645.495	1118.3	1.73246	24.5209	167.201	6.81871	66.4865	84.2531	1.26722	1560.13	1367.1	0.876276	646.787	1051.41	1.6256	28.5497	53.9713	1.89044	72.6309	21.9756	0.302565
PF11_0514	Plasmodium exported protein (PHISTa), unknown function	1441	PF3D7_1149700	Plasmodium exported protein (PHISTa), unknown function, fragment	4.402	1.373	2.407	2.31367	1.96518	0.849378	1.80112	0.736055	0.408665	0	0.292586	Inf	0	0.620259	Inf	2.41966	3.50003	1.4465	1.80418	1.75166	0.970891	0	0	NA	0	0.276911	Inf
PF11_0515	rifin	1695	PF3D7_1149800	rifin	4.812	1.404	2.214	3.48822	1.9582	0.561377	13.8013	14.95	1.08323	0.30399	2.00485	6.59513	0	2.86691	Inf	3.65871	10.6384	2.90769	13.8352	55.5572	4.01563	0.356031	4.02115	11.2944	0	1.63592	Inf
PF11_0516	stevor, putative	2046	PF3D7_1149900	stevor	4.95	1.532	2.435	1.5334	0.562076	0.366556	30.205	7.8993	0.261523	0.606693	15.4109	25.4015	0.740161	7.41564	10.019	1.59201	8.19609	5.14828	30.2624	72.516	2.39624	0.712176	40.5538	56.9435	0.809194	9.70144	11.989
PF11_0517	rifin	2485	PF3D7_1150000	rifin	5.036	1.66	2.556	1.1651	2.49093	2.13796	1.47406	1.43923	0.976368	0	0.672959	Inf	0	0.850065	Inf	1.20498	5.97137	4.95558	1.47947	3.18621	2.15361	0	0.611729	Inf	0	0.276911	Inf
PF11_0518	rifin, putative,truncated, pseudogene	1336	PF3D7_1150100	rifin, pseudogene	5.425	1.588	2.616	0	0.574648	Inf	0	0	NA	0	0.292586	Inf	0	0.90514	Inf	0	0.836842	Inf	0	0.339236	Inf	0	0	NA	0	0	NA
PF11_0519	rifin	2205	PF3D7_1150200	rifin	5.22	1.635	2.48	1.16628	3.07676	2.63809	7.90448	0.703171	0.0889586	0	0.658934	Inf	2.69469	1.57132	0.583116	1.2439	15.6569	12.5869	7.92511	4.29154	0.541511	0	0	NA	2.93843	0	0
PF11_0520	rifin	1887	PF3D7_1150300	rifin	5.226	1.706	ND	1.52395	104.852	68.8027	0.326873	63.2899	193.622	0	1.62448	Inf	0	8.5184	Inf	1.55793	490.968	315.141	0.327303	138.142	422.061	0	4.27861	Inf	0	3.00085	Inf
PF11_0521	erythrocyte membrane protein 1 (PfEMP1)	2783	PF3D7_1150400	erythrocyte membrane protein 1, PfEMP1	5.26	1.797	2.509	117.419	11072.9	94.3024	20.638	7490.47	362.946	1.91316	89.1976	46.6231	2.25178	46.3784	20.5963	122.078	27953.2	228.978	20.6971	15549.3	751.281	2.23891	192.086	85.7943	2.45928	116.437	47.3461
PFL0005w	erythrocyte membrane protein 1 (PfEMP1)		PF3D7_1200100	erythrocyte membrane protein 1, PfEMP1	4.777	1.709	2.521	743.074	509.351	0.685465	1204.29	1112.82	0.924049	1191.97	1859.98	1.56043	1914.57	2242.67	1.17137	775.041	161.363	0.208199	1206.68	563.603	0.467068	1388	507.675	0.365759	2091.19	599.288	0.286577
PFL0010c	rifin	1824	PF3D7_1200200	rifin	3.362	1.764	2.125	0.386009	3.36409	8.71506	6.83707	26.3555	3.8548	4.0215	9.52987	2.36973	10.9848	27.6732	2.51922	0.41625	1.59689	3.83638	6.85665	7.44228	1.08541	4.6818	1.95375	0.417308	11.991	2.65711	0.221591
PFL0015c	rifin	2391	PF3D7_1200300	rifin	4.658	1.567	2.788	3.47051	1.12276	0.323516	0.326873	0.349217	1.06836	0	1.03931	Inf	0.383021	0.284881	0.743773	3.62949	3.43695	0.946952	0.327303	1.02438	3.12976	0	0	NA	0.418106	0.26117	0.624651
PFL0020w	erythrocyte membrane protein 1 (PfEMP1)	1442	PF3D7_1200400	erythrocyte membrane protein 1, PfEMP1	4.852	1.578	2.48	174.446	116.021	0.665083	22.1063	52.7004	2.38395	85.575	127.743	1.49276	159.314	245.387	1.54028	182.11	95.1012	0.52222	22.1555	44.6992	2.01752	99.7416	32.635	0.327196	174.007	55.161	0.317004
PFL0030c	erythrocyte membrane protein 1 (PfEMP1)	4848	PF3D7_1200600	erythrocyte membrane protein 1, PfEMP1	3.755	0.607	2.323	2878.35	12005.4	4.17094	990.482	16241.8	16.3979	215.893	1696.22	7.85673	284.478	751.818	2.6428	3003.46	13835	4.60634	992.464	13245.6	13.3461	251.355	1107.77	4.40718	310.69	433.422	1.39503
PFL0035c	acyl-CoA synthetase, PfACS7	4751	PF3D7_1200700	acyl-CoA synthetase	3.573	0.738	1.711	1429.88	2306.12	1.61281	235.355	674.995	2.86798	26.6424	65.4552	2.4568	63.0829	43.0102	0.681804	1492	3445.29	2.30918	235.818	599.064	2.54037	31.0425	40.2972	1.29813	68.9149	24.4265	0.354444
PFL0933w	null	700105	PF3D7_1219200	rifin, pseudogene	4.175	1.705	ND	21.0592	10.6739	0.506855	18.4179	13.9066	0.755062	21.4429	3.59946	0.167863	14.1419	2.42138	0.17122	21.9642	17.061	0.776765	18.4528	18.3812	0.99612	25.0353	10.8316	0.432651	15.4521	9.13987	0.591497
PFL0935c	erythrocyte membrane protein 1 (PfEMP1)	1503	PF3D7_1219300	erythrocyte membrane protein 1, PfEMP1	4.781	1.725	2.912	488.679	171.898	0.351761	52.1507	107.998	2.07089	5.1328	4.37605	0.852566	12.333	9.65772	0.783077	509.888	227.477	0.446131	52.2661	101.514	1.94225	6.00456	6.68343	1.11306	13.472	4.00812	0.297515
PFL0940c	erythrocyte membrane protein 1(PfEMP-1) pseudogene	2313	PF3D7_1219400	erythrocyte membrane protein 1 (PfEMP1), pseudogene	4.806	1.807	2.88	1282.08	195.442	0.152441	322.97	255.409	0.790814	17.1385	47.5067	2.77193	10.5052	22.9779	2.18729	1339.63	286.592	0.213933	323.465	381.859	1.18053	19.902	27.9825	1.40602	11.4755	9.14762	0.797143
PFL0945w	erythrocyte membrane protein 1 (PfEMP1) pseudogene	4037	PF3D7_1219500	erythrocyte membrane protein 1 (PfEMP1), exon 2, pseudogene	3.841	1.292	2.112	3.10459	0.84242	0.271347	0	0.353954	Inf	3.22221	7.40373	2.29772	2.24907	6.45106	2.86832	3.32031	0.810396	0.244073	0	0.339236	Inf	3.76542	1.10982	0.294739	2.45694	2.91828	1.18777
PFL1085w	transcription factor with AP2 domain	75150	PF3D7_1222600	AP2 domain transcription factor AP2-G	4.872	1.736	2.499	36.5218	134.948	3.69499	25.1812	135.74	5.39053	7.14805	82.657	11.5636	16.1482	202.331	12.5296	37.9672	76.5431	2.01603	25.2416	86.3386	3.42049	8.34507	19.4807	2.3344	17.6354	22.1895	1.25824
PFL1947c	VAR pseudogene, erythrocyte membrane protein 1 (PfEMP1) pseudogene	774102	PF3D7_1240200	erythrocyte membrane protein 1 (PfEMP1), pseudogene	4.039	1.292	2.233	72.6564	18.013	0.247921	9.21197	14.6711	1.59261	1.4047	1.65435	1.17772	0.766042	1.9667	2.56735	75.7566	221.323	2.9215	9.23432	157.442	17.0497	1.62867	2.18596	1.34218	0.836211	2.13271	2.55044
PFL1950w	erythrocyte membrane protein 1 (PfEMP1)	2988	PF3D7_1240300	erythrocyte membrane protein 1, PfEMP1	4.742	1.636	2.691	449.072	593.198	1.32094	431.002	599.962	1.39202	816.425	710.122	0.869794	828.032	863.908	1.04333	467.784	733.572	1.56818	431.932	526.892	1.21985	950.749	429.751	0.452013	904.474	448.207	0.495545
PFL1955w	erythrocyte membrane protein 1 (PfEMP1)	1425	PF3D7_1240400	erythrocyte membrane protein 1, PfEMP1	4.85	1.685	2.573	1563.87	611.977	0.391323	190.192	345.228	1.81515	182.592	165.75	0.90776	295.578	224.197	0.758504	1628.06	3393.34	2.08429	190.612	1940.28	10.1792	212.622	377.612	1.77598	322.852	506.029	1.56737
PFL1960w	erythrocyte membrane protein 1 (PfEMP1)	7084	PF3D7_1240600	erythrocyte membrane protein 1, PfEMP1	4.753	1.621	2.737	6437.41	2760.82	0.428872	1135.73	2029.37	1.78685	152.622	182.972	1.19886	163.889	91.3146	0.557174	6713.08	48423.7	7.21334	1137.86	35076.5	30.8268	177.713	1858.31	10.4568	179.023	755.031	4.21749
PFL1965w	rifin pseudogene	1318	PF3D7_1240700	rifin, pseudogene	5.145	1.591	2.764	0.772017	1.42266	1.84278	0.367042	0.368028	1.00269	0.39836	0	0	2.66339	0.620259	0.232883	0.832501	7.13998	8.57655	0.365264	6.01107	16.4568	0.458303	1.20662	2.6328	2.90674	1.33733	0.46008
PFL1970w	erythrocyte membrane protein 1 (PfEMP1)	5777	PF3D7_1240900	erythrocyte membrane protein 1, PfEMP1	4.772	1.416	2.496	4957.92	536.154	0.108141	1043.43	471.016	0.451412	570.201	429.094	0.752531	988.016	535.152	0.541643	5156.45	1794.56	0.348022	1045.85	1612.67	1.54198	664.61	119.561	0.179896	1079.23	123.986	0.114884
PFL2520w	reticulocyte-binding protein 3 homologue	392642	PF3D7_1252400	reticulocyte binding protein homologue 3, pseudogene	2.753	0.079	-0.057	11.9319	22.14	1.85553	4.82958	7.84775	1.62493	20.823	10.1913	0.489423	1216.16	60.9548	0.0501208	12.3296	33.587	2.72409	4.83905	11.0199	2.27728	24.2732	16.9903	0.699959	1328.25	57.1719	0.0430429
PFL2580w	rifin, pseudogene	43885	PF3D7_1253600	rifin, pseudogene	5.338	1.777	2.389	5.42771	12.6223	2.32553	3.06863	8.12618	2.64815	0.70235	1.33189	1.89634	0	3.15672	Inf	5.77404	58.5747	10.1445	3.07283	25.2548	8.21872	0.814334	1.39042	1.70744	0	1.34326	Inf
PFL2585c	rifin	873	PF3D7_1253700	rifin	5.155	1.718	2.334	1.54285	1.12415	0.728623	5.80412	1.04765	0.180501	0	0	NA	0	0	NA	1.62608	6.71517	4.12967	5.80514	3.22835	0.55612	0	0.603309	Inf	0	0	NA
PFL2590w	Plasmodium exported protein (PHISTa), unknown function	4387	PF3D7_1253800	Plasmodium exported protein (PHISTa), unknown function	2.623	1.225	ND	0.37656	0.280344	0.744486	0.246721	0.353954	1.43463	0	0	NA	0	0	NA	0.382176	1.92194	5.02894	0.248783	0.685144	2.75398	0	0	NA	0	0	NA
PFL2595w	Plasmodium exported protein (PHISTa), unknown function	1804	PF3D7_1253900	Plasmodium exported protein (PHISTa), unknown function, pseudogene	4.684	1.794	ND	0	0	NA	0	0	NA	0	0.366347	Inf	0	0.284881	Inf	0	0	NA	0	0.339236	Inf	0	0	NA	0	0	NA
PFL2605w	rifin	1938	PF3D7_1254000	rifin	4.919	1.365	2.594	1.12968	0.84242	0.745715	0.573594	0.703171	1.2259	0	0	NA	0	1.13495	Inf	1.14653	4.15776	3.62639	0.576086	1.70619	2.96169	0	0.297445	Inf	0	0.78351	Inf
PFL2610w	stevor	2038	PF3D7_1254100	stevor	5.288	1.637	2.506	8.13327	6.72818	0.827241	7.41085	9.30077	1.25502	0	4.40592	Inf	0.383021	6.18428	16.146	8.52725	24.0645	2.82207	7.43014	13.0098	1.75095	0	3.34418	Inf	0.418106	1.60443	3.83739
PFL2615w	rifin	2116	PF3D7_1254200	rifin	5.382	1.558	2.381	0	1.69043	Inf	7.12396	4.6106	0.647197	0	0.292586	Inf	1.1286	2.42596	2.14953	0	1.08765	Inf	7.1434	11.96	1.67427	0	0	NA	1.23198	0.544014	0.441578
PFL2620w	stevor	2449	PF3D7_1254300	stevor	5.187	1.574	ND	0	0.555096	Inf	0.573594	1.81199	3.15901	0	2.02069	Inf	0	2.97741	Inf	0	1.36744	Inf	0.576086	1.78713	3.10219	0	0.305864	Inf	0	0	NA
PFL2625w	rifin	2117	PF3D7_1254400	rifin	4.953	1.501	2.514	1.92766	1.12415	0.583168	3.27518	2.14714	0.655577	0	0	NA	0.35714	0.670756	1.87813	2.00341	4.61157	2.30186	3.28365	5.62302	1.71243	0	0	NA	0.391088	0.267103	0.682975
PFL2630w	rifin	2433	PF3D7_1254500	rifin	5.172	1.702	2.18	1.14858	0	0	0.693915	0	0	0	0	NA	0.35714	0.335378	0.939066	1.21468	10.3799	8.54544	0.692567	5.19617	7.50277	0	0.305864	Inf	0.391088	0	0
PFL2635w	stevor	2323	PF3D7_1254600	stevor	5.026	1.506	2.437	2.68197	1.3989	0.521595	25.0084	5.31837	0.212664	0.302703	2.95637	9.76657	0	3.49668	Inf	2.80668	10.908	3.88644	25.0581	23.3967	0.933698	0.356145	2.59704	7.2921	0	0.553821	Inf
PFL2640c	rifin	2149	PF3D7_1254700	rifin	5.028	1.694	2.284	0.762569	0.280344	0.367631	26.8493	10.7074	0.398796	0	3.2648	Inf	1.86605	5.22864	2.80198	0.798426	1.62079	2.02998	26.9054	61.3442	2.27999	0	1.40726	Inf	2.03883	0.276911	0.135818
PFL2645c	rifin	2431	PF3D7_1254800	rifin	5.183	1.747	2.341	0	0.287324	Inf	13.7893	1.43923	0.104373	0	0.732695	Inf	0	2.99115	Inf	0	1.87414	Inf	13.801	5.39019	0.390566	0	0	NA	0	0	NA
PFL2655w	rifin	4860	PF3D7_1255000	rifin	4.929	1.439	2.472	0.394268	0	0	0.613763	0.349217	0.568977	0	0	NA	0	0	NA	0.411402	0.831748	2.02174	0.614047	0	0	0	0	NA	0	0	NA
PFL2660w	rifin	2418	PF3D7_1255100	rifin	4.406	1.57	2.144	0	0.280344	Inf	1.88127	0.353954	0.188146	0	0.702827	Inf	0.768751	2.09058	2.71945	0	2.19664	Inf	1.8827	1.40242	0.744898	0	0	NA	0.83855	0.830732	0.990677
PFL2665c	erythrocyte membrane protein 1 (PfEMP1)	1854	PF3D7_1255200	erythrocyte membrane protein 1, PfEMP1	4.688	1.661	2.394	220.383	35.358	0.160439	28.8574	17.4885	0.606034	51.4282	14.752	0.286846	68.0429	20.6074	0.302858	228.896	61.0168	0.26657	28.9152	40.3121	1.39415	59.8495	15.0449	0.251379	74.3243	17.6077	0.236904
MAL13P1.1	erythrocyte membrane protein 1 (PfEMP1)		PF3D7_1300100	erythrocyte membrane protein 1, PfEMP1	3.532	1.185	2.183	252.289	108.915	0.431706	38.298	81.2424	2.12132	107.226	272.701	2.54323	190.765	416.411	2.18285	262.8	47.9036	0.182282	38.3483	41.5418	1.08328	124.886	79.6893	0.638096	208.328	125.24	0.601166
MAL13P1.2	rifin	1818	PF3D7_1300200	rifin	4.327	1.476	1.891	0.780276	3.96249	5.07832	10.68	26.1378	2.44737	3.90625	6.57168	1.68235	5.63487	14.7118	2.61085	0.827653	9.48766	11.4633	10.698	74.7066	6.98325	4.53031	5.49365	1.21264	6.15287	16.2412	2.63962
PF13_0003	erythrocyte membrane protein 1 (PfEMP1)	2078	PF3D7_1300300	erythrocyte membrane protein 1, PfEMP1	5.259	1.774	2.675	187.406	536.14	2.86084	27.5097	651.694	23.6896	3.11082	9.92426	3.19024	2.98923	9.33642	3.12335	195.566	47407.7	242.413	27.5681	28952.8	1050.23	3.61359	264.764	73.2689	3.26613	184.747	56.5645
PF13_0004	rifin	2841	PF3D7_1300400	rifin	5.295	1.618	ND	3.81284	5.63476	1.47784	0.734084	2.50569	3.41335	0.60798	0	0	0	1.47032	Inf	3.99213	737.795	184.812	0.730528	219.581	300.579	0.712062	6.27234	8.8087	0	4.3147	Inf
PF13_0005	rifin	1893	PF3D7_1300500	rifin	4.42	1.543	2.035	0	1.97216	Inf	2.20815	1.78371	0.807784	0.302703	1.50683	4.9779	0.768751	4.27758	5.56433	0	9.83818	Inf	2.21	9.10633	4.12051	0.356145	1.71313	4.8102	0.83855	2.97143	3.54354
PF13_0006	rifin	2210	PF3D7_1300600	rifin	4.142	1.414	2.099	1.94656	3.07815	1.58133	5.68988	1.40161	0.246333	0	0.336479	Inf	0	2.4673	Inf	2.07156	12.8956	6.22506	5.70448	8.85137	1.55165	0	0	NA	0	1.05655	Inf
MAL13P1.4	rifin	1850	PF3D7_1300700	rifin	5.002	1.727	2.366	0.762569	0.274752	0.360298	0	0.717244	Inf	0.39836	0.336479	0.844661	0	1.41525	Inf	0.798426	2.1702	2.71809	0	1.02104	Inf	0.458303	0	0	0	0.276911	Inf
MAL13P1.6	erythrocyte membrane protein 1-like	1675	PF3D7_1300800	erythrocyte membrane protein 1 (PfEMP1), pseudogene	5.286	1.877	ND	0	0	NA	0	0	NA	0.302703	0	0	0	0.284881	Inf	0	0.5306	Inf	0	0	NA	0.356145	0	0	0	0	NA
MAL13P1.7	stevor	1343	PF3D7_1300900	stevor	5.418	1.614	2.337	0.770828	0.280344	0.363692	42.2452	9.62184	0.227762	0	2.35717	Inf	0	4.21335	Inf	0.793579	3.56918	4.49757	42.334	73.8641	1.74479	0	1.1498	Inf	0	0.26117	Inf
MAL13P1.8	RIF pseudogene	2001	PF3D7_1301000	rifin, pseudogene	4.97	1.598	ND	0	0	NA	0	0	NA	0	0	NA	0	0.335378	Inf	0	0	NA	0	0.339236	Inf	0	0	NA	0	0	NA
PF13_0010	glycophorin binding protein family, Gbph	6283	PF3D7_1301200	GBPH2 protein	4.58	1.314	2.033	32.8306	13.7507	0.418837	4.70318	9.58896	2.03882	0.910683	3.32272	3.6486	7.82406	13.3615	1.70775	34.3791	47.0141	1.36752	4.70675	20.9899	4.45953	1.06821	1.71313	1.60374	8.54876	2.40369	0.281174
MAL13P1.58	Plasmodium exported protein (PHISTa-like), unknown function	4375	PF3D7_1301300	Plasmodium exported protein (PHISTa-like), unknown function, pseudogene	3.551	0.605	1.411	49.417	18.8024	0.380485	10.0139	34.3158	3.42684	3.43311	10.5368	3.06918	3.01782	8.56467	2.83803	51.6114	45.023	0.872346	10.0143	28.8578	2.88166	4.01907	2.89449	0.720189	3.29549	1.87154	0.567909
MAL13_tRNA_T	tRNA threonine		PF3D7_1355400	tRNA Threonine	1.875	-0.465	ND	1.51569	1.12415	0.741677	0.573594	1.08527	1.89205	1.49907	2.06459	1.37724	0.740161	0.955637	1.29112	1.56278	0.277249	0.177408	0.576086	0.720611	1.25087	1.73094	1.1014	0.636302	0.809194	1.07616	1.32992
PF13_0355	conserved Plasmodium protein, unknown function	2617881	PF3D7_1367800	secreted ookinete protein, putative	3.407	0.252	-0.145	6.17257	3.61929	0.586351	3.92911	3.15243	0.802325	1.40213	4.668	3.32922	1.87147	10.2921	5.49946	6.54324	11.7525	1.79613	3.93566	5.18616	1.31773	1.6289	5.08257	3.12025	2.04351	4.32838	2.11811
MAL13P1.342	conserved Plasmodium protein, unknown function		PF3D7_1367900	conserved Plasmodium protein, unknown function	1.799	0.112	-0.123	3.48703	6.45763	1.8519	0.613763	2.87845	4.68984	6.01073	12.6453	2.10379	8.68399	22.5466	2.59634	3.61979	2.40474	0.664332	0.614047	2.43013	3.95757	6.97354	8.4099	1.20597	9.48005	15.89	1.67615
MAL13P1.356	erythrocyte membrane protein 1 (PfEMP1)	155886	PF3D7_1373500	erythrocyte membrane protein 1, PfEMP1	4.551	1.67	2.632	566.258	135.747	0.239726	111.154	85.6159	0.770243	236.07	206.681	0.875505	527.41	310.672	0.589052	591.231	51.3969	0.086932	111.361	49.9241	0.448309	275.013	89.0757	0.323896	576.046	147.091	0.255345
PF14_0001	erythrocyte membrane protein 1 (PfEMP1), truncated, pseudogene		PF3D7_1400100	erythrocyte membrane protein 1 (PfEMP1), pseudogene	2.821	0.879	0.963	8.81556	3.92617	0.445367	41.0788	2.51043	0.0611124	172.703	2.59002	0.014997	199.071	6.93793	0.0348515	9.1747	20.2685	2.20917	41.1474	12.9877	0.315638	201.022	2.3964	0.0119211	217.404	3.50358	0.0161155
PF14_0002	rifin	1865	PF3D7_1400200	rifin	3.864	1.194	1	1.14858	0.549505	0.478422	54.6516	1.45804	0.0266788	12.7774	1.06917	0.0836767	18.6401	2.86233	0.153558	1.21468	0.5067	0.417148	54.7812	0	0	14.9099	0	0	20.366	0	0
PF14_0004	rifin	5986	PF3D7_1400400	rifin	4.881	1.72	2.501	2.31367	2.79642	1.20865	9.69933	2.54331	0.262215	2.01011	0.366347	0.182253	8.71529	6.53832	0.750212	2.41966	22.0633	9.11834	9.71607	8.55761	0.880769	2.34096	1.10982	0.474088	9.51175	1.63204	0.171582
PF14_0005	rifin	2106	PF3D7_1400500	rifin	4.946	1.653	2.359	0	0.280344	Inf	5.56367	1.76963	0.31807	0	0.672959	Inf	0	2.70169	Inf	0	2.72724	Inf	5.56958	22.8113	4.09569	0	0	NA	0	0	NA
PF14_0006	rifin	2089	PF3D7_1400600	rifin	5.172	1.735	2.668	0	0.562076	Inf	29.2799	13.4869	0.460621	0.30399	2.60587	8.57222	0	2.92692	Inf	0	1.89549	Inf	29.3009	100.537	3.43118	0.356031	1.75311	4.92403	0	0.267103	Inf
PF14_0007	stevor	2105	PF3D7_1400700	stevor	5.198	1.598	2.381	0	1.11717	Inf	7.08398	1.06646	0.150546	0.39836	2.07861	5.21792	0.35714	4.65888	13.045	0	1.0612	Inf	7.10284	6.9833	0.98317	0.458303	2.2512	4.91203	0.391088	0.820925	2.09908
PF14_0008	rifin	2001	PF3D7_1400800	rifin	5.195	1.623	2.39	0.780276	0	0	0.246721	0	0	0	0	NA	0	0.335378	Inf	0.827653	3.29448	3.98051	0.248783	1.8226	7.32605	0	0	NA	0	0.267103	Inf
PF14_0009	Plasmodium exported protein (PHISTa), unknown function	1655	PF3D7_1400900	Plasmodium exported protein (PHISTa), unknown function, pseudogene	4.917	1.819	ND	0	0	NA	0	0	NA	0	0	NA	0	0.335378	Inf	0	0	NA	0	0	NA	0	0	NA	0	0	NA
PF14_0010	Glycophorin binding protein family, Gbph	3685	PF3D7_1401000	GBPH protein	4.217	1.525	2.336	0.770828	4.173	5.41365	2.24813	8.19209	3.64396	0.909396	39.3332	43.2519	1.48032	39.0684	26.3918	0.793579	6.55996	8.2663	2.25056	2.54655	1.13152	1.06832	1.63947	1.53462	1.61839	1.07229	0.662565
PF14_0013	DnaJ protein, putative	5516	PF3D7_1401100	DnaJ protein, putative	2.772	0.67	1.237	521.626	833.423	1.59774	544.91	655.106	1.20223	12.666	106.93	8.44223	33.0188	75.4639	2.28548	545.031	595.991	1.0935	545.743	458.66	0.840431	14.758	33.4292	2.26515	36.06	18.5172	0.513511
PF14_0722	cysteine repeat modular protein 4	3043845	PF3D7_1475400	cysteine repeat modular protein 4	4.221	0.44	0.51	33.5046	136.291	4.06782	31.9256	73.7371	2.30965	89.4887	180.803	2.0204	101.408	176.614	1.74162	35.0314	90.7423	2.59031	31.9933	58.3708	1.82447	104.416	140.394	1.34456	110.749	126.779	1.14475
PF14_0723	LCCL domain-containing protein CCP1	1878	PF3D7_1475500	LCCL domain-containing protein	3.945	0.145	0.374	171.672	255.783	1.48995	28.1445	69.7126	2.47696	17.4214	16.8964	0.969868	128.487	32.0988	0.249822	179.427	78.5186	0.437607	28.1856	32.8235	1.16455	20.3535	14.7138	0.722913	140.336	38.7771	0.276316
PF14_0735	hypothetical protein	35679	PF3D7_1476500	probable protein, unknown function	2.874	1.145	1.199	72.1865	330.535	4.5789	27.1883	139.072	5.11512	18.9769	79.4599	4.18719	29.5364	83.348	2.82187	75.1826	119.764	1.59298	27.2644	52.106	1.91114	22.0879	106.852	4.83755	32.2666	86.1346	2.66947
PF14_0736	Plasmodium exported protein, unknown function	3419	PF3D7_1476600	Plasmodium exported protein, unknown function	3.932	1.515	2.122	131.421	681.976	5.18923	68.7155	380.778	5.54137	22.8437	194.384	8.5093	21.317	139.163	6.52829	137.348	420.478	3.0614	68.8399	464.91	6.7535	26.6643	1338.51	50.1984	23.2844	876.271	37.6334
PF14_0740	Plasmodium exported protein (hyp17), unknown function	13640	PF3D7_1477000	Plasmodium exported protein (hyp17), unknown function, pseudogene	4.224	1.672	2.026	353.045	128.629	0.364342	50.5633	307.234	6.07622	3.01516	18.1661	6.02493	2.60351	20.4418	7.85164	368.663	6926.95	18.7894	50.673	7213.87	142.361	3.51144	31.4326	8.9515	2.84569	19.6406	6.90187
PF14_0741	hypothetical protein	130	PF3D7_1477000	Plasmodium exported protein (hyp17), unknown function, pseudogene	4.36	1.646	2.3	353.045	128.629	0.364342	50.5633	307.234	6.07622	3.01516	18.1661	6.02493	2.60351	20.4418	7.85164	368.663	6926.95	18.7894	50.673	7213.87	142.361	3.51144	31.4326	8.9515	2.84569	19.6406	6.90187
PF14_0742	Plasmodium exported protein (hyp6), unknown function	1280	PF3D7_1477100	Plasmodium exported protein (hyp6), unknown function	4.189	1.556	2.296	3.0845	1.12415	0.364452	9.7734	1.08527	0.111043	0.30399	0.629066	2.06936	0	4.10321	Inf	3.21324	31.6099	9.8374	9.77876	425.516	43.5143	0.356031	52.8691	148.496	0	24.6015	Inf
PF14_0743	Plasmodium exported protein (hyp15), unknown function	2224	PF3D7_1477200	Plasmodium exported protein (hyp15), unknown function	4.624	1.698	1.95	6.17138	1.96098	0.317754	26.8769	8.88119	0.330439	0	5.09472	Inf	0.383021	3.92847	10.2565	6.50432	69.3802	10.6668	26.9169	1055.56	39.2156	0	107.505	Inf	0.418106	46.7404	111.791
PF14_0744	Plasmodium exported protein, unknown function	3166	PF3D7_1477300	Plasmodium exported protein (PHIST), unknown function	4.928	1.516	2.292	40.3925	453.803	11.2348	48.4688	257.661	5.316	13.5597	126.87	9.35642	14.3312	102.645	7.16233	42.2027	100.816	2.38886	48.5714	69.4107	1.42904	15.7767	66.5693	4.21947	15.6482	49.6773	3.17462
PF14_0745	hypothetical protein	3029	PF3D7_1477400	Plasmodium exported protein (PHIST), unknown function	4.639	1.529	2.276	33.7926	198.748	5.88142	13.7888	90.9201	6.59379	3.22221	58.8604	18.2671	5.3009	67.8553	12.8007	35.2675	106.234	3.01224	13.8088	52.1569	3.77709	3.76542	29.6942	7.88603	5.78646	24.1713	4.17721
PF14_0747	surface -associated intersprsed gene 14.1 (SURFIN 14.1)	8933	PF3D7_1477600	surface-associated interspersed protein 14.1 (SURFIN 14.1)	3.387	1.219	1.417	45.4613	56.9274	1.25222	16.5707	60.0904	3.62631	5.63196	44.056	7.82249	5.27231	34.4003	6.52471	47.3465	33.4079	0.705604	16.5923	19.2504	1.1602	6.56457	8.37834	1.2763	5.7571	2.97918	0.517479
PF14_0748	Plasmodium exported protein (PHISTa), unknown function	3103	PF3D7_1477700	Plasmodium exported protein (PHISTa), unknown function	3.016	1.305	1.536	54.9261	743.148	13.5299	13.1411	222.075	16.8993	18.0123	199.264	11.0626	17.5972	189.03	10.742	57.5753	302.626	5.25618	13.17	100.523	7.63277	21.016	59.2516	2.81935	19.2221	53.7687	2.79724
PF14_0751	acyl-CoA synthetase, PfACS1b	5112	PF3D7_1477900	acyl-CoA synthetase, pseudogene	2.708	1.479	2.002	4.23189	37.5504	8.87319	3.59598	47.4069	13.1833	0.39836	30.0946	75.5462	1.14906	25.4272	22.1287	4.38899	18.5384	4.22384	3.59514	20.155	5.60619	0.458303	7.22854	15.7724	1.25432	5.09433	4.06144
PF14_0752	Plasmodium exported protein (PHISTa), unknown function	2007	PF3D7_1478000	Plasmodium exported protein (PHISTa), unknown function	3.185	1.348	1.78	157.666	57.8131	0.36668	12.7617	37.1852	2.91382	0.30399	5.2977	17.4272	1.15448	10.5815	9.16561	164.705	1182	7.1765	12.7757	333.129	26.0753	0.356031	5.67745	15.9465	1.25899	9.09858	7.22686
PF14_0754	hypothetical protein	5302	PF3D7_1478200	Plasmodium exported protein, unknown function, pseudogene	3.018	0.962	1.164	0.386009	1.67786	4.34669	0	0.736055	Inf	0	0	NA	0.71428	0	0	0.41625	1.36489	3.27902	0	0.685144	Inf	0	0	NA	0.782177	0.26117	0.333901
PF14_0755	hypothetical protein	657	PF3D7_1478300	Plasmodium exported protein, unknown function, pseudogene	5.074	1.69	1.72	0	0	NA	0	0	NA	0	0	NA	0	0.335378	Inf	0	0.25335	Inf	0	0	NA	0	0	NA	0	0	NA
PF14_0756	Conserved P. falciparum protein	1712	PF3D7_1478400	Plasmodium exported protein, unknown function, pseudogene	4.003	1.362	2.045	1.92059	5.33625	2.77844	3.31535	3.52993	1.06472	0	2.64976	Inf	0	6.7727	Inf	2.04718	7.6476	3.73568	3.32162	5.90344	1.77728	0	2.50866	Inf	0	1.62611	Inf
PF14_0757	Plasmodium exported protein (PHISTa), unknown function	4040	PF3D7_1478500	Plasmodium exported protein (PHISTa), unknown function, pseudogene	3.218	0.887	1.138	0	0.829849	Inf	0	0	NA	0	0.732695	Inf	0	1.29101	Inf	0	1.64978	Inf	0	1.02104	Inf	0	0	NA	0	0	NA
PF14_0758	Plasmodium exported protein (hyp17), unknown function	3050	PF3D7_1478600	EMP1-trafficking protein	2.174	0.674	0.885	3340.26	756.403	0.226451	1751.5	4692.39	2.67907	166.845	688.754	4.1281	124.978	388.864	3.11145	3485.93	1454.42	0.417227	1755	4049.7	2.30752	194.299	307.025	1.58017	136.516	140.551	1.02956
PF14_0759	conserved Plasmodium protein, unknown function, pseudogene	2610	PF3D7_1478700	Plasmodium exported protein, unknown function, pseudogene	4.825	1.659	1.878	0.753121	8.70732	11.5617	3.18895	28.6483	8.9836	0.909396	22.9658	25.2539	0	24.3342	Inf	0.764352	24.3374	31.8405	3.18931	63.0846	19.78	1.06832	31.8879	29.8486	0	18.5056	Inf
PF14_0760	Plasmodium exported protein, unknown function	3309	PF3D7_1478800	Plasmodium exported protein, unknown function	2.018	0.482	1.203	15.4957	15.6977	1.01303	10.9145	43.3706	3.97367	0.909396	6.39611	7.03335	2.63209	42.3004	16.071	16.2609	22.976	1.41296	10.9151	33.1139	3.03377	1.06832	2.87977	2.6956	2.87504	4.2969	1.49455
PF14_0761	acyl-CoA synthetase, PfACS1a	10463	PF3D7_1479000	acyl-CoA synthetase	3.634	1.705	2.176	6.9245	3.39343	0.490062	0.940636	3.19952	3.40145	1.00505	0.921652	0.917018	3.67493	8.90921	2.42432	7.26867	7.60235	1.04591	0.94135	4.12965	4.38694	1.17048	0.249045	0.212772	4.01895	0.544014	0.135362
PF14_0763	Plasmodium exported protein (PHISTa), unknown function		PF3D7_1479200	Plasmodium exported protein (PHISTa), unknown function	1.918	0.974	ND	0	0	NA	0	0.368028	Inf	0	0	NA	0	0	NA	0	1.11664	Inf	0	0.723947	Inf	0	0	NA	0	0	NA
PF14_0766	rifin	9582	PF3D7_1479400	rifin	4.83	1.423	2.184	1.13913	0.829849	0.728494	0.246721	0.717244	2.9071	0	0	NA	0.768751	0.565184	0.735198	1.1806	9.45005	8.00443	0.248783	3.19622	12.8474	0	0	NA	0.83855	0.276911	0.330226
PF14_0767	stevor, putative	2117	PF3D7_1479500	stevor	5.216	1.623	ND	1.5511	0	0	57.6289	3.53467	0.061335	1.40213	3.30688	2.35847	0	3.45534	Inf	1.62123	0.279796	0.172583	57.7309	12.8058	0.221819	1.6289	0.803955	0.493558	0	0.805184	Inf
PF14_0768	rifin	2405	PF3D7_1479600	rifin	5.057	1.533	2.337	0	0.562076	Inf	0.326873	0.353954	1.08285	0	0	NA	0	2.41681	Inf	0	1.11664	Inf	0.327303	0.342572	1.04665	0	0.554909	Inf	0	0	NA
PF14_0769	rifin	2382	PF3D7_1479700	rifin	4.876	1.585	2.289	1.56881	1.6597	1.05793	6.344	3.20886	0.50581	0	0	NA	0	1.8057	Inf	1.65046	12.7318	7.7141	6.35389	8.05649	1.26796	0	0.297445	Inf	0	0	NA
PF14_0770	rifin	1999	PF3D7_1479800	rifin	4.978	1.421	2.317	1.92885	0.274752	0.142443	22.014	2.52924	0.114892	0	0.366347	Inf	0	0.620259	Inf	2.04233	4.36332	2.13644	22.0454	24.0464	1.09077	0	1.15822	Inf	0	0.538081	Inf
PF14_0771	stevor, putative	2088	PF3D7_1479900	stevor	5.119	1.684	2.458	0	0	NA	3.39569	0	0	0	0.336479	Inf	0	0.850065	Inf	0	0.279796	Inf	3.39754	1.44456	0.425178	0	0	NA	0	0	NA
PF14_0772	rifin	2148	PF3D7_1480000	rifin	5.013	1.8	2.578	0	0	NA	5.23679	1.0712	0.204552	0	0.336479	Inf	0	0.335378	Inf	0	1.0612	Inf	5.24228	1.78713	0.340907	0	0.297445	Inf	0	0	NA
PF14_0773	erythrocyte membrane protein 1 (PfEMP1), truncated, pseudogene	3950	PF3D7_1480100	erythrocyte membrane protein 1 (PfEMP1), pseudogene	4.543	1.486	2.264	17.8708	1.94004	0.108559	1.47425	1.05239	0.713848	0	0	NA	0	0	NA	18.7634	11.0734	0.590158	1.47688	9.26154	6.27103	0	0	NA	0	0	NA
PFC0002c	hypothetical protein, conserved in P. falciparum		N/A		4.563	0.865	ND	#N/A	#N/A	#N/A	#N/A	#N/A	#N/A	#N/A	#N/A	#N/A	#N/A	#N/A	#N/A	0	0	#N/A	#N/A	#N/A	#N/A	#N/A	#N/A	#N/A	#N/A	#N/A	#N/A
PFC1125w	hypothetical protein, conserved in P. falciparum	11937	N/A		3.925	0.343	2.965	#N/A	#N/A	#N/A	#N/A	#N/A	#N/A	#N/A	#N/A	#N/A	#N/A	#N/A	#N/A	0	0	#N/A	#N/A	#N/A	#N/A	#N/A	#N/A	#N/A	#N/A	#N/A	#N/A
PFD0650w	hypothetical protein	1444	N/A		5.658	2.146	2.225	#N/A	#N/A	#N/A	#N/A	#N/A	#N/A	#N/A	#N/A	#N/A	#N/A	#N/A	#N/A	0	0	#N/A	#N/A	#N/A	#N/A	#N/A	#N/A	#N/A	#N/A	#N/A	#N/A
PFD1004c	hypothetical protein, conserved	395	N/A		2.339	0.7	1.073	#N/A	#N/A	#N/A	#N/A	#N/A	#N/A	#N/A	#N/A	#N/A	#N/A	#N/A	#N/A	0	0	#N/A	#N/A	#N/A	#N/A	#N/A	#N/A	#N/A	#N/A	#N/A	#N/A
PFD1250w	hypothetical protein, conserved in P falciparum	8906	N/A		4.055	0.686	2.876	#N/A	#N/A	#N/A	#N/A	#N/A	#N/A	#N/A	#N/A	#N/A	#N/A	#N/A	#N/A	0	0	#N/A	#N/A	#N/A	#N/A	#N/A	#N/A	#N/A	#N/A	#N/A	#N/A
PFE1495w	null		N/A		1.703	-0.229	ND	#N/A	#N/A	#N/A	#N/A	#N/A	#N/A	#N/A	#N/A	#N/A	#N/A	#N/A	#N/A	0	0	#N/A	#N/A	#N/A	#N/A	#N/A	#N/A	#N/A	#N/A	#N/A	#N/A
MAL8P1.335	hypothetical protein, conserved in P. falciparum	940180	N/A		4.223	0.755	ND	#N/A	#N/A	#N/A	#N/A	#N/A	#N/A	#N/A	#N/A	#N/A	#N/A	#N/A	#N/A	0	0	#N/A	#N/A	#N/A	#N/A	#N/A	#N/A	#N/A	#N/A	#N/A	#N/A
MAL8P1.330	hypothetical protein, conserved in P.falciparum	2006	N/A		4.391	0.312	ND	#N/A	#N/A	#N/A	#N/A	#N/A	#N/A	#N/A	#N/A	#N/A	#N/A	#N/A	#N/A	0	0	#N/A	#N/A	#N/A	#N/A	#N/A	#N/A	#N/A	#N/A	#N/A	#N/A
PFI0002w	hypothetical proein conserved in P. falciparum		N/A		3.875	-0.261	ND	#N/A	#N/A	#N/A	#N/A	#N/A	#N/A	#N/A	#N/A	#N/A	#N/A	#N/A	#N/A	0	0	#N/A	#N/A	#N/A	#N/A	#N/A	#N/A	#N/A	#N/A	#N/A	#N/A
PF10_0354	hypothetical protein	1368786	N/A		3.548	1.56	1.753	#N/A	#N/A	#N/A	#N/A	#N/A	#N/A	#N/A	#N/A	#N/A	#N/A	#N/A	#N/A	0	0	#N/A	#N/A	#N/A	#N/A	#N/A	#N/A	#N/A	#N/A	#N/A	#N/A
PF10_0383	Plasmodium repeat_MYXSPDY protein	6275	N/A		3.012	-0.893	ND	#N/A	#N/A	#N/A	#N/A	#N/A	#N/A	#N/A	#N/A	#N/A	#N/A	#N/A	#N/A	0	0	#N/A	#N/A	#N/A	#N/A	#N/A	#N/A	#N/A	#N/A	#N/A	#N/A
PF11_0033	hypothetical protein	22522	N/A		3.227	-0.399	ND	#N/A	#N/A	#N/A	#N/A	#N/A	#N/A	#N/A	#N/A	#N/A	#N/A	#N/A	#N/A	0	0	#N/A	#N/A	#N/A	#N/A	#N/A	#N/A	#N/A	#N/A	#N/A	#N/A
