# Supplementary material for: A unique GCN5 histone acetyltransferase complex controls erythrocyte invasion and virulence in the malaria parasite Plasmodium falciparum
Source: PLoS Pathog. 2021 Aug 17;17(8):e1009351. doi: 10.1371/journal.ppat.1009351 (PMC8396726; doi:10.1371/journal.ppat.1009351)
Supplement: S8 Table — (XLSX) [file ppat.1009351.s020.xlsx]

## Sheet: gametocyte genes
S8A Table. 603 gametocyte specific genes were activated after BrD deletion in GCN5 or PHD domain deletion in PHD1 at asexual developmental stage.
Column A lists gene IDs of 603 gametocyte specific genes which are activated after domain deletions. These genes were found by comparing upragulated genes from domain deletion and the gametocyte transcriptome from RNAseq from López-Barragán MJ et al. (López-Barragán MJ, Lemieux J, Quiñones M, Williamson KC, Molina-Cruz A, Cui K, Barillas-Mury C, Zhao K, Su XZ. Directional gene expression and anti…
Gene.ID	Gene.Name.or.Symbol	Product.Description	PFam.Description	wt_R1	wt_R2	wt_R3	wt_ET1	wt_ET2	wt_ET3	wt_LT1	wt_LT2	wt_LT3	wt_S1	wt_S2	wt_S3	gcn5_R1	gcn5_R2	gcn5_R3	gcn5_ET1	gcn5_ET2	gcn5_ET3	gcn5_LT1	gcn5_LT2	gcn5_LT3	gcn5_S1	gcn5_S2	gcn5_S3	phd1_R1	phd1_R2	phd1_R3	phd1_ET1	phd1_ET2	phd1_ET3	phd1_LT1	phd1_LT2	phd1_LT3	phd1_S1	phd1_S2	phd1_S3
mal_mito_1AA4:A598	N/A	unspecified product	Cytochrome c oxidase subunit III	1.90082	4.4485	6.51501	9.83773	8.86188	17.548	9.08572	11.9228	29.3689	23.3548	23.0721	33.8683	18.123	11.0201	12.1586	11.4407	11.965	11.3939	11.7851	10.7505	24.4313	18.0887	115.795	52.6441	18.6496	12.7177	23.8622	8.27149	5.07586	6.77366	19.7706	17.3778	26.2626	40.5625	35.351	37.807
PF3D7_0104000	TRSP	thrombospondin-related sporozoite protein	Thrombospondin type 1 domain	2.5349	9.43826	8.41022	2.29184	1.90474	5.86483	14.7688	8.10899	10.8213	10.5282	7.44837	9.3236	9.13862	19.9836	18.2024	2.42934	5.33007	0.867344	1.01396	4.71913	8.41022	22.1544	8.25387	33.234	20.9873	34.6475	40.7881	3.94808	11.5111	12.4315	8.30783	9.55737	4.9643	13.9687	11.8446	17.3469
PF3D7_0105900	N/A	3'-5' exonuclease, putative	3'-5' exonuclease	1.2122	2.74735	0.864571	3.86761	2.94088	3.57402	3.49926	9.09438	22.3957	26.1261	27.5619	25.3123	4.42441	5.50127	7.17223	3.65113	2.91658	2.50912	6.66708	5.4947	7.20476	17.4042	39.8356	24.6932	8.99811	10.0517	13.9567	3.7323	3.56404	4.70926	11.7984	11.2526	11.0844	23.5919	36.9434	24.2549
PF3D7_0109500	N/A	N-acetyltransferase, GNAT family, putative	FR47-like protein	223.438	167.285	192.767	317.04	157.106	189.619	128.973	112.691	165.04	72.4851	127.005	159.147	169.459	102.791	163.388	175.691	167.397	161.018	121.749	103.93	114.354	188.652	203.69	230.5	152.597	103.352	150.451	109.794	137.92	174.866	188.734	107.463	210.658	266.397	203.046	266.03
PF3D7_0110200	ERV1	FAD-linked sulfhydryl oxidase ERV1, putative	Erv1 / Alr family	66.6446	61.7269	43.5025	103.403	91.2849	81.4444	64.6467	96.6983	76.4393	51.6684	74.3298	59.6087	89.0573	61.2493	38.0428	47.8883	49.3904	28.2923	125.765	103.233	75.6944	109.911	110.21	140.757	58.7697	47.4011	36.7208	47.8125	37.1649	53.9317	146.45	93.2875	71.9354	97.1256	131.379	82.5673
PF3D7_0202800	N/A	conserved Plasmodium protein, unknown function	N/A	6.92481	13.2252	17.4749	4.37809	2.7837	6.04871	14.5906	38.4807	32.0702	46.106	47.9152	50.2618	17.2221	30.7544	36.1698	8.34742	8.88077	7.22649	25.391	12.3435	19.6592	50.3481	82.5831	65.326	41.6874	96.2017	77.5893	17.9926	21.4089	23.5268	40.1848	37.699	28.9359	47.302	63.9415	83.1047
PF3D7_0202900	DHHC12	palmitoyltransferase DHHC12, putative	DHHC palmitoyltransferase	5.87697	12.7983	3.74703	0.77117	0.442439	2.36543	12.3691	26.3843	16.9463	17.5366	29.6342	15.3009	5.91202	17.0281	13.4858	1.80774	9.46246	4.42633	13.8529	25.1226	11.9905	30.4612	64.5961	47.3085	34.1386	49.9418	29.7425	8.76829	12.8415	13.5687	20.9608	32.4598	20.8812	22.0544	43.9726	30.099
PF3D7_0203800	N/A	conserved Plasmodium protein, unknown function	N/A	23.3497	22.3749	16.8965	12.6556	6.58528	6.61663	38.0099	37.3901	42.8744	20.5171	18.2929	20.2186	37.8899	48.6108	35.1503	12.6272	14.8809	10.2906	57.7033	47.0645	37.7223	37.2366	40.2434	45.0758	60.115	54.8078	64.0437	17.7508	23.054	26.8067	65.5328	73.5558	51.7306	45.4043	32.2418	32.257
PF3D7_0204200	N/A	conserved Plasmodium protein, unknown function	Preprotein translocase subunit Sec66	320.688	358.656	255.244	349.139	316.722	298.963	140.961	189.404	196.983	350.204	430.153	422.928	286.283	202.453	226.454	246.712	250.854	320.981	179.845	160.105	145.044	234.699	301.465	335.262	253.036	220.415	224.713	224.957	244.669	228.536	282.606	190.703	208.77	378.975	360.164	480.844
PF3D7_0204800	N/A	3'-5' exonuclease, putative	3'-5' exonuclease	1.80384	3.49483	3.01404	10.7451	8.87362	10.7982	6.73117	20.7107	22.0758	21.6339	21.6134	18.2731	8.57872	6.51642	12.0768	2.87869	8.39626	6.18995	17.2653	27.6091	26.7914	31.4678	52.6079	37.4763	9.96213	17.5514	10.5843	5.93186	6.00371	8.81022	35.794	33.513	42.0605	44.3319	52.1268	33.641
PF3D7_0205200	N/A	MORN repeat protein, putative	MORN repeat	5.28901	7.92152	5.92426	0.569677	2.18187	1.47954	9.92439	6.49849	6.7083	4.7059	7.979	8.17343	9.60185	11.0791	9.53127	5.52564	2.50469	1.97052	1.763	1.21869	3.70266	6.26645	9.81843	11.8363	21.9754	22.7447	29.5165	6.72271	8.54893	12.6317	6.40124	6.64744	6.35418	10.3606	15.0281	9.8526
PF3D7_0205800	PH1	PH domain-containing protein, putative	PH domain	25.9697	23.9781	36.1325	28.8534	20.2787	40.4106	140.099	199.499	260.094	272.01	333.099	267.942	58.4759	56.0709	60.9558	55.9717	39.6831	37.3755	126.139	117.226	133.69	406.255	254.806	496.941	107.263	118.771	141.54	63.5733	61.3286	85.8655	197.919	145.784	116.565	564.022	372.029	415.953
PF3D7_0210000	Sec61-gamma	secretory complex protein 61 gamma subunit	SecE/Sec61-gamma subunits of protein translocation complex	915.605	2338.8	1902.58	1126.06	736.499	1194.47	1615.24	1496.48	1836.3	1369.99	1240.49	1891.14	973.678	1164.26	1141.79	774.959	955.858	1103.26	482.645	1234.52	1171.82	1812.08	777.134	2748.65	1036.93	992.246	1266.93	685.651	701.501	1064.44	883.954	1089.54	1159.99	1702.97	1461.62	2086.83
PF3D7_0210700	SYN17	syntaxin, Qa-SNARE family	Syntaxin;SNARE domain	2.10218	1.06929	3.25286	1.60133	0.461921	1.58955	3.45572	4.69928	3.69707	27.0131	15.2434	19.9145	2.13765	2.04681	4.62648	0.886669	1.35471	2.09768	2.10218	2.49502	1.85878	2.40199	12.4719	6.35822	13.3909	20.3635	17.6638	8.26932	10.2893	14.3569	2.49392	2.04681	0.925297	9.31002	6.0962	5.45396
PF3D7_0213200	N/A	conserved protein, unknown function	N/A	5.73922	11.3602	6.02259	12.3754	25.7981	12.7458	16.6135	38.1264	39.6944	28.0496	49.1479	22.744	10.7068	22.4007	12.439	12.188	16.894	9.86514	19.6773	46.7031	44.1657	42.8378	97.818	46.7345	24.4831	54.1796	42.9129	12.3418	21.3686	23.5282	34.4146	64.962	34.6982	78.0032	85.6768	56.2313
PF3D7_0215900	DHHC11	palmitoyltransferase DHHC11, putative	DHHC palmitoyltransferase	10.0951	13.5284	13.9373	5.75528	3.12802	3.78103	10.4113	15.9683	24.3762	36.3315	24.9392	28.4083	15.6343	37.9892	19.62	4.05068	12.6856	9.0337	12.3384	11.5958	5.57491	20.1435	35.4509	29.7756	53.5438	107.121	66.2298	25.7115	20.2094	34.1722	20.6596	16.5868	12.6712	29.8738	32.9825	33.5537
PF3D7_0217000	N/A	conserved Plasmodium membrane protein, unknown function	N/A	2.86929	4.18368	2.47939	1.11108	0.407791	0.894709	4.51338	2.89347	8.87216	7.05873	4.61652	3.94335	9.02435	5.34965	5.81596	3.07404	1.76728	1.59128	5.21689	4.60205	5.25046	5.83318	6.93244	6.95885	11.5018	7.91449	15.6847	2.50977	3.46239	4.04993	8.86027	4.04486	3.0936	5.03024	4.97047	5.11482
PF3D7_0217300	AP2S	AP-2 complex subunit sigma, putative	Clathrin adaptor complex small chain	25.5698	16.5284	23.2665	27.0471	24.5109	39.1718	16.8731	32.7899	37.0243	147.568	135.518	126.664	30.5732	28.7423	51.3679	12.6452	21.9455	24.6311	6.88417	15.0258	11.1679	46.6329	90.137	67.0043	62.1641	92.2216	68.7594	33.5381	37.3543	59.2312	34.242	34.6599	23.6293	60.0648	54.4854	65.6831
PF3D7_0218100	N/A	conserved protein, unknown function	N/A	2.42554	3.63476	4.39017	1.34878	2.04895	0.630485	13.2812	20.0589	27.8516	37.1594	41.2052	54.3142	4.41535	13.1576	8.14719	2.04361	4.57108	3.05773	6.93012	10.5408	10.7315	22.5921	61.4684	22.3822	14.4886	34.7961	26.2825	3.89575	11.879	14.5086	9.46145	16.0359	9.20987	49.8641	33.7557	39.7505
PF3D7_0218200	N/A	SUZ domain-containing protein, putative	SUZ domain	18.8368	6.89442	16.858	56.1422	25.8948	22.1654	19.2446	20.5101	19.0025	21.1193	15.8933	18.4165	15.297	13.1527	16.4007	23.1749	17.6277	10.4578	23.7661	10.7018	24.5208	16.5012	37.9893	13.9178	18.8478	10.0973	10.4738	19.2608	12.8215	14.7057	35.325	28.4975	25.9236	26.7015	19.107	18.8722
PF3D7_0218300	N/A	rRNA methyltransferase, putative	SpoU rRNA Methylase family;RNA 2'-O ribose methyltransferase substrate binding	20.1154	21.636	14.4248	58.8177	44.0214	35.4223	41.6458	42.6268	57.3823	34.9086	43.6954	42.0453	20.7765	34.242	22.3176	23.8347	16.4388	18.1618	64.4515	53.4998	39.9687	62.9126	70.1358	62.3052	28.8634	33.391	32.38	22.2146	22.6143	20.8489	79.8255	87.5616	57.4846	94.517	67.3358	66.896
PF3D7_0307300	EB1	microtubule-associated protein RP/EB family, putative	EB1-like C-terminal motif	5.07591	6.54666	4.56364	1.49615	2.13305	1.1154	0.79662	0.389835	0.950349	4.45384	3.90503	5.75531	13.1959	9.56204	8.35452	4.70563	2.24521	3.07568	0.534306	0.422365	0.651948	1.74551	1.86642	2.23079	23.102	25.5342	20.3375	5.84566	5.85755	15.7514	1.49954	1.71626	1.22261	5.33305	1.74628	1.65613
PF3D7_0309100	N/A	conserved Plasmodium protein, unknown function	N/A	53.2423	25.0827	41.5073	24.8287	9.799	13.961	51.0469	34.8963	35.1211	22.117	19.2919	21.093	74.745	73.833	78.0122	24.2576	21.7012	17.3632	38.1437	15.3283	41.5073	29.1095	20.2979	22.6866	105.676	118.22	121.573	39.658	36.1724	40.3249	33.4573	32.7301	28.6576	35.6283	18.919	24.9597
PF3D7_0313300	N/A	YGGT family protein, putative	YGGT family	30.9767	33.3211	34.3394	34.9602	23.0546	20.5783	24.6889	34.4407	44.8919	47.4445	50.0061	53.8134	52.6885	50.3313	55.279	34.0479	29.6313	38.6969	61.9533	38.6524	35.4471	52.8666	90.1841	64.3073	129.254	143.503	149.443	45.4112	75.3715	93.9839	75.7848	54.0399	45.9797	74.9053	52.6288	83.9805
PF3D7_0315000	N/A	zinc finger protein, putative	SWIM zinc finger	7.09111	9.24497	9.2919	6.89235	7.24711	8.59383	11.0371	25.8795	25.5914	28.4309	26.1057	18.3106	9.6146	22.2437	15.435	7.2994	11.1287	12.5467	21.8643	24.6533	21.9023	45.1832	59.2946	47.9822	32.4621	40.1813	46.6128	6.94977	12.285	10.632	32.8028	52.1575	25.7251	40.4274	51.4703	52.2779
PF3D7_0316000	MA	microneme associated antigen	N/A	7.30985	6.92611	10.9309	2.45658	5.66903	4.87704	6.62674	8.01013	6.30182	58.0732	40.5335	57.312	11.2955	13.2577	23.6582	10.4284	7.62025	3.43256	6.87986	6.19705	9.02985	6.9603	19.3692	15.8504	31.8083	41.2522	44.1128	16.3507	17.1488	25.1036	13.1174	11.5133	13.2486	16.7762	13.855	21.4535
PF3D7_0318000	N/A	conserved Plasmodium protein, unknown function	N/A	3.67874	2.60401	6.52401	1.10617	2.88431	1.86361	0.716774	0.616637	0	0	0.637426	1.71089	9.46139	14.3729	12.1625	3.70542	5.02532	2.0638	0.525534	1.30201	0	0.553083	7.93185	1.24241	28.671	36.3816	28.8225	9.11498	8.92396	19.6753	2.36535	2.15594	1.65852	1.58804	1.43581	4.12759
PF3D7_0319800	N/A	conserved Plasmodium protein, unknown function	N/A	3.87101	5.41412	4.72285	1.00453	0.915596	1.87827	0.899224	0.609767	1.46078	4.24056	4.14708	3.60185	4.69774	7.04333	6.85923	2.43523	1.83314	1.99264	1.29034	1.35353	1.08989	1.00453	5.18838	2.58262	14.1628	35.0616	28.9234	4.01737	9.67652	8.58903	1.64421	2.14362	1.31908	3.04404	2.3569	5.4086
PF3D7_0321200	ALG7	UDP-N-acetylglucosamine--dolichyl-phosphate N-acetylglucosaminephosphotransferase, putative	Glycosyl transferase family 4	11.4014	15.2086	16.8172	31.4516	18.4616	24.7952	12.3545	25.3066	18.6999	23.0923	15.7907	14.3096	18.6745	28.4213	24.3925	12.9497	14.6413	10.4377	17.2859	17.7433	19.3763	13.8387	22.9061	18.2864	69.2504	118.679	68.7675	35.1883	31.2993	33.2092	34.4197	30.1757	20.3717	32.2083	24.624	25.389
PF3D7_0404000	N/A	conserved Plasmodium protein, unknown function	N/A	6.82576	2.15829	4.44194	2.54845	1.36248	2.84983	31.2089	17.9285	26.2239	546.218	294.332	591.288	15.3253	16.2873	14.5776	11.2214	6.37391	9.67182	6.82576	2.15829	4.44194	52.2432	58.5868	64.1213	8.14145	10.9563	4.85628	5.68978	0.831446	7.73938	18.3904	12.5287	5.20629	89.7709	66.2887	47.1501
PF3D7_0404400	P36	6-cysteine protein P36	Sexual stage antigen s48/45 domain	4.11023	8.85897	6.03844	2.54521	2.51475	2.27188	11.6893	14.0835	20.4373	25.1235	20.7107	15.7268	8.4346	16.8447	8.31446	5.29536	7.25935	2.96733	1.64409	5.90598	4.3611	11.4535	12.2145	10.2235	35.3602	51.6396	58.802	14.2492	20.3536	10.7466	3.83391	4.49193	2.18802	21.5888	19.3583	17.804
PF3D7_0408000	N/A	conserved Plasmodium protein, unknown function	N/A	11.0921	8.74652	5.93105	14.6146	1.24051	3.84167	9.23981	11.097	12.7656	186.957	219.95	227.066	29.2707	20.0812	22.5693	9.08664	8.37498	8.48168	7.82975	6.24752	10.1675	33.2887	24.8101	26.1234	23.0995	15.6664	23.8291	4.39899	5.07576	8.00553	13.4487	10.0406	9.02773	37.3562	30.7083	29.6859
PF3D7_0409700	RF2	peptide chain release factor 2	RF-1 domain	20.9195	16.7397	17.5019	61.4282	31.3214	41.1673	51.7046	68.6883	67.4975	79.6823	70.2293	136.409	28.1413	50.0083	34.5801	30.1974	27.2329	22.1961	39.8778	30.9994	29.4033	38.1851	53.5311	61.4242	60.7878	62.1118	75.8477	27.0716	24.904	59.0861	53.2978	67.4715	77.8053	97.0173	59.8056	130.71
PF3D7_0412300	N/A	phosphopantothenoylcysteine synthetase, putative	DNA / pantothenate metabolism flavoprotein	0.446942	0.757016	0.398944	1.02633	0.942126	0.503691	1.58031	2.75896	2.57752	1.07718	3.94393	1.99793	1.71668	1.41639	0.694754	0.769876	3.55575	2.12071	1.11735	1.51403	1.79525	2.05265	26.144	5.79245	3.42402	5.76874	3.12985	1.43624	1.57757	1.38318	4.29171	3.96588	1.38951	3.07951	6.51888	3.77015
PF3D7_0415800	N/A	RING zinc finger protein, putative	Zinc finger, C3HC4 type (RING finger)	0.956509	0.608924	0.754301	0.755921	0.512675	0.501297	2.01537	3.98644	2.57214	15.533	14.2226	15.9531	3.96474	1.50737	1.66535	1.0249	0.490673	0.49909	0.478254	0.608924	0.452581	3.32605	5.63943	2.84068	4.89446	5.31526	3.85821	1.86396	1.97144	1.92028	4.55945	3.42584	1.99842	3.45903	3.80271	4.15908
PF3D7_0417700	N/A	conserved Plasmodium protein, unknown function	N/A	3.21233	5.81154	2.58816	1.50572	2.0871	1.21875	4.8619	10.6038	8.68043	10.8196	14.3421	9.02785	6.91352	10.9078	10.603	3.8811	5.01581	1.74402	1.13376	3.32088	1.29408	7.52858	20.2747	9.26248	14.1806	35.5541	29.0174	4.9394	11.9517	9.02785	2.80862	3.22275	3.71105	14.1383	11.3516	9.10766
PF3D7_0420200	ACPS	holo-[acyl-carrier-protein] synthase, putative	4'-phosphopantetheinyl transferase superfamily;Uncharacterized protein family UPF0054	4.14642	4.13202	4.08602	14.9295	8.82665	8.86494	5.05681	9.3074	6.57178	6.6341	5.77478	4.00651	7.73666	8.11848	8.26566	6.11366	4.62841	4.80243	8.50016	8.69899	10.5069	5.04376	6.61999	5.09263	4.51501	2.44932	3.99001	4.6618	4.88635	4.00651	11.888	12.0547	9.32536	12.7164	10.9399	11.2057
PF3D7_0420400	RRF2	ribosome-recycling factor	Ribosome recycling factor	7.09568	5.75338	5.99345	27.7176	17.3607	19.7639	23.5741	24.0873	23.9784	35.1622	31.5965	28.1825	13.5698	16.9103	17.9837	12.0205	10.9284	7.24431	30.0202	28.7669	18.7795	43.0613	24.801	52.5636	17.5435	6.61221	8.71941	7.9701	8.15395	7.85413	30.532	52.0317	37.3163	54.0922	46.6559	39.8437
PF3D7_0422900	N/A	methyltransferase, putative	Methyltransferase domain	9.92261	15.9246	13.2441	18.5611	13.2835	21.7698	6.29522	12.438	12.3594	19.096	11.8817	15.2068	19.0636	14.0733	24.5695	9.01755	7.19449	15.2196	10.6069	10.1918	11.9827	13.4052	11.998	23.7489	45.1158	66.1703	59.5498	15.9873	20.1075	24.6455	17.3815	15.246	13.96	11.067	15.9878	24.0001
PF3D7_0423300	N/A	conserved Plasmodium protein, unknown function	N/A	2.5602	1.04406	1.83256	0.596413	0.522922	0.324502	34.6988	44.389	41.4757	335.062	295.846	242.049	5.72391	3.39353	5.35454	2.4042	1.99945	3.28597	7.11168	4.38503	4.27597	47.4148	34.8615	65.8739	6.4257	5.77845	6.54879	4.03284	2.93975	4.81563	10.8754	8.14448	9.77785	56.8993	71.4091	56.1603
PF3D7_0502900	N/A	Tim10/DDP family zinc finger protein, putative	Tim10/DDP family zinc finger	194.578	135.951	138.854	497.582	292.595	426.668	408.856	295.629	326.403	371.782	313.832	500.862	176.242	177.06	176.455	211.481	187.263	204.23	489.584	250.207	374.379	619.273	362.507	869.138	232.19	142.673	154.445	250.514	166.385	215.159	461.876	396.195	440.383	791.823	655.422	737.41
PF3D7_0506000	N/A	conserved Plasmodium protein, unknown function	N/A	31.4005	26.9685	19.9073	27.4193	11.6639	15.3563	20.4461	11.7463	17.1105	13.5693	16.4128	16.5861	28.4177	28.1826	37.9281	16.3374	27.6872	18.7513	19.8319	17.4796	11.5253	29.5285	49.5718	40.7533	57.7035	52.641	92.6327	26.5731	22.4597	44.9429	30.0263	18.1823	28.4461	42.3751	48.3053	41.5569
PF3D7_0506400	N/A	conserved Plasmodium protein, unknown function	N/A	11.2599	4.31126	7.4618	2.13978	1.16298	2.10865	0	0	2.05199	8.72816	2.8776	8.26595	9.96474	16.7103	10.9419	2.25904	3.39583	2.87887	0	0	0	2.13978	9.30386	1.05433	21.0133	59.3695	37.9618	7.48128	12.4696	9.18438	3.73678	2.38718	2.73547	5.64759	11.3194	4.79812
PF3D7_0511000	TCTP	translationally-controlled tumor protein homolog	Translationally controlled tumour protein	993.511	1183.8	1058.69	1649.62	943.925	1280.79	687.782	993.05	1191.36	869.603	994.053	837.783	548.532	652.415	647.912	687.24	815.203	862.383	788.543	880.825	853.404	1506.65	1401.7	1715.1	917.999	622.161	899.577	817.957	813.393	739.259	1229.51	1458.19	1243.86	1540.71	1853.22	1794.83
PF3D7_0511100	N/A	conserved Plasmodium protein, unknown function	N/A	13.8041	31.7913	8.31202	4.52303	4.15012	4.0469	17.7805	5.54298	14.1889	10.2169	7.30842	19.9574	37.4046	37.1812	24.1795	9.10101	17.0864	12.0302	15.9278	21.5727	20.1863	28.2689	34.031	22.6627	41.4879	42.2652	126.41	20.4337	36.5421	40.7826	26.7175	13.8101	10.0748	23.8902	12.59	9.25404
PF3D7_0512400	N/A	conserved Plasmodium protein, unknown function	N/A	23.5655	17.2334	8.62547	7.87298	2.25425	3.34439	0.622888	0.536614	1.85751	3.19602	1.15803	3.14952	18.7213	24.3857	22.9867	8.07023	10.0287	6.40171	4.96117	0.594257	1.36192	0	1.69069	2.86662	43.6022	43.4658	47.057	8.52272	17.3705	22.5715	3.30376	2.21688	4.59733	4.9663	0.477559	0.91453
PF3D7_0518000	N/A	NOSIP domain-containing protein, putative	Zinc-finger of nitric oxide synthase-interacting protein	111.81	109.433	80.9087	119.559	51.8859	55.7491	51.6314	69.5887	72.9005	129.347	112.158	101.808	112.178	117.05	69.952	101.669	101.792	68.8849	66.0872	43.7734	42.3359	72.7171	51.3821	66.8989	119.654	94.9791	102.563	73.0862	53.0747	37.4889	74.5466	72.4344	42.3393	139.366	112.536	113.267
PF3D7_0518900	N/A	conserved protein, unknown function	N/A	2.99251	1.15104	4.4085	4.48413	2.14847	0.547095	0	1.35833	1.15155	9.75858	5.17351	10.4465	12.8387	6.9779	10.7541	3.31788	13.3581	1.23119	2.24438	3.45312	1.65319	4.48413	3.58078	2.18838	19.6536	18.3375	17.2732	6.75594	7.76027	11.9389	4.49355	0.69779	0.632595	3.31788	5.34325	3.07799
PF3D7_0521200	N/A	conserved protein, unknown function	N/A	4.1494	0.984021	3.37533	1.16191	1.24239	0.866211	1.64974	4.54117	3.54258	7.35001	3.53807	7.05718	4.65814	5.33137	3.48141	3.41075	0.387472	2.20482	12.4482	6.56014	8.1008	11.2318	15.3228	12.5601	3.29947	3.02744	2.65693	0.432354	0	0.470479	20.03	12.9476	8.86177	25.337	19.7611	15.4337
PF3D7_0522700	SufA	iron-sulfur assembly protein	Iron-sulphur cluster biosynthesis	14.1366	10.723	10.6906	14.169	12.2617	11.9551	19.8752	41.5807	47.2519	62.438	39.789	51.6334	12.6097	25.3551	37.6617	8.63007	19.1791	8.16679	50.594	22.0767	28.7823	63.0522	81.7445	66.8082	68.7989	113.654	106.862	43.9017	27.65	35.2419	55.4827	55.5397	58.9487	73.7479	67.1267	90.5772
PF3D7_0522900	N/A	zinc finger protein, putative	N/A	16.5216	13.9979	19.4566	5.95183	4.509	3.83001	3.45967	4.50434	3.50699	4.2591	4.25478	3.49641	19.52	19.5109	16.3213	6.6522	5.15863	6.57126	2.38292	1.74974	3.35459	3.16916	3.66356	2.24019	8.64917	7.60108	7.28376	2.7478	2.46777	3.32586	6.14517	4.71277	3.08562	5.90265	6.04527	4.64369
PF3D7_0523500	N/A	dynein light chain Tctex-type, putative	Tctex-1 family	6.31797	15.3563	12.7977	7.54086	3.83511	6.12501	7.48656	11.5924	13.9408	14.7731	14.1243	9.95561	14.04	25.2551	22.6782	5.41035	13.6208	6.09318	7.37097	21.7548	9.84442	16.0243	34.516	29.4001	34.6253	64.9176	48.7927	11.8185	10.2722	22.1236	25.5272	16.4707	26.2589	32.4621	40.8624	45.6989
PF3D7_0526100	N/A	conserved Plasmodium membrane protein, unknown function	N/A	0.711634	2.46351	2.35882	3.19904	3.06549	3.12244	4.51256	3.23018	1.64306	3.21319	3.99843	4.25869	2.7478	5.97376	3.30955	2.20922	4.65906	2.63506	3.55817	6.02191	2.35882	4.62084	10.8995	3.64285	12.893	15.8279	11.7753	2.14213	3.69086	7.09781	5.49559	5.64188	6.01737	6.62767	13.5536	6.14846
PF3D7_0528700	CYP23	peptidyl-prolyl cis-trans isomerase	Cyclophilin type peptidyl-prolyl cis-trans isomerase/CLD	307.117	210.721	275.829	439.388	170.694	234.653	162.155	147.328	179.225	119.338	133.439	134.947	383.648	263.561	254.376	320.204	208.462	205.662	146.168	99.5946	137.914	190.061	122.816	188.883	335.939	158.829	237.776	183.928	140.537	132.505	275.457	169.088	196.937	365.948	203.778	291.058
PF3D7_0602300	PALM	liver merozoite formation protein, putative	N/A	1.01603	0.419535	0.840872	0.356432	0.929389	0.800663	0	0.794777	0	0.783213	2.46471	2.20515	1.14325	1.85251	0.712549	0.682269	0.925297	1.33	0	2.09768	0	0.356432	6.50572	0.800663	6.00497	11.9217	6.91144	0.783213	3.28628	1.10258	2.2865	2.77876	0.712549	1.36454	6.93973	2.21667
PF3D7_0603000	N/A	conserved Plasmodium protein, unknown function	Telomere stability and silencing	18.6944	19.0702	22.3469	19.9074	14.6129	14.577	10.3145	17.1056	34.9773	54.7886	45.002	39.1569	22.978	18.4876	22.834	14.5033	12.9206	18.352	18.9092	15.394	16.0994	22.4245	39.6396	21.6199	28.0651	15.4231	27.9296	20.6749	14.1556	16.5056	33.7912	29.2362	19.3681	34.7619	38.0339	30.8988
PF3D7_0604400	N/A	conserved protein, unknown function	N/A	5.69735	9.45569	6.10124	0.602873	2.48153	2.13557	6.08932	5.5723	3.79025	3.33864	2.17041	7.15195	8.36091	15.5652	14.5547	7.69922	6.9805	2.68668	1.42434	10.1311	7.62655	6.63161	10.5465	9.25415	44.9087	80.4004	52.3054	11.6853	13.565	27.8131	5.10945	12.971	6.84929	10.4989	8.72562	9.85116
PF3D7_0605400	N/A	calcium-binding protein, putative	EF-hand domain pair	5.97411	3.95895	6.75826	1.69584	2.01083	0.689742	17.4118	15.2327	29.2064	25.284	22.2715	22.3208	3.53402	8.77925	15.3826	0.951882	8.56	3.23372	3.98274	13.4604	9.76193	13.5667	19.438	23.4512	17.4118	27.0804	20.356	8.428	9.89842	8.44571	7.06804	6.19712	21.1511	27.6046	32.6836	21.9893
PF3D7_0606400	N/A	conserved Plasmodium protein, unknown function	N/A	23.9655	40.7124	29.3402	6.71654	17.3353	10.2776	4.40668	4.04516	2.16267	6.78532	3.23073	3.9525	33.1461	63.2197	47.5112	22.1125	43.7866	17.8982	5.78477	12.7226	12.1408	14.3926	10.8345	13.7034	113.692	216.416	215.186	62.1988	68.9223	63.2399	8.47922	5.64462	10.5581	12.2847	13.3792	9.94343
PF3D7_0614600	N/A	conserved Plasmodium protein, unknown function	N/A	0.430691	0.365125	1.19007	0.410095	0.473187	0	1.3275	2.60753	2.94563	13.5536	9.56428	18.7397	1.82482	2.09673	1.89573	0.227074	0.693876	0.859536	0	0.73025	0.476028	2.05048	2.60253	2.23895	1.54875	2.80811	2.94563	0.847101	0.975947	0.948845	1.45986	0.174727	1.89573	2.04366	2.08163	3.00837
PF3D7_0615700	N/A	RNA and export factor binding protein, putative	RNA recognition motif. (a.k.a. RRM, RBD, or RNP domain)	124.411	86.9997	118.495	172.697	102.558	88.1558	69.1511	106.405	130.466	94.2659	165.633	205.964	137.257	99.4832	153.158	91.7519	66.9943	76.5181	106.54	91.2436	119.306	167.49	184.241	188.412	116.098	68.0498	110.534	55.6063	77.8867	88.8281	220.25	110.095	148.053	198.931	184.042	214.772
PF3D7_0618900	GPI1	phosphatidylinositol N-acetylglucosaminyltransferase subunit GPI1	N-acetylglucosaminyl transferase component (Gpi1)	6.24621	9.85153	3.68394	3.99146	3.70225	2.05014	20.3556	41.1474	40.6754	33.092	54.4599	46.6256	9.27434	15.3346	9.31315	2.73818	7.33116	5.78589	20.105	21.376	11.1883	26.3437	85.3466	28.3603	28.4131	56.0528	42.9066	9.69939	20.642	18.8598	27.3262	30.6692	16.7045	43.963	53.7618	49.8334
PF3D7_0620700	N/A	DnaJ protein, putative	Domain of unknown function (DUF3395)	3.15533	4.41612	5.61888	1.66526	1.5043	2.08099	7.64797	13.339	18.767	32.1882	40.3708	29.0851	5.61884	5.87787	3.89383	2.98488	3.37748	2.07086	7.45805	8.39063	7.72595	17.3187	51.1462	20.5126	5.50654	5.26539	3.00272	3.53285	2.24282	1.92072	14.4484	15.6743	5.03907	21.747	21.9536	22.7795
PF3D7_0621400	ALV7	Pf77 protein	Inner membrane complex protein	95.9018	62.7573	57.6912	34.2242	10.8776	23.7418	2.0741	3.57964	2.03554	47.4889	32.205	45.2685	71.029	48.1963	47.2582	31.9993	32.9865	28.9269	4.08093	2.24668	3.06713	10.6951	4.37603	10.0088	56.6921	30.7095	20.9817	20.2491	12.4603	14.7259	5.33744	2.43416	3.00582	16.8619	21.5129	19.9274
PF3D7_0622100	N/A	conserved Plasmodium protein, unknown function	N/A	8.04201	7.08145	5.25064	3.15355	2.17272	2.00941	3.82047	3.29131	4.66571	4.10724	6.89984	6.25519	7.23699	8.67631	7.42986	4.02516	2.59435	2.16357	0.652055	0.728972	0.795552	1.57678	4.24669	2.42804	5.56698	5.2661	5.20824	1.86693	2.43524	2.20771	2.99129	2.07195	1.16371	4.5691	4.35181	3.36555
PF3D7_0623200	FNR	ferredoxin--NADP reductase	Oxidoreductase NAD-binding domain	53.866	65.1099	58.4989	65.6888	39.1625	55.2257	17.8117	22.3418	31.0264	16.4142	9.90674	13.8378	44.7382	25.0328	51.5958	44.4928	30.6482	34.4287	38.7835	27.4147	24.6995	28.9911	34.521	26.568	52.0651	41.021	50.9446	30.6399	29.4525	22.1927	46.65	28.3854	44.1061	45.3167	36.7105	31.0698
PF3D7_0623400	PlasMei2	MEI2-like RNA-binding protein, putative	RNA recognition motif 2	1.59169	2.99632	4.43849	0.465434	0.453858	0.332347	3.88526	8.31802	7.87749	6.14727	5.59554	7.86544	5.95693	8.19167	11.8015	1.51282	3.11351	1.19086	8.27678	3.9951	3.48738	4.42162	7.94252	8.30867	5.43937	16.9977	15.3969	2.34182	2.67613	7.11635	9.82893	8.47414	8.61194	12.8589	12.1946	15.779
PF3D7_0625200	N/A	conserved Plasmodium protein, unknown function	N/A	2.27205	1.07902	0.830597	3.96305	0.626413	2.47566	17.0538	20.1383	16.1754	25.0612	23.2564	23.9041	3.09646	3.27107	4.0536	1.72321	3.60904	4.76434	10.7111	11.5995	14.9507	25.7599	27.5622	30.4153	2.51614	3.16459	1.32044	1.4119	3.32235	1.40612	8.77331	7.04538	11.7923	16.8012	34.4863	31.3652
PF3D7_0628400	N/A	protease, putative	Protease prsW family	15.8344	20.6175	24.0122	3.99093	2.66407	9.19354	1.76532	2.57444	1.32031	3.16051	5.14356	4.10736	19.1403	34.5931	44.0159	8.91603	16.36	8.15969	5.13547	1.10451	4.80243	6.89343	9.13394	7.15053	69.5534	143.311	100.344	18.0149	54.436	50.1098	4.07907	5.83031	6.23235	7.59514	6.02736	7.7888
PF3D7_0630000	N/A	CPW-WPC family protein	Plasmodium falciparum domain of unknown function (CPW_WPC)	10.1689	11.4137	14.2752	3.70795	2.99036	4.15331	0	0.38241	0.518627	0.993952	0.759313	0.940595	20.2662	24.3731	23.9623	2.69262	9.32061	8.90942	1.45269	1.31697	1.84196	1.23598	3.41755	3.63415	22.3654	35.9466	45.1206	14.4123	12.149	18.8119	1.88523	1.99779	3.12552	2.24385	2.07125	2.22736
PF3D7_0630400	N/A	conserved Plasmodium protein, unknown function	N/A	0.37533	0.323344	2.61163	0	0.348895	0	1.99073	4.89798	4.30918	23.566	15.8268	15.1542	0.747355	1.43231	0.547095	0.338855	0.339583	0.287887	0	0.646689	0.74618	2.88871	18.1425	4.42817	0	0.890542	0.307799	0	0.57552	0.551063	0.747355	2.14847	0.547095	9.82681	9.50832	4.03042
PF3D7_0703300	N/A	conserved Plasmodium protein, unknown function	N/A	47.5922	43.341	63.9534	150.246	95.999	89.4393	37.0002	80.3149	60.5203	100.033	123.019	86.0817	34.0003	42.53	41.6255	77.3087	72.4366	66.07	48.3476	43.341	45.4162	81.4238	103.384	59.6262	31.0538	30.9648	20.362	90.556	80.2753	81.8202	85.0006	131.952	84.1183	117.608	143.016	91.0298
PF3D7_0705800	N/A	cysteine-rich secretory protein, putative	Cysteine-rich secretory protein family	26.0434	38.481	32.5011	24.0008	20.6478	11.9236	13.353	12.6729	22.3783	16.088	15.7917	15.0407	30.4647	61.599	49.6694	9.89847	19.0737	10.9227	14.4685	14.3361	17.5506	19.5007	18.7121	21.743	78.8461	93.3796	149.487	24.7508	42.8631	34.7092	18.8327	18.7802	22.3153	18.6971	23.1609	20.48
PF3D7_0708600	IMC1d	inner membrane complex protein 1d, putative	N/A	17.1306	16.9608	13.3706	7.40816	3.16809	4.03093	1.91143	5.93544	4.26539	3.51141	4.02917	8.6165	22.5283	21.4531	18.5033	4.22285	9.55792	3.61498	4.89447	6.66317	0.990413	1.64626	5.70256	7.05413	31.0607	41.0085	40.9477	16.2403	15.613	23.1569	10.1378	12.8719	6.69268	3.45506	10.1202	6.24406
PF3D7_0709500	N/A	conserved Plasmodium protein, unknown function	Replication factor A protein 3	7.94765	14.7959	19.1566	39.6129	29.094	42.4337	41.243	69.3384	97.3675	65.8595	64.5061	94.6299	20.0365	46.1003	44.8977	16.1122	17.1398	30.3315	31.7906	44.3876	50.7087	89.3593	168.439	141.446	91.8593	105.785	109.413	42.8483	43.2762	62.7743	115.21	91.1528	86.8022	118.645	113.551	157.933
PF3D7_0709700	PARE	prodrug activation and resistance esterase	Serine aminopeptidase, S33	41.9374	44.0252	34.2167	37.919	25.2082	39.5084	189.603	230.196	164.385	203.201	299.523	189.723	101.933	70.189	57.0413	46.5603	49.0908	43.5292	110.741	91.3801	67.8486	169.733	173.35	216.373	79.9344	43.3917	31.0416	35.0073	41.6325	26.5883	247.073	151.176	123.25	216.717	314.528	234.919
PF3D7_0713700	N/A	conserved Plasmodium protein, unknown function	N/A	144.379	105.613	197.71	165.722	104.778	145.616	122.303	209.934	225.113	256.926	262.592	295.935	119.523	113.313	182.886	75.2261	158.473	114.575	125.287	92.2257	124.427	272.561	309.728	345.839	233.814	232.144	315.522	176.474	157.419	209.352	169.325	170.664	230.978	255.769	463.625	445.163
PF3D7_0715100	MYCBP	C-Myc-binding protein, putative	N/A	8.91061	14.3549	18.3071	4.26021	4.21797	1.14942	4.77641	7.35345	8.18668	18.8556	15.0292	22.7709	24.451	29.2253	38.7496	6.53632	19.9179	9.13788	0.891061	6.52497	0.762795	14.2007	16.8719	12.6437	36.3007	98.5363	78.3582	22.1831	28.806	25.741	5.09397	7.01408	6.24993	27.4525	12.4487	11.8792
PF3D7_0718800	N/A	conserved protein, unknown function	N/A	1.06342	4.67226	3.33792	1.69475	0	0.914505	0.380021	4.09539	2.32625	6.61849	6.97523	2.75694	8.10573	6.97568	5.46983	2.60021	2.47611	1.81757	1.77237	2.5957	0.606895	4.51934	4.47454	5.48703	8.74049	14.0413	9.30498	4.85356	4.48408	4.33233	4.05286	4.18541	2.48629	11.4409	15.3519	7.99731
PF3D7_0805300	N/A	conserved Plasmodium protein, unknown function	N/A	0.597208	1.72947	1.3454	0.299969	0.332405	0.127937	0.813907	0.57892	0.871605	23.3398	27.5627	23.1862	0.326213	1.36465	1.62439	0.238475	0.232543	0.794661	0.729921	1.60594	0.856162	1.89981	7.56221	2.94255	0.915646	3.28054	3.26852	0.775123	1.6839	0.915245	0.761165	2.27441	1.29951	2.7822	2.48046	2.83808
PF3D7_0809300	N/A	unspecified product	N/A	5.12289	2.60337	3.38482	14.4585	6.51957	12.1373	28.9296	44.0264	36.2878	94.0416	87.7416	77.9457	9.11863	9.71542	8.38507	4.44067	3.95688	2.89673	32.7077	21.1162	13.8214	56.1817	64.2298	91.2542	24.4789	28.3807	16.6319	11.1733	10.3661	12.6398	52.333	35.4143	30.9603	93.6241	98.1306	98.0751
PF3D7_0809800	N/A	conserved Plasmodium protein, unknown function	N/A	1.14043	1.89411	3.21089	0.647373	1.12392	0.691688	0.496721	1.23504	1.18348	1.97258	1.93445	1.83657	1.90298	4.62367	4.46903	1.23309	1.7359	1.46762	0.855319	0.697829	0.401361	0.924819	2.8098	1.38338	7.69917	17.9642	17.2142	3.86296	6.10879	6.83613	0.778493	2.25545	1.16583	2.46619	2.21809	1.99176
PF3D7_0810100	N/A	apicoplast ribosomal protein L33 precursor, putative	Ribosomal protein L33	6.82919	12.9533	8.5322	29.8691	17.8471	20.4786	48.6602	73.7904	64.2109	36.4618	42.4925	59.6918	14.8473	34.5508	35.5766	11.1864	23.2424	15.7443	59.1863	30.2244	52.4121	74.1911	53.5412	93.2915	35.2786	47.0732	59.3648	13.3397	18.2111	34.2911	51.9654	64.9555	65.6798	96.2027	75.3053	100.191
PF3D7_0814600	N/A	conserved protein, unknown function	N/A	1.2206	3.23549	0.920541	1.38594	0	0	1.94044	3.11228	3.25489	13.0869	9.35357	12.0791	3.24924	1.05514	2.75003	1.1669	1.90793	0.264279	0.406866	0.323549	0.306847	2.07891	1.36947	2.25479	3.23407	4.84132	7.23308	1.72197	3.03359	1.47907	1.08308	1.05514	0.392862	6.61244	8.26769	4.49274
PF3D7_0818300	N/A	dynactin subunit 6, putative	N/A	2.57174	3.18128	0.862016	0.97337	0.577082	0.395895	0.454269	0	0.507992	1.69311	1.77545	2.9432	4.81755	3.26057	8.00149	1.09271	1.11664	0.74243	0.285749	0.681702	0	0.97337	1.92361	1.18768	7.94971	14.8149	13.4618	3.14435	2.13054	4.50137	0.253555	0.296416	1.10365	1.91225	1.78663	1.67047
PF3D7_0818400	FCF1	rRNA-processing protein FCF1, putative	Fcf1	420.747	314.31	372.903	328.984	260.514	274.607	39.0143	109.08	71.1804	88.7039	68.8021	67.4983	319.297	284.915	209.614	177.976	171.037	156.284	111.071	83.0134	111.14	100.016	120.342	108.479	339.424	324.623	225.606	219.194	136.476	161.456	182.351	171.931	124.911	152.74	163.051	117.918
PF3D7_0820400	N/A	conserved Plasmodium protein, unknown function	N/A	6.35699	9.88028	7.61169	3.78313	4.36515	4.50639	4.89848	8.38821	8.28144	6.59892	5.28182	11.9626	9.42702	19.5572	21.5687	4.74811	7.46784	5.02184	8.74086	9.88028	11.4175	9.58393	15.1325	11.266	38.0993	49.5891	54.0881	14.5871	18.0062	24.8004	8.52921	10.7457	18.9455	11.172	12.802	15.0655
PF3D7_0822400	N/A	conserved Plasmodium protein, unknown function	N/A	22.5634	39.8903	26.3787	11.0662	9.01717	8.804	6.57313	6.16891	9.77908	7.09234	6.90828	10.6975	34.7553	51.8236	36.1798	10.8119	17.9549	14.3378	7.22907	8.14088	7.07058	9.91348	13.8263	16.5722	55.5728	63.2313	75.4387	20.2638	29.4931	41.007	7.64124	11.0837	9.21778	11.4739	16.7579	14.9113
PF3D7_0824500	N/A	conserved protein, unknown function	N/A	15.3383	10.0209	11.3154	70.1155	54.6335	80.4056	12.0219	31.2415	25.7595	16.778	14.2832	23.5806	10.4487	20.6935	22.947	26.4644	15.3126	36.0044	32.04	29.7395	33.5813	22.2177	36.2244	34.7516	34.2443	45.7193	41.3603	22.1044	25.1903	37.6529	41.1277	72.4273	59.4162	46.229	44.8242	54.8638
PF3D7_0825100	N/A	ankyrin-repeat protein, putative	Ankyrin repeats (3 copies)	8.65623	7.71995	11.5839	3.64301	3.04795	5.07934	1.06527	0.519388	0.760665	0.889248	0.827741	0	20.7695	16.1478	24.8602	3.40851	12.2837	4.38017	1.15416	4.75074	1.36281	5.82881	5.33392	4.35372	50.6004	69.5981	98.8865	19.1188	42.2148	53.2697	3.34993	6.12505	6.85798	4.09021	4.52558	5.11019
PF3D7_0827400	N/A	conserved Plasmodium protein, unknown function	N/A	31.3086	13.3237	15.7015	17.3018	8.28974	8.76851	5.43097	7.86158	7.69013	10.6943	12.668	13.9525	41.1542	29.8233	23.6573	16.544	29.3391	13.1552	5.99527	4.0996	7.36009	9.31635	9.56509	7.30709	34.3961	45.96	41.5267	19.3835	19.002	29.8983	12.0033	7.45583	10.1389	15.3623	7.92948	10.4146
PF3D7_0827500	N/A	ribosomal protein L21, apicoplast, putative	Ribosomal prokaryotic L21 protein	6.71887	3.6132	11.1253	22.5198	13.7297	17.6565	55.4891	86.5267	100.491	94.1275	103.385	113.004	10.0546	11.03	24.6796	9.18001	15.6252	10.1524	78.6503	48.6139	78.3827	125.065	220.057	153.741	27.9147	25.5727	26.9316	21.9201	18.4295	19.2621	97.4035	69.5505	118.013	89.1772	183.597	167.756
PF3D7_0907800	N/A	ribosomal protein L35, apicoplast, putative	Ribosomal protein L35	133.38	84.7555	102.052	96.3719	60.6551	99.4902	202.57	268.216	216.854	244.018	340.806	312.758	96.6819	101.868	108.295	81.2831	75.4765	56.4842	195.523	124.525	154.495	353.364	398.976	534.534	111.914	94.9772	74.2331	67.1608	64.5178	71.2798	171.694	199.607	169.685	363.727	515.375	407.869
PF3D7_0909100	N/A	conserved Plasmodium membrane protein, unknown function	N/A	3.91898	1.34899	1.96199	0.647262	0.686289	0.325431	3.6747	3.63103	4.18487	11.6618	7.15167	10.9314	6.3919	4.15571	5.621	1.14868	1.00714	1.45829	3.3002	1.34899	2.24228	8.19865	13.3826	8.2985	8.08435	6.97158	8.66865	3.08695	3.11739	3.06846	2.37413	1.34055	1.43793	8.80652	5.5952	7.91645
PF3D7_0909200	POFUT2	GDP-fucose protein O-fucosyltransferase 2	GDP-fucose protein O-fucosyltransferase	2.5306	6.76276	2.86662	1.86866	1.60984	3.40544	1.06534	1.44754	1.83722	2.20251	2.95584	2.55407	5.27669	4.05925	5.71581	0.620146	3.26841	2.72383	0.843534	0.845345	1.91108	0.934332	5.63445	3.71502	12.5177	20.2656	18.1097	4.68033	5.5422	6.896	3.10394	0.955118	1.3718	2.79066	0.594257	0.907945
PF3D7_0912200	N/A	conserved protein, unknown function	N/A	2.88901	4.614	1.87989	0.291087	1.45856	1.23652	0.32242	0.555526	0	1.37861	0.299711	0.543419	7.41043	5.35502	4.75935	3.85599	2.47195	1.65683	0.321001	1.2304	0.234986	0.873262	2.3337	1.23652	21.2797	27.7763	26.6012	10.4774	8.69163	8.15128	1.42508	2.67751	1.58645	1.28533	1.48317	2.60359
PF3D7_0913800	N/A	conserved Plasmodium protein, unknown function	N/A	32.025	10.5692	15.8409	8.37794	12.8981	2.93053	33.3511	36.0902	35.9714	575.665	727.919	877.002	50.7729	34.3126	20.6075	8.93109	6.53997	3.82274	21.35	14.0922	5.76033	65.8266	64.4906	84.9855	16.6755	17.2605	9.92316	5.10568	4.39388	9.39645	29.481	12.4773	14.8832	50.2374	53.9548	46.8286
PF3D7_0913900	RRSapi	arginine--tRNA ligase, putative	tRNA synthetases class I (R);DALR anticodon binding domain	5.87663	11.1995	8.13704	11.6558	17.0568	11.4883	2.00378	4.1107	5.33321	2.35213	5.75709	5.70268	8.51989	14.2176	10.8184	8.1959	12.9679	10.0596	6.44169	6.99966	6.03263	5.59001	15.5062	8.41586	24.0453	28.9075	31.8551	13.5901	16.4488	31.2727	9.53719	12.5177	7.48969	8.65122	11.4241	9.46782
PF3D7_0915600	N/A	conserved Plasmodium protein, unknown function	N/A	32.5247	49.5828	59.288	49.4846	33.4969	36.2571	4.47022	9.52264	5.21828	11.01	12.8245	8.38743	21.7836	48.2928	37.8701	22.2573	39.4123	35.6704	10.6867	15.9945	14.822	17.886	45.9873	11.2522	26.8213	49.3987	27.1351	25.2582	34.6262	28.3076	8.71345	22.8049	9.06749	19.2222	13.1374	12.1912
PF3D7_0916300	N/A	conserved Plasmodium protein, unknown function	N/A	7.78426	15.9328	12.2568	2.93399	4.47648	8.10258	38.2313	44.2015	60.1166	54.7968	57.4524	65.4193	25.8234	29.0514	34.3655	7.9992	13.6905	13.039	15.5685	10.9538	14.1719	41.0758	58.1942	67.6803	67.724	120.427	114.809	29.8892	40.4665	50.3557	18.871	20.0796	19.5048	76.6239	63.153	94.2364
PF3D7_0917200	N/A	conserved protein, unknown function	N/A	4.61149	3.06905	4.59261	0.612941	0	1.31303	0	0.476269	0	0.385499	0.320387	0	5.49137	3.34794	10.0811	1.99226	2.7335	1.96035	0.419226	0.438436	0	0.919411	0.896544	0.437675	7.16323	16.1932	11.3171	3.46949	2.24271	7.3987	0.784482	0.743986	0	0.664088	0.341688	0
PF3D7_0923100	N/A	OTU domain-containing protein, putative	OTU-like cysteine protease	16.9914	16.9083	11.0032	9.48187	6.53278	6.04175	0.656407	3.39294	4.56743	1.12267	1.83052	1.6595	22.0498	30.3703	15.0725	6.54193	13.588	5.78246	6.53517	6.88858	5.74082	6.51879	5.93889	6.04175	47.2613	52.5906	50.8942	14.5947	20.7459	25.9988	9.86438	11.6809	4.30642	7.19612	6.54235	6.26433
PF3D7_0923600	LipL2	lipoate-protein ligase 2	N/A	2.38836	5.20674	2.97502	7.07841	5.96002	9.73462	9.57379	10.0907	14.1334	13.2387	12.7401	14.4342	9.86843	9.05481	8.32506	2.95573	3.2394	8.845	25.4758	12.6914	9.19552	21.2352	26.489	21.0393	17.3747	21.0223	20.1906	4.96451	9.2012	11.8435	15.1551	11.3832	13.3705	20.3206	16.8449	23.7207
PF3D7_0927000	P23	HSP90 co-chaperone p23	CS domain	31.7657	26.7925	17.1292	35.8808	31.7105	20.6538	159.717	205.964	193.916	208.252	349.2	289.871	37.7324	50.4324	50.1767	21.9268	42.2036	43.3912	61.7162	62.2277	57.0972	173.218	329.79	158.346	37.4645	31.2363	31.1223	22.5495	33.6947	34.1025	111.657	88.6914	69.4226	236.243	261.338	294.193
PF3D7_0927500	N/A	dynein light chain, putative	Tctex-1 family	21.6747	48.0324	37.7886	10.7574	10.6231	12.9102	4.96577	14.2642	19.3453	69.2072	46.261	61.9835	42.1924	45.7052	64.7693	12.2756	38.6297	22.1553	8.42905	8.73317	9.16088	32.2723	35.0564	34.8575	109.247	118.869	210.218	29.6602	46.261	77.1871	9.37609	12.9167	20.7262	17.8555	20.6025	22.1553
PF3D7_0929600	N/A	G2 protein, putative	N/A	22.8637	12.7696	9.60583	3.12625	2.74103	5.10289	18.5251	21.5696	21.3591	119.789	84.9855	100.084	31.0035	22.5316	25.2198	8.86823	15.9705	3.65363	25.3488	11.3102	12.0962	43.2465	25.583	73.1414	21.3319	13.7678	16.4008	6.45919	6.53735	6.19988	18.002	8.69639	9.7625	58.3436	57.8931	58.9801
PF3D7_0931900	AKLP2	adenylate kinase-like protein 2	N/A	1.21231	1.00116	0.501657	0.425288	0	0	4.40925	4.26741	5.66954	24.7647	29.4085	46.0451	3.18292	6.63113	4.251	1.62814	2.20809	1.05796	2.82873	4.00465	2.50828	9.78162	18.8518	9.07569	4.40925	2.37078	1.54624	2.33629	0.980284	0.657787	4.09232	8.28892	4.251	1.62814	3.31214	5.28978
PF3D7_0934600	N/A	conserved Plasmodium protein, unknown function	N/A	5.70975	13.5138	8.76451	0.720891	7.53924	5.02559	1.581	3.08335	2.25785	22.4359	33.5782	51.0843	8.61764	26.9956	32.2307	4.04693	17.2711	10.1122	1.14195	1.76267	2.69677	5.04624	6.78532	5.02559	51.6459	61.1532	109.882	15.3972	40.1301	46.2191	3.97737	3.30558	8.48176	12.1408	4.47769	7.94533
PF3D7_1006300	N/A	conserved Plasmodium protein, unknown function	N/A	26.3403	15.587	21.6407	14.1686	6.78856	8.89029	5.5064	3.67882	3.89847	2.03304	5.25435	4.04181	40.8565	49.136	52.255	15.2761	28.9426	12.5043	7.09163	7.7935	4.47739	9.10839	9.69794	6.66772	80.7605	109.445	91.2242	38.6277	37.6562	56.5853	6.08501	13.2289	12.8496	10.7831	9.64754	13.3379
PF3D7_1007100	N/A	roadblock/LC7 domain-containing protein, putative	Roadblock/LC7 domain	5.38907	13.68	13.9086	2.32597	3.16298	1.10596	11.8739	17.4419	16.2094	20.1432	20.2056	32.3854	15.5167	20.972	20.3313	5.65972	11.5155	13.7621	14.0116	28.6036	21.3978	55.8232	60.0965	81.8411	86.0857	95.4176	103.491	21.1024	35.8191	46.0869	20.2911	15.501	14.6837	28.2986	29.7483	35.0308
PF3D7_1008600	N/A	zinc finger (CCCH type) protein, putative	Zinc finger C-x8-C-x5-C-x3-H type (and similar)	2.19596	1.44657	3.87032	1.36646	0.365277	0.382015	14.1875	9.07908	7.81171	14.11	10.0309	14.9393	6.98472	6.38192	3.62905	2.14886	2.73412	1.29649	4.02592	2.31452	3.87032	10.2485	16.4375	13.7526	1.45513	1.06813	1.30195	2.28811	0.891632	1.24494	2.87606	2.35123	1.39579	9.02523	10.9365	8.75131
PF3D7_1010500	N/A	ankyrin-repeat protein, putative	Ankyrin repeats (3 copies);Ankyrin repeat	5.14356	4.92883	1.88265	1.55475	0.779043	0.660447	5.16631	2.96716	7.70321	6.62704	13.6069	5.80499	12.9397	22.4731	12.0041	1.71629	3.30078	1.89631	0	0.821472	1.88265	11.6606	8.56948	9.9067	15.4989	20.7701	23.9655	2.94535	6.40325	7.98186	3.80581	3.06451	1.41225	7.72332	3.96093	6.95312
PF3D7_1011500	N/A	conserved protein, unknown function	N/A	71.4347	72.8671	60.3035	54.5541	41.298	30.0994	26.1552	40.7532	35.1086	32.2426	26.3157	34.7904	55.37	59.5522	62.1608	27.2821	35.6423	21.6801	48.2337	39.7457	57.9231	34.5509	25.5297	55.6839	36.3621	34.9313	25.7941	32.2426	16.3584	26.2861	57.4727	34.555	51.3074	48.4258	53.0491	39.5343
PF3D7_1013700	N/A	conserved Plasmodium protein, unknown function	N/A	6.208	5.26293	6.8615	17.7334	8.33623	11.0834	19.8434	14.777	18.1965	28.0382	11.2539	34.9516	17.5354	16.2305	16.6987	10.1828	16.1137	10.3245	32.4196	21.6365	29.7332	43.3484	68.2055	65.8485	54.5693	64.8904	67.3945	27.1337	21.8826	47.8685	26.3031	18.4692	17.4578	56.0056	37.2281	37.8565
PF3D7_1016000	N/A	conserved Plasmodium protein, unknown function	N/A	1.31634	1.06967	2.1932	0.91569	1.70471	1.35025	1.10385	4.12834	2.82476	28.9213	29.2924	21.65	1.42618	3.1798	2.80666	1.50053	2.19701	2.39103	1.09695	0.427866	2.50651	2.01452	12.6148	3.03805	2.48367	1.60546	2.82476	0.842367	1.06518	1.20278	3.80315	4.4028	3.92933	9.0032	9.10189	6.27645
PF3D7_1017500	ELC	myosin essential light chain ELC	N/A	70.3586	74.763	93.9027	29.3435	18.3707	19.9514	11.1437	32.3854	26.8956	694.628	798.795	981.017	29.1086	54.2143	54.1782	38.8014	33.3806	27.2138	20.1025	17.253	19.2951	84.4736	95.0954	88.1185	31.8392	42.101	27.9301	20.5464	22.5151	17.6583	34.0986	24.9386	25.2209	82.9918	84.3788	94.7443
PF3D7_1018100	N/A	conserved Plasmodium protein, unknown function	N/A	5.0901	9.2789	6.34496	5.31591	4.63466	4.93464	2.26184	2.80184	6.08369	0.396735	1.03448	0.891197	13.368	13.2697	10.097	1.74355	9.60193	7.36349	1.27252	3.09297	3.56904	2.65795	5.14962	4.44118	33.5506	49.4992	60.369	9.91837	13.9655	15.5959	8.74059	5.30788	4.32728	4.35887	3.20064	7.97712
PF3D7_1018400	N/A	conserved Plasmodium protein, unknown function	N/A	10.2519	7.21815	9.55669	2.72497	4.27475	2.03536	0.996029	0	2.84489	2.07862	1.54788	1.53253	10.6494	14.5776	19.2366	3.82435	3.62693	3.41288	1.61871	6.10767	1.91134	6.13118	24.2236	10.8553	22.4107	33.5083	44.807	6.65157	16.2527	20.6891	6.26436	3.6444	8.01526	2.54956	8.46284	2.7303
PF3D7_1020200	N/A	conserved Plasmodium protein, unknown function	N/A	12.1084	18.9727	15.4369	5.01757	1.89549	4.47454	10.52	8.80323	12.4255	18.073	16.9807	23.3505	26.1253	22.4805	25.3597	4.47246	6.01142	7.25032	5.24699	6.76256	5.95157	12.4679	11.6257	15.9527	22.7419	19.6605	25.1824	7.85784	7.81652	9.1237	8.92891	8.12756	7.73965	10.3954	8.25096	15.8817
PF3D7_1023400	N/A	HORMA domain protein, putative	N/A	17.0001	28.6259	29.268	48.1123	32.0393	28.0797	57.2239	85.8151	107.052	120.682	106.614	90.4557	38.1565	52.253	33.9366	36.3277	39.0951	30.6826	81.2819	78.5169	83.9015	127.683	205.469	112.319	54.3911	77.3637	84.1126	31.9879	51.9225	24.3925	117.443	120.472	63.2069	237.709	231.443	175.786
PF3D7_1026900	HCS1	biotin--protein ligase 1	Biotin/lipoate A/B protein ligase family	5.73983	6.25555	9.1615	3.38216	5.24703	5.19501	2.12351	2.47078	5.43408	4.75343	3.27858	5.55316	10.9743	12.0459	16.4137	7.38975	8.21139	7.81947	2.36346	1.6462	1.92874	0.845539	2.62352	4.15601	21.6598	29.6494	41.299	6.91407	11.475	10.6436	9.14528	7.90514	7.34299	8.77533	17.3888	11.4992
PF3D7_1031100	N/A	conserved Plasmodium protein, unknown function	N/A	6.74146	20.9172	19.0531	0.677228	9.56832	13.8642	1.37814	3.26751	5.16544	9.91645	7.20314	7.57647	12.5201	27.7281	22.0039	8.6143	12.6001	11.5333	0.898861	8.36689	7.45555	2.03168	15.1967	12.1312	36.5208	48.3591	61.9853	12.8331	22.81	23.4182	4.41887	10.7832	11.002	11.3063	9.97507	8.45777
PF3D7_1034200	RPL27	ribosomal protein L27, putative	Ribosomal L27 protein	3.1319	5.99762	2.0335	7.79443	1.48861	3.07334	37.5752	29.244	28.5949	34.6054	43.3132	37.8443	12.6576	9.17999	7.22218	4.84621	3.34999	1.35707	13.0496	12.495	15.5902	55.2106	29.7721	46.7148	15.3997	10.9665	15.6591	4.10572	4.06061	5.23998	24.0494	17.2125	13.2407	60.5776	48.5749	56.9969
PF3D7_1034800	N/A	conserved protein, unknown function	N/A	14.0893	23.426	19.9995	50.6956	20.9893	36.4861	17.2131	32.3824	30.83	27.0523	32.9438	38.3969	55.6523	45.9506	58.0077	17.9829	24.5526	31.5686	44.7544	26.5917	41.5676	44.4078	41.3122	62.9819	87.1879	151.118	125.177	42.7991	46.4873	54.1396	61.3206	41.3199	42.4235	47.9543	39.858	54.9206
PF3D7_1107900	MSCS	mechanosensitive ion channel protein, putative	Mechanosensitive ion channel	10.3953	14.5893	13.5705	4.5345	3.08722	2.97613	5.45136	7.80138	8.8678	11.0032	10.8523	8.57035	13.5537	15.1424	10.5479	4.26882	5.40992	4.28451	4.47976	3.62522	3.93755	7.06848	17.0173	9.04742	9.43269	8.64477	10.0702	3.06518	2.32014	2.08765	3.58931	4.47211	3.25608	15.0263	13.3557	10.5731
PF3D7_1108200	DTD	D-tyrosyl-tRNA(Tyr) deacylase	D-Tyr-tRNA(Tyr) deacylase	35.2902	48.4131	38.5588	82.2261	42.8501	48.8442	13.2486	38.0864	22.6298	51.2596	66.62	45.5908	38.1472	38.9777	50.2654	44.0017	46.181	45.6044	54.8959	53.6754	30.556	45.9759	71.4168	39.0754	38.8625	28.7764	29.0955	46.454	32.106	34.7035	70.9715	57.3202	54.6747	40.9671	61.0249	42.6139
PF3D7_1108300	PCD	pterin-4a-carbinolamine dehydratase	Pterin 4 alpha carbinolamine dehydratase	15.3972	28.6644	31.2182	16.2409	14.4619	20.7803	16.525	17.9108	34.1288	19.9841	27.7621	40.1145	25.2312	46.1779	36.4355	6.45574	23.3821	22.3903	4.61915	22.9315	15.6091	24.3614	94.4845	40.0763	61.3784	96.2704	98.5943	22.9818	33.9315	51.9129	25.2312	44.8585	32.6663	35.0455	37.7711	50.049
PF3D7_1108800	N/A	conserved Plasmodium protein, unknown function	N/A	7.48128	9.3522	5.51063	2.80258	3.58078	2.05161	0	0	0.719718	0.938325	0.808361	1.86545	6.41935	20.0615	22.9316	5.8063	15.5845	6.92547	0	0	2.06649	2.80258	8.95194	5.47095	42.3569	64.5208	55.4182	6.56827	23.4425	22.3854	0.802419	4.36119	3.95372	2.48841	1.11318	6.15597
PF3D7_1111400	N/A	conserved Plasmodium protein, unknown function	N/A	24.9392	25.0165	38.554	76.1057	33.3033	48.9458	72.1748	103.365	140.183	90.7418	94.6938	100.672	53.2757	39.8133	42.4478	47.7783	31.757	41.6814	84.3183	64.8155	95.614	164.034	137.729	158.724	49.7516	32.0788	43.3715	41.3676	40.803	31.7911	172.066	119.44	121.866	230.622	192.447	226.16
PF3D7_1112200	COQ4	ubiquinone biosynthesis protein COQ4, putative	Coenzyme Q (ubiquinone) biosynthesis protein Coq4	7.357	8.43893	11.0843	9.70216	8.72342	10.2437	5.39512	12.7035	8.51155	12.6775	15.1465	12.1606	7.49182	13.7351	15.9966	4.41535	9.86823	6.02184	20.0274	9.49379	10.3198	21.1369	30.1685	31.7068	26.9756	45.0768	44.4492	5.13139	15.5559	21.1829	10.4885	14.8487	14.8806	19.5537	20.5588	14.5233
PF3D7_1114500	N/A	conserved Plasmodium protein, unknown function	N/A	3.6081	4.2868	3.50454	2.66989	6.72609	4.16013	4.79082	8.91008	6.03716	8.28333	8.91066	9.84546	7.30727	10.1215	6.03654	2.7168	5.63672	2.90716	6.49458	7.14466	6.42499	4.1262	30.2674	7.13165	13.2452	21.957	18.8661	3.88281	9.50471	11.1158	8.96801	14.2333	9.05481	9.7352	14.5892	7.36479
PF3D7_1115100	N/A	conserved protein, unknown function	N/A	46.6538	55.6905	48.8391	12.5608	3.98908	7.00742	21.2723	24.8226	19.0217	21.2812	18.0627	17.1395	67.4834	85.439	44.2718	18.5946	16.9175	12.2033	13.8609	26.0236	16.5556	32.187	29.2533	35.7379	57.6875	51.7137	78.2986	15.267	15.86	10.6717	33.4264	31.4046	26.995	68.8503	67.1726	46.7793
PF3D7_1116500	FT2	folate transporter 2	BT1 family	19.0283	8.3874	15.954	71.2492	28.5743	35.1653	72.4186	64.2982	65.4863	133.821	107.678	124.442	20.3988	20.019	18.1239	25.8884	15.2899	13.6317	58.6446	19.5098	48.5408	61.5028	56.3243	46.3542	27.0691	16.7735	15.9076	37.7213	16.0925	22.648	99.7584	63.9412	62.4964	99.09	71.6442	63.0465
PF3D7_1119100	N/A	tRNA m(1)G methyltransferase, putative	tRNA (Guanine-1)-methyltransferase	49.8868	78.1082	87.7078	114.108	59.9124	109.008	36.8706	35.3393	36.5441	24.9033	26.6516	30.1893	53.6609	51.7355	57.6164	39.8412	44.2295	57.7731	27.3738	52.3896	44.797	40.4774	38.4464	56.2302	54.5215	56.9149	60.9068	50.8027	47.8363	52.5373	65.8185	61.3811	47.1787	43.5188	43.9307	55.5847
PF3D7_1119700	N/A	conserved Plasmodium protein, unknown function	CCAAT-binding transcription factor (CBF-B/NF-YA) subunit B	2.48445	1.1799	2.72474	3.97241	1.71243	1.93364	3.97418	3.77502	5.77552	25.4742	27.4488	22.6792	1.97513	2.47629	3.22367	1.64876	2.19246	3.03901	1.77461	2.65477	4.0871	5.05579	22.2616	11.9886	3.97418	7.23545	7.58037	3.85973	6.05489	2.30636	4.23242	5.50287	3.22367	4.94628	15.3472	9.11703
PF3D7_1121000	DHHC3	palmitoyltransferase DHHC3	DHHC palmitoyltransferase	18.9756	19.3006	18.0452	28.3519	13.474	17.3673	78.2531	77.4862	100.13	122.55	77.654	133.502	34.2355	38.9529	48.7929	16.2992	29.6949	17.4567	53.2243	44.0557	58.5369	115.77	81.6608	130.999	53.4412	71.2727	99.139	35.1501	23.2236	48.0967	69.8224	42.7718	66.7168	117.526	130.658	118.791
PF3D7_1122300	N/A	conserved Plasmodium protein, unknown function	N/A	1.72584	5.31399	4.9301	0.333972	1.13134	0	1.22705	2.81597	3.01102	10.6278	10.1206	5.77807	1.60982	4.32234	1.37809	1.28277	0.846701	3.46097	0.575281	0	0	2.67177	11.3134	1.19242	4.90822	10.5599	12.0441	1.18087	1.49935	2.47632	0.268303	2.75058	0.459363	3.42072	7.62031	2.42268
PF3D7_1124400	LSM1	U6 snRNA-associated Sm-like protein LSm1, putative	LSM domain	71.4344	74.2723	69.7931	79.1236	74.981	94.3817	16.9159	23.904	28.3386	37.5952	56.3208	29.1993	62.0997	59.9046	65.3457	63.0202	87.7532	54.7834	26.7879	32.2145	28.069	31.6494	85.2056	61.938	104.033	100.213	81.6817	52.4584	86.8278	82.7313	75.8996	57.6298	44.2898	91.5763	96.2455	57.6667
PF3D7_1125600	N/A	conserved protein, unknown function	N/A	2.98041	25.9179	22.0279	10.7831	14.4713	8.57439	62.5221	77.4897	89.5477	246.36	266.001	209.557	70.7966	39.4159	37.4253	17.426	12.0099	17.322	62.5887	51.8358	49.9298	155.585	274.955	151.481	55.5752	56.1132	49.8909	20.8192	39.9001	29.211	99.1152	104.058	72.1774	240.479	228.189	259.831
PF3D7_1125900	N/A	XTBD domain-containing protein, putative	N/A	203.821	313.789	230.546	362.693	209.13	223.865	113.411	134.2	156.541	207.674	176.109	162.12	185.985	272.383	142.407	293.108	273.899	175.935	135.142	191.002	179.012	171.057	169.918	206.644	266.989	271.112	308.733	297.11	204.98	168.477	153.954	207.314	113.218	256.881	259.226	198.594
PF3D7_1127600	N/A	CRAL/TRIO domain-containing protein, putative	CRAL/TRIO domain	38.5084	36.6204	29.4041	167.575	103.073	119.845	145.102	116.416	146.375	269.268	235.829	367.759	53.8919	46.1818	59.4248	66.6631	54.6309	66.8037	88.0191	103.514	84.8518	122.371	98.5193	125.055	84.4969	66.8687	90.5662	68.541	65.2677	101.721	195.885	122.077	145.901	182.212	168.414	199.92
PF3D7_1128300	PFK11	ATP-dependent 6-phosphofructokinase	Phosphofructokinase	11.0665	14.487	7.3036	24.9276	11.1208	13.398	4.90472	8.57138	6.32928	3.69388	3.12829	1.71729	13.2184	16.4652	12.2285	7.3468	9.41458	4.62827	4.76045	5.07046	2.85793	4.72935	4.29225	4.38625	15.6421	28.0611	25.3171	11.4664	13.3821	12.5019	12.8649	10.382	14.31	11.247	8.63723	7.41791
PF3D7_1132400	N/A	conserved Plasmodium membrane protein, unknown function	CRT-like, chloroquine-resistance transporter-like	19.5867	23.1661	16.1965	32.1209	32.3461	26.5943	19.7637	34.9225	30.2633	25.5974	36.8671	37.7433	20.2724	21.5323	16.5551	15.4126	22.0858	13.2508	40.1262	30.9231	23.0522	31.9784	84.4289	49.8752	15.4637	12.6057	12.3267	12.3809	17.4313	17.1476	44.0535	40.4659	25.3436	33.6817	55.7497	28.6627
PF3D7_1133000	N/A	conserved Plasmodium protein, unknown function	N/A	10.4126	32.0611	4.24927	8.05985	9.10101	10.7914	88.8388	93.4432	59.041	356.229	244.244	351.93	16.1876	33.1904	22.1719	10.3192	20.4337	0	27.7669	21.374	38.2435	84.6284	131.965	107.914	7.40323	29.7319	27.2497	9.49945	4.52303	6.64019	22.6627	42.6733	38.8008	134.149	153.253	79.3486
PF3D7_1133600	N/A	conserved Plasmodium protein, unknown function	N/A	1.53467	4.81365	4.41399	5.79519	3.05526	5.38076	3.01463	2.48798	3.51209	1.64388	2.40752	1.87632	8.07777	8.42999	9.54233	1.76235	4.52201	3.2364	3.92193	5.77638	6.08826	2.19278	5.93081	7.87897	21.1024	25.6454	17.5605	4.24668	8.62695	6.68441	10.0426	7.78153	10.2492	4.25902	4.97421	4.3152
PF3D7_1137800	SPELD	sporozoite surface protein essential for liver stage development, putative	N/A	1.46116	3.35322	1.79274	0	0.892703	1.31056	5.11188	6.55073	3.82903	29.5318	32.2638	36.2674	3.42519	2.10928	5.03204	0.79538	0.898126	0.709963	3.65291	2.51492	0.896372	14.0617	5.35622	11.1398	3.83391	1.87164	1.09401	3.05502	1.00824	0.824258	1.37008	3.16392	0.838673	11.9307	16.1663	9.22951
PF3D7_1140600	N/A	conserved Plasmodium protein, unknown function	N/A	0.820057	1.27223	1.09166	2.40277	1.36933	1.93245	3.35285	5.23338	6.13383	17.9759	19.4107	21.8538	2.16504	2.73272	3.12275	1.25527	1.27727	1.63678	1.91347	2.03556	1.76346	4.25633	10.7264	8.60817	1.74628	2.84855	3.44093	1.77393	1.76461	1.67569	2.61298	2.26425	2.15618	5.83973	6.8121	8.57363
PF3D7_1142800	N/A	ATP synthase-associated protein, putative	N/A	19.3657	24.8112	12.9823	22.9052	21.0035	18.6323	51.3111	77.2684	80.8091	66.4794	43.7852	55.4072	33.4131	18.1356	38.4372	17.4852	21.4418	13.9766	41.4212	45.3446	40.9754	65.0509	71.3393	81.6094	44.4696	69.9531	74.1148	23.6776	21.3912	23.7925	74.4635	39.8983	82.0686	122.911	103.425	92.2457
PF3D7_1142900	N/A	conserved Plasmodium protein, unknown function	N/A	0.576294	0.744711	1.14571	0.492824	0.267852	0.242827	1.01888	4.1021	3.78083	21.8253	24.5219	17.7685	0.860635	2.19922	1.47005	0.780435	0.521407	0.663047	1.72888	1.24118	1.71856	3.69618	13.3926	7.28481	1.78304	5.12763	2.12672	2.01023	1.98826	0.84612	2.58191	2.74902	0.840027	7.5442	10.6888	8.17758
PF3D7_1146100	N/A	conserved protein, unknown function	N/A	54.8915	51.1647	45.5832	32.5604	13.6411	19.0645	8.28945	3.05276	5.79625	20.6302	9.09234	15.7683	72.991	59.9656	73.1893	24.3611	31.4159	15.6472	14.6893	8.41064	10.293	11.8402	6.13848	13.2623	68.2286	72.0452	96.8802	43.6407	27.8832	36.0419	28.5944	12.1207	24.9509	12.897	13.2277	14.9359
PF3D7_1147100	N/A	dynein light chain, putative	Tctex-1 family	1.32539	2.09542	2.15628	2.47422	1.3228	2.76683	0	0	0	0	0	6.01117	8.92736	6.0819	4.04372	1.55636	4.95061	3.52129	1.32539	0	1.07814	3.71133	0	0	19.7608	19.3404	19.8023	2.76203	7.26507	12.0223	0	1.21638	1.01093	1.55636	1.23765	2.34753
PF3D7_1147200	N/A	tubulin--tyrosine ligase, putative	N/A	3.54276	3.35729	3.44645	1.03293	1.19719	0.914684	0.582269	0.52937	0.584855	4.97062	4.96579	3.79353	6.61727	6.39121	4.39978	2.81497	1.14391	2.42861	0.27252	0.24686	0.626627	0.892072	1.63826	0.784015	4.55229	2.85045	2.14447	1.0047	1.52014	1.35483	0.431561	0.192217	0.407387	2.17762	2.1963	2.11183
PF3D7_1201700	N/A	conserved Plasmodium membrane protein, unknown function	N/A	5.0519	2.93903	9.04949	5.65428	3.89993	3.30279	9.13791	12.9855	11.8174	18.1298	16.6623	13.1314	5.22112	7.83271	13.192	1.34104	8.73801	3.70773	9.59862	11.7561	18.099	16.4488	31.1994	20.3672	15.2298	29.1054	31.8556	10.4384	16.0878	15.8671	13.2536	10.1825	16.6334	12.4046	21.845	22.8643
PF3D7_1203900	UBC	ubiquitin-conjugating enzyme E2	Ubiquitin-conjugating enzyme	939.926	530.822	539.485	1935.44	993.325	1318.05	831.565	552.527	488.909	741.978	420.779	990.431	1039.63	603.58	467.159	992.16	619.303	499.928	1269.22	596.445	688.801	875.599	776.985	1033.07	872.822	382.933	370.784	973.605	392.128	834.598	1624.69	816.06	811.9	1145.97	660.647	817.693
PF3D7_1204400	G37	sexual stage-specific protein G37, putative	N/A	15.0771	21.3295	22.3385	4.98875	6.43769	5.05399	1.05734	1.10912	1.98464	0.342976	2.9177	0.641294	28.2459	56.2118	47.8801	7.31544	25.298	14.7573	1.92473	2.92757	5.04417	4.57302	8.58359	3.88768	77.5381	93.9056	137.436	27.438	39.5973	33.3473	2.76319	7.07852	6.78301	5.48658	2.26549	4.9191
PF3D7_1205200	HADO	HAD domain ookinete protein, putative	N/A	0.400268	0.587628	1.14603	0.4196	0	0	5.42488	3.69579	1.84293	10.8762	10.5292	11.4122	1.6108	0.318331	0.655153	1.12763	1.20574	0.840659	0.800536	2.35051	1.14603	5.0352	8.82952	9.58861	4.97281	4.43495	1.22862	0	0.752084	2.13978	3.6243	1.27333	1.63788	7.14167	6.83252	6.30494
PF3D7_1207300	LIMP	LIMP protein, putative	N/A	39.4672	21.8257	25.1983	4.08096	3.90754	6.62428	1.26955	0	2.40279	0	2.04138	1.33072	47.0025	55.5565	33.0013	8.65893	13.457	15.2924	14.2082	6.54772	3.97868	5.1012	4.88442	15.8983	66.0165	58.191	73.2852	24.0795	28.5793	30.6065	2.29281	6.61387	5.68988	7.42194	3.36426	9.41072
PF3D7_1213300	N/A	conserved Plasmodium protein, unknown function	N/A	16.889	19.4873	7.82359	7.28941	2.20279	1.15533	1.5505	2.1436	1.30254	2.00404	0	1.3012	23.6907	36.1962	33.0384	13.0072	15.037	3.92086	1.12593	5.19661	2.23531	9.71921	3.30418	11.5533	62.0199	57.8771	76.8501	14.0283	13.4322	37.7348	8.72814	1.90506	7.07966	5.91238	4.00985	3.92086
PF3D7_1213400	N/A	kelch domain-containing protein, putative	N/A	10.1251	7.29015	5.35128	1.85162	0.739572	0.720491	2.1461	3.18724	3.90844	2.70691	6.66781	4.86052	8.59065	6.15147	6.73296	1.53967	2.65003	2.12519	5.67991	4.70332	2.58933	5.72317	6.90267	5.18753	8.85267	2.92163	4.55985	1.26322	2.2226	1.9884	4.81915	1.89276	1.87027	9.62292	7.06676	8.02851
PF3D7_1213500	N/A	integral membrane protein GPR180, putative	Rhodopsin-like GPCR transmembrane domain	1.71733	2.29576	3.37161	0.61492	0.625469	0.799143	0.152623	0.189061	0.568401	0.642495	2.09412	0.721627	3.53875	4.83518	6.42386	1.23533	2.40653	1.98748	0	0.208705	0.160553	0.61492	1.25094	0.599357	5.03656	9.26399	8.52601	2.56998	2.72235	3.42773	0.624486	0.358161	0.583987	0.35295	0.740472	0.745303
PF3D7_1216100	N/A	conserved protein, unknown function	N/A	2.97724	3.81723	5.48252	4.46125	4.75001	2.17721	8.54054	8.10841	8.4016	8.46407	9.86531	8.41356	8.0897	9.71921	9.23072	3.52102	4.13466	3.26643	9.92415	7.63445	6.94452	15.3665	36.1001	18.5063	14.8336	22.9738	23.2953	4.97887	10.2942	12.3729	13.6248	12.4961	7.97199	19.3656	22.4453	15.5156
PF3D7_1216600	CelTOS	cell traversal protein for ookinetes and sporozoites	N/A	4.66375	1.81737	4.22917	0	0.68463	0	0.875985	1.3932	0	8.95182	7.07635	8.49551	9.05187	8.1898	7.78643	2.22444	2.17711	2.65371	0.777292	0.454342	0	1.6749	4.10778	3.41396	25.4036	33.4369	23.1225	11.1898	10.6145	9.70915	0.696298	3.72264	2.33593	5.93184	5.44278	5.30741
PF3D7_1219800	N/A	conserved Plasmodium protein, unknown function	N/A	6.9604	1.92826	2.96862	7.08212	0	0	0	0	2.35968	0	0	5.02559	14.756	7.19449	15.8049	0	14.3322	0	0	0	2.96862	2.36071	2.23885	5.05612	37.9699	49.3549	49.5532	22.7081	26.3874	10.0512	3.689	0	7.90247	3.07943	0	0
PF3D7_1219900	N/A	ribulose-phosphate 3-epimerase, putative	Ribulose-phosphate 3 epimerase family	42.984	35.948	40.4467	133.295	103.385	108.158	93.6966	98.4684	101.588	129.48	79.5011	132.448	71.3721	45.2452	71.5888	99.2252	55.2134	67.236	116.173	84.6994	107.216	146.569	149.334	196.001	44.7595	29.2159	27.2416	88.3511	45.8053	71.0229	152.096	103.216	154.044	157.413	138.969	191.275
PF3D7_1223000	N/A	conserved Plasmodium protein, unknown function	N/A	1.03445	2.37074	0.978915	0	2.49502	1.08429	29.8914	70.058	42.653	165.299	137.062	212.787	12.8634	7.11357	10.8063	0	3.9799	1.07951	22.7578	12.644	16.6416	58.861	74.8506	94.3329	14.9457	14.0116	26.89	4.03167	5.48249	6.7095	37.3038	16.0055	28.0964	54.0349	59.6985	77.7249
PF3D7_1229700	N/A	conserved protein, unknown function	N/A	8.78169	21.2453	13.8229	13.1094	11.5133	13.0017	26.7587	52.1972	49.2464	54.9366	68.6628	39.6012	18.723	34.2758	23.0401	13.0544	12.9249	16.6043	35.1268	36.6964	43.0047	64.0903	118.423	58.5078	41.4759	70.6197	105.059	34.3354	44.1404	37.2011	43.297	68.5515	47.0819	96.9753	114.478	87.5501
PF3D7_1230100	TLAP1	thioredoxin-like associated protein 1, putative	N/A	24.7058	34.4955	32.1101	10.2616	2.77669	11.603	5.82758	8.05985	4.42049	26.5161	34.0549	39.3189	39.1877	36.3693	43.6795	10.0551	10.1751	11.6505	3.00904	8.25533	6.42203	13.8413	9.52007	18.0153	42.2499	44.9049	49.1455	9.2498	15.2295	21.8439	8.56419	7.87097	6.71993	13.8495	8.88006	16.2565
PF3D7_1231200	N/A	conserved Plasmodium protein, unknown function	N/A	0	1.81836	0.833465	0.34415	0.689778	0.292385	1.90597	2.29878	5.68379	60.6328	58.8215	48.186	3.03275	6.3312	2.50086	0	2.04579	0.83951	3.03613	2.90938	2.22257	10.6686	17.9342	11.6954	3.43075	2.29878	3.41028	0.325983	1.77173	1.6062	7.75037	6.3312	4.68912	11.0174	7.59866	7.55559
PF3D7_1232600	N/A	conserved Plasmodium protein, unknown function	N/A	1.91356	0.992078	1.60755	2.78247	3.84833	5.62061	7.30952	9.99239	15.6546	32.4709	34.023	35.0825	2.77916	3.60757	4.48294	2.24907	2.03894	2.85173	16.2653	7.27524	9.64529	16.0765	38.4833	18.4677	6.92481	5.58398	3.27654	2.55389	1.5465	4.83897	14.938	22.0462	8.27619	29.9877	30.924	27.4479
PF3D7_1236800	N/A	protein-S-isoprenylcysteine O-methyltransferase, putative	Isoprenylcysteine carboxyl methyltransferase (ICMT) family	1.5624	1.3331	3.34693	1.30423	2.12453	1.50248	19.1616	19.8043	33.947	23.496	23.7054	28.9091	3.80874	5.22581	6.99574	3.473	3.35275	1.3303	8.59319	6.47504	11.1564	15.4877	39.1521	31.5521	13.5114	11.6376	30.1751	5.2491	6.87457	10.1717	15.6582	14.371	19.738	38.7373	30.7335	36.7164
PF3D7_1238000	N/A	COPI associated protein, putative	COPI associated protein	18.4988	20.2661	33.3521	11.9778	4.86836	3.66484	33.3158	34.2834	59.0077	148.136	160.662	155.726	20.7228	31.9406	43.9144	10.0443	19.738	13.3711	9.24939	10.4825	11.8346	46.2002	101.424	76.0454	57.2163	63.3498	79.5322	21.9461	26.777	43.7125	18.0488	8.47405	13.3652	55.8018	110.117	98.7401
PF3D7_1242400	N/A	GAS8-like protein, putative	Growth-arrest specific micro-tubule binding	2.52757	5.11473	3.09189	1.72285	3.15398	1.65921	6.86419	7.81556	8.05616	6.00282	10.6633	9.04502	4.82519	9.68622	6.69978	1.23114	1.6952	2.71893	4.1073	6.3182	3.53358	6.02997	25.2318	5.34633	13.042	20.0486	20.5571	3.92492	8.8861	7.91439	8.84617	10.2916	9.33184	13.05	19.2123	12.3862
PF3D7_1246400	MTIP	myosin A tail domain interacting protein	N/A	42.1129	47.6696	40.4023	54.4994	24.3279	39.0525	183.658	172.931	225.509	620.137	1131.84	1298.54	88.6178	71.1103	91.4913	42.9073	40.1026	36.626	74.7504	58.5036	86.3987	230.625	150.833	227.696	46.6433	44.0619	56.8978	24.7406	45.3037	63.5439	110.619	85.3324	133.718	249.36	225.872	276.36
PF3D7_1248800	N/A	conserved Plasmodium protein, unknown function	N/A	17.1446	38.3621	37.1233	52.3332	31.8152	50.2951	11.3594	21.0408	26.8258	21.5129	19.4989	24.2815	32.502	36.8055	46.4166	14.8785	35.8455	14.5187	44.8396	27.4015	55.685	64.4101	50.9043	63.2281	103.371	136.765	135.47	35.8549	52.497	64.2746	32.502	36.8055	44.9193	34.1331	43.9922	48.3957
PF3D7_1249000	N/A	conserved Plasmodium membrane protein, unknown function	N/A	4.95015	5.68005	5.87103	13.5505	11.694	6.95592	0.721587	1.26815	1.11189	0.229996	1.13858	1.11697	5.10572	6.19307	3.97778	8.26344	10.3451	5.29149	1.81506	3.02936	3.23919	2.11726	2.82269	0.443995	3.75225	4.22717	2.71795	6.4399	6.60377	3.53708	4.64157	3.09654	2.65185	2.33532	1.82561	1.92418
PF3D7_1300600	RIF	rifin	Rifin	0	0.863609	0.56142	3.28889	0.720907	3.5789	0	0	0	0	0	0	0.394553	1.24756	1.9257	0.368273	1.18135	0	0	0	0.28071	1.64444	0.720907	0.447363	3.54342	7.96624	5.11601	4.6331	2.94747	2.44591	0	0	0	0.736546	0.787563	0
PF3D7_1302200	UIS3	protein UIS3	Malarial early transcribed membrane protein (ETRAMP);Plasmodium falciparum UIS3 membrane protein	1.68914	3.71072	2.89199	1.34598	1.33263	2.17891	0	0	0	5.78206	6.52899	4.69193	7.24229	6.09412	11.8477	2.47812	4.71968	2.59834	1.26686	2.47382	1.0845	4.03794	3.9979	4.35782	22.1833	42.5157	26.0499	11.0385	12.4644	11.2606	6.75947	1.10802	5.92385	3.71718	4.12972	3.8975
PF3D7_1302400	N/A	conserved protein, unknown function	N/A	18.572	20.21	17.6923	9.98892	4.6061	7.44837	2.3309	1.66157	1.7377	4.9643	4.85868	6.51452	33.8264	26.3629	51.9104	14.9515	16.8068	10.7935	5.86483	6.99576	5.16027	11.6537	11.8443	11.5111	93.236	149.541	178.984	40.5418	40.0841	45.6017	11.2755	10.1396	15.1012	15.886	6.87552	10.1586
PF3D7_1303100	N/A	methyltransferase, putative	Methyltransferase small domain	37.6094	38.441	32.0836	78.3348	83.3236	52.7536	90.2786	101.155	92.5193	79.7291	83.2892	62.6706	39.1127	46.3234	29.2018	40.6972	24.8816	32.6245	150.437	110.442	121.697	108.508	160.417	124.348	44.4851	25.1629	30.8398	50.3208	33.8167	19.6145	184.896	163.913	134.429	192.327	152.117	179.435
PF3D7_1309900	N/A	conserved Plasmodium protein, unknown function	Flavinator of succinate dehydrogenase	2.7396	4.74677	6.65242	6.911	7.09315	3.94844	2.13978	4.8324	8.59495	3.93092	7.89343	5.42582	10.0879	11.4076	14.9845	2.57856	6.9234	3.67897	14.3829	14.9184	9.97863	6.45027	24.826	12.4094	20.3279	44.0956	33.9023	11.7928	11.8401	19.8947	18.9148	21.0141	11.8995	19.7689	13.2174	11.4048
PF3D7_1314400	N/A	conserved protein, unknown function	N/A	18.9362	39.5314	24.3987	21.349	9.1241	6.11546	11.8483	13.6244	13.0102	26.8605	37.6854	24.6459	21.4213	39.9843	50.8676	12.2124	16.5938	10.0289	11.5721	16.942	5.85568	30.8375	40.146	38.44	73.4595	96.5063	65.9182	25.7861	29.0716	22.8203	20.2312	19.4795	22.4764	49.8674	47.5688	45.1303
PF3D7_1315700	GCD14	tRNA (adenine(58)-N(1))-methyltransferase catalytic subunit TRM61, putative	tRNA methyltransferase complex GCD14 subunit	83.2429	72.081	84.8375	64.3401	66.9093	64.3142	12.0346	24.273	28.2511	32.6773	33.7029	42.6284	35.9332	74.2199	79.2854	49.4035	35.8035	81.4169	23.7262	18.6877	18.5178	26.8935	41.687	36.9807	74.3564	62.9301	59.0705	32.9915	36.4604	62.8209	26.7532	56.1532	42.06	52.1701	51.2417	71.8087
PF3D7_1316700	N/A	conserved protein, unknown function	N/A	7.19318	5.1073	6.39363	2.18774	1.7294	1.77962	0.816811	1.52843	1.14176	3.91416	1.5962	2.02345	13.2214	6.2625	10.1703	2.70157	3.41327	3.00363	1.7983	1.22575	0.193746	2.18774	1.55646	1.95758	14.7026	17.0311	19.1816	4.13161	3.67126	5.44775	0.683867	1.1992	1.24028	2.94717	2.40937	2.00242
PF3D7_1317500	N/A	conserved protein, unknown function	N/A	4.4268	6.47504	18.9659	6.46681	13.7589	15.3253	12.5287	23.1391	32.0611	22.6628	21.4929	27.303	20.3838	16.0403	22.6529	12.111	18.9989	7.53838	22.134	15.1084	26.8684	25.8672	75.6739	57.8956	50.1149	60.1616	94.402	25.4956	26.8662	36.4041	34.7724	34.5484	31.1477	45.4162	55.4135	42.2149
PF3D7_1318700	N/A	conserved protein, unknown function	N/A	14.0322	12.9116	19.2366	9.17843	8.70463	10.1931	4.46046	10.5126	8.66473	129.89	118.743	123.931	8.89786	10.1011	16.121	2.66063	5.57235	8.37783	1.50345	1.24951	2.99236	8.15861	13.3793	15.8358	17.2663	26.6516	29.7319	11.2632	13.1092	17.0066	5.84337	5.30954	11.3796	10.9751	26.6235	21.8641
PF3D7_1327100	N/A	conserved protein, unknown function	Galactose binding lectin domain	4.69193	6.11571	5.90945	3.55431	1.65208	1.17992	1.15482	0.281524	1.64921	0.481998	1.34598	1.33263	11.984	11.1671	13.4749	2.21701	6.65813	3.95696	0.938385	0.643759	2.95472	4.34415	3.71718	4.71968	14.7239	20.2697	26.3874	5.30198	7.17855	11.5495	3.99467	3.01814	6.50514	1.47801	2.10257	4.35266
PF3D7_1329700	ACBP1	apicoplast calcium binding protein 1	EF-hand domain pair	7.7088	6.69386	6.13502	2.94073	3.05495	1.49498	4.55561	4.27	4.21183	35.1394	31.9157	30.0877	13.2843	14.1357	15.5461	5.89745	5.12252	4.45425	1.87511	1.19533	3.06751	5.61412	4.32785	3.92432	5.10229	9.07375	3.58786	2.90408	2.87529	1.88048	3.12573	1.80456	1.43503	5.4438	4.61027	2.83452
PF3D7_1329900	N/A	conserved Plasmodium protein, unknown function	N/A	2.21001	1.2918	2.62352	10.6065	4.42398	3.82383	3.62272	1.08032	1.87835	4.242	1.52421	1.88218	5.93918	5.5808	5.63527	3.64142	2.39159	2.4693	6.0273	1.6441	4.1539	3.03043	4.7779	2.05898	8.60395	9.18275	11.0994	4.43482	2.74358	4.39175	7.19901	7.50521	6.4403	3.83308	3.65773	3.01803
PF3D7_1331600	PTPLA	protein tyrosine phosphatase-like protein, putative	Protein tyrosine phosphatase-like protein, PTPLA	4.1928	13.8502	13.3016	6.37374	7.03129	6.60809	176.004	234.503	221.632	217.624	218.676	366.269	19.3953	35.6749	19.1128	9.85416	22.2738	9.1474	71.2776	91.7573	96.0026	185.819	395.67	285.249	53.3731	50.8362	70.7083	30.7043	30.5129	41.7077	158.832	174.552	127.419	306.887	412.383	364.676
PF3D7_1334000	N/A	RING zinc finger protein, putative	Ring finger domain	3.76812	3.92516	1.50977	2.16842	1.96055	3.13117	11.7208	21.0379	22.8647	21.9014	33.8049	33.0812	11.4186	8.42	9.15262	2.76583	3.77167	5.45108	20.9938	15.3735	7.80049	19.9977	47.0532	31.6248	11.7208	12.1486	13.9564	3.52436	6.89227	4.52392	26.0996	19.9273	20.4409	44.8065	42.9391	65.0235
PF3D7_1336400	N/A	RanBPM and CLTH-like protein, putative	CTLH/CRA C-terminal to LisH motif domain	14.3963	22.5585	13.4627	10.8972	11.8881	13.4997	26.2988	63.4058	50.3631	50.5011	63.3403	69.5784	26.0112	44.8295	36.9701	10.3151	18.6206	19.1607	44.2171	37.1551	42.792	62.7677	101.049	114.134	54.2944	105.676	59.484	20.5042	35.0174	30.5948	50.5144	68.1782	58.4971	98.7869	120.517	99.814
PF3D7_1337900	N/A	conserved Plasmodium protein, unknown function	N/A	48.0709	37.8574	49.8106	65.647	49.2244	54.8931	25.3535	38.8503	67.2428	41.9503	76.6902	79.4129	47.8369	36.444	53.1922	44.6174	30.774	44.6777	35.8079	23.724	24.9053	50.1642	75.132	57.977	32.1446	25.1644	45.9061	26.833	42.2148	45.9759	68.3385	44.0168	50.2776	89.2348	94.52	98.0427
PF3D7_1344500	USB1	U6 snRNA phosphodiesterase, putative	Uncharacterised conserved protein	8.34403	12.7492	67.513	1.56966	1.61525	4.17019	16.8453	43.0066	36.0198	43.1009	40.9694	72.9326	4.83751	34.8976	28.4215	5.46708	9.46598	7.57807	18.0787	13.1888	15.8854	43.9506	111.048	63.9429	34.186	53.3696	39.9671	10.5036	14.4806	23.7936	16.3266	38.2747	26.7496	72.4388	68.5337	67.6197
PF3D7_1347600	N/A	conserved protein, unknown function	N/A	18.5793	20.5974	21.0617	4.53613	5.234	5.40334	17.6204	19.9677	13.9638	28.1097	19.863	36.2089	36.736	33.2422	45.6075	11.0515	16.1176	7.60596	25.2488	19.3858	22.1148	39.9179	52.8634	56.7351	61.1821	65.6716	70.2842	28.1097	19.4312	38.8327	15.3403	11.5961	16.2509	37.6754	26.0952	37.0791
PF3D7_1349700	N/A	peptidase, putative	Peptidase M50B-like	7.99894	8.43081	5.2054	25.3849	15.9666	17.8115	92.2274	107.773	98.6432	202.809	108.803	232.786	25.7417	13.2139	15.4562	21.9167	11.9511	12.7509	76.7898	45.9479	47.2824	137.875	160.731	180.341	36.5729	28.4024	20.8668	30.5603	11.3674	25.3948	113.742	70.4741	55.7236	212.279	164.327	155.372
PF3D7_1350000	N/A	conserved Plasmodium protein, unknown function	N/A	15.9127	10.425	12.507	6.77408	5.17494	6.41044	1.97668	2.51364	4.36951	7.52862	3.80051	1.86832	21.3242	27.1567	30.4181	12.9594	10.75	9.79824	3.35004	2.0048	4.35028	8.85841	9.15567	5.91732	28.6618	31.4205	40.418	14.1162	21.1743	19.1503	2.5386	5.06312	6.27674	1.29594	3.13541	9.2539
PF3D7_1350800	N/A	conserved Plasmodium protein, unknown function	N/A	6.47999	16.2173	12.6704	4.49475	3.14326	4.92142	2.91599	6.4969	9.08716	8.701	12.3904	10.1769	8.63834	20.3313	22.5197	3.18191	10.6673	4.08435	1.17818	2.53396	2.20355	6.49242	9.95365	14.7642	37.9078	67.9221	49.9794	13.4865	22.4207	35.6193	4.31917	4.81531	5.89802	11.364	16.5935	12.2531
PF3D7_1351600	GK	glycerol kinase	FGGY family of carbohydrate kinases, N-terminal domain;FGGY family of carbohydrate kinases, C-terminal domain	58.0615	67.3215	48.2413	25.2724	17.1483	16.5506	5.83182	6.5313	6.37672	4.98715	5.42107	7.86333	53.3571	81.9849	52.6078	19.7613	18.7789	14.1279	6.09645	7.51107	7.01306	6.3181	5.27639	4.47314	56.2771	46.9751	45.7964	18.4524	20.058	19.4126	12.3727	11.7615	9.0868	12.7867	11.4015	7.7061
PF3D7_1354200	SAC1	phosphoinositide phosphatase SAC1	SacI homology domain	28.1385	13.0037	20.7106	46.7813	24.8571	31.1328	20.7037	30.4041	27.2463	75.1426	71.1906	73.8724	37.7982	22.0972	25.2214	23.8691	21.1172	29.3644	24.3172	11.6768	16.6014	19.1079	40.0786	26.9453	18.351	17.7357	16.9706	22.1704	19.4853	20.4396	44.2779	22.6944	24.8585	34.3379	33.948	37.5211
PF3D7_1357600	N/A	conserved protein, unknown function	N/A	10.6185	13.6248	5.93716	11.3076	5.81017	4.85628	15.4098	12.4717	29.6676	25.5422	22.9693	24.296	17.3664	26.558	30.2244	7.96339	15.2879	4.62702	24.4226	19.3019	23.7486	36.1842	43.1613	47.7534	61.6392	48.501	94.1624	21.7108	25.0574	27.7669	48.0916	39.3058	18.1347	42.0922	33.2736	34.2399
PF3D7_1358600	N/A	zinc finger protein, putative	N/A	26.2719	27.7391	24.1076	12.1812	7.95801	6.63359	4.63423	7.35259	5.28952	32.3115	30.9248	29.0178	27.7393	33.782	26.9909	9.49395	10.5847	8.90347	3.31158	2.27993	2.57328	7.22374	7.01384	4.05936	18.6334	16.8261	10.827	8.92413	8.68332	6.8497	3.31215	3.50568	3.92826	8.29219	9.49907	7.40168
PF3D7_1359500	N/A	conserved Plasmodium protein, unknown function	N/A	16.6416	16.6773	17.0493	7.04786	4.20348	7.54471	0.92724	1.51188	2.28437	3.834	1.92951	2.66759	21.6126	23.2766	20.6955	4.31805	16.5511	8.2976	2.93675	4.90509	4.99004	10.3007	13.5445	10.7782	31.0625	64.5068	47.058	13.8982	28.9426	16.4501	4.32252	4.57219	3.58191	4.31805	2.58612	3.95124
PF3D7_1360000	N/A	ATP synthase-associated protein, putative	N/A	23.4154	17.9042	16.3008	26.8429	15.7628	19.3399	35.077	55.8772	64.0412	46.5008	32.4549	39.2868	30.3668	29.4276	54.7843	11.1926	18.3004	12.2845	40.5266	44.4025	26.4888	95.1005	43.0445	89.837	60.8478	79.6059	95.2613	32.7793	22.3827	29.4651	71.9213	47.6447	85.2201	92.9849	86.5749	64.9324
PF3D7_1366100	DIP13	DIP13 homolog, putative	N/A	117.796	55.2132	81.0216	44.2997	11.7457	17.8966	17.5334	15.9348	19.8348	155.713	126.462	169.175	102.535	80.8975	96.8498	36.0429	19.4537	21.2462	14.4467	4.54697	1.20928	35.9187	20.5549	31.7258	103.948	54.7758	53.8373	27.7297	16.8616	14.7486	7.96391	9.57997	5.56608	36.0429	24.9007	25.799
PF3D7_1368300	N/A	conserved Plasmodium protein, unknown function	N/A	52.2883	78.4177	40.2853	72.2246	41.3682	47.6505	39.9005	51.8516	79.6257	56.1331	62.2651	52.1729	58.4436	70.8143	37.0732	89.1201	90.2268	44.4743	70.3187	79.1117	60.1521	75.8882	82.1455	90.1622	104.318	149.487	141.557	70.9374	71.0762	58.2095	67.6936	60.3461	49.6708	98.5012	98.188	88.4061
PF3D7_1368400	N/A	ribosomal protein L1, putative	Ribosomal protein L1p/L10e family	59.111	77.0654	82.4982	72.9792	48.7451	73.757	77.2416	102.389	132	104.709	139.068	129.358	49.8789	73.5481	76.5684	36.8905	57.6371	52.3973	52.8152	51.5289	55.3916	114.682	115.818	104.277	94.1503	79.8153	93.0492	44.5013	58.6267	44.7507	69.6297	101.696	93.5352	137.259	160.149	160.905
PF3D7_1401900	N/A	conserved protein, unknown function	N/A	17.7625	19.7398	14.0838	4.87709	7.88387	8.06069	6.79519	7.03357	5.30726	29.6476	37.8985	44.6716	28.6986	25.74	21.6934	5.91397	15.3238	8.95703	3.9875	4.30687	2.93413	9.26646	11.6381	8.35923	42.1868	70.3357	55.5999	13.7835	19.0985	29.6747	7.6752	12.0755	6.7646	7.96112	9.66063	5.84154
PF3D7_1403500	N/A	dynein light chain, putative	Axonemal dynein light chain	6.01009	7.68456	15.9714	7.05599	5.3534	12.0899	13.9373	18.4398	25.8607	47.2596	52.58	61.0859	16.5392	18.6367	41.991	7.67017	26.2739	16.3998	21.2665	22.2852	34.9004	45.1583	48.1806	69.0132	45.7939	62.6953	76.1714	25.6409	32.5996	27.038	22.4198	26.163	29.9186	23.0105	55.9748	48.0683
PF3D7_1404900	N/A	conserved Plasmodium protein, unknown function	N/A	382.962	436.28	275.94	584.868	431.988	357.363	174.708	356.652	296.879	239.767	259.745	225.968	350.287	316.846	379.941	417.912	400.242	293.795	310.932	333.176	187.773	390.605	557.47	355.261	474.856	494.902	430.774	347.277	306.93	292.6	447.92	419.468	409.203	509.719	505.881	352.287
PF3D7_1405200	BET5	trafficking protein particle complex subunit 1, putative	Sybindin-like family	3.03376	3.92034	3.01565	4.54011	7.75523	3.19575	3.35227	12.5968	8.08569	16.6294	11.0482	11.6922	7.551	7.95934	3.86935	6.84734	7.54824	5.23567	16.6857	13.0678	14.3243	9.72881	86.0125	8.94811	12.7386	23.394	15.5494	9.82645	6.39632	3.34064	19.6326	14.4715	8.29146	18.4878	17.8413	8.14437
PF3D7_1407000	CCp3	LCCL domain-containing protein	Scavenger receptor cysteine-rich domain;PLAT/LH2 domain;LCCL domain;Concanavalin A-like lectin/glucanases superfamily	7.90735	7.66983	5.14917	9.73088	4.16867	3.93882	0.726689	1.04036	1.05837	3.67959	3.46713	2.51462	14.1599	13.6817	12.6941	4.16755	4.63809	3.77192	2.75038	2.02766	1.68825	1.60273	2.85224	1.50849	6.43639	4.47353	5.64467	3.67959	1.98122	3.08613	2.16332	2.24466	1.45353	1.11812	1.9098	1.98026
PF3D7_1413300	N/A	conserved Plasmodium protein, unknown function	N/A	4.52721	6.96979	11.0851	3.50428	0	4.69193	6.43759	12.9269	17.7715	2.0651	5.8996	10.1046	16.8914	12.3691	15.6649	6.72989	13.3263	7.26303	7.54535	16.2629	16.6276	5.25642	59.3544	12.5118	22.5316	33.2406	55.2892	14.4557	15.7323	23.0963	12.6686	14.4306	8.43496	20.1897	24.4316	14.5261
PF3D7_1420300	HEP1	DNL-type zinc finger protein	DNL zinc finger	7.56062	9.6164	16.9003	8.78095	18.3906	14.6678	1.24047	2.7492	1.05812	9.67657	10.3741	15.3185	6.41075	8.42942	11.3545	9.89263	14.1081	11.6434	1.31489	2.24383	1.40836	1.92083	9.70615	2.02314	13.2317	11.3404	15.3427	14.3045	13.1671	17.1207	2.84922	2.19898	3.78483	4.04698	4.7027	4.92607
PF3D7_1421000	N/A	DIX domain-containing protein, putative	DIX domain	46.2886	44.3516	35.6369	52.8261	23.969	34.5388	38.2564	53.9513	58.3692	46.6304	49.2038	43.6171	79.9987	54.6256	68.8446	40.3511	42.8622	50.7614	52.565	40.1561	49.7432	68.4508	41.6304	83.8799	104.851	137.331	135.023	63.4479	50.5898	57.4292	91.7058	57.3232	70.4837	71.2449	67.6136	106.435
PF3D7_1421400	RPC34	DNA-directed RNA polymerase III subunit RPC6, putative	RNA polymerase Rpc34 subunit	132.224	93.3169	140.336	147.328	85.7579	120.927	16.4299	18.0598	20.7227	24.0439	17.7498	17.3722	84.0938	63.5182	90.5639	48.0455	94.2651	76.3613	48.5542	21.2575	35.5001	29.1127	35.1398	36.3726	109.408	76.0816	89.9453	95.704	84.8048	84.9829	48.5952	32.2632	55.6181	24.742	46.0613	46.6653
PF3D7_1422000	COX14	cytochrome c oxidase assembly protein COX14, putative	Cytochrome oxidase c assembly	10.8492	12.8615	15.9752	57.4012	38.9851	47.4445	98.5627	130.365	116.925	102.782	90.9261	198.234	19.4594	26.3468	44.0195	19.9926	16.6158	18.7591	66.4514	45.0151	72.6145	84.9538	49.6174	111.156	28.989	37.8967	44.7491	14.8345	12.399	22.6986	76.953	88.9205	107.603	143.947	136.25	162.011
PF3D7_1422200	N/A	conserved Plasmodium protein, unknown function	N/A	12.331	9.13304	3.51164	10.5842	4.55912	3.19787	28.2785	26.0334	20.0781	49.393	81.1802	52.2988	12.3998	9.18852	6.91758	3.91517	9.80173	6.55041	11.8743	6.08869	3.1924	14.0085	35.1052	13.8574	22.8212	22.595	15.2593	7.3422	11.3036	5.72018	15.4997	13.1265	8.3011	22.0673	20.8287	27.075
PF3D7_1425500	N/A	conserved Plasmodium protein, unknown function	N/A	4.96821	7.14121	6.66772	2.25262	3.76242	3.82759	2.49509	3.58251	0.826734	4.26741	6.18495	7.00887	5.14649	24.667	8.18464	1.65778	7.01415	3.66332	3.31214	2.3804	2.42462	2.25262	4.51491	2.55173	14.1389	30.8096	33.0693	5.68988	15.4624	12.616	2.20564	14.8002	0.682054	0.828892	1.2753	3.05276
PF3D7_1426400	N/A	MORN repeat protein, putative	MORN repeat	2.6074	3.81864	4.46414	0	1.02854	2.52256	6.28948	20.4416	16.2556	12.1709	10.9945	18.1064	8.9435	14.5381	7.31535	4.7816	10.9281	3.34238	3.25925	3.81864	4.46414	8.31074	4.11417	14.2945	30.0497	40.8832	31.6557	9.73673	10.9945	12.3124	9.68879	5.13111	4.5721	12.4322	10.0174	13.3695
PF3D7_1427200	Sel4	selenoprotein	N/A	15.1684	18.3854	13.9839	3.77548	7.06474	9.49945	31.1586	52.3837	46.0448	111.688	63.4363	147.908	22.7041	28.7697	17.7399	16.6242	11.3314	14.3286	23.2581	13.5892	15.629	76.4535	70.6474	80.2176	38.1945	32.4632	43.8864	24.2342	20.3242	49.3027	40.8674	33.4099	29.3095	111.62	82.1526	82.3895
PF3D7_1428000	N/A	conserved Plasmodium membrane protein, unknown function	N/A	2.20383	8.57859	7.0164	2.71707	1.25453	1.93139	7.98659	7.86563	10.8554	6.50086	11.7738	10.4394	7.55112	12.7041	9.48201	0.960028	3.51057	3.42758	5.81011	5.59473	5.16998	6.33984	28.8541	20.4727	18.1234	26.8014	27.9609	5.98079	8.29519	12.8958	6.56619	6.86707	6.86628	5.28015	5.38287	11.311
PF3D7_1428800	N/A	transcription initiation TFIID-like, putative	Transcription factor TFIID (or TATA-binding protein, TBP)	40.7379	41.5508	38.8752	55.7576	30.2355	30.0433	26.1289	44.0648	23.0455	42.9031	53.7218	43.9186	39.896	58.8076	40.5298	34.1667	36.7256	31.6705	50.696	36.0107	48.8717	76.6667	93.2875	61.7105	35.6303	38.2668	23.7233	42.9031	34.5652	29.2791	44.4232	48.7886	39.837	70.9617	68.6286	53.6639
PF3D7_1434900	N/A	conserved Plasmodium protein, unknown function	N/A	1.36922	2.23138	3.46018	5.76697	2.28983	2.48907	4.13694	6.31207	10.5888	18.299	13.7879	8.896	5.24182	4.88743	3.83187	3.90305	5.23779	4.84527	3.42305	3.12394	4.22911	22.1807	18.7003	22.4016	6.39345	9.46811	11.1182	8.41754	4.00294	6.15877	2.2933	2.22156	3.4061	17.2385	18.5337	19.3811
PF3D7_1435200	N/A	conserved protein, unknown function	N/A	11.7788	22.7882	17.4538	6.61238	2.89238	4.89822	17.3512	19.8138	22.3733	124.701	117.218	151.491	24.9789	33.6439	27.892	4.4268	6.47504	8.69271	4.8501	12.469	15.3253	38.2822	54.9553	53.8804	19.1217	16.4555	15.5476	6.89453	4.93549	5.30927	14.0033	13.8534	10.5537	45.3747	49.3722	59.2685
PF3D7_1435500	N/A	clathrin light chain, putative	Clathrin light chain	100.427	73.6338	104.053	85.1399	69.012	91.2544	89.4426	123.001	128.95	113.357	146.306	167.033	45.1836	73.5914	78.4237	49.7536	79.7907	69.7283	93.0092	91.7968	86.9774	160.605	189.783	283.978	119.571	132.155	99.0233	55.625	86.8691	97.4814	77.3978	112.978	112.702	193.731	247.409	185.942
PF3D7_1440500	N/A	allantoicase, putative	Allantoicase repeat	35.7817	25.5791	23.7117	94.5913	52.3538	68.5502	6.55261	7.61397	13.3599	12.3792	14.1056	11.2674	39.7629	32.8171	29.6768	53.4008	56.7172	38.1288	15.9825	10.7575	7.29591	10.5689	17.7548	14.7081	24.1769	21.6138	15.1412	36.904	42.0034	31.4188	11.3232	8.10299	6.01295	14.2051	16.385	9.4359
PF3D7_1440900	N/A	conserved Plasmodium protein, unknown function	N/A	2.28633	5.58131	6.53682	3.63178	1.68707	4.50851	3.82216	7.47466	10.7323	87.3031	83.0965	91.4847	6.29903	6.60753	11.8234	3.06489	3.10394	5.73071	2.28633	5.58131	2.97128	16.797	39.9273	23.6697	15.7664	33.0131	24.1476	4.95337	10.1207	10.4223	3.67444	3.30376	3.6948	19.9218	22.3483	15.2819
PF3D7_1444000	N/A	conserved Plasmodium protein, unknown function	N/A	1.34432	4.94555	1.37008	2.81237	1.11823	0.530253	0.598751	0.946617	0.487055	0	1.19516	0	7.14162	8.30024	2.12995	3.11939	2.91736	2.03668	4.03297	0.549505	0.913384	0.703093	2.79558	1.06051	22.1538	32.6583	18.021	8.94193	11.354	17.499	1.19027	0.87371	1.27797	0.623879	1.45868	1.35779
PF3D7_1444600	N/A	conserved Plasmodium protein, unknown function	N/A	5.25591	10.449	3.96386	2.23795	3.53817	2.7307	2.08889	7.81754	8.17575	7.78554	5.71492	5.57278	12.8253	17.0378	29.1813	5.02469	9.2425	6.82792	9.19784	6.26942	6.93675	4.47591	36.2663	11.833	47.0001	90.4601	94.6052	14.4589	17.9612	30.2523	4.66375	5.45211	12.6875	10.0494	12.3233	5.97443
PF3D7_1445000	N/A	prolyl hydroxylase-like protein, putative	N/A	11.4094	14.6852	8.61927	2.0467	7.08967	2.50571	32.6751	38.9085	38.9764	33.5601	30.0554	48.8754	14.7043	20.0036	15.6624	3.10229	8.03838	3.67716	12.5503	22.9691	13.5446	27.8863	80.3496	41.3443	20.7932	36.5606	31.2872	11.1867	19.0977	21.0901	26.2577	33.0059	20.8016	46.0571	61.5111	34.1159
PF3D7_1447700	N/A	conserved protein, unknown function	N/A	20.4202	17.3752	12.7661	22.6183	9.55893	16.1201	49.2681	48.001	45.6741	56.2106	79.993	60.5457	14.0356	8.83415	5.01259	16.9952	15.8786	8.70886	23.8878	21.6224	17.6761	57.6126	55.5153	65.3288	14.5979	9.91756	7.91205	16.2218	22.2765	10.8492	41.6814	29.12	31.9552	75.6289	86.3145	58.7848
PF3D7_1447800	N/A	calponin homology domain-containing protein, putative	N/A	25.037	18.89	23.7915	25.2337	17.4977	18.3015	9.97533	14.3709	21.0467	6.19296	11.2955	11.8006	20.3032	15.8259	25.4939	7.63458	7.72723	10.0308	6.13705	5.92407	7.05409	7.88554	11.2588	8.46787	17.3942	13.1	17.181	10.0845	19.1634	19.9761	29.1307	23.896	31.6254	19.6959	16.2454	15.8707
PF3D7_1448800	N/A	Appr-1-p processing domain protein	Macro domain	16.5018	12.254	8.13542	30.3387	19.4641	25.5754	23.8577	16.7829	19.9232	20.8417	15.8371	27.7824	36.4888	31.666	20.5963	27.0111	22.8807	11.0712	21.0023	16.6022	23.5927	27.0714	44.418	30.273	46.2244	42.3221	38.0676	23.4469	13.096	25.5144	48.8388	33.9606	23.2662	52.2607	41.5588	38.085
PF3D7_1449000	GEST	gamete egress and sporozoite traversal protein, putative	N/A	10.0003	10.1416	20.5655	1.66957	3.10818	4.92379	4.52845	5.43629	6.43796	14.8469	8.73959	14.2546	16.0355	15.6092	22.0047	3.2831	7.43933	8.17415	2.40007	0.780126	3.99884	5.00871	5.59473	7.38568	26.6676	26.3451	35.4088	7.16745	7.76853	14.2546	2.16695	4.45978	5.62911	18.057	17.7399	16.8932
PF3D7_1452900	N/A	conserved protein, unknown function	N/A	7.35432	14.0626	12.1148	8.89551	14.7589	12.4779	29.627	40.1189	67.4906	48.2263	60.52	45.5767	19.2391	28.6377	31.711	4.65867	12.696	10.9883	25.0047	24.2899	24.7803	75.6118	85.8203	96.2584	39.3231	54.2452	86.4487	14.1534	18.4745	23.5234	42.2321	52.8207	43.9075	78.7315	103.876	83.8577
PF3D7_1454800	N/A	conserved Plasmodium protein, unknown function	N/A	19.5049	22.0202	15.7766	7.77238	2.31779	4.39628	0.827365	1.30805	6.05719	3.86129	0.825748	0.863586	34.5395	15.695	17.6592	8.62087	8.06251	6.56674	2.78642	0.759317	1.26213	3.88619	7.72595	3.66357	40.5409	32.7013	36.3431	13.9006	14.0377	18.9989	9.04606	4.82923	1.76592	7.75879	2.51953	4.69053
PF3D7_1458100	PET117	protein PET117, putative	PET assembly of cytochrome c oxidase, mitochondrial	66.2582	120.843	74.2578	39.2063	18.817	19.7386	232.522	158.699	279.407	169.291	140.241	288.998	94.6782	104.875	141.113	40.4046	60.8954	44.6579	47.022	130.708	116.691	200.644	181.898	256.602	161.882	124.111	150.83	43.7493	40.0688	69.162	104.146	99.4507	120.954	249.162	222.649	282.833
PF3D7_1461000	N/A	conserved Plasmodium protein, unknown function	N/A	0.50519	1.25959	0.646392	1.28506	1.46247	1.37616	1.08785	2.23888	1.7983	3.57103	4.88379	3.28284	0.602437	2.54563	3.72818	0.16763	2.49657	1.23591	1.26298	1.88938	2.58557	2.57013	13.6497	1.37616	4.35138	8.28386	10.0191	1.64817	3.73466	5.47141	1.6065	3.13309	2.29426	4.52602	7.80179	2.7808
PF3D7_1463600	N/A	conserved Plasmodium protein, unknown function	N/A	1.33495	14.3864	6.53735	1.54997	10.5012	6.91758	0	11.4354	6.9871	1.82682	5.21888	0	6.226	32.8256	7.4617	3.96891	15.7182	6.42499	0	10.276	6.53735	1.54997	75.2584	15.2187	32.7451	47.375	62.8839	10.9609	20.8755	16.6005	3.7356	9.11823	3.19787	17.8601	9.82391	11.2437
PF3D7_1463800	N/A	mitochondrial ribosomal protein S6-2 precursor, putative	Ribosomal protein S6	2.10616	6.75612	5.88809	6.72847	3.29266	5.61884	2.35115	8.24575	7.67541	17.7317	9.31889	6.88435	9.27386	15.8031	6.99408	5.64112	4.45927	2.75327	11.5839	10.1342	11.7762	6.72847	21.4023	12.0404	28.2138	29.5473	40.9355	18.9983	15.5315	10.3265	13.2484	14.7495	7.99324	12.4105	19.6208	7.34205
PF3D7_1464800	N/A	conserved Plasmodium protein, unknown function	N/A	5.55242	8.49483	9.08323	5.93716	1.13076	1.66005	0	0	0.692872	0	0	0	7.80943	9.35114	14.8725	2.01496	7.96339	1.79857	0.925404	1.06185	2.27081	2.37486	4.52303	4.15012	25.0908	56.8978	29.7935	18.0585	20.4337	19.8371	0	9.35114	2.12464	2.01496	2.27525	5.39572
PF3D7_1465700	PM8	plasmepsin VIII, putative	Eukaryotic aspartyl protease	15.4065	20.5861	17.7431	6.06751	5.55382	10.5548	5.1887	5.99268	3.19575	3.01704	2.24943	2.79889	34.3926	26.1668	33.4064	12.0816	22.0691	9.39699	9.58627	6.86204	4.65392	7.20517	7.18729	4.52348	66.1559	105.401	89.4811	25.4772	48.5876	27.6779	6.80293	4.36113	5.28935	9.0612	5.42682	5.25126
PF3D7_1466600	N/A	enkurin domain-containing protein, putative	Calmodulin-binding	46.8218	37.0861	32.1021	15.5633	14.8325	10.8878	0.860482	1.45746	1.15211	1.58076	0.453461	0.48487	42.5954	40.0795	33.6736	11.0606	14.1738	9.76432	2.75423	3.2723	1.78345	1.11166	4.56385	2.72196	38.7217	51.9827	50.3088	18.1788	22.673	29.0922	6.59214	4.34597	3.89905	1.72821	3.03725	2.663
PF3D7_1467000	N/A	magnesium transporter, putative	N/A	1.43552	1.07678	1.73469	0.829603	2.05926	0.50971	0.277799	0	0.710888	0.423985	0.268066	1.05943	1.43567	3.81652	2.26027	1.20841	2.21162	0.601733	0.441698	0.215356	0.788494	0.553069	1.71605	1.01942	6.11157	6.81089	7.99749	1.83727	1.47436	3.02694	0.717834	1.10802	0.988866	0.755258	0.315946	0.4513
PF3D7_1469200	SHLP1	shewanella-like protein phosphatase 1, putative	Calcineurin-like phosphoesterase	11.0991	7.32878	5.22079	8.48412	2.84074	5.05144	33.8436	28.5567	30.0047	167.175	177.616	192.9	11.717	10.8204	10.8218	4.75469	4.16881	4.31163	20.0638	11.8656	8.99136	43.7602	41.5458	36.3703	11.0277	4.20836	4.63991	3.90431	5.69283	3.1753	23.4341	17.4791	15.4211	49.528	38.6773	51.7396
PF3D7_1469300	PNO1	pre-rRNA-processing protein PNO1, putative	KH domain	90.9498	77.5489	58.059	119.663	92.061	108.991	15.2307	35.6987	33.7705	25.5843	34.9953	26.473	58.243	39.6846	44.5355	80.9019	67.9667	52.7333	37.6864	30.7174	26.895	57.8836	51.3048	57.5381	71.8699	68.8105	55.8151	71.3408	88.4786	66.639	76.548	55.4731	45.3527	67.0488	74.3386	57.601
PF3D7_1469900	MGET	protein MGET	N/A	7.70414	5.68892	4.74077	1.56864	4.0923	3.40079	4.54026	18.2795	18.3522	30.347	32.0647	31.2407	7.67022	11.2	10.6951	1.65606	5.31077	3.09533	8.80473	13.2741	12.0343	23.5296	51.1537	31.5346	13.9451	14.3625	10.8308	4.75314	4.78158	3.77043	15.7057	13.3	10.9625	26.8282	19.2515	13.5069
PF3D7_1471700	N/A	conserved Plasmodium protein, unknown function	N/A	25.625	15.0286	13.8293	5.82937	3.15731	4.0818	2.29832	5.29749	5.27209	3.81857	4.60555	5.8202	31.7842	19.168	21.2387	10.3518	7.24824	5.21919	9.89481	5.26976	4.85894	5.82937	9.95767	7.607	18.6164	14.2802	13.6684	6.61886	2.19312	6.07326	10.4496	10.4122	9.01035	8.77652	10.2683	5.63673
PF3D7_1472300	N/A	conserved protein, unknown function	N/A	29.0925	33.8704	27.467	20.2175	16.5547	20.1091	15.0202	20.939	26.875	49.744	61.9418	53.3929	15.6919	31.1025	23.7395	19.0521	16.1221	18.2437	17.673	13.5482	9.75278	26.628	85.2442	34.1436	51.0687	55.053	59.1793	30.3602	31.2248	32.2199	27.7625	40.822	17.4687	53.0738	50.0413	32.6782
PF3D7_1472500	N/A	conserved Plasmodium protein, unknown function	N/A	12.0922	7.97288	12.5749	3.72792	3.37962	4.13599	8.72243	3.83694	7.9937	10.7614	10.3041	16.6363	29.3329	18.9984	16.8963	5.44263	10.2535	10.0259	2.30328	2.65763	0.571586	6.83451	5.6327	2.95428	38.8545	34.5325	41.3008	5.12449	9.81345	21.2945	5.73905	3.40997	3.62065	7.25684	4.1014	8.68915
PF3D7_0103800	ARP1	actin-related protein	Actin	29.4309	27.8934	32.9115	11.0405	6.01277	5.6083	55.255	31.643	49.9708	78.0343	54.2583	57.6655	88.3572	59.2222	64.098	17.9154	20.3933	12.8245	25.0832	18.9532	21.3177	59.1199	33.9852	48.4354	74.2956	61.9766	108.879	25.7433	24.334	26.783	31.5562	18.737	14.2793	58.7625	48.434	44.5943
PF3D7_0106400	N/A	pre-rRNA-processing protein TSR2, putative	Pre-rRNA-processing protein TSR2	195.261	231.436	244.589	188.421	207.243	304.421	2.11833	28.5913	19.5227	21.5462	13.9277	36.7579	106.367	167.101	186.948	112.726	145	188.293	34.713	38.1188	43.2136	39.3336	44.5417	63.4211	115.979	232.674	204.988	132.469	122.033	257.305	60.8973	72.3846	65.2143	42.6158	62.2437	65.7403
PF3D7_0107400	N/A	ATP synthase-associated protein, putative	N/A	9.92902	2.65419	8.32744	10.5733	7.11449	5.04549	75.7405	45.8915	102.522	96.5294	82.1689	50.7106	55.17	33.939	33.7571	14.1834	7.70817	5.04766	66.1935	47.7754	61.0679	84.5865	60.7966	71.2675	34.1756	9.71821	18.092	16.9175	13.0169	5.40913	181.124	97.6781	103.627	148.926	108.615	116.817
PF3D7_0112800	N/A	Plasmodium exported protein (hyp11), unknown function	Protein of unknown function (Wx5_PLAF3D7)	5.29595	11.442	7.15168	1.58025	2.14315	2.73824	8.89029	22.6734	13.6333	11.5578	19.3737	19.1629	36.3763	19.6357	28.6812	6.65155	12.686	5.95877	15.2994	10.7268	12.1028	18.9631	41.4343	36.2817	29.2857	45.3468	37.6538	7.15484	10.0456	21.6355	13.5519	8.59061	10.0051	10.8844	24.7377	35.7526
PF3D7_0205000	N/A	conserved Plasmodium protein, unknown function	N/A	2.58823	2.72524	3.71624	0	0	0.24235	2.54219	2.04702	2.83005	3.43933	2.64581	2.32226	3.43578	4.93852	4.40148	1.29817	3.64268	1.76465	4.02613	6.93698	4.8597	4.67263	11.2277	7.75519	4.83016	6.14107	3.7734	1.14644	1.10242	2.32226	7.15787	8.77959	4.82067	7.52938	8.58631	4.41163
PF3D7_0209000	P230	6-cysteine protein P230	Sexual stage antigen s48/45 domain	21.6189	14.2209	10.1876	4.11722	2.45365	3.0081	0.424067	0.565911	0.412937	0.318698	0.284425	0.304126	47.6638	26.6536	22.8998	9.3533	12.4736	6.78732	2.07305	2.34571	1.67795	1.42775	1.63577	2.47965	15.2279	12.2759	8.18993	4.32012	3.04741	5.38738	0.863311	0.6923	0.476417	0.681366	1.04325	0.636311
PF3D7_0211300	N/A	ubiquinol-cytochrome-c reductase complex assembly factor 1, putative	Ubiquinol-cytochrome C chaperone	6.02546	16.8846	7.26285	9.75238	4.2101	7.06607	27.2634	27.4497	37.8405	35.6214	31.9071	52.2256	30.9804	22.9388	27.5132	4.97205	11.4958	12.4897	18.0764	24.3336	20.5069	40.8671	32.4178	45.4878	60.4535	48.754	63.7313	11.8738	16.1369	26.3615	40.0363	23.667	32.4746	52.4325	57.096	63.947
PF3D7_0213000	N/A	conserved protein, unknown function	N/A	0.596425	1.74477	2.55529	14.9362	16.6837	20.189	72.7716	68.5858	119.989	85.4944	75.2896	97.2773	10.9853	13.2992	14.4972	4.89516	8.53244	6.50016	82.3066	52.9248	69.8446	65.2212	166.837	144.076	24.0071	11.8466	20.1581	18.3202	6.51544	10.6269	117.607	89.7697	106.821	142.775	144.198	134.878
PF3D7_0213600	N/A	conserved Plasmodium protein, unknown function	N/A	1.6842	2.1756	1.6472	0.828688	11.0626	24.3871	0.895879	1.64929	51.4119	1.15989	1.23948	27.128	4.28065	5.53709	5.16063	1.11173	1.60605	37.3399	2.30289	3.07143	2.85092	1.70917	40.6775	2.71704	8.4845	12.3946	8.9731	2.23056	2.7085	4.05603	4.3933	4.06446	18.2866	2.59404	2.52952	2.58733
PF3D7_0219100	N/A	saccharopine dehydrogenase, putative	Saccharopine dehydrogenase NADP binding domain	18.8011	15.6001	19.3945	36.1952	16.8676	19.1325	2.62825	6.79472	3.41298	5.2328	2.2486	4.95189	21.4009	18.4059	19.1972	12.9944	10.9044	9.67413	16.8891	13.2889	16.6671	18.301	10.4017	9.90788	12.8784	9.31129	11.6041	9.8115	7.99501	9.90378	17.0587	10.5177	7.88457	5.6112	7.15599	6.15627
PF3D7_0303800	N/A	IBR domain protein, putative	IBR domain, a half RING-finger domain	4.00399	4.58145	4.36107	42.479	44.1448	35.3657	18.6654	25.506	32.7437	34.1028	29.6228	26.2219	14.2388	13.6005	11.53	16.5107	14.8608	17.392	37.3003	36.1934	34.4732	42.0433	73.0874	40.2159	7.36793	7.55733	6.51256	13.2486	11.0498	11.3149	40.269	36.1193	31.5658	42.1393	39.0626	40.908
PF3D7_0303900	N/A	phosphatidylethanolamine-binding protein, putative	Phosphatidylethanolamine-binding protein	19.1157	16.6781	22.989	3.7793	6.25404	4.64403	17.7174	16.3025	16.1925	21.2464	18.3178	24.1315	54.5022	56.0851	68.2161	21.3318	21.5897	11.6502	19.1157	11.7728	20.1154	27.295	51.5958	62.6944	35.4348	18.4061	43.7196	11.5889	17.0966	10.3421	10.9004	8.41276	12.2274	24.0843	26.6272	34.2654
PF3D7_0304100	IMC1e	inner membrane complex protein 1e, putative	Inner membrane complex protein	32.0692	48.7621	33.4449	8.73405	7.26697	6.97545	12.6671	23.2558	22.7944	253.559	222.11	199.395	35.2681	47.0542	29.8752	24.4246	18.064	19.5315	7.72035	5.79049	6.05885	29.42	30.8846	27.2863	25.3342	21.8023	29.5291	11.9195	11.6085	7.95308	5.72413	4.86768	2.21298	32.37	34.0886	21.9134
PF3D7_0320200	N/A	CPW-WPC family protein	Plasmodium falciparum domain of unknown function (CPW_WPC)	2.59119	5.48136	6.85904	3.96091	3.80207	1.10785	1.48678	3.28881	3.49724	2.11385	1.84002	1.24772	4.30429	4.0189	7.92016	1.58743	1.15352	4.76232	6.90983	7.47458	6.00166	7.45583	7.60414	7.31184	7.43389	8.01647	5.99527	2.69036	2.39203	3.49363	7.65207	8.76851	7.69387	4.53553	6.72887	4.51167
PF3D7_0322200	N/A	conserved Plasmodium protein, unknown function	N/A	5.36065	11.0658	6.68989	2.89466	2.98832	2.88741	7.5257	7.37943	7.60032	7.32348	8.70666	7.14439	12.3989	18.555	18.1508	3.67874	7.36134	6.14762	3.27596	7.18304	5.18466	14.2803	15.4397	12.4519	26.34	39.9862	53.2022	8.59713	16.4459	17.4144	3.84794	5.60516	4.81553	9.33834	7.18607	8.78232
PF3D7_0405500	N/A	conserved Plasmodium protein, unknown function	N/A	88.8802	59.3815	61.8043	109.29	69.8425	82.8953	18.7473	21.3817	16.1028	21.6105	18.6731	23.99	68.3334	59.2209	79.0204	62.6875	50.2598	59.3223	55.3294	21.9562	39.0343	33.0674	51.7352	42.8385	99.1792	63.5969	67.2867	91.8446	45.349	64.8378	45.3894	31.0432	51.1689	45.9294	34.6129	50.512
PF3D7_0406200	Pfs16	sexual stage-specific protein precursor	Malarial early transcribed membrane protein (ETRAMP)	7430.31	6026.22	4100.11	2386.95	1925.7	1352.42	1402.88	1378.31	1003.88	801.373	1109.96	1011.76	21630	20110.1	15075.9	6441.51	7830.03	6900.38	4145.79	3235.97	2870.2	2667.27	2803.47	2356.99	8342.85	4924.46	4556.33	2188.62	2412.7	2175.2	1850.19	1571.65	1448.65	1620.04	1509.71	1911.79
PF3D7_0416500	MAF1	repressor of RNA polymerase III transcription MAF1	Maf1 regulator	5.12531	6.20776	8.73388	2.55754	2.43548	1.27696	15.9386	45.2264	33.6842	103.589	106.098	83.2036	20.0242	22.6072	17.9777	6.19988	5.25058	5.53407	14.8065	20.2569	15.3716	60.6503	109.596	58.4848	10.4597	13.8597	10.2332	7.14404	6.68026	11.8862	23.495	43.1591	28.7643	61.9988	91.7102	52.2969
PF3D7_0418000	N/A	conserved Plasmodium protein, unknown function	N/A	2.63314	2.99021	3.15281	1.91911	1.7245	2.09292	5.76628	10.0459	6.77258	11.2426	8.32751	8.03953	11.3799	10.6194	7.67633	3.78199	4.3857	2.98362	10.353	7.11464	9.72612	8.23939	14.853	10.2376	9.49585	16.613	12.8826	4.29424	3.877	4.08566	10.367	7.62196	5.84448	9.26588	9.33992	7.45905
PF3D7_0418800	N/A	MOLO1 domain-containing protein, putative	Modulator of levamisole receptor-1	26.5574	34.0418	36.7117	11.1933	6.92221	7.06164	1.51646	0	3.35218	2.40657	4.99827	1.91111	37.393	48.0241	39.5107	19.8842	21.076	15.0339	2.99842	4.10142	3.33743	4.26413	3.6647	4.03522	64.7022	82.2785	116.768	19.7339	44.429	35.8332	5.19347	6.59154	5.43272	7.29089	5.95625	10.0226
PF3D7_0419000	N/A	conserved Plasmodium protein, unknown function	N/A	6.36485	14.2728	10.8661	4.28927	3.97389	5.24529	24.895	34.3299	32.6835	23.4094	23.818	24.9392	13.889	30.0722	32.6167	5.8059	11.6871	7.50779	18.84	19.2516	18.3009	46.852	41.1581	45.6649	23.7761	43.4259	63.0043	11.1603	20.1791	18.3227	24.3667	24.1238	27.2334	31.9325	35.0612	40.8424
PF3D7_0422000	N/A	steroid dehydrogenase, putative	short chain dehydrogenase	43.7336	42.6831	47.2991	32.7762	23.6388	30.1554	22.1421	45.4837	51.9767	35.2446	37.3726	52.8517	140.173	150.416	116.06	80.7598	104.548	90.6426	49.0346	54.9956	56.7589	51.6051	76.8261	55.2196	122.007	78.9162	97.6147	50.1852	49.4282	85.7492	43.2447	52.1018	34.1559	48.0554	61.0998	59.4164
PF3D7_0504500	N/A	MOLO1 domain-containing protein, putative	Modulator of levamisole receptor-1	56.5379	41.1403	34.8385	11.8537	6.62747	14.5814	5.55264	3.17757	2.64087	5.80816	6.00441	3.94232	68.2576	46.9193	49.489	20.3137	25.1764	18.0696	3.44143	2.52616	4.57476	8.24605	6.02497	12.3381	60.5238	56.7424	40.3676	24.9751	19.3989	18.8355	5.93544	6.6469	9.25404	10.6185	10.8604	12.9069
PF3D7_0508200	N/A	longevity-assurance (LAG1) protein, putative	TLC domain	21.7188	13.8707	11.772	8.59668	3.92276	6.29313	53.8266	56.1743	56.4533	59.2094	52.0712	60.8996	58.7209	42.0438	37.4226	14.1756	18.0485	11.8018	47.9453	29.3176	28.9772	55.2644	63.1565	54.5404	28.2126	21.9489	18.9229	13.5688	3.89648	13.4878	57.3144	47.0126	41.5807	79.2378	85.3645	77.5549
PF3D7_0510300	SIP	stripes inner membrane complex protein, putative	N/A	26.9468	24.8183	17.246	12.6469	12.3312	7.74159	1.95786	0.552693	0.8738	4.94548	1.03176	2.75807	69.8036	60.4291	43.1478	17.3017	25.915	11.1084	7.52004	5.58412	10.652	4.63718	2.59604	8.2577	44.5413	58.0328	46.3114	14.8364	21.667	19.3065	2.88445	3.84549	6.04876	3.14577	4.03122	1.68309
PF3D7_0512000	N/A	prefoldin subunit 6, putative	Prefoldin subunit	405.038	281.625	351.309	582.182	361.338	366.144	278.941	251.852	255.56	316.922	169.058	246.789	357.254	305.358	388.625	436.407	304.048	353.511	427.11	259.17	363.507	485.502	458.341	509.055	373.056	188.118	256.638	434.139	241.083	325.81	374.088	279.389	457.848	509.724	362.724	454.829
PF3D7_0513000	N/A	conserved protein, unknown function	N/A	28.7772	20.9758	31.6197	44.4069	40.6365	45.2303	23.2407	33.4544	57.9514	35.1055	65.928	57.328	68.676	46.2781	83.715	41.5485	29.5528	37.9209	54.3568	44.4194	39.6426	73.6751	147.769	91.4657	23.9785	18.346	36.3513	13.5495	28.0911	26.6774	75.1723	59.3903	86.6836	88.7626	93.5838	95.5606
PF3D7_0513700	PSOP12	secreted ookinete protein, putative	N/A	15.8083	11.0908	14.0731	3.50708	2.92004	3.56415	2.84613	2.75406	4.1298	3.05901	2.28823	3.97768	20.9032	29.0615	25.5117	11.0926	8.54777	13.1859	38.695	24.6281	28.1463	21.1949	23.5063	30.0973	22.3896	19.4234	25.3175	8.27733	7.16979	11.7342	6.68216	4.34934	4.93226	8.13456	5.86612	5.27435
PF3D7_0513800	RAB1a	ras-related protein Rab-1A	Ras family	14.8834	22.1038	15.0586	114.638	106.356	98.6731	270.857	374.76	304.028	208.75	223.602	301.319	77.4114	67.1931	58.8998	44.8272	49.2384	26.7822	405.573	293.98	243.949	263.318	342.19	367.113	108.11	96.4795	85.6051	55.5242	63.0986	70.7444	606.96	463.828	353.878	381.031	512.217	323.784
PF3D7_0517500	N/A	UTP--glucose-1-phosphate uridylyltransferase, putative	UTP--glucose-1-phosphate uridylyltransferase	14.3857	13.4046	11.3789	5.76118	4.89094	4.21351	1.0418	1.94189	0.48712	2.06084	2.93383	5.18066	28.6495	32.3802	24.5077	9.10438	10.2605	8.8323	2.03692	1.73471	2.05452	0.937866	2.79482	2.25724	17.537	20.4646	19.4848	5.74091	5.40443	8.70351	1.71897	2.08904	1.2053	2.82107	3.47814	2.99965
PF3D7_0517600	CPbeta	F-actin-capping protein subunit beta, putative	F-actin capping protein, beta subunit	33.5464	14.364	15.1602	4.78378	5.58014	1.94528	0.926217	0.679883	1.65743	8.25309	3.12147	8.45256	30.8598	23.9457	19.9012	13.1308	9.13667	8.2524	1.86369	0.368308	0.75801	1.73956	3.7201	3.40424	21.303	9.85831	7.29271	9.70952	3.68901	7.39599	2.09219	2.99321	0	8.75387	1.74032	3.71358
PF3D7_0518700	PUF1	mRNA-binding protein PUF1	Pumilio-family RNA binding repeat	20.2709	14.2682	13.7864	6.96522	5.18956	9.43881	5.70118	8.77619	5.98146	4.59316	6.15237	7.00094	30.7384	29.2202	31.8688	16.1156	17.7663	16.3037	14.3586	8.58737	11.4887	5.46803	5.87239	9.07225	17.4836	18.1683	14.924	7.03151	6.22927	8.18004	8.89498	10.6002	10.2735	4.97688	6.95202	6.72113
PF3D7_0518800	PSOP13	secreted ookinete protein, putative	N/A	64.5197	42.966	37.1363	27.8911	4.89086	15.934	0.75124	0.614153	2.04168	0.78581	0.624893	0	112.424	70.3559	90.363	29.9818	34.73	28.638	4.65606	2.9295	4.28495	6.27549	2.44543	9.86391	84.1389	52.203	51.0421	24.3601	24.9957	24.8907	4.01515	1.05798	0	2.49848	3.33942	2.09547
PF3D7_0524200	N/A	conserved Plasmodium membrane protein, unknown function	N/A	4.13691	3.28976	1.55997	1.76149	2.08866	0	8.22081	11.4273	18.386	37.6433	24.4188	30.7042	17.4364	6.437	19.9726	5.93237	2.42491	1.34356	10.3423	6.57952	5.4599	14.9726	13.9244	17.1946	6.57664	7.9112	9.19301	3.5017	4.4982	8.14602	10.0948	10.1919	12.9822	33.6168	30.7156	26.1994
PF3D7_0529200	N/A	sugar transporter, putative	MFS/sugar transport protein	1.51447	1.97361	3.07064	3.19494	1.89664	3.50394	7.19823	9.249	10.6924	6.48665	4.85458	9.74817	6.20439	4.15276	4.69604	3.08424	0.884569	2.33188	19.9911	29.0403	28.7524	31.493	27.5013	41.1713	4.64402	4.84472	4.72457	4.32444	2.83184	3.24939	21.3431	22.5807	23.9745	11.6113	12.7378	19.4323
PF3D7_0530600	N/A	XAP-5 DNA binding protein, putative	XAP5, circadian clock regulator	68.0652	46.9466	35.5725	48.1292	43.1813	30.4369	23.4945	33.5241	21.8134	14.8751	28.9838	21.3412	42.638	58.5065	41.6723	37.6772	42.3794	46.2272	46.7551	36.9515	27.124	33.1701	62.5494	29.8801	68.4106	58.154	50.6183	27.8908	34.3511	33.2923	46.6859	48.146	27.7012	44.1219	44.6548	41.9694
PF3D7_0532200	N/A	Plasmodium exported protein (PHISTc), unknown function	Plasmodium RESA N-terminal	35.1017	37.397	43.0141	15.38	8.92945	9.31479	18.0862	24.2358	34.8214	36.1092	26.2807	24.8149	61.1411	40.213	59.2834	38.2502	24.8544	24.4213	14.8317	14.2014	23.112	28.9144	25.8484	30.2731	74.6783	61.826	74.1566	17.7768	35.2545	32.5351	33.5677	26.0841	25.0814	51.2552	28.5561	36.6319
PF3D7_0601600	N/A	tetratricopeptide repeat protein, putative	Tetratricopeptide repeat	1.69208	5.45188	2.60732	2.69665	0.533982	0.436541	2.17685	5.02699	9.32768	10.9524	11.8916	11.2802	5.80393	7.99165	7.121	7.94379	7.56465	3.12344	2.36892	1.9825	2.31762	2.69665	11.7476	6.11157	2.53965	2.79277	3.99758	1.68499	2.37831	0.752016	1.16079	1.77592	0.474733	5.46136	3.78232	3.47048
PF3D7_0602000	N/A	zinc finger protein, putative	N/A	14.307	10.6027	9.153	7.34208	4.39024	8.11129	10.8701	21.5282	20.7819	12.2848	10.2822	17.725	30.1409	22.4476	22.6892	6.75403	7.3363	8.86109	23.4977	17.3408	15.5695	9.35076	12.2927	15.6291	8.26821	9.68768	11.4034	5.05331	3.47569	6.46572	33.2436	22.868	26.5815	15.3091	14.5182	18.1652
PF3D7_0603600	N/A	conserved Plasmodium protein, unknown function	ARID/BRIGHT DNA binding domain	6.52966	3.86807	3.36188	4.083	1.36878	3.2016	3.49331	4.91841	4.39535	4.39841	4.08964	4.23576	22.3588	16.9912	17.0627	8.76736	8.62696	8.72153	9.85176	4.87714	5.53481	7.44546	4.31692	8.49404	15.8493	11.8994	9.09837	7.5788	6.3497	5.66469	8.41335	5.60298	6.00009	6.66964	7.13162	8.90197
PF3D7_0603900	N/A	conserved Plasmodium protein, unknown function	N/A	0.704454	1.19442	0.77861	0.670768	0.773963	0.665837	1.44754	4.26497	2.409	8.77515	5.10815	8.14783	3.58169	6.2874	5.81387	0.742821	1.98613	1.75736	1.40891	1.79164	3.11444	10.3969	15.0923	10.9863	2.17131	2.95267	3.78556	2.30925	1.5963	0.775984	1.49237	3.1437	0.775182	6.68539	5.95839	4.21767
PF3D7_0607200	N/A	RING zinc finger protein, putative	Ring finger domain	4.10228	3.01125	2.71048	2.64641	1.16016	2.15983	13.8997	23.6006	17.6772	31.3154	26.0886	23.0549	8.88936	11.5443	12.1379	3.55598	5.06971	3.64514	16.7247	12.2766	13.5524	19.5173	16.8223	34.9172	10.6921	11.6546	8.47535	3.72803	4.44692	6.74778	40.9546	37.3936	32.798	37.9304	56.4005	41.7534
PF3D7_0607300	UROD	uroporphyrinogen III decarboxylase	Uroporphyrinogen decarboxylase (URO-D)	1.40952	1.62647	3.37426	3.87217	1.6866	2.06152	6.06502	10.8765	8.94953	5.65715	6.7012	9.138	12.6992	11.8321	8.34292	4.37576	4.19458	2.02969	22.9046	13.2828	6.74853	9.85642	22.9377	11.3383	9.57635	7.99742	5.42396	3.88929	2.7414	4.569	24.1889	18.4055	22.6451	18.7533	26.4259	14.4978
PF3D7_0607700	N/A	conserved Plasmodium protein, unknown function	OST-HTH Associated domain	10.7539	8.46042	12.6157	2.2238	2.54358	2.16055	60.657	112.278	107.185	92.1903	112.52	125.125	10.8075	13.7712	10.3522	8.13941	6.27478	5.93108	21.4182	15.2288	26.3669	45.3044	81.6595	45.5347	8.27495	9.84619	8.36989	6.7428	6.04844	6.83113	24.7961	26.2131	21.025	90.2734	78.2529	86.0007
PF3D7_0609300	N/A	conserved Plasmodium protein, unknown function	N/A	4.38669	3.41251	3.29703	10.3283	12.4934	12.7736	16.5194	24.5948	20.0974	13.8249	19.8614	18.8928	11.2493	9.8884	7.1577	6.19323	11.0858	7.65806	38.6969	29.1615	20.7967	27.8231	49.1624	34.8372	9.78929	12.0211	8.95645	6.40664	7.22233	6.61936	35.3345	30.4892	21.6747	22.0204	35.7051	18.1774
PF3D7_0609400	CLS	mitochondrial cardiolipin synthase, putative	PLD-like domain	15.19	20.1294	18.4184	36.0621	39.7452	31.7349	12.0451	14.7146	17.1213	14.7047	16.0676	20.1257	35.9727	41.7849	37.9043	21.527	43.9133	35.6062	14.4835	18.8166	16.6643	17.8452	23.2655	20.0431	29.1492	26.5277	32.4403	25.3248	21.4234	41.6889	29.2154	34.7805	23.0399	24.9073	35.2272	34.2189
PF3D7_0615000	N/A	conserved Plasmodium protein, unknown function	N/A	155.648	101.65	92.1687	80.9104	45.9476	46.5907	42.8183	41.1769	52.461	45.132	67.5717	43.6362	145.242	140.578	102.893	91.3022	74.8176	68.7142	55.5178	55.1001	37.0126	84.5064	88.2916	84.016	134.429	96.9374	110.861	80.897	69.4229	65.4542	51.0548	59.0666	38.3806	110.158	77.1079	79.6792
PF3D7_0615200	N/A	conserved protein, unknown function	N/A	7.0058	5.38908	6.62314	1.79985	2.61071	2.39625	4.59407	6.66897	6.17502	8.31307	8.81264	9.25297	14.7778	16.3694	16.7814	3.15327	4.75242	5.80868	4.67053	6.54388	2.64926	13.6789	16.6433	15.4045	24.3485	32.0746	35.5064	7.12549	10.234	14.265	6.65001	4.23347	5.94342	14.3649	13.3662	15.1026
PF3D7_0618500	MDH	malate dehydrogenase	lactate/malate dehydrogenase, NAD binding domain;lactate/malate dehydrogenase, alpha/beta C-terminal domain	25.3684	12.9748	26.1266	11.2255	7.98008	4.31094	238.416	189.593	161.325	186.948	154.654	194.512	82.3782	76.8025	74.8762	19.014	19.0324	14.2286	75.6523	35.4821	72.4642	176.192	95.3619	134.634	73.5158	56.4315	53.5184	33.4767	20.2769	31.1219	128.64	127.57	137.046	270.517	196.351	179.713
PF3D7_0620100	N/A	ATP synthase-associated protein, putative	N/A	14.179	7.01922	11.4767	9.53824	11.0133	11.6774	28.6094	55.2313	38.7174	41.5372	58.3614	58.2436	38.0703	36.2533	31.9338	11.1213	19.545	8.251	37.8107	29.2467	43.0376	55.6397	81.9882	83.688	26.7636	19.7999	14.8279	7.62928	3.89076	12.4808	84.8424	66.2917	52.4626	65.9861	132.472	60.2957
PF3D7_0622000	N/A	conserved Plasmodium protein, unknown function	N/A	16.0275	7.02631	13.0806	27.3409	15.8815	12.7102	9.78389	10.1743	15.3251	10.2547	9.11952	11.9911	23.9291	20.4693	28.097	12.7409	13.0933	7.29582	68.7848	32.0087	63.9498	102.169	66.4669	79.6831	27.0938	23.3411	26.1094	14.1002	13.1726	19.2901	38.8848	24.9469	24.7521	29.3041	17.7695	14.5916
PF3D7_0630800	N/A	TPH domain-containing protein, putative	Trichohyalin-plectin-homology domain	7.8924	13.8222	9.79766	4.86911	4.48098	4.18203	10.022	9.26057	14.5788	14.1608	13.864	27.023	23.2733	27.5395	23.4759	7.12727	15.6144	7.83752	8.16455	7.75391	8.78411	12.6024	24.272	18.6583	40.8305	52.6895	66.9931	14.7901	17.4951	33.2249	9.18685	7.44311	4.29438	10.6909	13.7555	9.61877
PF3D7_0702900	N/A	centrin, putative	Secreted protein acidic and rich in cysteine Ca binding region	133.178	83.0024	102.522	204.147	73.9064	153.354	150.415	146.168	128.229	188.507	97.9694	114.181	147.891	131.895	138.811	148.66	171.572	133.256	159.562	138.337	107.917	259.464	176.297	379.803	300.83	255.215	241.032	192.96	126.298	142.167	199.717	133.894	121.331	238.327	256.097	275.748
PF3D7_0704100	N/A	conserved Plasmodium membrane protein, unknown function	N/A	5.03668	3.13218	3.30512	1.48598	0.895212	0.781081	38.2319	47.3489	49.6287	93.4909	109.841	106.829	8.00424	5.56769	6.65693	3.51615	1.82171	3.08705	16.1432	11.0858	10.2663	32.6464	73.8371	32.4318	8.1679	6.36573	6.1139	4.33093	4.5161	5.2834	25.4611	14.8845	12.4954	59.3351	41.4789	62.1324
PF3D7_0706200	N/A	conserved protein, unknown function	N/A	0	4.10321	3.38855	47.5416	17.2732	13.1365	22.6341	41.0399	36.9113	27.9116	18.9779	39.8146	15.5845	15.3899	13.0922	8.6328	2.75532	7.47355	62.6636	32.8257	50.8283	108.667	110.836	106.969	14.5505	9.32725	11.2339	8.72237	6.32595	8.29471	149.166	55.4037	65.4612	57.552	42.7074	54.1833
PF3D7_0716600	SufS	cysteine desulfurase	Aminotransferase class-V	5.91396	8.88914	7.6809	17.8689	8.20668	9.42953	14.6534	17.3605	13.2623	14.7374	10.8952	8.00505	18.9998	15.6766	23.6745	9.84027	10.4477	11.5012	18.215	14.9211	15.8007	14.4018	24.2097	14.9301	23.9782	30.6363	24.5743	14.7374	12.59	12.3155	26.7603	17.0598	21.2805	22.4267	27.1143	18.0411
PF3D7_0717600	N/A	conserved Plasmodium protein, unknown function	N/A	9.24585	7.61162	9.72076	5.46678	4.42915	3.51373	58.1126	120.846	118.054	169.945	191.585	218.258	19.8134	20.693	17.9465	10.906	7.6009	9.81143	67.0617	46.4063	71.9996	95.6687	149.622	104.241	19.3709	20.4636	19.8743	10.5266	10.0306	10.9317	75.3122	68.4675	58.1468	170.078	145.605	160.468
PF3D7_0719200	NEK4	NIMA related kinase 4	Protein kinase domain	37.2383	43.9846	25.3057	8.32693	7.18293	5.03115	3.20815	5.4748	5.9133	4.02853	3.68291	7.73176	43.8591	52.091	63.6486	10.0628	19.6388	16.3887	3.06669	7.33076	4.79936	9.28773	8.74443	16.4656	45.1815	112.482	114.324	18.5312	32.4765	43.2979	9.01775	7.77477	9.65702	9.02178	8.56966	10.6527
PF3D7_0719400	N/A	conserved Plasmodium protein, unknown function	N/A	16.3546	14.6882	10.1271	10.8214	9.62572	11.4819	70.989	96.9479	69.7206	75.6566	80.338	94.4772	40.3123	32.5125	25.9359	9.86958	13.3046	7.53678	63.2734	48.9312	43.3297	57.1129	101.903	77.7235	20.8011	20.966	14.5796	12.2461	11.1826	13.2158	92.9652	62.5964	44.1082	75.592	102.988	60.2463
PF3D7_0721700	PSOP1	secreted ookinete protein, putative	N/A	30.1788	25.4945	23.0027	17.4447	9.75251	9.40067	4.45271	3.07799	3.1172	5.5154	3.67375	7.16215	77.5835	46.0471	66.0768	21.5069	17.9929	27.5242	3.23344	4.35272	1.87231	3.48895	2.63581	4.14735	28.9426	15.3899	17.768	9.3522	6.42907	9.65334	2.98398	2.27956	2.25904	6.22569	5.99765	5.94272
PF3D7_0724900	N/A	kinesin-19, putative	Kinesin motor domain	13.7134	11.5217	17.2009	3.92127	2.99764	3.13383	1.64187	2.68741	2.57522	22.8206	27.4334	28.19	14.6704	16.5042	15.3478	6.82295	6.00166	5.3768	6.56426	5.11318	8.50895	7.96903	7.9937	7.27284	11.7195	14.7423	12.8761	4.15942	4.66506	5.16352	6.98027	6.63254	4.2522	9.50613	6.46332	7.88598
PF3D7_0725600	N/A	18S ribosomal RNA	N/A	53.3198	56.4107	83.2422	77.2333	51.7437	54.4014	8.12778	15.9572	10.0899	24.209	33.2456	33.5352	100.815	81.6922	87.6266	59.4024	57.8475	76.1356	28.9894	28.1005	20.4879	22.7066	20.1109	35.7323	38.3386	35.7138	38.2653	40.5097	46.9225	45.3178	28.2365	18.8936	23.667	24.2929	27.7147	41.6874
PF3D7_0730400	IMP2	IMP1-like protein, putative	N/A	5.36772	9.1427	9.16233	8.47366	6.44435	5.55176	47.5866	40.1512	42.789	408.084	382.496	576.668	29.4441	25.6904	22.5864	8.10998	12.8319	7.02643	11.4064	14.1296	14.16	58.6094	71.8084	75.3454	26.5387	25.9802	18.8272	13.9648	13.8349	8.73739	34.729	30.278	19.7631	61.5007	91.6568	86.0738
PF3D7_0731800	GEXP08	alpha/beta hydrolase, putative	Serine aminopeptidase, S33	12.9484	12.4512	10.3324	5.38958	3.51192	3.94539	3.32339	4.70192	4.15222	8.22839	9.1407	8.39453	26.2947	25.1607	28.2843	15.1219	19.5234	13.8509	9.71128	6.4746	7.94802	23.0674	21.8978	16.7285	34.4069	36.2439	27.0725	14.7245	9.70033	13.3451	2.22208	3.42185	3.64959	4.59399	6.16529	4.26183
PF3D7_0804700	N/A	conserved Plasmodium protein, unknown function	N/A	6.32795	6.17056	10.389	2.66196	3.71676	3.37325	3.19642	2.76071	5.05214	3.31609	3.20539	3.68775	16.3572	18.3322	20.7803	6.40688	8.12609	6.38066	2.09271	1.94348	2.56168	2.32921	6.1946	5.4432	14.1019	14.064	22.1332	3.31609	3.93114	6.69259	4.1028	3.16646	3.63336	6.61136	8.12609	4.81944
PF3D7_0805100	N/A	conserved protein, unknown function	N/A	13.5703	15.0021	19.8048	4.1638	1.25852	2.27912	8.21628	6.1533	13.1318	29.5994	17.4136	18.6073	39.9316	30.1438	23.3503	7.63894	7.01248	6.41435	5.52011	2.21342	2.57205	10.0421	5.75324	7.36332	17.2028	6.30338	12.2936	4.70271	1.8092	1.31567	6.94463	2.53116	3.92808	9.85669	8.37602	8.01794
PF3D7_0807100	PSH3	DNA helicase PSH3	DEAD/DEAH box helicase;Helicase conserved C-terminal domain	27.3459	23.9401	21.5905	44.3168	24.8983	26.6866	11.8288	16.457	21.5196	9.18239	15.2212	14.3747	27.8627	18.7458	29.4661	42.8142	36.6717	32.5282	25.9582	22.5961	27.3737	24.0135	40.9583	24.5311	22.6028	24.9059	28.5134	20.4402	31.7303	35.1253	30.8953	21.5025	29.3448	25.0714	19.9362	25.0932
PF3D7_0809700	RUVB1	RuvB-like helicase 1	TIP49 C-terminus	2.98403	5.3806	2.87665	1.91448	0.781329	1.52941	4.47412	10.3748	4.94719	13.3694	11.4719	13.2261	7.9943	18.7689	14.1914	5.10508	4.97848	4.34971	2.13145	2.20116	2.35362	5.19644	4.16709	3.82353	13.2359	23.7529	11.4902	8.02162	8.53039	7.21424	5.99573	8.61525	4.64892	13.6909	14.1494	10.5636
PF3D7_0815000	Sel3	selenoprotein	N/A	5.42674	3.06924	2.07223	51.3308	29.9171	52.5803	9.52161	16.3662	32.2875	16.1784	14.3535	19.9607	13.2553	7.4406	7.46797	16.2355	11.5646	12.4986	62.1608	28.3052	39.7868	30.2884	45.1809	43.8859	11.5053	6.9708	4.50524	18.8121	10.8448	17.0498	60.9027	51.6709	35.2061	42.9081	38.1983	42.6423
PF3D7_0817800	N/A	conserved Plasmodium protein, unknown function	N/A	55.2642	48.159	28.5793	45.2443	13.7568	26.4555	355.049	388.415	376.797	519.943	824.075	593.659	190.977	144.874	113.319	60.9434	45.7037	34.9146	199.432	120.398	173.517	404.537	286.601	399.478	147.937	143.491	208.584	105.871	142.082	87.3029	493.356	261.181	265.713	606.784	632.235	430.613
PF3D7_0825000	N/A	conserved Plasmodium protein, unknown function	N/A	19.2079	12.8063	11.7333	33.6715	15.6021	23.945	52.552	73.5508	67.4939	82.9232	100.543	72.6016	41.2684	25.4784	24.2021	23.8076	21.8911	15.0574	75.0061	50.6682	47.7426	72.7058	75.2839	79.6127	22.9304	20.8394	18.596	19.5845	20.1295	15.9334	107.42	63.6961	59.3758	104.509	96.9584	73.5571
PF3D7_0825400	N/A	ATP synthase-associated protein, putative	N/A	31.3417	58.2937	25.6026	45.3405	45.1525	43.0421	72.9794	123.202	93.5274	112.766	97.0125	103.186	97.6569	87.3433	112.876	45.0155	37.6869	26.1862	68.9518	55.8648	66.3339	92.459	111.229	121.401	132.86	159.797	171.292	73.9651	71.977	82.7753	149.055	122.928	185.233	216.075	196.945	173.951
PF3D7_0825800	N/A	conserved protein, unknown function	N/A	43.511	31.9573	31.9837	9.5405	5.28873	8.15069	8.12284	4.05731	4.43468	2.37024	4.52118	3.27469	56.4225	47.8507	38.9254	15.2202	20.1454	13.6055	24.475	12.3533	18.2764	16.5703	19.9529	27.7123	57.4847	35.3225	49.3728	14.2215	15.3218	22.9228	11.5666	13.9971	8.68121	16.7423	12.6944	16.2109
PF3D7_0828600	FT1	folate transporter 1	BT1 family	4.43994	9.16069	5.54723	2.31429	2.24296	0.862679	21.5226	41.4123	34.6177	108.939	162.674	121.939	20.1817	18.8523	18.9006	4.89621	11.8675	3.37339	10.1858	7.06681	8.43179	32.4	38.1304	38.2454	26.9651	51.362	47.5384	12.7863	25.0531	17.5555	14.1272	9.31524	7.64518	47.8101	44.1582	29.0955
PF3D7_0830200	N/A	28S ribosomal RNA	N/A	3.23651	4.01863	3.46203	3.19572	1.54646	1.12068	2.79393	1.06573	2.50293	2.22452	2.00254	3.85128	7.30149	9.00212	8.818	3.66107	4.80723	3.3632	3.69886	2.91351	3.80823	3.69505	2.66335	4.5761	13.2923	18.9167	22.1688	5.4377	8.11028	8.16472	2.87634	3.30078	3.45052	4.10039	3.35599	4.81756
PF3D7_0903800	CCp4	LCCL domain-containing protein	LCCL domain	4.43136	3.66548	4.48793	1.06843	0.784275	0.446115	0.466681	0.109114	0.710966	0.703918	0.0822095	0.546592	8.30979	8.44836	9.67816	2.329	2.40754	1.74879	1.08694	1.51983	1.40248	2.31494	2.48354	1.97565	8.40026	6.87416	15.235	2.91623	4.27489	4.09944	1.47262	1.67294	1.9039	1.1645	0.849719	0.728664
PF3D7_0904200	PH	PH domain-containing protein, putative	N/A	65.194	68.9565	47.5118	16.6762	14.7862	12.0903	1.94528	5.5573	4.75918	4.30933	12.6224	3.68901	109.355	103.04	89.7963	29.141	32.827	30.4556	11.5534	10.2503	9.57602	7.5801	10.0024	13.9504	67.1121	57.4255	35.3539	12.928	21.3609	16.4587	13.2071	8.36876	8.55203	8.88445	10.3952	11.3121
PF3D7_0908400	N/A	conserved Plasmodium protein, unknown function	N/A	6.92304	7.2621	4.42999	3.06228	1.48862	6.87101	103.071	159.862	185.25	170.367	229.92	272.307	18.3308	24.6454	16.7281	9.65085	17.8825	6.24807	91.8877	79.2229	98.3458	135.353	193.521	180.936	27.9608	37.1771	34.9126	16.8734	18.8791	30.4065	119.15	115.759	81.0671	230.878	204.371	208.963
PF3D7_0915700	N/A	cytochrome c oxidase subunit ApiCOX30, putative	N/A	15.5818	22.4743	19.1935	11.3723	9.9816	8.26931	85.9658	161.842	149.205	137.566	150.933	206.323	64.4109	79.3527	75.6626	23.7403	15.8119	28.6461	56.4841	59.9315	95.0536	124.464	119.011	142.35	67.8678	116.587	99.9602	23.5827	38.9505	39.7312	130.595	115.562	90.2642	199.878	177.884	201.239
PF3D7_0920500	N/A	ADP-ribosylation factor, putative	ADP-ribosylation factor family	11.1935	14.4216	16.7289	11.1129	13.0777	14.4853	62.5704	115.883	96.5486	521.393	432.905	547.111	46.2585	49.8719	66.9298	18.1313	15.9562	13.4438	42.5352	39.4697	41.4587	90.0142	107.375	140.715	41.5187	61.7535	59.7682	21.9773	30.6424	31.8912	80.9524	93.6784	125.719	151.927	151.204	128.593
PF3D7_0922300	N/A	conserved protein, unknown function	N/A	28.088	22.1833	22.3911	5.46514	4.09486	11.5404	4.17866	10.6182	5.3272	5.44088	9.22369	7.0709	59.081	63.1493	61.6085	14.9228	27.7934	16.7607	26.7066	11.0917	23.2523	17.1762	19.2458	26.9276	56.2219	66.0176	50.786	18.363	20.7533	19.445	17.5555	14.6373	12.9923	11.0144	11.1174	9.57755
PF3D7_0922900	FabG	3-oxoacyl-[acyl-carrier-protein] reductase	Enoyl-(Acyl carrier protein) reductase	15.1132	15.8533	12.0754	4.76986	4.83063	2.60127	6.40474	11.5815	9.24836	11.6575	7.00151	8.33215	29.3702	42.6534	32.1524	12.5269	12.0203	7.65951	12.2539	13.2825	12.0754	9.93721	14.0088	13.7496	51.5937	71.4194	87.397	16.6031	30.194	35.9598	33.4597	50.8933	25.889	39.0262	20.3102	33.3414
PF3D7_0925100	N/A	conserved Plasmodium protein, unknown function	N/A	9.37915	8.98058	7.5597	2.81715	1.84467	2.66592	3.43497	1.29425	2.1092	2.54389	4.61255	5.41113	18.8222	21.3296	20.8826	8.00718	8.64852	8.40836	0.970257	1.85805	1.67993	9.25636	8.30102	8.37861	38.1664	42.063	48.0898	13.0829	18.0309	16.2334	3.52917	2.13296	3.72903	10.009	7.26476	8.82877
PF3D7_0927100	N/A	conserved protein, unknown function	N/A	4.97581	1.51176	3.4889	3.34064	4.5306	4.34146	7.7387	26.0199	27.4482	22.1061	39.4388	18.2949	15.0783	15.5661	23.9707	3.8349	6.03408	7.19816	26.123	18.1411	16.2816	26.1684	86.0814	58.6097	9.94975	10.9557	6.86204	4.65392	5.30907	3.26695	39.2035	36.9695	29.6109	43.4622	39.5567	63.8837
PF3D7_0927200	N/A	zinc finger protein, putative	Zinc finger C-x8-C-x5-C-x3-H type (and similar)	11.9552	7.23403	6.77969	3.9387	1.95759	2.00506	2.26407	1.65716	2.79667	5.24405	5.85835	6.73947	36.5899	19.578	19.628	11.0091	5.00502	10.1734	15.5324	8.69623	7.80304	4.92338	6.65581	4.60421	16.9386	10.407	13.5741	4.46135	4.35192	5.77669	4.58415	2.38606	3.16195	4.89293	3.83037	5.7047
PF3D7_0930000	N/A	procollagen lysine 5-dioxygenase, putative	N/A	9.93278	9.57378	10.9681	2.80395	1.21369	1.60362	0.347498	1.78124	0.743691	1.1076	0.822467	0.672382	12.4802	10.3238	11.6304	3.4604	3.6632	4.82622	1.58924	1.82358	2.92483	5.353	8.98133	3.20725	9.72994	7.88833	5.94953	3.32281	4.11233	4.25842	2.98034	6.59574	3.64875	5.40687	4.88426	4.82622
PF3D7_0931300	N/A	conserved Plasmodium protein, unknown function	N/A	43.5448	54.7694	60.6977	5.92686	1.29562	6.05922	5.13681	7.17543	6.59369	20.9223	16.3631	22.2335	33.8624	36.3666	45.9677	52.1749	87.7217	51.3454	2.10701	2.38128	1.36912	6.2755	5.18249	6.05922	103.103	124.852	99.7296	42.3201	48.6801	47.5797	7.25624	8.03448	13.0526	21.5761	34.3259	18.7044
PF3D7_0933400	N/A	conserved Plasmodium protein, unknown function	N/A	1.39726	1.93542	1.78779	4.26507	3.59547	3.55244	3.20935	6.19229	12.3159	11.143	10.5942	10.593	2.22163	4.33274	4.75911	2.16362	4.02793	1.70914	14.9041	6.58044	14.8983	23.2209	43.5951	31.972	3.20935	4.54101	10.8949	3.039	3.17825	2.01771	16.6622	13.7204	19.5652	12.3635	22.4413	31.904
PF3D7_0933700	N/A	conserved Plasmodium protein, unknown function	N/A	2.00037	3.49723	9.38679	0.648873	1.57713	1.21326	24.3957	73.261	80.0158	90.5368	115.009	110.245	12.7448	19.7809	18.4044	3.14606	8.11961	2.94203	36.6734	35.6717	30.0377	78.5136	179.793	105.553	20.3298	42.5387	40.0079	8.65001	7.14344	16.4652	59.4759	76.7499	39.5354	168.314	192.164	166.96
PF3D7_0936600	GEXP5	gametocyte exported protein 5	Plasmodium RESA N-terminal	963.936	1080.67	860.055	242.22	206.527	226.319	14.823	22.3116	12.701	8.79997	16.2292	11.1604	921.973	951.402	787.039	428.383	774.091	507.774	215.425	245.544	215.467	151.667	166.333	216.717	1067.73	805.038	662.46	285.836	375.182	232.135	46.7479	43.1988	33.6342	25.1579	33.89	25.6668
PF3D7_1002800	N/A	DnaJ protein, putative	DnaJ domain	1.49361	1.60643	2.02349	3.57583	6.52814	6.98851	4.16219	8.25465	9.91858	9.45905	9.89248	8.08816	3.98132	4.83585	7.78055	2.50717	6.18716	6.87811	9.84023	8.6163	13.4899	9.92292	22.5517	13.4026	5.60004	10.0458	12.8673	4.87284	5.29598	4.75774	12.7821	12.941	14.8628	9.27069	23.229	14.616
PF3D7_1006500	N/A	conserved Plasmodium protein, unknown function	N/A	4.12577	4.19723	1.82403	31.035	13.5986	12.8687	22.4662	15.7558	16.5274	12.9836	7.47922	10.9073	10.8381	4.35185	9.53402	10.0061	6.64695	6.1754	35.8942	19.9368	31.4646	24.7495	45.3287	24.1776	12.7167	8.07002	12.8994	11.9016	7.85318	9.08941	32.8638	18.7464	23.608	30.4533	17.2821	23.0548
PF3D7_1007800	N/A	conserved Plasmodium protein, unknown function	N/A	8.87205	12.0361	8.15457	5.50686	3.09453	2.2889	0.200242	1.38726	1.10318	0.929982	1.05012	0.83011	12.1726	15.9278	16.507	7.2616	4.56652	5.26746	0.84051	1.50451	0.719521	1.33951	3.09453	1.56609	8.31004	10.3274	9.19314	3.25494	3.15035	3.32044	2.13555	3.06304	2.22714	1.78115	1.56566	1.34081
PF3D7_1010800	N/A	50S ribosomal protein L22, mitochondrial, putative	Ribosomal protein L22p/L17e	4.74972	4.97533	2.65608	20.7201	11.8537	8.03732	14.9628	18.9012	14.1992	16.313	26.1832	16.5722	16.9257	18.202	10.7914	11.475	9.34432	9.99156	30.3982	23.0674	12.9484	18.1301	58.7943	15.2432	7.22342	9.70602	3.75862	3.81795	8.54961	8.49855	33.8514	20.9323	22.3023	33.6847	28.4577	33.608
PF3D7_1016600	N/A	Plasmodium exported protein (PHISTc), unknown function	Plasmodium RESA N-terminal	9.23829	13.0293	16.5121	3.79658	1.75296	1.61925	10.3013	20.3531	40.4489	21.4375	20.5645	26.1709	16.515	21.5897	26.4986	4.35972	7.84854	7.663	4.75912	3.64819	11.8681	9.70238	38.5651	31.8452	38.2006	45.9981	53.7787	7.63031	13.8343	23.5968	16.515	15.8324	12.7924	28.5059	35.9725	30.652
PF3D7_1019100	N/A	conserved Plasmodium protein, unknown function	N/A	4.05107	2.67588	3.63011	0.8145	0.612768	0.982139	19.9811	23.7259	29.3218	81.7692	67.6915	92.1222	7.77938	9.05164	9.73386	2.11616	2.87767	1.27452	9.72256	3.92048	6.57957	18.559	28.1873	28.7087	8.32545	8.29576	10.4133	3.98205	3.20123	5.91889	8.95609	7.76932	6.29456	35.4809	34.4681	31.1252
PF3D7_1019600	N/A	conserved Plasmodium protein, unknown function	N/A	2.22071	2.16548	4.11111	1.02987	1.53382	0.632754	23.5883	25.2791	40.5065	56.4231	47.4206	61.6629	8.02006	5.04349	6.73414	3.48778	3.41227	2.57712	10.3633	7.61927	11.2762	14.5555	42.0521	27.2084	8.48353	5.33097	11.5166	4.21068	3.99332	6.08738	15.0599	11.0957	13.8892	34.7653	32.4754	30.1411
PF3D7_1024300	N/A	ATP synthase-associated protein, putative	N/A	2.22725	1.71338	2.46085	13.3497	13.8584	14.6588	21.1849	60.6583	54.8524	84.922	77.9729	75.5294	9.55553	20.7739	12.2414	3.95107	11.9305	2.74904	45.6587	31.6975	30.3505	97.8978	174.829	67.5933	18.1585	15.1646	19.7126	12.2913	5.77577	15.5502	75.4887	95.5599	69.682	117.544	197.517	95.3001
PF3D7_1024400	N/A	conserved Plasmodium protein, unknown function	N/A	1.49448	2.69112	3.18698	1.77405	0	1.08561	10.298	12.1425	15.7062	17.3358	25.2123	20.2322	7.32665	7.33752	7.35259	1.32238	5.53912	0.914033	7.22332	3.10514	5.73657	18.2474	20.9107	17.6411	5.36353	7.9478	10.3863	5.41743	5.66568	2.15811	7.92071	6.95134	11.0289	14.7115	29.8497	28.6397
PF3D7_1026100	N/A	conserved Plasmodium protein, unknown function	N/A	41.2863	42.6815	38.0552	14.7645	19.5381	11.3867	7.96292	15.1392	9.84955	17.9551	9.78384	10.4702	48.5781	48.6986	45.956	12.8765	24.45	15.5459	21.7691	29.7477	38.0552	60.3419	85.8281	88.5633	59.7219	96.1785	67.1001	37.4064	26.4739	30.8595	27.6521	20.7685	13.6774	33.8855	31.2416	28.2129
PF3D7_1031000	P25	ookinete surface protein P25	Pvs28 EGF domain	450.517	610.981	376.093	181.352	92.1492	90.205	17.3812	9.60897	9.78748	10.9118	11.5427	12.8757	456.594	366.165	427.838	134.939	158.539	127.883	21.3684	33.4566	24.2285	30.7831	10.8108	19.224	292.806	222.928	184.983	102.449	89.9116	79.8292	22.1582	23.1384	16.0189	19.5231	17.4767	9.61951
PF3D7_1032300	N/A	conserved protein, unknown function	N/A	2.63143	2.07966	3.28764	9.40538	9.80588	8.91373	2.96872	6.53632	5.2907	2.05602	3.11871	4.89373	4.48142	8.34291	8.61169	5.60344	3.94054	6.98578	9.06382	8.31865	9.39325	5.69273	11.0794	10.2289	3.74996	6.69973	6.53557	3.54093	4.12116	6.36185	5.62561	12.0706	13.8842	7.75861	8.23931	8.64031
PF3D7_1033800	N/A	plasmepsin VII	Eukaryotic aspartyl protease	8.04266	7.61861	5.5794	2.73844	1.29826	1.95727	3.22628	3.05311	3.31876	3.00868	1.72147	4.62055	16.2362	17.1439	13.1885	6.90967	7.43212	4.33504	1.65584	2.34419	4.69844	8.21531	8.11412	11.1844	12.2599	14.7104	13.5767	2.46165	6.59898	6.54578	6.38801	3.2347	4.4791	5.48008	7.75526	6.81221
PF3D7_1034600	IF3b	translation initiation factor IF-3, putative	N/A	0.416069	2.79189	1.54394	3.28358	2.526	2.41865	16.401	51.1901	36.0185	83.7114	90.2788	81.2286	5.64805	6.0822	11.6966	4.025	2.1876	2.37986	28.2927	24.5687	20.0712	56.29	172.129	63.576	7.49758	11.2259	11.6631	5.5241	5.11012	4.33219	53.6565	50.2795	45.8505	84.9274	109.38	88.0548
PF3D7_1036700	PhLP2	phosducin-like protein 2, putative	Phosducin	17.389	18.9467	24.1559	125.271	86.4405	67.5239	14.1615	11.9681	16.8536	12.6096	22.0077	24.6948	39.1894	37.9985	57.7403	50.1455	50.4218	45.2894	38.8696	49.9981	44.0846	40.0351	49.2981	43.0867	25.0187	23.9362	29.6623	28.3716	46.9498	46.4843	42.752	26.6483	56.2208	28.9998	18.9082	25.8797
PF3D7_1038700	N/A	Plasmodium exported protein, unknown function	N/A	12.3912	13.2355	6.5765	1.84568	3.17674	3.39678	2.36828	3.38287	1.65545	1.88332	1.18209	2.30318	30.8717	27.594	20.4763	6.34562	8.43712	5.65001	10.7167	4.91606	7.17436	4.92182	7.05942	4.90646	25.2617	14.6591	14.6231	1.61428	3.15223	3.22445	11.5769	5.5188	5.5529	5.19187	4.88465	6.00313
PF3D7_1104600	N/A	radial spoke head protein, putative	Radial spokehead-like protein	3.21484	2.42687	4.10079	1.13265	0.697058	0.834296	9.27811	9.10763	7.12328	7.38747	5.96379	7.84537	9.77373	5.4828	4.74473	2.72125	2.32416	3.63939	25.3169	23.999	15.0984	38.7365	29.1022	30.2015	3.62073	4.77066	1.98789	1.02604	0.822592	3.31249	8.40996	5.28698	9.7154	12.2456	9.50793	11.1097
PF3D7_1110000	N/A	conserved Plasmodium protein, unknown function	N/A	135.338	145.202	114.981	167.542	83.5631	106.938	104.063	145.905	148.622	76.3913	119.258	107.025	165.219	170.368	126.877	96.5709	127.873	65.5525	176.736	124.459	96.0433	268.067	255.247	252.443	200.585	222.956	245.226	120.043	167.379	143.182	195.099	124.396	130.761	235.282	213.682	122.108
PF3D7_1110800	N/A	conserved Plasmodium protein, unknown function	IQ calmodulin-binding motif	14.6146	26.1476	10.1108	8.33364	4.7877	6.49311	17.9748	18.4848	23.5521	25.5696	26.6794	28.2612	28.7168	41.0584	39.0405	9.43052	21.3736	17.2957	67.0552	38.0329	41.8878	48.3351	46.2811	80.8032	51.159	32.7444	51.6838	6.5563	19.4538	22.4641	23.0983	26.6519	24.1679	30.986	26.8696	37.7943
PF3D7_1111900	N/A	Josephin domain-containing protein, putative	Josephin	1.40329	5.2249	0.646637	8.98685	3.07545	6.76393	10.2198	12.7529	18.4324	20.9454	17.8052	19.3553	10.9229	14.4295	12.5958	4.62292	3.2785	1.80056	8.77053	9.14357	18.7525	20.0882	18.4527	16.9098	20.4395	21.4249	17.8564	5.00868	6.09127	7.52707	27.0197	26.4542	16.6035	21.0133	24.179	35.4111
PF3D7_1114000	N/A	dynein light chain Tctex-type, putative	Tctex-1 family	0.610553	0.828036	2.3804	0	0	1.50497	0.637931	0	4.29901	1.65347	2.13371	1.54624	14.7186	14.7043	11.8402	1.36411	1.65778	1.91295	4.27387	1.65607	1.58694	1.21231	5.25611	2.25745	4.46552	14.1389	8.59802	2.4802	4.26741	1.54624	7.00887	2.94085	8.88012	3.41027	4.14446	2.5506
PF3D7_1118800	ARC40	actin-related protein 2/3 complex subunit 1, putative	N/A	8.87896	12.6961	9.65084	3.71187	2.55464	5.90095	13.2167	17.165	15.948	18.9861	17.4913	17.7501	23.5748	26.3957	27.7876	8.70886	5.39402	4.39205	15.753	20.1644	19.6234	24.8695	20.7565	23.6038	12.2727	16.5048	17.277	6.73702	7.81527	6.87101	23.3007	29.7417	22.8	27.2152	30.6785	31.0822
PF3D7_1124500	pdhA	pyruvate dehydrogenase E1 component subunit alpha	Dehydrogenase E1 component	14.7075	10.9407	21.3417	14.0947	7.72123	9.35799	8.50468	17.0648	25.9263	15.291	28.4667	27.6812	43.8197	29.4083	45.0118	21.1417	18.0652	15.4672	14.7075	11.8525	13.1816	30.4266	40.01	34.0898	26.8225	20.5734	34.1013	9.01075	20.0792	17.112	26.9501	22.2272	31.324	38.0969	38.314	45.0567
PF3D7_1128600	NOT2	CCR4-NOT transcription complex subunit 2, putative	NOT2 / NOT3 / NOT5 family	9.93284	6.75559	6.23593	2.23531	1.45788	1.32167	1.3864	1.5505	2.78668	4.16814	3.80768	1.72699	28.8866	22.9425	23.0513	7.78762	8.27733	6.41577	3.65947	3.60298	2.59831	3.80003	2.18682	2.64334	8.54948	12.0939	7.93131	1.56305	2.60526	2.11077	4.42408	3.74063	3.61962	3.53983	4.49341	4.00985
PF3D7_1143500	N/A	conserved Plasmodium protein, unknown function	N/A	2.42095	4.48919	2.80674	1.61931	1.18536	0.955961	12.9454	14.8103	13.9364	32.3301	29.2328	25.3662	6.31451	8.88942	8.68574	1.49876	3.29966	2.15195	15.5226	12.384	12.911	22.3759	73.6901	23.0796	10.29	16.7254	14.7922	3.48171	4.60735	5.21887	18.4925	16.5735	13.795	29.1425	28.2623	32.1138
PF3D7_1143600	N/A	conserved Plasmodium protein, unknown function	N/A	5.68204	3.9111	5.72796	0	1.55826	1.54281	1.68171	3.14474	4.3035	3.85001	6.89685	5.95536	13.0366	12.67	15.8209	3.65768	5.25976	5.00872	1.67119	0.65185	0.95466	3.0691	13.505	8.74262	10.9311	9.43422	12.9105	2.1389	1.21709	3.20673	1.44851	1.86323	2.13796	5.94373	4.7816	6.83008
PF3D7_1143900	N/A	ATP-dependent (S)-NAD(P)H-hydrate dehydratase, putative	Carbohydrate kinase	21.1949	25.7656	21.8752	17.817	9.89923	8.33075	2.83215	4.95143	4.87299	2.75605	2.97724	3.14921	19.7371	22.678	21.7313	10.8861	16.8563	14.5276	10.5975	11.2025	10.2942	8.1661	8.94124	8.33075	18.881	20.796	25.251	12.2491	12.6533	11.1654	8.77202	11.1531	6.76876	4.08228	3.70839	7.09486
PF3D7_1145600	N/A	TMEM65 domain-containing protein, putative	Transmembrane protein 65	2.48795	3.23073	2.8458	0.616671	0.903139	0.659878	25.3065	26.2719	23.4665	15.3709	29.5165	22.6628	9.40315	14.9517	11.3053	2.99655	5.86548	4.10908	9.27327	10.7691	8.22119	14.9543	25.7395	14.9132	16.4615	34.786	25.4552	4.13198	11.9593	7.28447	13.8169	17.3353	12.1618	30.4943	33.5748	33.7377
PF3D7_1146800	N/A	conserved Plasmodium protein, unknown function	N/A	9.03946	6.02278	8.14284	2.04112	1.31415	2.23925	0.525495	1.03706	1.07745	1.07977	1.23225	1.37703	15.8174	17.7946	16.2507	6.4429	5.60885	6.00528	2.45046	1.54334	1.37239	0.844601	1.61742	1.23387	11.123	9.50082	11.5619	3.03165	3.62635	4.91142	6.56423	7.07222	5.84868	5.33353	4.91258	4.4228
PF3D7_1204700	N/A	conserved protein, unknown function	N/A	27.4858	46.0525	34.1969	79.7282	32.7007	59.6177	188.584	192.837	201.952	133.778	137.663	166.386	115.98	102.453	109.898	25.5181	20.87	28.2138	124.373	170.138	170.985	227.795	166.945	364.33	75.8548	65.9442	74.4628	39.2416	37.628	50.5478	273.623	204.905	241.104	253.535	232.78	337.39
PF3D7_1206500	N/A	Tat binding protein 1(TBP-1)-interacting protein, putative	Tat binding protein 1(TBP-1)-interacting protein (TBPIP)	5.67531	7.51562	4.13286	1.12254	2.12753	1.339	1.15194	0.417389	1.32437	2.58001	4.26149	2.76169	20.3612	17.9011	21.2607	4.47038	5.78306	7.1995	3.04034	2.84375	2.58304	3.59212	6.18917	2.67801	6.14368	10.226	7.18946	1.5877	2.92977	2.76169	3.35625	2.5819	2.14255	2.68223	3.64119	1.9635
PF3D7_1207700	N/A	blood stage antigen 41-3 precursor	N/A	29.9627	30.0365	27.5583	10.3243	12.0081	8.62	3.49193	6.26796	3.42949	7.75182	5.94257	7.09332	57.6415	68.332	42.7007	21.0225	25.4892	22.058	7.32421	11.5803	10.1703	15.8305	17.5503	14.3667	77.9864	65.3659	81.4503	30.6197	31.9413	35.7503	14.0589	10.2146	15.5275	15.5722	11.0677	10.4485
PF3D7_1207900	N/A	conserved Plasmodium protein, unknown function	N/A	7.67117	5.44088	8.48579	26.1623	11.0735	18.7357	5.36455	7.9588	8.52332	6.70428	7.36735	6.97191	12.0567	12.804	14.0863	10.9909	6.68585	9.97188	16.7629	13.8742	18.0784	11.667	11.8837	14.7209	18.1054	20.7497	20.0113	8.93904	11.051	10.4579	21.0132	15.3024	15.3967	21.5421	15.499	18.4665
PF3D7_1208700	N/A	conserved protein, unknown function	Domain of unknown function (DUF4460)	7.65816	5.33337	7.16152	11.7482	9.40483	13.0568	4.81369	14.9907	12.3758	12.9272	21.1844	16.1	7.75394	14.2421	13.9408	6.75344	9.53846	10.1136	19.3277	16.9413	18.0743	29.6797	57.7262	52.6625	23.7676	43.1439	25.3142	11.5806	14.9752	19.6	24.0639	31.7964	19.2515	26.7324	49.1598	32.8693
PF3D7_1209700	N/A	conserved protein, unknown function	N/A	18.769	19.6263	15.1377	56.3262	37.8674	59.583	42.0004	46.3416	58.354	45.9345	49.4803	56.938	44.818	45.6506	46.7148	41.8872	27.6773	36.7649	59.8262	71.0606	58.222	96.8305	95.8161	119.768	48.4621	21.2166	35.2838	28.7091	29.9881	42.7035	88.9865	53.0936	57.1641	93.6301	81.4653	94.6355
PF3D7_1213200	MED18	mediator of RNA polymerase II transcription subunit 18, putative	N/A	7.76749	5.1999	7.33953	23.5942	13.1348	16.4416	9.27857	12.7681	11.186	5.71199	9.05114	13.2558	5.66218	10.5411	12.0845	7.18493	5.59816	6.89485	26.5009	16.8997	22.5079	22.047	94.3315	43.3876	9.76692	9.70374	12.1587	4.284	4.87369	6.62788	20.8607	18.863	19.7746	25.1473	29.4836	22.9828
PF3D7_1218800	PSOP17	secreted ookinete protein, putative	Concanavalin A-like lectin/glucanases superfamily	20.8252	21.0687	21.8534	12.0898	12.0913	6.16653	4.44194	8.00941	5.83922	9.77086	7.75376	6.26075	36.3527	49.1759	33.0203	17.69	21.8933	15.0345	8.33006	15.1145	10.9267	11.0535	12.0913	8.01649	27.2862	41.5033	36.2032	15.8776	15.5075	12.8061	8.88006	10.5667	7.12668	8.40275	6.56798	7.51723
PF3D7_1221400	IMC1h	inner membrane complex protein 1h, putative	Inner membrane complex protein	43.3923	52.7419	40.1661	11.5828	5.53786	10.8472	3.20788	9.20095	4.08338	16.0749	13.3523	22.8078	68.3745	59.6461	67.4776	18.978	18.8956	14.7498	6.3451	6.38455	7.98002	4.87696	3.77582	7.56785	34.6451	25.6511	23.2993	12.4719	8.10673	10.3672	4.93424	2.21824	4.30005	7.31681	6.11327	7.90929
PF3D7_1226100	HAD3	haloacid dehalogenase-like hydrolase, putative	haloacid dehalogenase-like hydrolase	9.85418	7.58542	8.04279	5.33933	3.44518	2.72339	10.8596	12.0589	14.1836	23.374	23.1145	15.396	41.3627	43.0772	30.1629	32.2271	21.7551	17.39	15.1097	15.1708	14.477	14.8738	15.0727	14.9786	14.713	13.6668	19.7711	6.74251	6.4207	4.39887	10.1109	11.6667	7.34401	24.4144	20.3048	19.7614
PF3D7_1231000	N/A	conserved Plasmodium protein, unknown function	N/A	8.08064	6.22485	9.24268	7.24918	7.01801	4.59474	14.7383	31.623	26.0147	26.2068	29.623	27.111	14.7096	19.1776	21.297	8.93583	9.86557	8.77415	20.9592	18.4097	24.1732	25.8022	51.8138	25.6157	11.2187	13.7232	11.2921	6.77009	7.30429	8.53997	32.8669	36.4074	26.9763	48.7003	42.281	42.6173
PF3D7_1232300	N/A	cytochrome b5, putative	Cytochrome b5-like Heme/Steroid binding domain	14.2043	13.716	13.7732	14.6883	6.14702	5.62271	51.6142	43.1166	60.4237	48.9518	27.7375	33.8096	48.6152	22.628	46.0444	10.6695	19.031	8.56731	33.4815	22.5911	22.1901	50.9772	25.9541	42.8731	89.5183	78.4722	66.7366	13.7408	14.4992	28.2771	63.0197	36.8362	77.3938	106.695	80.8816	64.5843
PF3D7_1234700	ULG8	upregulated in late gametocytes ULG8	Plasmodium falciparum domain of unknown function (CPW_WPC)	13.052	14.5148	23.4857	5.8254	4.41021	4.2855	1.9662	2.20283	2.33306	2.20666	2.31295	3.26616	29.7437	36.682	31.0997	11.5756	16.2322	11.9074	5.59371	6.38237	7.0457	6.78038	10.9095	7.5889	16.67	21.5645	23.5528	5.09229	7.14912	8.42879	2.76894	3.95933	2.80901	3.70419	3.08711	3.03097
PF3D7_1238700	N/A	BTB/POZ domain-containing protein, putative	BTB/POZ domain	8.2242	8.33923	6.67943	43.5636	29.9858	28.3856	18.5324	32.9758	38.9219	46.5762	39.5001	55.8744	21.2511	12.6502	22.1997	13.8719	15.976	15.0429	30.903	32.7818	25.9755	34.6895	46.3195	36.8246	32.6033	31.0779	29.4076	13.3075	13.5914	25.0571	60.9935	32.8906	37.3478	47.3738	51.0345	51.2036
PF3D7_1241400	N/A	RNA-binding protein, putative	N/A	4.83637	2.60008	2.58417	1.42816	0.751307	1.32098	1.46175	3.01897	2.6136	4.66752	2.6238	3.82357	10.7595	6.50086	6.74541	4.0939	2.73591	4.07732	1.49859	1.20003	1.21895	2.28505	1.08522	2.71966	5.69313	2.32712	2.40451	2.57518	1.08792	1.82075	1.85036	0.812608	1.17069	1.15141	2.80431	1.71677
PF3D7_1246900	PKB	RAC-beta serine/threonine protein kinase	Protein kinase domain	9.34755	10.6229	9.68716	9.86452	5.54629	4.69289	22.6797	39.8747	22.1816	23.5874	18.2978	19.5642	25.5431	23.9075	16.8142	5.74581	8.45728	5.79686	35.7991	23.8159	29.6546	25.3416	29.2105	28.6602	11.0761	22.4148	14.679	8.32496	5.64182	5.40207	43.5619	31.3075	23.7719	36.2704	30.95	28.9843
PF3D7_1247800	DPAP2	dipeptidyl aminopeptidase 2	Papain family cysteine protease;Cathepsin C exclusion domain	31.7134	40.1441	26.7467	9.00084	3.46485	6.57346	15.0319	14.2299	16.8293	70.8842	60.3836	49.0431	42.0713	52.9505	26.8708	18.3335	18.4111	10.1756	7.57599	7.59483	8.19657	29.0482	22.868	28.3024	22.1721	16.8172	16.5988	10.3674	6.19907	9.60637	7.23101	6.97984	5.62739	37.4528	32.4139	25.863
PF3D7_1250100	G377	osmiophilic body protein G377	N/A	7.23957	4.27002	5.22567	2.1707	0.923396	1.49626	0.14388	0.137766	0.186839	1.02947	0.239354	0.677711	4.62682	2.69894	4.22246	1.69756	1.11927	1.20363	1.30836	0.869818	1.07831	1.11318	0.769496	1.30922	3.88476	4.20186	4.71768	2.10371	1.50451	1.52485	1.99505	1.29549	1.26674	0.525435	1.026	1.04314
PF3D7_1251300	TMK	thymidylate kinase	Thymidylate kinase	23.9345	29.0287	31.0808	60.2283	32.359	47.6003	207.129	185.708	205.346	185.272	211.017	229.591	102.535	97.0479	79.7236	61.726	42.6688	35.9527	147.33	116.115	171.98	275.991	160.278	289.36	116.118	102.698	149.154	43.6285	53.7886	53.9865	252.792	183.573	195.629	433.728	291.854	407.233
PF3D7_1252500	N/A	Plasmodium exported protein, unknown function	N/A	5.69983	8.52729	5.55868	2.55401	1.1051	2.53524	0.688957	1.56147	1.31035	4.83598	0.911707	2.5853	11.3647	15.5065	18.0784	5.65672	7.56237	6.69132	1.34114	1.13697	1.48232	1.91551	6.26225	2.21833	25.8359	34.9769	34.7244	7.91342	8.20536	12.9265	1.13647	1.90431	2.95158	4.94963	5.67178	4.68392
PF3D7_1303900	N/A	conserved protein, unknown function	GINS complex protein	18.4831	17.2576	13.604	3.24601	1.65112	7.17543	6.18159	3.5663	4.2953	1.33401	4.23281	4.44011	56.1827	46.4866	49.3434	9.3522	12.1153	10.7158	21.2214	13.5969	17.4909	18.1777	13.7593	27.2666	66.7611	119.828	76.7018	20.0101	33.8624	32.9837	13.6201	12.9456	12.8722	8.80207	7.37452	11.4301
PF3D7_1305700	N/A	conserved Plasmodium protein, unknown function	N/A	6.90705	13.1496	6.5684	21.156	15.843	24.4376	11.3935	5.45469	11.0965	8.50662	8.12311	10.7333	26.8908	33.6258	37.152	14.0827	22.1581	18.4271	19.3398	23.1684	21.0189	13.2225	13.4056	21.4755	47.8529	54.5469	78.4154	19.8488	31.4093	32.8707	18.8236	13.6783	33.4368	16.6432	17.7265	17.1563
PF3D7_1306500	N/A	MORN repeat protein, putative	N/A	1.3354	1.50105	1.78057	0.598597	0.576828	0.496934	0.2361	0.493281	0.536201	0.943614	0.659885	1.12711	4.1739	4.80196	4.00623	1.1209	1.95934	2.0394	1.3354	1.16408	1.32008	0.936934	3.56276	1.4908	3.44032	3.45297	3.78495	1.25815	1.43975	2.41524	1.53043	2.46861	1.06659	0.821996	1.45261	1.16537
PF3D7_1311700	N/A	cytochrome c, putative	Cytochrome c	257.494	204.672	205.224	469.332	235.763	214.769	46.1347	82.6796	47.2885	48.3711	63.2168	53.2471	183.522	251.479	180.86	176.813	216.718	134.893	129.788	121.848	135.397	101.525	68.6935	90.8876	159.65	133.354	82.625	273.78	166.663	165.223	155.538	184.351	134.649	115.608	117.744	103.193
PF3D7_1312300	N/A	mitochondrial ribosomal protein S35 precursor, putative	Mitochondrial ribosomal subunit protein	2.02835	0.965771	1.77229	3.80207	7.08691	2.36711	14.8728	28.36	18.2803	17.7866	20.5373	24.4976	8.60482	11.1738	10.369	4.74228	3.17423	6.30331	29.9182	22.6956	20.2041	26.2689	43.5339	22.7834	15.4237	6.54461	7.13379	2.22333	5.70481	3.17561	34.8495	36.4364	21.5061	37.9383	36.2769	34.9106
PF3D7_1319000	N/A	conserved Plasmodium protein, unknown function	N/A	11.0391	5.92455	9.57727	5.99583	3.49152	3.15308	12.0764	15.1649	15.4037	7.21584	9.21362	9.64684	21.7308	22.6956	18.896	7.26769	6.1221	4.53091	10.9108	8.61752	16.9861	6.37057	9.10832	6.07261	7.93909	6.36924	7.99247	2.99735	2.88785	4.27217	20.5625	15.9935	17.9774	21.1974	15.7611	15.2918
PF3D7_1322700	N/A	conserved Plasmodium protein, unknown function	N/A	7.13452	2.60642	3.88182	6.24542	3.9275	3.59054	14.5732	10.7897	10.6117	11.5546	9.13381	9.05097	16.3772	15.8031	18.314	1.70145	2.18564	0.913407	18.2822	5.99475	17.9534	18.2558	18.0665	12.4037	19.0959	10.3901	12.1277	3.42358	2.36803	1.39246	32.3549	26.908	26.801	24.6711	21.8564	23.4441
PF3D7_1322900	N/A	conserved protein, unknown function	N/A	50.7016	48.0843	62.5695	11.0367	9.67468	15.4451	25.2885	19.9704	21.5872	6.79111	12.5086	24.2462	53.5401	131.335	116.101	38.915	48.9076	55.864	18.832	16.0281	27.4065	16.7594	17.2462	27.5117	164.634	218.595	235.917	41.5012	54.8171	117.998	20.1563	34.0063	39.4742	32.7455	29.9756	46.1485
PF3D7_1324600	N/A	conserved Plasmodium protein, unknown function	N/A	1.43103	1.30993	1.41021	4.98281	3.13458	3.25022	10.9721	10.4664	10.3449	9.29472	8.40254	6.73993	5.24798	5.17956	4.93149	3.52295	4.09725	2.5389	15.2141	11.0525	9.87145	7.00708	24.7632	8.01721	4.21328	2.83605	2.32759	1.92909	2.35271	2.31083	15.7439	13.5465	12.3625	14.4441	11.3813	13.6575
PF3D7_1326500	N/A	conserved Plasmodium protein, unknown function	N/A	1.32539	0.742755	1.29031	1.22398	0.787206	1.14415	4.57166	8.35018	9.8113	5.55441	5.37037	6.99122	2.63265	5.26687	6.30104	2.36838	2.16519	2.57579	7.34988	6.45626	6.06448	4.58993	11.0209	6.68426	3.34826	3.70371	3.91169	1.45921	1.10161	2.0167	6.95492	13.5329	9.63263	9.17747	10.4323	10.4547
PF3D7_1336100	N/A	conserved protein, unknown function	N/A	3.73085	2.97668	5.89434	10.4406	3.33736	1.0276	33.5039	34.8743	35.879	31.1291	34.8806	44.9246	26.2016	19.1816	19.1359	5.10784	3.7356	10.0301	27.7149	18.8523	32.4189	58.628	44.0532	70.9042	13.8919	10.0748	7.87588	6.22583	3.55925	4.90086	40.1758	31.0559	33.9227	64.4865	62.26	67.4749
PF3D7_1344600	LipA	lipoyl synthase	Radical SAM superfamily;N-terminal domain of lipoyl synthase of Radical_SAM family	9.09406	10.8429	15.0454	3.27089	12.7507	1.55526	33.3953	38.3786	37.5233	46.4013	42.8796	60.6058	31.2199	23.5935	27.6379	7.64062	7.82693	10.5562	12.7317	19.937	14.4435	37.2881	28.7633	37.3262	30.4732	29.4332	30.1589	5.66528	9.5575	13.6626	35.9197	22.8241	32.7207	52.5292	48.5809	58.0589
PF3D7_1345000	N/A	conserved Plasmodium protein, unknown function	N/A	25.8817	33.4041	19.9898	3.90922	5.23876	9.93062	10.029	10.4979	10.2492	6.52747	12.3672	8.54895	45.0209	50.9515	36.6694	19.8925	24.8636	11.0799	17.2545	20.0424	14.6592	26.0615	18.3356	29.7919	84.6897	115.073	107.982	27.6457	39.1627	52.0061	30.3025	20.314	18.813	36.3255	27.3499	25.3255
PF3D7_1346700	P48/45	6-cysteine protein	Sexual stage antigen s48/45 domain	42.0012	46.4277	49.5071	11.4839	9.53881	7.35473	0.950408	2.40731	3.79212	2.73056	0.837108	2.08715	117.819	108.172	102.319	36.4851	24.7554	29.1842	7.66238	8.19312	4.1256	4.5331	2.21833	2.8121	43.7188	27.4063	47.2292	16.0421	10.6034	13.6825	7.49757	5.96223	5.3852	6.99298	2.88412	2.22592
PF3D7_1347000	WDR92	WD repeat-containing protein 92, putative	WD domain, G-beta repeat	6.90578	16.1198	11.981	7.27678	5.24366	5.62995	13.8576	21.9857	12.0363	16.0741	8.81115	11.0201	40.0744	29.3508	39.6775	12.9492	14.4654	14.0129	54.479	33.4119	48.6499	68.7655	31.7704	78.8193	71.7132	105.931	94.5708	23.1766	29.1446	47.2798	21.9455	15.1701	17.6344	15.4157	11.5133	24.0221
PF3D7_1348000	N/A	conserved Plasmodium protein, unknown function	N/A	1.98835	1.90534	1.71242	0.530311	0.21258	0.360436	2.2321	3.44105	3.26978	11.6538	8.84558	11.1872	3.42706	5.29608	3.95	2.10749	1.26097	1.12114	1.75443	1.00871	0.599345	3.28793	5.3145	2.9736	3.75932	6.17365	6.07244	1.60741	1.85648	2.27704	1.6616	2.64804	1.44512	7.14204	3.78291	4.65706
PF3D7_1348400	N/A	conserved Plasmodium membrane protein, unknown function	N/A	5.75925	7.11265	4.10371	17.6123	14.7775	16.0076	18.5091	26.8351	27.4766	13.423	16.8928	16.9731	16.9052	12.0438	13.127	9.75716	10.8055	13.6006	29.6057	28.0344	23.7783	15.4386	32.2006	21.7298	8.57673	10.83	11.2998	6.34755	9.14867	7.35827	42.1874	28.8596	32.4293	25.4326	25.2352	32.9207
PF3D7_1349100	N/A	nucleoside diphosphate hydrolase, putative	NUDIX domain	19.5296	13.5891	15.3423	9.00862	1.64337	1.69109	57.5665	85.7605	115.729	189.416	157.241	168.121	38.9908	28.2776	46.3577	14.7807	13.3555	15.8567	69.981	41.4143	38.6627	150.375	128.182	117.813	48.5111	89.9102	92.5835	23.4187	20.2239	29.5814	77.9817	31.232	57.3578	164.922	143.095	122.097
PF3D7_1354800	MCA1	metacaspase-1	Caspase domain	11.2162	6.40009	11.9201	13.966	9.95312	6.93165	7.53476	11.2507	11.3802	9.89894	10.1664	10.9295	20.2885	11.2008	21.8364	17.7406	10.7726	15.4968	9.92202	4.93722	8.58246	6.7776	14.2187	10.3975	10.6373	8.63894	6.95459	16.9696	8.79783	8.79111	11.6979	11.7258	14.4785	13.8741	11.6414	10.7617
PF3D7_1355600	PIP1	PhIL1 interacting protein PIP1	N/A	6.32734	6.50738	4.77669	4.14035	6.56901	4.28276	2.4744	2.17766	4.4507	2.21938	1.99314	2.71712	18.897	25.9452	22.8096	16.174	24.4434	22.5064	8.85828	10.1226	6.72275	4.48538	14.4013	4.72581	15.9461	22.8654	16.0225	3.88391	8.82675	9.50992	8.58953	7.27434	5.75032	4.73386	3.16859	6.05011
PF3D7_1356000	N/A	conserved Plasmodium protein, unknown function	N/A	1.92842	1.19066	2.00378	1.55824	0.712968	0.872922	0.783154	1.31908	2.44022	1.48579	1.77026	2.73862	3.40308	4.61458	5.95845	1.45794	1.38268	2.14677	3.54829	2.14318	2.18595	5.84339	10.6945	5.72249	3.84457	4.09608	5.38882	1.1292	2.98732	3.50543	3.85086	2.60501	2.75005	4.64717	3.71594	3.70806
PF3D7_1362600	N/A	conserved protein, unknown function	N/A	85.3742	84.4155	58.1186	24.1624	11.3659	15.5008	22.3938	23.5269	21.1743	28.0248	29.9555	29.4582	98.9794	112.747	70.7707	39.193	28.0566	21.2509	33.1709	28.6596	18.7094	31.066	28.1676	29.7447	67.7275	54.1119	77.6389	23.8211	22.8474	28.0773	26.0726	32.3985	20.1562	34.2939	20.1003	23.2557
PF3D7_1362900	N/A	conserved Plasmodium protein, unknown function	N/A	6.52833	5.13918	3.65069	1.30529	1.65097	1.6761	6.52434	8.33202	8.57188	9.28672	12.1429	10.9022	6.27752	8.67293	8.63578	3.59534	3.89195	3.16276	12.5344	7.95744	5.78025	9.49304	13.034	8.17733	10.212	12.3576	9.94951	2.79874	4.50461	5.06175	7.75459	6.17112	6.39443	8.14039	10.9753	10.9032
PF3D7_1367300	N/A	conserved Plasmodium protein, unknown function	N/A	2.38549	3.4146	1.07944	1.21889	0.963521	0.661003	0.758467	0	1.69633	0	0.296437	0.289064	4.23346	5.19654	5.9888	0.91222	1.86439	2.47919	2.38549	1.897	1.79907	5.28184	6.1023	3.96602	1.51693	4.86602	2.12041	0.403842	2.07506	1.44532	0.423346	0.742363	1.38203	0	0.745757	0.309898
PF3D7_1368600	TIM9	mitochondrial import inner membrane translocase subunit TIM9, putative	Tim10/DDP family zinc finger	111.31	136.31	86.4815	269.809	150.842	179.095	43.877	57.0614	52.7682	44.0512	42.7217	48.2907	97.5858	92.2053	134.553	137.291	178.499	177.739	100.179	123.24	85.1907	128.63	78.4378	107.457	106.558	91.5986	56.2096	134.996	150.95	119.52	149.527	139.664	134.553	90.1816	109.733	86.2166
PF3D7_1369300	N/A	conserved Plasmodium protein, unknown function	N/A	4.46392	4.69926	7.23468	0.605597	0.574336	0.324264	0	1.05509	0.302666	0.970892	2.03076	1.93384	7.57077	11.9965	17.2315	1.97493	7.35333	4.73228	0.297594	1.73131	0.761545	3.33079	6.03053	2.91838	15.636	26.1135	24.8186	10.6798	10.8307	12.5699	1.18293	1.15351	1.68936	3.15989	4.412	4.36825
PF3D7_1403600	Sel1	selenoprotein	N/A	11.3194	18.2328	35.0308	52.8129	49.7453	40.6559	213.989	181.344	205.709	384.417	298.565	399.002	72.8992	67.9644	93.4194	57.2924	54.7095	41.7922	156.208	112.276	161.392	268.376	261.163	327.387	110.483	120.193	129.397	68.2749	45.1438	83.541	189.922	144.195	189.33	330.625	248.928	312.876
PF3D7_1403700	TRAM	translocation associated membrane protein, putative	TLC domain	7.40323	13.0962	10.5971	6.33297	4.52303	3.3201	6.20525	11.8537	9.70021	12.039	11.9197	8.35248	30.37	47.201	34.3483	11.0823	12.1347	9.59238	15.4234	13.8041	10.5971	15.4366	19.2229	7.74689	36.9617	70.332	40.8795	16.7686	22.9879	20.5332	30.0808	31.1705	20.8923	20.8213	25.407	17.9857
PF3D7_1413200	N/A	conserved Plasmodium protein, unknown function	N/A	18.2134	10.5149	17.7385	4.99941	4.07383	3.15402	11.6949	11.5224	17.817	11.4367	11.4598	16.7302	47.4131	55.0539	58.059	19.0648	12.8923	19.1496	13.9279	14.3618	21.9123	23.3306	14.2584	21.4474	22.4416	15.2738	26.5508	8.72799	8.68169	6.57256	19.1601	15.6035	19.1471	28.1828	20.6276	25.0685
PF3D7_1415100	N/A	conserved protein, unknown function	N/A	3.61654	8.26543	4.21332	1.64341	1.92547	1.26616	3.66671	5.96416	3.60386	14.0949	21.4283	17.903	7.56889	17.0933	13.3295	4.32168	5.17452	4.38024	5.30426	5.28069	2.35946	3.12248	10.1087	4.22054	33.2623	40.1932	37.9466	7.92836	15.4609	18.3344	13.2967	11.7805	8.58202	9.20706	10.349	7.14671
PF3D7_1416700	N/A	conserved protein, unknown function	N/A	29.9558	21.908	32.0852	10.0024	4.65526	11.5228	6.59406	10.1777	6.02651	5.7509	8.18105	8.21144	77.0817	52.6019	65.1483	21.5129	33.2124	19.3844	13.4801	4.38161	4.27803	9.37722	10.4743	11.5228	32.9703	23.487	43.3909	14.3772	11.8171	13.3436	15.4163	13.3592	7.66451	12.2931	11.785	19.3844
PF3D7_1417000	IMC1l	inner membrane complex protein 1l	N/A	2.63834	1.91095	2.30478	0.759818	0.653668	0.710543	0.966235	0.675705	0.453409	0.940272	2.6663	2.93019	11.5033	12.1762	9.48018	3.06402	3.10544	2.07474	1.46574	1.14657	1.31702	2.27945	1.961	3.19744	2.89871	2.02711	4.53409	1.56712	1.5236	1.4651	1.6834	1.52203	1.45849	3.34256	2.41534	3.45789
PF3D7_1426600	N/A	conserved Plasmodium protein, unknown function	N/A	0.559725	0.445106	0.675406	0.476659	0.602873	0.620382	6.58468	10.5612	14.4283	13.9292	10.5028	8.8851	1.78799	1.74186	4.10749	0.856162	1.22488	0.872562	8.73171	7.12169	5.5721	12.0118	21.2513	14.1912	2.93641	5.70874	4.87576	1.04232	1.53021	1.15303	11.0259	7.19968	10.1606	17.6583	16.7983	9.59819
PF3D7_1426900	QCR6	cytochrome b-c1 complex subunit 6, putative	Ubiquinol-cytochrome C reductase hinge protein	42.9261	36.4171	47.5356	104.661	44.6733	116.26	641.764	448.31	518.22	824.385	644.64	1019.72	144.524	143.87	106.893	41.2794	52.6689	45.071	450.724	223.898	336.027	596.439	475.71	790.895	101.992	47.9476	78.6982	78.8672	44.1535	70.7223	511.502	452.864	476.799	1035.04	756.769	878.158
PF3D7_1430100	PTPA	serine/threonine protein phosphatase 2A activator	Phosphotyrosyl phosphate activator (PTPA) protein	9.40251	14.5734	14.4014	30.6715	22.7139	26.0736	26.6655	40.7116	36.255	22.2805	26.9914	24.6625	50.4989	45.2891	73.261	21.0073	26.4416	16.834	41.9755	51.9178	54.5509	31.3383	34.6903	38.9035	23.1569	29.7332	20.886	13.6411	19.1678	18.7095	70.5442	54.1852	72.1756	37.513	41.0301	37.5257
PF3D7_1430800	PIP3	PhIL1 interacting protein PIP3	N/A	74.4162	42.5978	50.097	24.9097	13.3175	12.3207	7.65174	5.24226	4.38161	10.6951	5.9389	7.5648	248.316	143.656	122.915	69.9076	42.1733	29.9972	10.2643	4.46262	7.09708	9.10161	8.70761	10.178	76.0073	34.8236	33.9575	20.8554	9.37722	15.1296	13.2512	8.00708	9.00336	15.6689	11.981	9.54455
PF3D7_1430900	COX2	cytochrome c oxidase subunit 2, putative	Cytochrome C oxidase subunit II, periplasmic domain	25.3249	16.517	7.13041	22.4389	15.0569	11.1021	232.741	217.966	185.721	294.838	299.481	297.85	80.9727	88.0364	48.6745	27.9219	21.8678	15.9803	123.007	104.608	107.669	225.137	186.705	208.858	62.4017	30.4893	36.0261	32.011	19.3735	16.65	268.127	173.776	151.216	363.831	287.197	374.276
PF3D7_1438800	N/A	OST-HTH associated domain protein, putative	OST-HTH/LOTUS domain;OST-HTH Associated domain	11.6403	21.4491	19.7039	5.01149	2.82627	4.12214	0.546335	1.03627	2.7303	7.09151	6.02834	9.46567	58.9761	52.3148	44.5841	11.3832	10.1288	13.818	1.90045	2.43238	1.97039	2.50574	1.63626	3.20611	28.9558	30.0517	25.3528	7.39984	6.98019	12.1962	2.14105	3.25695	3.29535	3.55725	2.91377	4.87695
PF3D7_1439600	N/A	cytochrome c oxidase subunit ApiCOX26, putative	N/A	12.2705	11.2639	16.5606	28.3409	20.9909	20.3608	84.7837	219.261	112.544	308.72	298.886	290.03	50.6247	74.3958	66.2042	22.0421	27.9064	18.4826	98.1644	97.8548	124.204	294.43	208.409	245.981	23.6107	22.0047	14.6996	21.3795	24.5543	28.38	181.789	229.387	187.344	241.127	340.157	258.756
PF3D7_1442000	N/A	ADP-ribosylation factor, putative	ADP-ribosylation factor family	11.318	19.1669	19.3989	32.8526	31.1611	31.6705	1.20705	9.69519	15.5501	11.6162	11.7992	4.87188	20.0586	16.2344	19.8824	28.602	21.6553	21.1082	20.9383	21.7806	20.0917	22.9968	43.7739	26.3921	12.0705	15.9278	14.8096	23.2323	19.9112	18.9462	19.5307	19.3267	9.94121	27.7608	38.3132	17.0227
PF3D7_1442700	N/A	conserved Plasmodium protein, unknown function	N/A	1.10056	1.04647	1.13752	0.58928	0.515117	1.03696	7.69374	16.3191	14.6091	13.1327	17.1725	15.2881	2.84546	5.10306	5.32491	1.51966	2.15606	1.65663	14.3072	9.96635	11.2669	13.6026	38.4793	23.2278	5.39995	5.6333	4.37826	1.92499	2.37862	2.94644	12.6135	13.7309	11.5461	18.37	22.726	18.4739
PF3D7_1446100	N/A	conserved Plasmodium protein, unknown function	N/A	15.6092	11.7654	12.6048	2.9606	1.50594	2.6178	0.37587	0.650545	1.67898	5.88078	4.77982	5.78528	26.6565	19.5	24.5678	7.0246	3.52319	6.2985	0.832491	1.27193	1.1817	1.57898	3.01187	2.39965	8.0812	12.5772	10.0739	3.04178	3.12527	3.27833	2.32921	2.50459	2.60897	2.84329	5.60508	3.69222
PF3D7_1446800	HDP	heme detoxification protein	Fasciclin domain	17.7893	11.7526	13.228	78.8546	49.402	36.2632	61.2929	116.696	56.9097	74.3882	86.2978	68.7255	44.4809	46.6909	38.3672	15.8458	22.5316	17.2872	115.361	78.5566	89.9505	97.5307	86.9475	72.0429	30.6464	42.8114	19.7771	32.31	21.5744	33.4505	139.003	147.076	116.339	93.9011	98.0789	88.5317
PF3D7_1448900	N/A	conserved protein, unknown function	N/A	24.7061	32.2269	12.9848	45.9702	36.5591	33.1693	80.6206	69.4032	69.2817	93.9603	64.3126	65.9753	83.4654	80.1594	69.4338	28.8905	34.8446	24.889	87.2948	64.4537	71.4167	107.264	134.812	99.508	78.7011	64.9732	66.4539	42.1862	34.9126	23.8634	146.064	120.239	113.753	165.639	150.993	132.103
PF3D7_1452500	STX6	syntaxin-6, putative	Syntaxin 6, N-terminal	5.90459	8.34385	4.65495	6.71402	9.01044	7.36103	44.7289	54.5251	57.7836	103.114	123.841	89.5739	20.5711	19.3658	20.1249	11.7379	10.1121	9.60883	39.5608	51.9886	40.1489	70.8024	116.317	63.4181	50.234	48.1727	39.0293	17.8731	25.0317	20.129	66.7002	51.2258	38.6611	105.641	87.4403	112.561
PF3D7_1453500	NNT	NAD(P) transhydrogenase, putative	Alanine dehydrogenase/PNT, C-terminal domain;NAD(P) transhydrogenase beta subunit;Alanine dehydrogenase/PNT, N-terminal domain;4TM region of pyridine nucleotide transhydrogenase, mitoch	18.2963	12.8687	16.1849	7.12677	3.62797	6.78688	0.305968	0.743679	1.23954	0.182595	0.495274	0.355948	21.3004	17.9648	20.9289	4.67419	6.71576	6.42843	3.09059	1.59529	2.54335	1.15286	0.769569	1.03279	14.9924	17.3525	12.5861	4.56488	6.31474	6.64436	1.8128	2.807	2.36294	0.476958	0.62183	0.749983
PF3D7_1453600	N/A	RAP protein, putative	N/A	3.61633	1.78893	2.36343	16.1529	6.5032	13.6313	1.77582	2.25023	1.5082	1.39315	1.25558	1.68108	2.92646	2.43839	3.53862	3.83892	4.34164	5.36614	5.73895	3.75098	2.92615	2.96686	3.32386	3.76656	3.72921	2.83094	3.01639	4.92247	3.32359	4.34279	8.22571	5.25191	5.14709	3.32214	3.71013	3.30224
PF3D7_1455000	PPM3	protein phosphatase PPM3, putative	Protein phosphatase 2C	16.5416	13.2394	12.0912	5.30408	1.38678	4.29192	1.45406	2.12684	3.80703	6.06895	6.4024	6.71181	32.9222	18.7477	30.8129	8.99482	11.7662	6.31092	2.88822	1.35095	2.48024	8.28762	10.0542	9.24415	13.5712	16.0694	28.7258	5.05746	9.4153	11.5592	4.26769	4.05356	11.7011	8.06432	9.1188	9.30031
PF3D7_1457100	N/A	conserved Plasmodium protein, unknown function	N/A	101.931	72.797	85.316	27.7056	27.8516	34.3597	11.5548	32.9606	22.5053	23.7038	30.3938	29.3116	39.2219	43.4623	52.2313	35.424	43.8353	47.542	22.1759	16.2329	17.6453	16.3265	37.0201	29.7165	75.7481	71.5772	52.2123	27.7263	36.4336	40.7002	30.9496	37.1019	29.5682	23.1156	37.9645	28.1543
PF3D7_1460400	UCHL3	ubiquitin carboxyl-terminal hydrolase isozyme L3	Ubiquitin carboxyl-terminal hydrolase, family 1	112.763	203.948	186.798	179.596	82.2281	142.417	92.4628	81.9821	84.9558	66.6938	65.7712	83.1254	131.57	122.922	116.473	55.145	50.8555	70.2065	102.057	141.501	160.488	202.718	134.514	322.675	180.549	138.021	166.982	107.914	88.6481	107.735	218.115	174.292	189.851	144.916	132.141	216.724
PF3D7_1461800	N/A	conserved Plasmodium protein, unknown function	N/A	17.8375	15.3519	11.487	2.30408	2.43996	1.69931	2.0902	3.07625	1.87474	2.58414	5.08998	3.67547	54.1833	56.9478	51.3578	15.8062	17.3462	19.6417	4.10834	3.66464	2.72636	2.05594	3.63398	2.36689	25.1388	20.1914	14.8607	4.78827	5.61653	5.21079	2.16204	2.74027	2.08739	3.56652	3.67386	3.82888
PF3D7_1465000	ApiCOX25	cytochrome c oxidase subunit ApiCOX25, putative	N/A	16.3148	6.2582	8.32191	10.4366	6.73587	4.47853	107.445	151.695	111.798	215.293	165.546	181.101	39.2772	29.3007	35.2399	19.9402	9.99599	8.70301	99.4181	37.8472	85.4383	169.732	130.227	125.026	32.176	19.1903	16.033	21.5293	8.12258	9.95058	140.21	124.528	110.316	206.698	164.22	134.723
PF3D7_1466000	N/A	conserved protein, unknown function	N/A	10.5168	20.8384	12.4452	7.39431	5.36873	2.39402	2.65289	5.10526	4.05982	4.23527	4.78238	4.81147	20.5121	38.5514	32.9773	10.8911	14.6926	6.34413	4.94908	8.15414	3.1775	11.8309	11.7136	10.3741	50.4048	117.421	101.901	24.2565	33.9114	31.2745	6.71949	6.89867	9.11216	9.07591	7.77846	3.48927
PF3D7_1469800	N/A	conserved Plasmodium protein, unknown function	N/A	35.6234	26.558	31.3438	101.122	67.9461	81.2299	34.8052	110.387	120.062	165.844	136.493	116.91	57.9514	50.8106	102.475	56.7603	50.4629	51.5808	152.142	84.3953	91.7927	215.517	301.261	217.984	80.229	97.1401	100.272	64.7044	51.1848	53.9587	217.318	119.713	161.954	269.612	266.815	153.778
PF3D7_1470400	MPC2	mitochondrial pyruvate carrier protein 2, putative	Uncharacterised protein family (UPF0041)	18.9021	18.2624	18.7928	6.86121	6.28839	8.76872	54.2763	49.8014	56.7811	84.2524	55.0034	105.97	60.1223	52.0424	43.2522	17.2636	27.4569	15.8097	78.7588	48.9765	40.1483	131.343	189.7	154.549	92.896	94.2397	91.1487	29.5431	25.583	82.1565	111.993	73.2448	67.2813	191.133	144.148	131.127
PF3D7_1471800	N/A	conserved Plasmodium protein, unknown function	N/A	11.3004	8.9834	12.573	5.49906	5.21519	4.81818	1.26958	2.17742	3.99757	6.41169	2.23516	2.12848	29.6856	21.3296	36.2584	7.17326	12.1402	16.8278	7.86116	4.4917	8.80107	6.49889	6.16341	12.3131	13.9654	12.1936	17.9891	7.48031	7.82308	5.85333	3.906	6.85593	4.46257	3.58663	10.3192	12.6208
PF3D7_1473600	N/A	conserved Plasmodium protein, unknown function	N/A	7.10862	8.67341	5.8996	104.8	63.3428	118.743	15.9059	39.0334	25.3201	21.7891	20.8252	34.849	15.5191	8.41027	10.6838	29.0899	27.0379	38.7808	122.031	79.2997	87.3141	32.9123	31.2491	70.5037	11.568	8.07587	15.9916	21.7891	18.1088	32.0611	78.704	75.6925	60.5415	45.0425	38.6256	48.753
PF3D7_1474000	N/A	conserved Plasmodium protein, unknown function	N/A	11.2512	10.9866	10.5698	2.77356	2.08616	2.15665	5.66813	6.9576	5.49447	5.86014	6.33156	11.3021	122.494	122.114	91.0074	25.6264	32.8854	30.1194	10.2376	9.4799	10.1923	8.9074	9.94402	10.4238	36.6355	20.0997	23.8525	7.9112	7.19216	10.4771	9.92267	11.5045	8.15707	9.1377	9.96947	9.61962
PF3D7_1474300	N/A	DNA repair metallo-beta-lactamase protein, putative	DNA repair metallo-beta-lactamase	3.93322	4.17381	6.27792	6.27689	9.8877	11.5696	6.83914	6.77241	13.2191	7.99515	5.75703	9.83036	11.5309	13.2845	11.6915	9.65291	9.59875	10.0862	14.3447	12.4086	19.4946	9.75332	36.8542	27.4111	12.5142	11.7308	15.4534	5.47816	7.58243	8.87904	15.7923	14.0584	14.9474	17.7234	23.9969	17.6508
PF3D7_1475500	CCp1	LCCL domain-containing protein	F5/8 type C domain;LCCL domain	11.4389	8.99297	15.5262	2.43789	1.64081	3.20023	0.7323	1.71265	1.41493	8.48926	10.3726	10.3798	19.7854	17.5557	25.9743	3.43658	5.63385	6.52341	1.08206	1.47742	1.28561	2.28061	2.16288	4.21083	8.18844	6.02854	6.4458	3.44614	2.3734	2.0927	1.10602	1.19834	1.22851	1.69264	5.63385	4.9162
PF3D7_1476000	N/A	conserved Plasmodium protein, unknown function	N/A	341.018	283.49	201.632	122.903	91.3818	56.138	14.6379	20.1767	7.27526	16.2731	9.52483	12.3356	165.629	208.387	164.457	160.473	98.7592	122.501	18.9455	36.3091	21.3367	47.5753	46.3531	46.0331	291.294	239.598	260.454	128.933	129.266	122.122	54.3469	45.1505	33.6116	49.6009	40.4015	32.2372
PF3D7_1476500	N/A	probable protein, unknown function	N/A	31.4968	16.5256	24.5941	21.6363	6.2566	11.8673	8.79392	7.28256	4.42831	11.3351	8.3588	13.1127	179.811	101.742	123.344	61.5229	28.565	64.5739	37.138	32.2826	24.2747	44.2561	33.6292	37.8269	74.1202	44.3574	45.9863	20.3251	20.4791	20.1062	62.8507	40.0245	29.4952	51.0509	23.7192	52.7037
PF3D7_1477400	N/A	Plasmodium exported protein (PHIST), unknown function	Plasmodium RESA N-terminal	21.1357	11.8462	10.0776	6.64499	4.59521	6.71145	0.918752	1.75466	1.30415	2.17825	2.21597	1.44453	109.097	104.821	93.0595	36.2552	38.5488	33.6263	35.9879	22.9026	27.3534	21.4116	24.0365	49.3771	64.3126	47.3759	51.7312	18.2973	18.8358	26.0015	18.2519	12.9232	14.4119	12.9803	12.1733	13.1951
mal_mito_3	N/A	unspecified product	Cytochrome b(C-terminal)/b6/petD;Cytochrome b/b6/petB	27.0169	21.9143	30.3178	39.9189	32.95	42.8381	35.0254	93.258	88.4118	113.443	152.692	195.584	64.8024	75.3661	82.5538	46.459	46.5927	44.8222	70.6298	57.1101	71.1024	117.466	145.872	214.651	82.7872	95.5798	78.2906	26.223	36.3369	42.9693	85.46	98.1512	88.1745	131.932	171.228	151.191
PF3D7_0103600	N/A	ATP-dependent RNA helicase, putative	DEAD/DEAH box helicase;Helicase conserved C-terminal domain	3.93439	6.37044	6.47772	22.2893	17.6981	16.8023	7.81318	13.0328	13.4029	11.3251	9.81217	9.01942	9.9973	10.4714	8.28738	13.8149	14.6763	11.6717	19.7398	21.5133	16.9417	15.2796	49.181	17.3647	9.33241	16.2702	15.5332	10.7681	12.2873	9.92785	17.2738	24.0008	13.6498	26.1172	27.9549	16.977
PF3D7_0103900	PIESP15	parasite-infected erythrocyte surface protein	Legume-like lectin family	5.16691	4.2208	2.70927	31.6591	19.6786	18.6558	20.2409	40.2464	27.9674	29.8263	34.9487	26.7045	19.8221	14.6684	17.6829	10.4314	14.8825	14.1345	32.7987	26.2292	18.9649	34.4451	73.2589	33.0207	13.9156	10.1828	6.29729	12.16	10.8065	8.18679	53.8755	45.9755	44.7125	53.0265	68.0345	48.8284
PF3D7_0109000	PHIL1	photosensitized INA-labeled protein PHIL1	N/A	35.8697	36.2146	41.7258	6.65226	6.57899	8.0514	41.6774	33.0781	38.2543	596.047	517.228	790.851	67.0321	46.9407	49.9247	19.4241	15.4691	14.3126	17.9348	21.3408	12.7959	102.203	65.2416	106.393	50.1672	31.4775	36.9575	8.47933	9.55176	14.8973	14.896	11.3796	20.5572	80.051	54.8905	93.6824
PF3D7_0109100	CCp5	LCCL domain-containing protein	LCCL domain;PA14 domain	11.8974	8.03606	7.05923	2.07453	1.24291	0.726507	1.95363	5.05883	2.5544	10.817	17.5869	16.2133	15.2589	14.9769	14.7727	4.09693	3.95876	5.02664	2.49015	1.97608	1.64393	1.32015	2.07152	1.37229	8.26535	6.84431	4.37897	1.11202	2.49018	2.47531	2.81703	3.31348	2.20019	4.20475	4.32989	5.15892
PF3D7_0109400	N/A	tubulin-specific chaperone a, putative	Tubulin binding cofactor A	165.39	150.677	99.502	417.223	231.821	277.07	141.668	151.55	129.265	150.318	189.254	140.168	299.632	217.733	224.566	170.169	158.884	114.349	252.437	252.186	219.846	227.018	178.207	264	184.393	178.438	156.596	125.523	154.938	129.386	300.506	243.269	226.497	352.555	305.224	220.394
PF3D7_0110000	N/A	conserved Plasmodium protein, unknown function	N/A	165.238	156.438	139.733	80.53	49.1828	92.6102	46.7025	108.022	94.5603	58.6451	58.0446	92.0903	491.469	353.947	411.288	102.404	106.796	113.325	88.1267	67.3046	74.4856	56.371	40.0902	83.5308	106.142	130.417	137.602	75.1723	43.4227	78.4473	126.936	93.6314	92.3656	106.537	94.9819	111.698
PF3D7_0110100	SELB	selenocysteine-specific elongation factor, putative	Elongation factor Tu GTP binding domain	33.8025	17.4606	19.1913	33.6079	18.9631	33.9787	21.3583	20.9944	24.3106	13.3146	10.8073	17.221	29.9414	32.0578	32.1311	24.5943	16.4915	17.0223	54.4183	25.0354	35.4181	26.7663	28.9618	39.7457	25.0922	15.1753	17.5263	17.139	11.6479	17.6907	41.0008	36.5708	28.1147	35.9455	28.3653	28.6474
PF3D7_0111400	GEXP19	conserved Plasmodium protein, unknown function	N/A	3.10766	1.48378	2.02182	9.20983	7.33932	10.1793	11.0495	23.0704	28.5523	29.3334	25.7349	24.4757	7.72877	8.68172	8.52179	2.02913	3.43744	4.66188	20.394	13.7991	19.8506	36.4709	87.291	48.4536	6.66476	10.3209	8.00857	4.73119	5.49012	7.55868	39.6099	27.8817	24.5509	39.3339	50.6648	50.0645
PF3D7_0114000	EPF1	exported protein family 1	DnaJ domain;X-domain of DnaJ-containing	47.7896	41.5583	35.1729	6.68567	7.66487	6.79187	3.71612	3.26368	3.46446	4.70287	4.52594	4.18797	213.932	161.55	117.632	37.4173	54.5076	30.2706	20.1943	15.2834	13.3503	15.5762	14.0158	17.2409	50.6218	37.0195	34.2024	13.5776	16.6241	16.5657	10.5117	8.99045	6.2592	11.8753	14.7685	8.97326
PF3D7_0205100	N/A	conserved Plasmodium protein, unknown function	N/A	8.29842	7.06404	6.72688	2.53945	1.926	3.02219	3.29752	9.20832	8.68289	3.54921	3.24471	6.13065	27.6263	19.8642	23.9772	6.87839	6.1344	5.41455	24.7023	13.9262	17.1055	10.0167	9.35488	12.0888	10.8347	19.9514	16.0633	5.8562	4.42461	8.40127	24.9178	17.4668	15.4691	14.2153	12.1115	13.5364
PF3D7_0211400	KASIII	beta-ketoacyl-ACP synthase III	3-Oxoacyl-[acyl-carrier-protein (ACP)] synthase III C terminal;3-Oxoacyl-[acyl-carrier-protein (ACP)] synthase III	4.97955	6.93045	3.7485	2.34981	1.52951	1.34104	8.73801	7.82743	9.43022	6.43788	9.04949	7.88172	19.8246	19.8167	22.9173	4.47776	5.138	6.59267	6.89476	4.01236	2.6775	3.91636	7.64755	4.47014	20.8048	22.6584	17.8501	5.31825	2.58557	8.56709	10.3998	8.07348	8.70277	12.8362	12.6737	15.0166
PF3D7_0216000	N/A	DEAD/DEAH box helicase, putative	SNF2 family N-terminal domain;Helicase conserved C-terminal domain	17.1845	14.7627	14.126	3.14063	1.75001	3.84444	6.11725	15.4942	14.8037	14.2343	12.0907	21.3419	29.5408	26.0795	26.0322	7.7236	7.11422	7.01525	12.752	9.34255	10.4587	9.92041	9.04173	14.6658	10.1122	13.48	14.3435	5.14192	3.70017	6.01746	18.9495	13.5541	15.1684	17.1756	15.0065	17.283
PF3D7_0303500	N/A	spindle pole body protein, putative	Spc97 / Spc98 family	2.64119	1.3075	1.85652	6.49909	6.40645	6.69733	19.652	27.9528	22.678	18.799	23.5734	21.719	7.03821	6.39764	5.23284	2.57315	4.85432	2.65077	29.2616	22.6404	20.3655	18.0011	65.0723	26.0452	4.83156	6.68171	4.45807	3.88944	3.31859	4.9556	33.5914	27.0529	19.0082	23.2892	37.7487	19.0781
PF3D7_0306200	AHA1	activator of Hsp90 ATPase	Activator of Hsp90 ATPase, N-terminal	78.537	52.9749	43.6272	172.309	99.4423	106.842	25.0355	55.5939	32.7775	25.1401	44.1582	31.5538	70.8584	44.5699	47.2812	69.5361	62.2441	53.9514	75.5163	62.4347	51.0054	53.5328	65.9346	61.9436	45.7792	40.0432	38.4166	59.1531	67.9738	51.4463	131.296	81.4443	61.4042	65.7886	74.6132	48.7696
PF3D7_0311700	PM6	plasmepsin VI	Eukaryotic aspartyl protease	31.8753	51.4767	39.2865	12.4419	6.73331	14.4386	6.18255	4.74656	5.675	3.23992	6.41157	7.06268	122.403	117.153	103.1	23.9231	27.3657	34.1649	7.6808	11.7967	16.9888	12.1526	8.65711	18.511	95.6823	97.4441	108.14	26.667	34.1096	42.9646	16.0477	16.1249	18.8024	15.182	10.9911	16.4254
PF3D7_0314000	N/A	HSP20-like chaperone, putative	N/A	18.5625	23.3019	28.4684	65.3099	57.6814	61.678	374.596	464.34	301.843	352.027	256.169	318.868	71.8111	70.3311	49.8629	45.9665	64.7791	40.6797	152.743	145.751	198.752	355.576	281.998	379.454	42.6637	66.6939	50.0173	52.8569	43.1014	46.3312	223.354	178.611	165.05	426.626	369.961	336.828
PF3D7_0414500	N/A	RNA-binding protein, putative	RNA recognition motif. (a.k.a. RRM, RBD, or RNP domain)	45.2914	51.6728	46.2244	9.30357	6.93755	6.2525	0.685258	4.2524	3.3682	3.09776	2.8606	5.28479	201.023	177.361	188.646	41.209	54.609	43.7577	9.35773	9.78652	12.3016	5.47269	2.40146	8.98797	56.8764	115.24	133.465	30.2892	27.1757	57.2519	9.10559	8.63555	9.75109	10.3764	5.18633	9.45167
PF3D7_0415600	GAK	GTP:AMP phosphotransferase	Adenylate kinase	9.56416	13.5904	10.4384	45.6683	23.4212	28.9667	12.0389	17.6081	15.7706	9.76787	8.63722	10.7394	19.0929	19.7381	22.7747	22.3142	26.0306	19.8442	30.9429	40.7713	28.7056	29.8113	21.4694	22.8931	28.5132	44.931	29.6858	25.8561	26.4875	30.7538	36.2765	26.8657	48.7126	19.593	21.8894	20.9169
PF3D7_0417900	N/A	conserved Plasmodium protein, unknown function	N/A	9.14208	7.60812	8.01709	3.25898	2.00371	3.38742	2.02794	3.79472	1.70083	0.539884	0.660497	0.901697	11.6965	9.81416	20.1183	7.92688	11.4653	5.66201	6.80341	3.04325	3.52752	4.70742	5.29553	4.56565	14.0266	25.2981	22.2998	5.5788	6.07657	8.63053	4.15037	2.53624	5.3375	3.4553	3.82176	2.34766
PF3D7_0503000	N/A	50S ribosomal protein L28, apicoplast, putative	Ribosomal L28 family	51.792	49.5304	37.1574	137.383	115.81	124.085	292.821	359.196	233.472	287.966	303.295	394.758	109.984	98.0276	61.3524	45.4238	59.4939	33.5108	321.935	234.832	226.756	285.851	376.687	382.435	84.1227	71.1125	64.8307	57.0021	50.3876	58.5402	395.509	280.153	232.533	319.813	452.694	279.467
PF3D7_0504900	N/A	conserved protein, unknown function	Protein of unknown function (DUF778)	53.2776	58.1871	49.6165	25.5332	14.1181	9.21183	283.517	391.378	227.807	322.101	351.684	345.445	96.3013	151.039	123.794	39.8333	59.972	34.9318	161.117	130.369	178.777	418.415	284.716	334.505	108.915	168.555	109.097	72.4728	82.3845	88.3528	210.057	277.059	224.008	430.48	415.858	391.111
PF3D7_0506100	N/A	60S ribosomal subunit protein L24, putative	Ribosomal protein L24e	103.759	143.632	94.9066	255.966	211.564	187.625	28.952	75.8518	83.3272	61.3335	59.9335	61.0637	101.84	121.828	151.535	122.334	128.41	109.32	87.1762	110.326	62.0543	151.767	225.768	136.288	145.776	236.939	197.125	121.487	149.168	135.814	133.258	136.746	136.913	152.918	154.224	103.004
PF3D7_0513900	N/A	conserved protein, unknown function	N/A	1.71379	3.71516	1.59563	8.11633	5.87866	6.58376	19.8682	24.1306	22.9514	18.33	23.3851	24.4094	8.1956	12.3036	12.6198	5.17866	5.2675	2.80422	15.4241	20.6988	14.3607	20.2908	48.205	24.8157	12.2715	16.5898	15.8474	6.44028	5.71635	12.5534	26.0331	29.2942	19.8312	28.0511	39.7989	34.7724
PF3D7_0514500	N/A	conserved Plasmodium membrane protein, unknown function	N/A	24.4304	52.859	30.9423	20.209	11.011	15.1188	6.28202	14.9766	13.6673	11.6707	9.45551	12.9892	57.2111	99.855	102.152	20.744	39.7684	23.9123	11.9553	29.1402	23.9365	35.029	26.6581	32.1274	119.358	156.954	224.305	42.2368	70.2409	76.3763	15.4221	11.4698	21.982	10.8659	18.3547	19.0072
PF3D7_0515500	N/A	amino acid transporter, putative	N/A	2.61843	3.6218	5.63581	0.918554	0.908461	1.30257	0.707955	0.513449	0.673244	0.361406	0.124913	0.607221	5.72226	7.15637	10.1605	4.21421	3.21938	4.81309	0.826872	1.05149	1.06623	1.70589	1.66551	1.30257	15.4334	23.1052	24.7754	6.32461	6.24565	11.3854	1.40137	1.56545	2.57803	1.30786	1.11013	1.37517
PF3D7_0515600	N/A	conserved Plasmodium protein, unknown function	OST-HTH/LOTUS domain	11.7173	13.9543	13.3961	3.53097	2.92858	3.10513	3.72664	4.8893	3.58898	6.80521	5.5127	5.40808	20.5588	29.9852	24.5582	8.60103	10.5851	6.72847	3.99455	3.9724	4.35647	7.63145	7.48415	5.49368	21.894	37.8636	20.9357	8.7849	14.4555	13.5202	6.32579	8.32921	6.21597	8.40775	10.2577	7.50483
PF3D7_0516500	MFS1	major facilitator superfamily domain-containing protein, putative	Major Facilitator Superfamily	16.7056	15.8446	14.6998	8.9215	2.56194	6.56908	2.54311	2.76438	3.06302	6.13397	5.09599	5.41948	49.726	36.2266	38.3256	19.4093	25.8495	14.4492	7.75619	6.27807	7.85678	9.25193	9.10912	10.839	45.7759	46.6873	48.7298	14.8968	25.088	18.1553	8.89141	4.30666	3.39594	4.6056	5.0438	2.88985
PF3D7_0519000	SLBP	histone RNA hairpin-binding protein, putative	Histone RNA hairpin-binding protein RNA-binding domain	5.11376	3.18752	2.72628	64.6063	32.4861	46.4337	5.13878	6.42117	9.53502	11.1223	9.20865	11.0768	10.5023	8.9197	12.5794	8.76695	12.1092	16.1593	24.2904	16.646	24.5365	11.7072	24.2618	15.3231	9.17639	6.79889	4.3341	14.8298	13.086	8.76914	24.3925	15.5269	28.5456	14.9887	28.9568	15.1168
PF3D7_0522000	N/A	conserved Plasmodium protein, unknown function	N/A	44.6518	84.5599	87.9785	204.172	152.332	216.709	25.9678	59.3294	73.3137	59.9524	42.1573	61.3516	90.8323	116.104	109.307	110.67	121.407	188.342	54.6599	114.657	131.968	139.208	170.651	215.225	132.2	127.614	146.627	115.908	138.811	199.393	124.894	137.214	110.563	103.292	127.702	139.61
PF3D7_0525900	NEK2	NIMA related kinase 2	Protein kinase domain	33.9681	38.3819	29.8688	6.87699	4.95948	12.7065	0	2.54155	2.3462	7.1139	6.6012	4.86586	40.1457	54.3349	55.836	11.345	22.4413	12.7423	1.52096	1.30847	3.79286	3.86831	6.31207	7.86594	89.5083	153.51	122.393	22.8394	49.2551	59.8501	2.97376	5.98605	5.076	5.08567	7.65045	6.59082
PF3D7_0528500	CPalpha	F-actin-capping protein subunit alpha, putative	F-actin capping protein alpha subunit	10.1605	16.3459	6.40811	4.62134	1.69145	2.72821	63.4694	65.2225	61.4042	90.8473	92.4956	78.9735	22.7407	19.7796	19.6847	8.5546	9.00745	7.08629	41.0484	30.9248	37.6476	96.628	118.965	100.554	28.8928	27.3279	19.1888	8.04377	14.0557	12.1231	66.9349	53.3189	54.6798	125.943	122.01	117.16
PF3D7_0530400	N/A	conserved Plasmodium protein, unknown function	N/A	0.928413	0.880487	0.84127	5.74334	3.85715	4.85419	1.67925	1.83603	1.82441	1.4508	0.816182	2.23128	1.58371	3.12177	2.66154	2.5268	2.74169	3.9515	4.42782	3.52195	4.58875	1.02776	3.48387	2.49848	1.22127	2.39482	2.58459	1.8414	1.63236	1.59377	2.32898	3.55534	4.2928	2.5268	1.51668	3.14324
PF3D7_0601700	N/A	Plasmodium exported protein (PHISTa), unknown function, pseudogene	Plasmodium RESA N-terminal	19.2682	33.1671	28.8932	11.0362	9.11404	13.2437	3.09727	9.59033	3.91358	7.02439	9.06457	9.85327	32.7532	37.9268	56.8872	33.5288	26.1587	27.0891	7.78139	10.0506	9.1495	11.772	15.0382	17.3539	22.8423	36.8471	30.0041	6.52264	12.9494	13.1377	1.70146	2.23099	2.39525	1.65574	3.01831	1.93494
PF3D7_0604900	N/A	conserved Plasmodium protein, unknown function	N/A	13.766	24.832	22.2213	76.2389	43.3484	66.6898	50.8533	68.0345	53.9683	52.5677	90.4457	61.2712	60.7854	59.6203	50.3706	24.289	36.3673	25.5596	78.4662	59.3209	90.0547	71.6646	45.9755	98.5191	69.1084	77.9562	83.5223	29.6536	50.6496	48.7668	189.954	119.241	110.815	154.843	145.469	98.9045
PF3D7_0605700	N/A	conserved Plasmodium protein, unknown function	N/A	5.48386	2.10599	2.55939	0	0.377043	1.0227	2.45001	2.99462	4.63697	33.9225	27.9705	34.4118	14.1591	10.7214	7.46672	2.38717	0.865656	0.908052	1.82795	2.10599	3.07126	12.2071	6.78678	12.2724	6.86001	2.24597	0.927394	0.464692	0.787901	0.513609	4.86719	3.06327	1.75688	16.2328	5.19394	13.6208
PF3D7_0611200	ApiAP2	AP2 domain transcription factor, putative	AP2 domain	7.51632	9.2758	6.22422	37.002	27.19	22.5257	50.4549	84.0976	73.0786	45.8854	58.2613	62.6585	32.9987	33.5779	28.4752	18.2533	12.1139	18.045	87.543	58.9014	104.567	67.1199	61.7005	68.3817	20.7982	22.4608	19.0205	13.3832	11.3681	11.8671	98.5936	102.308	94.9173	136.118	114.409	126.315
PF3D7_0611900	N/A	lsm12, putative	Anticodon-binding domain	63.206	53.0878	32.3555	191.098	93.6281	116.116	94.0952	94.5012	82.1884	70.5503	66.9696	74.8685	112.692	83.8465	85.6023	65.8985	37.1098	63.8389	110.827	77.8621	74.1234	101.436	76.3429	76.5002	75.5847	65.2363	75.9145	55.4324	67.7394	77.2837	170.189	116.485	115.783	163.943	72.8103	135.548
PF3D7_0613600	N/A	conserved Plasmodium protein, unknown function	N/A	2.27806	3.25286	2.31496	8.01333	4.23305	8.41393	12.3952	17.003	22.9863	45.233	54.4073	48.9025	6.95617	9.57481	8.77031	2.67997	5.23507	6.14202	11.1734	12.7286	9.138	13.9179	16.0856	15.9076	9.41558	9.50165	13.5904	6.03107	6.06092	5.31313	21.6991	23.7962	21.7234	14.8429	19.9188	21.753
PF3D7_0614700	N/A	conserved Plasmodium protein, unknown function	F-box domain	3.30392	4.42293	4.50408	1.41314	0.89713	1.64633	8.02691	19.2794	11.2692	147.88	140.587	123.216	11.5313	18.5477	14.9603	3.39713	6.76935	3.0323	3.30392	3.36985	4.50408	25.4365	29.8296	17.6157	8.8296	22.1008	9.75747	6.65203	8.86587	6.21259	3.78639	7.15412	3.58203	20.9822	22.1132	19.7992
PF3D7_0619700	N/A	conserved protein, unknown function	F-box domain	3.28702	2.0107	3.05105	2.15324	1.87233	1.22609	31.3532	48.783	44.0511	56.2882	39.904	43.201	8.75005	5.37686	15.137	5.55965	3.95228	2.29931	37.1686	23.3241	23.4549	50.6011	66.3826	59.3776	8.8432	4.08316	3.14651	5.99266	2.19943	3.98307	32.7566	13.2454	21.2406	66.4741	57.5057	49.7636
PF3D7_0622600	QCR9	cytochrome b-c1 complex subunit 9, putative	Ubiquinol-cytochrome C reductase, UQCRX/QCR9 like	18.9591	29.7073	11.8081	54.5368	15.7705	8.72458	166.07	173.553	216.373	350.74	360.988	437.758	72.7415	55.449	60.0777	19.0637	18.8575	35.1064	188.011	89.1218	80.5096	394.979	273.355	373.91	101.331	95.6766	100.745	43.3499	56.1849	58.7595	293.764	165.32	152.197	407.67	236.577	426.065
PF3D7_0710500	N/A	conserved protein, unknown function	N/A	14.4467	10.0683	22.3716	56.2726	35.7264	42.7078	28.8049	43.8206	30.2244	35.7286	19.8124	28.6297	35.3398	46.8354	48.4249	21.7317	30.7368	17.8317	56.1199	29.5553	47.7665	62.259	68.0271	61.0112	85.1622	79.1759	95.3958	34.6621	34.1448	41.6432	72.6706	75.0431	72.3591	66.7853	57.1939	50.8392
PF3D7_0715200	N/A	conserved Plasmodium protein, unknown function	N/A	14.266	12.8104	15.6925	5.94566	4.07179	5.3407	58.4527	106.65	91.4785	105.486	82.4685	98.8303	45.1057	37.5821	51.6954	13.7066	15.4676	11.7464	50.9777	50.5811	52.8988	56.2179	84.4298	78.1902	20.6034	15.5863	15.0845	13.0539	8.45103	11.6525	83.0012	72.6432	82.6182	89.0384	106.819	78.4619
PF3D7_0719100	N/A	ATP synthase F0 subunit a-like protein, putative	N/A	53.6722	32.2267	32.3345	21.5583	18.8985	17.1328	62.5421	156.29	114.706	136.159	97.2629	117.009	108.491	100.859	75.2711	21.2914	33.8451	21.8314	91.8933	74.2614	78.4111	130.045	148.164	170.643	95.6103	144.713	108.037	38.0922	29.927	39.401	170.833	162.15	100.757	227.598	215.579	185.879
PF3D7_0722900	N/A	conserved protein, unknown function	N/A	9.98659	13.4232	16.313	3.58551	3.43314	3.25923	16.062	18.0646	16.0442	35.5423	34.7948	48.1693	14.1011	26.4977	25.5954	7.39033	9.45861	9.50844	4.99329	4.98575	4.19478	19.7203	15.4491	29.3331	53.54	53.1713	76.4211	17.348	22.5987	36.4778	7.25201	9.76232	7.59863	25.6488	19.7054	21.0839
PF3D7_0728100	N/A	conserved Plasmodium membrane protein, unknown function	N/A	1.00024	0.787941	0.628645	2.71088	0.926819	1.86457	20.307	21.4894	17.1109	18.9646	15.379	14.0417	4.76159	3.16254	3.75353	2.15349	2.44963	2.02388	19.7608	11.9087	12.311	16.0351	18.1178	20.4825	3.82995	3.28873	2.48988	2.96862	2.47531	2.08669	23.6116	15.4635	16.212	21.5578	21.0423	20.4182
PF3D7_0728700	N/A	alpha/beta hydrolase, putative	N/A	4.93219	2.76764	4.29369	1.27534	0.695075	0.722093	3.11272	4.597	3.85665	4.73354	4.19085	3.8505	7.95286	6.614	11.4626	2.63477	3.17735	2.15535	3.94575	1.61446	3.43495	4.03857	9.73105	3.75488	7.1148	9.54761	6.0365	2.65078	2.39477	2.61834	6.89248	8.50372	5.92892	7.71612	5.24953	4.58013
PF3D7_0729200	AOP	1-cys peroxiredoxin	Redoxin	4.48288	11.5013	4.6567	12.9305	12.0941	11.0098	27.4455	34.5464	32.972	30.2819	42.5166	39.7673	18.1127	24.4122	24.8425	8.18961	10.7384	12.9701	32.3763	43.5839	32.1312	33.4411	45.353	53.3105	30.9869	60.3191	47.8093	14.908	23.0805	27.2092	70.0357	43.1109	52.5079	61.4221	68.7256	94.3938
PF3D7_0801100	N/A	28S ribosomal RNA	N/A	2.27433	3.72774	5.11389	1.29261	2.25601	2.97819	3.28689	2.17526	4.36134	3.9637	2.70184	4.90792	6.9205	8.68606	9.96681	4.43497	5.74582	3.55982	4.35511	3.8693	4.1464	3.23153	6.54244	7.81776	22.9473	25.9008	41.6664	9.53764	10.9248	16.3818	5.2428	4.58581	5.81913	13.1725	11.7685	10.1521
PF3D7_0810000	N/A	acyl-CoA binding protein, putative	Acyl CoA binding protein	280.258	250.143	191.092	665.125	424.964	387.414	358.708	467.002	391.745	363.152	364.844	372.779	275.858	332.045	185.998	402.386	295.982	296.393	621.372	460.386	377.495	1073.2	954.713	1088.21	366.751	243.894	307	302.627	273.633	283.312	470.665	522.875	381.231	706.981	561.132	512.489
PF3D7_0815400	N/A	ATP synthase-associated protein, putative	N/A	13.995	18.5933	11.4928	28.1299	19.4149	9.69279	64.3344	88.5264	89.4365	104.096	103.22	93.4309	60.7414	38.6618	49.513	34.549	17.2317	16.2677	67.6424	60.8507	54.3993	110.912	141.297	111.094	57.0854	46.0059	52.0601	22.6295	20.8174	30.481	158.42	114.34	84.3813	205.476	179.366	203.346
PF3D7_0816200	VPS2	vacuolar protein sorting-associated protein 2, putative	Snf7	15.96	17.7806	15.7326	6.93719	4.27718	8.3645	159.132	249.437	172.268	245.572	214.992	250.785	57.8852	41.1571	48.6283	10.6882	16.8861	18.7373	91.7702	60.962	78.6628	264.875	211.72	365.25	54.0447	56.1234	51.8592	23.3261	25.846	25.8795	178.617	99.4629	122.96	266.137	251.757	351.15
PF3D7_0816400	N/A	EF-hand calcium-binding domain-containing protein, putative	EF hand;EF-hand domain pair	10.5709	9.62903	11.6298	4.2173	6.63577	5.93695	87.2096	126.558	94.4812	145.572	197.426	203.507	24.6193	38.9684	40.75	10.076	11.2599	4.85017	64.6689	49.215	66.29	120.72	122.209	217.441	13.3379	20.5735	16.3064	8.26595	13.7015	16.1135	72.946	84.1491	83.7638	151.62	193.295	152.511
PF3D7_0819800	N/A	conserved Plasmodium protein, unknown function	N/A	4.36097	4.77009	7.03444	1.78588	1.51401	2.49332	5.19095	8.26147	8.43992	10.0434	8.40467	8.72446	11.7085	11.2459	17.1873	1.99124	4.80469	4.3441	13.3803	9.38875	11.9116	14.1931	13.148	17.3494	18.3473	27.8825	26.2082	6.56685	8.57977	8.99997	17.3779	11.4163	12.321	11.5492	10.9822	13.8598
PF3D7_0825700	CryPH	crystalloid-specific PH domain-containing protein, putative	N/A	5.78833	11.1758	7.09495	0.650999	0.634808	0.464851	0.543429	1.01168	1.00165	2.04718	2.04168	3.14324	6.24893	12.2478	15.1684	2.11597	5.08065	4.16413	0.890513	1.39698	2.66061	2.9295	7.30029	7.90247	14.6726	54.125	47.5785	8.59814	14.6321	22.0027	2.91617	1.97545	3.56902	4.5846	5.08065	4.58055
PF3D7_0825900	N/A	conserved Plasmodium protein, unknown function	N/A	9.46193	8.88771	5.89125	2.77451	5.77903	4.79542	1.13697	1.28384	0.845724	1.39246	1.7975	0.640667	15.6339	20.2048	14.3628	4.26257	6.91156	3.90962	3.88182	5.765	3.9275	3.75375	7.53786	5.39485	14.4016	21.3974	18.9442	4.17737	6.59082	6.83378	2.23341	4.25363	2.02953	1.67458	5.79679	2.21545
PF3D7_0829200	PHB1	prohibitin 1, putative	SPFH domain / Band 7 family	104.556	75.2931	85.8107	582.786	323.974	352.898	77.7333	89.6903	67.276	50.7658	34.9423	43.2978	115.84	80.3117	67.2145	173.3	150.872	120.09	225.734	138.576	193.474	101.793	76.2584	103.474	79.6292	62.974	57.1626	145.885	84.6837	83.4467	227.41	140.673	126.223	107.466	94.113	91.3013
PF3D7_0829600	ETRAMP8	early transcribed membrane protein 8	Malarial early transcribed membrane protein (ETRAMP)	8.11044	13.1381	13.9408	4.59609	2.56805	3.68726	7.65816	11.7125	9.5487	19.4773	15.1342	30.4659	39.3118	44.3627	22.9703	9.42608	8.52247	8.98335	4.99104	7.72828	7.74487	18.3844	11.1282	28.7606	40.8435	54.1703	48.5392	10.0993	12.1074	33.5125	12.6359	16.2094	7.21924	20.109	23.0107	35.1167
PF3D7_0830900	N/A	Plasmodium exported protein, unknown function	N/A	505.501	299.841	285.841	528.442	175.767	395.39	35.7326	27.9137	24.278	85.5515	68.6929	75.796	178.955	101.764	116.802	720.3	645.945	662.254	81.5551	37.1576	51.3307	45.6951	32.7409	55.3385	207.249	112.304	86.3219	602.183	331.576	355.803	99.7339	53.1184	65.5934	60.7403	54.3582	67.1852
PF3D7_0831300	GEXP13	Plasmodium exported protein, unknown function	N/A	37.0162	38.4438	42.2669	39.5233	23.4405	20.9627	19.1416	36.8589	17.2965	24.6681	23.3049	18.7474	124.014	156.99	133.371	44.1232	49.8231	38.3345	61.8737	61.541	74.2571	54.9512	50.1825	48.5897	53.4073	62.4699	36.4137	35.5898	33.9319	28.0448	84.3647	93.8039	87.0016	60.4488	67.9254	56.8454
PF3D7_0907500	N/A	conserved protein, unknown function	N/A	25.2403	48.8318	40.1377	8.94909	4.95837	12.4046	53.8747	52.5329	52.8184	329.524	311.993	418.674	111.107	96.6908	106.614	17.1934	33.5315	28.7876	15.8371	30.4047	20.0688	65.6266	42.7659	88.7404	84.9855	87.0751	110.512	23.1245	30.4061	49.3004	38.1171	32.2303	32.3073	50.9872	45.094	77.049
PF3D7_0909000	N/A	conserved Plasmodium protein, unknown function	N/A	5.21404	8.78478	6.53639	2.22764	2.0141	2.34359	1.79034	4.95739	4.18361	4.87674	9.53701	6.47327	16.9493	18.4121	16.7903	4.62737	6.13137	6.85709	1.89601	2.44822	1.88337	3.07627	5.32297	6.34147	22.2213	32.7449	35.1685	8.31263	13.583	13.32	2.29821	3.33642	3.22375	8.64588	5.49269	8.05708
PF3D7_0913400	N/A	conserved Plasmodium protein, unknown function	Elongation factor P (EF-P) OB domain;Elongation factor P (EF-P) KOW-like domain	15.1768	19.612	8.58445	40.3891	25.5419	34.1688	15.8336	26.6047	32.0396	32.9191	21.2172	16.6665	37.034	28.0429	42.1315	24.4842	14.8269	11.7064	41.7363	27.1551	29.3302	39.5813	17.2407	40.0826	45.9927	53.2095	53.1182	26.4958	15.3235	12.0689	67.3346	25.583	53.1223	58.0366	53.3768	49.2903
PF3D7_0913500	N/A	protease, putative	CAAX protease self-immunity	16.2267	17.1828	20.1624	9.82917	3.45672	6.5524	28.3897	58.1526	36.5946	49.1898	36.2857	44.6705	30.6278	28.7041	25.6237	12.2082	20.4926	11.1498	25.6923	25.9198	19.4903	43.6531	96.1596	60.9658	35.8607	55.3452	39.0897	20.8888	12.9592	17.8682	42.0711	41.6048	27.3484	75.3855	68.2068	58.0827
PF3D7_0914400	N/A	conserved protein, unknown function	N/A	29.1552	42.3206	24.4758	9.67182	5.46061	7.33817	180.787	201.837	204.373	531.209	496.086	455.783	50.1168	60.8806	31.2624	19.8128	27.5855	11.5264	48.3144	41.6794	41.8129	161.519	163.818	176.979	54.1916	64.7306	62.1293	28.4983	27.6809	23.1079	62.9374	58.0357	34.9208	370.252	319.992	298.685
PF3D7_0914800	N/A	GINS complex subunit Psf3, putative	N/A	6.76296	5.18427	5.86614	22.18	9.96419	14.5732	55.5049	60.1596	76.4224	74.3525	65.3539	89.0128	33.8991	29.9983	27.268	10.4845	4.64716	14.9731	25.0627	26.662	33.7303	48.5563	51.8138	67.497	21.348	10.4122	9.79774	7.74505	7.96998	11.5839	80.8364	42.9521	46.7452	51.4694	54.3718	80.3102
PF3D7_0915800	GLTP	glycolipid transfer protein, putative	Glycolipid transfer protein (GLTP)	3.26249	1.52559	5.68028	0	0	0	4.41207	9.3562	8.31865	11.2719	11.3855	12.2255	4.09155	5.62494	9.15085	2.48974	2.28447	4.00977	3.26249	3.43258	4.97024	14.7629	11.4942	7.64226	5.88276	4.6781	2.21831	3.7573	2.97012	3.05638	11.6901	15.6248	8.49721	16.8057	16.4482	10.6927
PF3D7_0924600	N/A	conserved Plasmodium protein, unknown function	N/A	6.83651	6.62159	4.8118	1.49965	1.61614	1.16279	18.2827	26.1496	21.759	32.7868	35.786	42.8434	16.7597	16.4158	10.3763	3.49708	5.46306	3.75209	8.32271	9.27022	7.27785	13.8968	31.5531	21.9094	10.041	12.5177	9.58433	3.46527	4.64912	6.41015	10.3979	7.23077	5.30769	23.4071	31.3443	18.5209
PF3D7_0926300	N/A	protein kinase, putative	Ethylene-responsive protein kinase Le-CTR1	6.84634	8.46827	10.048	5.98461	4.56245	4.13722	14.4141	18.5034	17.5454	25.9012	20.7529	22.3773	22.7306	19.7612	30.3819	8.75773	8.49851	8.62358	23.9061	18.1735	22.7011	27.0376	34.1567	35.5376	20.8716	20.6987	24.0153	11.1846	7.73148	11.4977	28.5321	23.4949	32.852	39.0547	23.4161	33.4864
PF3D7_0926400	N/A	monocarboxylate transporter, putative	Major Facilitator Superfamily	13.4096	18.7527	22.3653	9.40983	7.68061	5.6379	39.0335	87.7621	50.5143	92.8725	77.2048	75.4087	17.8782	33.5734	25.7362	12.7741	19.0606	12.6239	32.686	26.2058	35.9902	69.3639	106.761	61.2652	29.5042	53.4087	26.3553	28.9131	27.759	24.3483	49.7053	79.5477	52.9155	117.704	139.349	89.3856
PF3D7_0927600	N/A	RNA-binding protein, putative	Histone RNA hairpin-binding protein RNA-binding domain	9.94071	16.2292	7.11473	65.1874	39.856	30.6912	81.4138	229.161	168.117	235.507	271.198	229.227	32.0475	35.0626	40.0058	22.2344	19.8072	17.5475	93.2145	103.581	67.2411	194.523	198.766	173.426	24.8085	38.7315	31.4418	22.5162	22.9052	22.8141	146.636	147.947	153.622	233.82	231.084	162.941
PF3D7_0935300	N/A	phosphatidylinositol N-acetylglucosaminyltransferase subunit P, putative	PIG-P	28.4681	21.6468	31.0902	12.8784	13.212	15.5291	24.0382	26.2336	43.329	41.251	44.1741	46.7932	28.942	58.4406	36.9376	23.4217	34.3779	32.8797	39.8554	27.5505	39.4607	53.3535	74.8678	81.2289	70.9698	79.5754	86.6581	26.0532	33.1306	51.5925	41.3457	69.1746	35.9115	94.8022	78.867	82.7295
PF3D7_0936200	N/A	Plasmodium exported protein (hyp11), unknown function	Protein of unknown function (Wx5_PLAF3D7)	188.823	168.722	157.258	976.552	412.346	456.943	44.2211	27.1405	38.4964	24.6158	24.668	18.8829	104.655	66.0509	65.1469	366.398	258.883	231.878	174.298	134.837	160.949	77.3368	58.8328	60.8922	145.192	45.2341	111.479	543.135	313.543	289.718	161.966	94.4528	90.8299	67.9039	40.2582	52.935
PF3D7_0936400	REX4	ring-exported protein 4	N/A	257.555	280.057	303.655	67.5968	23.2467	61.1397	4.74338	4.49852	6.34954	4.01542	5.16504	8.88994	302.282	249.858	258.128	131.568	112.033	148.86	30.9375	33.8373	40.6298	34.3811	23.2467	35.0435	544.302	298.589	340.971	102.393	96.0698	107.865	12.6743	15.9061	15.1469	10.6552	8.13145	17.2016
PF3D7_0936500	VAP1	virulence-associated protein 1	N/A	17.1877	10.6683	16.2651	1.52812	1.72732	2.25198	0.485017	1.11927	0.481452	0.523342	0.474446	0.497683	30.0558	17.0828	23.566	6.04296	7.02605	5.60516	2.14847	0.410321	0.508283	2.0375	2.15915	1.12599	25.7059	28.5414	26.4798	7.32679	6.1678	11.4467	2.00372	0	1.12219	0	0.826595	2.24207
PF3D7_1002900	N/A	conserved Plasmodium protein, unknown function	N/A	166.581	139.468	134.943	52.2151	59.1115	46.9415	253.003	328.628	261.828	507.4	364.813	490.082	184.121	166.223	220.878	81.8263	77.5122	86.7258	172.789	104.382	155.527	366.491	348.985	423.452	288.084	201.417	191.063	115.318	70.3368	119.671	262.154	209.038	283.499	547.691	380.06	538.939
PF3D7_1003200	N/A	ribosome-binding factor A, putative	Ribosome-binding factor A	11.3796	9.56163	13.9309	42.9108	20.046	16.1395	25.6488	24.2209	30.8289	33.4462	19.9641	26.6516	42.0494	49.0495	44.1724	19.6752	12.9484	16.5114	41.9621	15.7975	44.8884	59.7686	27.5632	42.6916	81.7557	79.6739	83.4194	34.1288	28.0577	35.5355	50.3319	39.5121	47.7347	63.7747	53.2875	44.6778
PF3D7_1017400	PMM	phosphomannomutase, putative	Eukaryotic phosphomannomutase	804.081	792.1	784.124	726.417	401.534	315.477	80.4755	116.118	76.018	150.997	151.376	129.378	665.98	838.822	658.204	809.768	859.21	600.356	163.173	128.463	161.83	142.492	115.199	126.028	377.006	339.645	232.466	523.119	375.939	381.998	204.002	256.488	193.559	194.423	214.524	180.591
PF3D7_1020800	DLAT	dihydrolipoamide acyltransferase component E2	2-oxoacid dehydrogenases acyltransferase (catalytic domain);Biotin-requiring enzyme	36.3548	31.8388	42.0145	20.0863	12.0709	18.9545	5.21895	5.02403	6.75876	9.35247	5.7797	6.35059	37.1374	41.0625	60.1376	13.3602	33.5655	25.8211	12.9001	11.0461	16.0055	9.74483	8.67597	11.2875	56.0616	73.8013	79.1172	25.0816	36.9011	36.8334	12.1202	12.8794	16.8652	8.30149	19.3183	20.5612
PF3D7_1023600	N/A	conserved protein, unknown function	Domain of unknown function (DUF4200)	2.23548	2.12473	2.22209	1.58703	0.582473	0.757315	9.98206	6.15886	13.2761	11.6508	8.30364	10.1487	11.2495	7.20637	8.95538	2.66112	2.31395	1.51528	12.4193	9.29571	11.3882	17.4573	10.4845	14.389	11.6457	9.23829	14.483	4.77982	5.12872	4.87138	13.7494	8.44885	6.83437	18.0956	12.8319	11.6893
PF3D7_1025600	COX17	cytochrome c oxidase copper chaperone, putative	Cytochrome C oxidase copper chaperone (COX17)	14.2828	14.6976	13.117	74.1352	25.1456	39.9091	95.2087	144.26	232.193	77.0311	191.208	256.924	84.7531	27.5627	99.0121	20.6215	24.8907	40.1515	336.439	213.932	279.205	324.592	360.42	359.182	67.3784	37.1363	39.7448	23.2316	29.5917	45.0744	458.772	295.533	452.627	299.949	296.911	367.387
PF3D7_1025800	N/A	conserved protein, unknown function	N/A	5.71327	20.9183	6.11358	11.3814	11.2686	3.68492	171.501	221.598	183.719	296.911	367.387	293.59	78.3871	69.3328	72.1316	25.1456	17.9591	16.1122	54.2761	85.765	52.5768	261.773	229.879	294.793	55.1254	89.5823	63.7391	28.4465	18.0682	36.5004	142.077	174.269	136.248	406.521	313.286	191.882
PF3D7_1031900	N/A	conserved Plasmodium protein, unknown function	N/A	5.54318	7.84465	8.61471	6.16437	4.5155	5.30332	3.71695	8.75714	6.22547	6.6963	4.07995	2.9185	12.301	22.1387	20.9989	5.6325	7.95014	5.92541	12.0102	10.6009	13.3755	12.8029	12.1919	10.1094	22.3017	41.4189	22.6884	10.0444	12.4948	14.5925	13.5138	19.4714	16.7567	8.44876	11.5845	7.72099
PF3D7_1103500	N/A	CPW-WPC family protein	Plasmodium falciparum domain of unknown function (CPW_WPC)	28.4629	28.0592	25.3259	5.45769	4.98933	4.87138	0.854226	0.530094	2.36177	2.14533	1.06979	1.64697	42.7838	37.263	46.7518	11.0871	14.6417	15.0551	3.96614	1.46396	5.11164	6.31046	3.49253	8.28135	25.7691	61.4909	57.4699	15.8754	13.5506	27.9985	3.92912	2.27718	4.20766	2.95656	2.28182	4.36378
PF3D7_1115900	DHHC9	palmitoyltransferase DHHC9	DHHC palmitoyltransferase	21.2305	21.6823	15.5269	5.80589	3.39366	5.79137	25.5422	31.1087	32.2294	145.583	100.595	132.412	45.5051	40.3761	37.0162	14.7359	23.1715	15.0246	21.2305	9.1472	11.2322	45.4795	23.4728	57.9137	74.0201	79.6895	66.938	28.8986	26.8832	28.3739	13.0014	10.2776	14.3532	40.7405	36.611	40.7119
PF3D7_1116900	N/A	conserved protein, unknown function	N/A	22.0762	26.7559	19.64	4.55989	10.0172	3.9035	23.2545	28.7799	25.8809	35.6863	61.7138	48.4776	31.7853	64.0916	31.9183	13.0339	20.3397	16.6313	12.7105	8.91865	6.54667	25.0794	30.0516	25.3728	108.279	136.704	112.347	20.043	48.1668	44.2882	11.9195	10.2547	14.1859	41.7083	44.8671	51.1731
PF3D7_1118900	N/A	conserved protein, unknown function	N/A	8.18779	15.3211	18.3122	5.99438	2.80008	3.1205	1.14253	0.667828	3.72982	5.53926	2.51581	2.50906	39.9154	34.8133	37.8716	6.57905	5.63408	8.91955	5.62911	3.83028	5.1503	8.71909	8.40024	7.02113	39.9884	33.0575	65.2718	14.1559	15.598	18.3997	7.72555	6.65549	4.3698	6.03079	4.7673	5.79771
PF3D7_1123700	N/A	mitochondrial ribosomal protein L37, putative	Mitochondrial ribosomal protein L37	22.6084	12.1138	26.6522	97.4323	50.6127	47.5807	173.045	140.986	149.721	122.954	110.058	121.344	91.1366	89.3285	82.0979	30.5529	21.1079	23.799	258.112	112.328	242.945	310.566	220.705	257.901	98.7311	75.9804	72.8589	43.3956	27.1572	38.2419	310.54	261.669	299.138	310.921	213.717	231.558
PF3D7_1124900	RPL35	60S ribosomal protein L35, putative	Ribosomal L29 protein	2958.59	1882.6	1882.14	5165.74	2472.53	2842.84	1179.42	1440.96	1432.9	974.803	631.084	747.479	1516.89	759.609	1489.68	2471.66	1915.39	1499.41	2136.55	1331.89	1419.82	1745.21	1386.48	1730.58	2021.43	1306.9	1432.9	2569.44	1411.17	1459.99	2411.33	1042.3	2276	2631.05	1733.98	1740.98
PF3D7_1126800	N/A	RNA-binding protein, putative	RNA recognition motif. (a.k.a. RRM, RBD, or RNP domain)	21.6834	13.6144	14.0928	8.28217	4.73132	3.73101	0.577721	0.723701	1.10435	1.43979	2.61856	2.38533	37.348	41.0438	37.6135	18.2429	24.6724	16.2679	2.55099	3.43425	1.7616	3.18545	1.9841	1.8655	25.7086	38.3562	34.1122	14.2379	13.2306	16.5383	2.05209	2.52806	2.29186	2.40411	2.46724	1.04954
PF3D7_1127200	N/A	conserved Plasmodium protein, unknown function	N/A	7.15108	24.3792	40.268	0	2.11427	8.13235	1.55735	2.11209	4.04783	1.54614	1.91527	0	19.5262	63.6429	47.5176	12.6526	23.5841	23.6642	3.57554	1.87533	2.51675	0	10.5714	6.50588	79.425	162.631	157.866	29.3766	57.4581	61.4202	6.50875	2.12143	14.6208	12.6526	1.81417	1.97201
PF3D7_1130800	N/A	armadillo repeat protein PF16, putative	Proteasome non-ATPase 26S subunit	3.3601	1.47304	3.3517	2.41343	1.47977	1.84475	3.15562	2.00753	2.61786	2.68731	1.48701	1.74879	7.27412	9.6554	8.69536	6.41059	3.1371	3.63265	2.24007	1.47304	2.1329	4.82686	4.68594	2.86961	13.5691	16.5621	15.4692	4.29969	5.7356	6.33938	2.00665	2.68206	4.48793	4.27373	2.35282	2.29431
PF3D7_1141100	N/A	conserved Plasmodium protein, unknown function	N/A	2.1052	1.96965	2.47269	0.738902	0.816987	0.70734	0.103084	0.309916	0.218947	0.22836	0.393461	0.397245	5.12622	5.04156	5.86952	2.11962	3.79279	1.68545	3.75523	1.70703	1.84404	2.21671	4.24833	1.28985	6.28812	7.28302	5.3423	1.82688	1.77058	2.61047	1.22053	2.49424	1.20277	0.807472	2.03185	1.545
PF3D7_1145900	N/A	conserved Plasmodium protein, unknown function	N/A	14.7833	14.815	17.888	6.94679	7.26703	7.39857	4.2433	4.61251	4.18156	8.77271	14.7166	7.32456	42.0347	44.1297	30.2337	14.3264	25.0897	12.2957	5.82372	6.28516	7.61193	11.4126	16.6714	13.3174	60.6792	100.553	89.4854	24.125	41.2064	31.7398	10.8796	9.89114	10.5636	15.3144	9.94121	10.4875
PF3D7_1202400	CYP26	peptidyl-prolyl cis-trans isomerase	Cyclophilin type peptidyl-prolyl cis-trans isomerase/CLD	28.8873	34.6136	38.0495	96.5071	45.1038	52.443	168.301	136.964	163.237	103.822	96.5696	161.784	87.9735	77.5453	103.045	60.6761	51.9338	52.8769	226.099	182.683	195.211	204.403	168.46	232.573	130.816	87.2548	122.106	36.0904	40.7107	59.0641	236.237	117.023	152.53	187.279	127.114	175.397
PF3D7_1204200	N/A	conserved Plasmodium protein, unknown function	N/A	2.13765	1.5351	2.31324	3.76834	2.87876	3.14651	3.99414	5.16826	8.82919	6.20513	9.46938	4.76866	7.12742	6.85311	8.6265	2.20515	4.19192	3.01032	7.83804	5.79928	7.86502	9.75335	21.8447	11.1177	13.454	16.3959	21.1436	3.80315	6.92882	5.96083	12.9589	8.61534	6.98336	14.8848	11.0514	12.736
PF3D7_1204500	N/A	conserved protein, unknown function	Small nuclear RNA activating complex (SNAPc), subunit SNAP43	27.7599	15.0847	18.3204	49.4302	20.632	26.0158	23.3687	24.3495	44.225	30.1033	27.7422	21.197	42.9389	21.8534	25.0431	21.9399	18.1142	18.2437	55.0647	44.7674	52.4166	64.4532	75.7693	57.9285	24.3848	6.23585	14.3731	24.6299	12.5287	12.6438	75.5725	45.9832	41.8824	65.3323	49.7177	46.4024
PF3D7_1206100	N/A	IMP-specific 5'-nucleotidase, putative	IMP-specific 5'-nucleotidase	18.1364	17.3298	11.5332	2.44618	2.21764	2.61703	8.19499	7.82293	7.86795	24.4628	27.7699	34.0592	33.8927	21.097	26.7277	4.46418	7.06455	9.21035	15.3026	11.1172	6.46984	25.9907	25.2256	24.4256	32.3897	19.9619	29.8327	7.31363	6.76136	12.7722	8.78698	7.91136	10.6911	17.8567	17.6614	18.0917
PF3D7_1208300	N/A	acyl carrier protein, mitochondrial, putative	Acyl-carrier	29.483	35.1708	31.15	435.808	237.238	244.159	122.675	165.282	116.136	135.499	129.084	120.093	103.762	81.4091	98.5383	115.67	133.485	121.795	244.053	225.313	174.744	305.62	269.201	227.837	89.4698	69.8251	59.4186	119.607	83.8211	98.7744	378.917	302.491	299.299	311.359	378.926	313.855
PF3D7_1210200	N/A	zinc finger protein, putative	N/A	9.16355	8.43125	12.8568	3.67503	2.27759	3.25333	0.0995034	0.291086	0.426307	0.332246	0.773164	1.6841	14.1433	8.94587	17.9363	4.58463	4.34797	6.00067	0.970259	1.22031	1.27295	1.22501	1.70819	2.03333	6.86573	6.50092	8.52614	2.1596	2.78339	2.6027	0.500648	0.520109	0.800726	0.636754	0.241554	0.409136
PF3D7_1215000	Trx-Px2	thioredoxin peroxidase 2	AhpC/TSA family;C-terminal domain of 1-Cys peroxiredoxin	6.42599	5.371	6.55504	4.98102	3.56653	6.35611	72.7474	76.7748	135.927	116.317	115.884	151.614	50.2274	41.963	36.4064	12.5575	17.7294	10.0049	27.54	20.1413	22.2871	49.0438	59.9178	79.0983	31.7548	9.59685	25.8557	17.6237	8.35698	10.0656	78.5736	59.3623	61.0688	160.108	145.118	151.949
PF3D7_1216500	MDV1	male development gene 1	N/A	598.444	565.385	750.161	164.381	118.285	104.644	42.5957	98.4691	93.7293	91.7862	97.0317	131.841	1611.82	1831.71	1605.27	563.013	484.921	500.758	77.7921	73.4418	89.9568	102.197	96.5995	108.182	408.047	334.795	412.66	133.595	122.629	151.527	44	42.1993	35.7864	109.457	90.2179	95.616
PF3D7_1238400	N/A	conserved protein, unknown function	N/A	7.32589	2.49791	3.32162	5.91964	10.7543	6.70338	9.63208	5.47117	5.70762	9.37443	6.02097	6.67244	10.9376	18.7122	18.9581	9.31783	5.55724	7.92012	29.3036	13.9169	23.9157	55.25	84.421	44.6892	27.5202	43.7694	42.5477	16.4053	14.3577	15.2513	9.8438	11.1104	15.2888	14.5591	7.69464	8.33697
PF3D7_1245400	N/A	50S ribosomal protein L3, mitochondrial, putative	Ribosomal protein L3	9.41639	9.68709	8.76452	66.6628	24.9957	24.1726	31.5232	35.7691	23.8251	46.1647	50.1881	45.0594	35.3175	44.0605	35.7834	24.7451	23.95	20.8256	43.8349	43.5919	47.4081	52.9136	55.1492	44.268	28.6833	47.8307	24.7975	30.7765	27.3346	25.6436	61.1967	74.5279	55.9115	76.7099	74.2451	57.7436
PF3D7_1249400	N/A	conserved Plasmodium protein, unknown function	N/A	4.42633	7.55611	10.4282	35.222	23.1351	39.8195	88.94	206.811	181.863	170.847	148.386	198.549	16.167	36.5471	23.4136	15.6609	14.4619	20.0382	114.199	95.7107	106.178	142.387	166.573	179.63	25.5466	34.6334	24.4997	17.2922	22.9324	22.7196	121.83	166.612	162.831	223.603	177.882	263.836
PF3D7_1304500	N/A	small heat shock protein, putative	Hsp20/alpha crystallin family	32.4846	37.0722	37.9756	337.27	237.475	232.051	262.51	270.569	247.808	219.527	140.992	222.956	112.226	88.1961	123.049	109.349	92.09	87.2712	367.951	230.907	360.423	350.356	317.091	364.904	106.545	75.061	83.0097	139.252	75.8753	119.048	381.146	292.973	446.139	442.006	309.483	399.578
PF3D7_1316300	N/A	conserved Plasmodium protein, unknown function	N/A	13.3608	22.2097	15.7761	3.89281	8.14238	5.16918	0	0	1.35471	0.791854	0	1.45955	41.7624	58.5088	65.6488	16.9971	20.7253	16.9019	8.22204	9.51844	6.06774	16.8689	13.5706	14.2152	49.3271	65.6754	116.505	22.9638	51.5958	54.0034	3.57964	5.95004	10.687	8.49855	3.45422	3.90043
PF3D7_1316400	SAS6L	SAS6-like protein, putative	Centriolar protein SAS N-terminal	8.91281	10.2348	15.2565	3.79161	2.62099	1.2741	0.490072	2.81548	3.81837	2.43931	4.65867	2.30836	19.0849	22.063	23.0115	7.15876	15.2494	6.55951	2.97094	2.69336	3.39033	3.79161	7.33878	10.8299	45.0866	57.248	70.0034	20.1243	19.1005	31.7399	5.20496	9.31547	5.11367	7.15876	8.26012	8.19939
PF3D7_1319600	N/A	ACDC domain-containing protein, putative	AP2-coincident C-terminal	4.11403	4.28548	4.12092	1.77561	1.15945	2.05117	2.87275	5.17615	6.88934	8.45162	11.7354	9.41538	13.1792	9.88243	12.9907	3.32171	3.48439	3.6134	1.39583	3.48195	2.40387	4.14309	7.49185	6.4099	8.16122	13.5065	11.9145	3.22948	4.83748	3.78159	3.74003	3.06432	2.49821	7.32285	9.34449	10.7339
PF3D7_1319800	Pfg17	conserved Plasmodium protein, unknown function	N/A	61.551	92.5247	67.6732	20.0519	13.8197	18.9356	11.1459	19.5716	13.5185	8.86284	8.32596	9.04422	259.795	179.101	166.338	76.8599	61.2166	49.6882	19.0084	17.235	13.8422	16.0415	21.5932	21.9254	112.317	135.137	103.923	49.6319	72.5548	51.7987	28.9772	19.2169	14.7202	23.9563	21.0432	14.6142
PF3D7_1324400	PRELID	PRELI domain-containing protein, putative	PRELI-like family	162.344	175.965	166.266	99.4618	78.7581	75.3885	41.121	86.3996	88.0011	77.0975	64.6987	122.692	176.148	169.671	143.333	106.289	122.765	112.327	74.7944	48.1211	59.7408	79.9356	135.241	122.678	422.281	253.076	289.886	160.899	114.629	189.7	117.432	108.621	78.0705	112.129	130.686	135.096
PF3D7_1327300	N/A	conserved Plasmodium protein, unknown function	N/A	50.8882	59.8757	39.5354	89.0287	53.0753	54.0633	13.3926	31.7754	22.4294	221.87	235.329	204.713	118.592	122.456	136.248	97.2689	89.0755	64.9415	29.1485	38.0163	23.4712	55.1581	45.225	53.5052	43.2505	44.9854	37.7608	36.2828	39.5256	34.1288	37.9642	37.1767	37.3242	40.2246	33.8472	25.3998
PF3D7_1330500	N/A	CTLH domain-containing protein, putative	CTLH/CRA C-terminal to LisH motif domain	23.009	15.0138	10.6134	6.40338	3.86298	3.99662	80.8561	65.9972	58.7364	81.087	73.7543	92.8355	46.1648	30.0455	30.6361	17.2417	10.8798	19.1885	48.9734	31.2355	27.394	79.4902	55.4864	68.109	24.8209	20.0667	20.9554	11.2328	12.9492	11.9724	62.4253	35.5333	34.3819	97.5726	48.4438	103.618
PF3D7_1333500	N/A	conserved Plasmodium protein, unknown function	N/A	8.92876	8.99834	12.7314	33.5033	18.1694	18.4812	18.39	17.3834	17.2711	13.5924	12.3798	14.4219	17.6516	16.515	23.1318	8.51739	10.9951	8.40915	30.4809	19.9763	31.8286	28.8593	31.9998	27.4964	26.7175	15.4519	17.7945	12.115	11.2119	10.8164	36.6822	35.0943	39.1698	41.7058	27.5956	23.7558
PF3D7_1338400	N/A	SprT-like domain-containing protein, putative	SprT-like family	20.77	25.2777	23.2677	6.76635	7.35508	5.27875	15.4461	22.6848	13.5182	18.3999	18.9572	17.6675	47.9216	63.8491	43.7306	17.2633	19.3883	11.8851	14.8357	8.52056	14.7471	20.0171	18.0812	19.7259	67.6131	118.508	104.901	25.957	25.0235	33.8829	33.4795	21.7024	19.7028	35.4195	34.3025	34.8966
PF3D7_1338800	N/A	CPW-WPC family protein	Plasmodium falciparum domain of unknown function (CPW_WPC)	28.4618	30.4601	35.3326	20.5805	17.2679	20.8267	18.4852	18.6289	22.7193	11.1938	13.6208	21.4312	56.2082	66.191	45.2165	18.7221	25.3911	22.3035	42.0151	36.9358	43.2645	25.4709	31.0822	31.1256	62.0575	54.2965	59.5147	19.2534	20.4312	35.2984	60.7832	52.688	34.6252	28.0832	34.6483	44.3535
PF3D7_1339400	N/A	cytochrome c oxidase subunit ApiCOX14, putative	N/A	12.0565	23.5778	23.6975	29.2963	13.4419	16.4379	86.1009	110.292	144.519	218.33	280.021	216.921	38.2231	52.8164	62.7958	22.9119	28.382	22.221	43.7047	48.138	47.3949	145.505	191.547	148.854	62.9199	67.7383	76.9213	21.7525	33.2892	28.6215	79.3309	105.633	102.16	174.703	228.83	192.879
PF3D7_1346800	P47	6-cysteine protein	Sexual stage antigen s48/45 domain	7.35213	8.68278	3.27386	2.98401	1.2753	1.46533	0	1.58694	0.242462	1.2014	0.601988	0.765518	26.2816	21.4951	21.4951	5.68988	5.56646	3.0839	2.94085	1.97336	2.72821	2.3209	2.04048	2.93065	17.2231	26.3431	11.3957	4.50524	5.1169	6.63449	1.99607	2.29281	1.65347	1.99146	2.16473	1.40177
PF3D7_1350900	ApiAP2	AP2 domain transcription factor AP2-O4, putative	N/A	41.3311	25.9502	19.9089	14.7149	4.1413	7.4132	6.75252	8.88051	9.77426	6.44906	5.12844	7.41135	51.5201	32.457	29.9958	24.4104	30.2774	28.1162	5.19888	4.38863	2.6049	5.17748	1.59281	4.15139	53.433	25.4415	23.538	22.1111	12.4548	16.2123	14.9068	8.68276	9.99862	7.32313	6.52531	7.91621
PF3D7_1359800	N/A	ADP-ribosylation factor, putative	ADP-ribosylation factor family	8.0938	6.97276	6.92872	3.03505	3.00496	1.84246	9.18757	23.5743	16.2472	65.7826	59.5581	64.537	14.1532	14.3663	33.3942	10.4773	17.2939	5.37074	0.952212	4.18366	5.70601	25.7979	27.7959	27.0227	44.4066	126.515	89.9846	19.557	30.1136	26.4496	5.44355	9.3693	10.0183	27.9396	32.5924	14.6475
PF3D7_1363600	N/A	conserved Plasmodium protein, unknown function	N/A	2.35652	3.19593	0.612501	13.1015	9.27394	12.779	9.84877	14.7663	11.6149	14.6781	9.88243	16.7102	11.9028	14.7559	18.2795	6.31797	10.2375	3.93777	25.4504	22.3715	25.7251	23.8634	58.5417	44.7266	21.6673	48.1509	27.6545	14.04	15.3727	14.9198	26.5107	24.4039	25.1344	28.9574	34.5517	29.041
PF3D7_1363800	GEX1	nuclear fusion protein, putative	N/A	6.43895	5.36221	6.82722	2.75317	2.59369	2.35136	8.53796	12.4767	8.27265	7.70067	6.74675	7.24785	14.5307	18.2242	13.6092	4.45679	8.15597	4.7742	10.9462	8.13576	7.04057	9.54432	18.3553	10.3098	16.8862	30.5553	22.8818	5.7755	7.07586	6.77517	17.9497	11.0574	9.22922	13.7579	14.5642	16.2981
PF3D7_1365200	N/A	conserved protein, unknown function	N/A	142.336	92.3222	160.109	318.359	239.666	295.572	21.8258	53.1653	40.9234	49.7175	40.3279	27.3725	123.563	96.9565	151.496	144.599	101.258	218.601	115.48	63.5998	76.2425	114.609	200.801	146.379	123.679	111.927	115.548	188.403	170.801	144.328	190.353	99.265	98.1918	84.1698	148.787	103.696
PF3D7_1372100	GEXP04	Plasmodium exported protein (PHISTb), unknown function	Plasmodium RESA N-terminal	9.43961	8.69949	7.8867	2.54552	3.70086	1.7711	2.1524	1.83978	1.7616	0.716726	3.43402	1.22424	77.7756	76.2057	57.4264	18.4773	15.7114	22.4221	26.0615	19.4066	15.1667	17.8187	23.6286	18.695	25.8288	19.8696	14.9736	7.64508	6.18124	6.12118	7.14929	6.73042	6.07394	7.19895	4.54803	6.20186
PF3D7_1403200	N/A	conserved Plasmodium protein, unknown function	EGF domain	20.4305	15.8615	12.5817	4.64697	3.54514	4.75769	2.0555	4.49645	1.92169	4.41605	2.49545	3.34778	27.7669	36.659	30.388	10.3817	17.5454	9.06915	4.98305	3.42952	6.98984	10.1389	5.76085	7.13654	25.8994	36.4712	30.747	6.62408	9.48271	14.3476	3.28819	5.88355	4.53553	4.61408	6.51686	6.90983
PF3D7_1409400	N/A	conserved protein, unknown function	N/A	35.221	43.9767	47.8415	39.8524	26.4115	21.4523	433.217	411.781	348.521	1378.66	1282.87	1155.67	90.4473	104.238	76.8428	43.9693	44.592	41.4939	171.345	139.691	144.932	392.62	412.02	395.27	155.315	150.204	144.23	78.1313	86.5513	73.0153	269.835	191.354	195.095	590.524	475.648	554.911
PF3D7_1410100	N/A	alpha/beta hydrolase, putative	Serine aminopeptidase, S33	10.2149	18.1323	19.2661	5.36945	2.97502	3.66412	1.09267	3.79964	3.12035	2.77494	2.22097	5.46096	24.1354	26.8699	30.2397	6.82991	7.49255	10.5667	2.61312	3.98025	8.31945	5.01149	2.08252	6.41221	28.0452	33.5059	36.274	7.70817	10.153	12.7422	4.67138	6.51391	5.81532	4.83785	3.33002	4.06413
PF3D7_1416400	N/A	conserved protein, unknown function	N/A	13.5209	25.3277	16.3756	5.72659	4.75109	5.06756	1.12446	2.51516	2.94431	2.2879	3.99992	5.90483	42.6732	54.3405	44.9253	12.2903	17.7944	12.303	3.62757	3.26809	3.07042	3.29713	9.50217	8.77078	59.3715	72.1656	70.453	15.4433	25.1995	37.8446	4.63839	6.31341	7.28518	6.8095	6.53214	8.63371
PF3D7_1420900	N/A	mannose-1-phosphate guanyltransferase, putative	Bacterial transferase hexapeptide (six repeats);Nucleotidyl transferase	9.35123	19.3011	13.4893	20.2175	11.9656	17.2456	59.8431	63.5526	68.7583	75.197	72.2222	94.7101	35.3113	39.7165	36.8256	9.01053	10.2113	11.1291	33.3392	48.0636	47.5871	66.1664	48.1168	90.1472	41.4538	45.5214	50.4005	17.1502	17.1053	25.2353	67.9577	60.62	58.3902	76.9548	68.8666	105.379
PF3D7_1423400	N/A	conserved Plasmodium membrane protein, unknown function	N/A	1.90053	1.88169	1.62378	0.213081	0.328046	0.695652	0.247403	0	0.220834	1.13624	1.12994	1.6729	4.37389	4.53537	4.28034	0.662521	2.32869	0.907445	0.739095	0.627229	0.512772	0.355136	1.74958	1.04348	2.88637	5.58725	4.41668	1.13624	1.73837	2.1376	0.388791	0.462793	0.543536	0.132504	0.0970289	0.510438
PF3D7_1423600	N/A	calcium-dependent protein kinase, putative	Protein kinase domain	96.2791	68.1564	71.3048	596.427	376.237	470.473	89.5084	54.869	46.6885	57.896	35.0083	80.3809	103.782	74.2931	64.6676	226.677	183.39	160.349	138.91	95.419	107.931	81.3716	77.4465	105.494	144.261	91.2153	109.053	289.48	133.031	309.032	198.422	144.19	121.297	148.493	98.4043	103.93
PF3D7_1425400	N/A	DEAD/DEAH box helicase, putative	DEAD/DEAH box helicase;Helicase conserved C-terminal domain	5.17461	2.55416	5.25552	27.7515	12.4578	12.9631	13.8663	12.2635	14.4647	38.1845	27.9164	34.9215	9.57986	10.684	10.9432	6.47192	6.1195	5.65323	17.5937	8.2002	12.5131	9.4157	12.4578	9.68025	10.3674	8.45046	8.69838	8.05627	5.93223	7.36134	25.1343	17.0724	18.3154	18.3188	11.4338	12.1701
PF3D7_1429300	N/A	CPW-WPC family protein	Plasmodium falciparum domain of unknown function (CPW_WPC)	109.833	107.955	93.5465	39.8697	16.5801	27.1317	35.478	29.365	30.9809	22.6263	22.5314	41.9182	211.728	149.127	168.744	73.695	56.7416	74.3698	43.3907	35.594	30.9578	36.5777	28.1862	42.7846	182.525	105.52	134.512	48.2694	44.1961	64.6402	43.5469	31.2594	40.4987	58.7424	43.4617	65.713
PF3D7_1429600	GEXP03	conserved Plasmodium protein, unknown function	N/A	19.5049	17.0846	13.7257	32.7897	11.0095	15.387	74.4628	56.4098	68.1434	57.9193	58.8346	75.132	56.7435	36.672	36.6429	21.3367	17.3848	19.7002	58.5148	38.1557	36.444	108.57	69.5336	84.0789	57.7087	51.9951	48.9623	22.5885	36.5394	34.9752	89.4326	53.4234	57.8339	118.321	77.8536	140.012
PF3D7_1431100	PIP2	PhIL1 interacting protein PIP2	N/A	96.4244	66.0801	88.7806	34.5113	11.6493	25.0636	6.85021	4.51685	2.9444	11.9582	12.1254	14.7479	284.259	187.515	191.122	100.8	62.4353	67.4928	12.2546	6.17571	10.8882	12.8414	7.66404	12.1521	76.8745	42.5874	57.2055	25.0034	26.7596	19.7838	12.1211	9.21626	8.92396	16.9664	9.31356	9.22261
PF3D7_1435600	N/A	conserved Plasmodium protein, unknown function	N/A	4.55084	2.72808	3.4203	1.19266	0.604181	1.81696	20.0454	27.5926	24.4454	232.528	188.616	189.828	11.8278	9.65136	10.4903	3.9174	3.73179	3.4249	10.3152	4.00861	4.34324	24.7278	21.3787	29.5905	8.90906	5.39246	4.48166	4.21149	2.92152	3.58165	11.0647	7.11788	7.3246	29.3449	32.5199	34.8862
PF3D7_1440600	SOC3	protein SOC3, putative	N/A	15.3499	13.6417	13.4563	6.16642	5.2206	4.97143	1.28797	6.489	4.59842	4.30059	7.67266	14.2023	33.2119	29.3976	54.5867	10.44	19.0205	12.357	7.67494	3.58993	8.23852	12.0392	10.4412	12.8672	38.8537	61.3315	86.1437	9.49713	37.6961	42.2767	11.6107	11.4449	16.9288	17.0337	16.6755	15.2991
PF3D7_1441300	N/A	serine/threonine protein kinase, putative	Protein kinase domain	9.88787	5.39332	8.5662	1.29799	0.812622	1.3614	26.2155	25.437	33.0384	43.0657	36.3598	48.3154	6.61936	6.92573	7.35027	3.45015	2.96318	2.59025	20.471	11.0536	15.8994	20.6181	35.7554	30.9232	14.1638	10.8202	12.0514	4.65416	4.49503	5.79524	13.6314	13.3984	10.0788	26.3301	23.8152	22.6791
PF3D7_1441800	VPS60	vacuolar protein sorting-associated protein 60, putative	Snf7	8.66112	12.2463	19.1721	20.9669	32.9765	28.6516	24.5127	42.5558	66.213	54.8711	54.6668	66.477	28.1516	35.7286	45.4289	19.5487	17.3468	20.6486	27.2825	24.4926	34.015	34.3424	81.4317	79.9581	33.7731	35.3122	65.5161	24.3871	22.6026	30.8643	52.0804	47.3163	31.0246	91.2272	98.5052	92.0338
PF3D7_1443500	PARN	poly(A)-specific ribonuclease PARN, putative	CAF1 family ribonuclease	3.71513	3.56003	3.46134	34.3017	31.7665	27.5811	6.10618	10.0825	9.10461	6.81731	8.51417	6.57518	7.04714	15.293	7.23309	14.5378	14.6948	14.6929	18.2379	18.7711	12.8564	9.95363	21.3312	11.1886	7.29349	8.76739	10.1162	8.99305	9.93319	13.0074	22.4909	28.9762	14.8835	12.8473	10.4034	9.3387
PF3D7_1451600	LAP5	LCCL domain-containing protein	PA14 domain	6.3928	11.3336	7.39277	2.85982	1.5927	2.02543	2.04404	5.18308	2.79687	2.23368	2.20694	2.11841	8.59151	12.3597	14.7891	3.78442	4.54392	3.33543	1.34585	1.31404	1.24813	2.50234	2.6545	1.73608	11.3023	18.511	14.2787	4.60696	8.03958	4.85988	1.53878	0.882835	2.0453	2.13902	2.03693	2.3003
PF3D7_1455800	CCp2	LCCL domain-containing protein	F5/8 type C domain;LCCL domain	10.2363	11.2714	8.51767	1.48016	2.17968	1.96969	0.0747205	0.253118	0.400177	0.480432	0.551272	0.757872	20.4314	15.5986	12.989	3.00141	5.18691	2.77491	1.33932	1.70492	1.00663	0.514837	1.48614	0.945451	11.8806	17.0433	10.538	4.04936	5.0402	6.14718	1.321	1.09022	0.677152	0.540254	1.58245	0.770809
PF3D7_1455900	N/A	polyprenol reductase, putative	3-oxo-5-alpha-steroid 4-dehydrogenase	4.47623	7.85528	6.94601	7.06632	7.16539	3.08647	40.7007	56.4611	54.2373	47.8759	43.8866	63.7547	13.4312	16.3228	13.734	5.63587	10.7008	6.34774	61.9212	80.4011	70.8493	96.9656	190.906	141.978	24.4204	27.574	35.6824	13.8021	12.6683	20.0372	74.2914	75.4929	64.746	69.8848	89.6826	87.4035
PF3D7_1456500	N/A	conserved Plasmodium protein, unknown function	STAG domain	5.11625	5.38517	5.53552	16.2416	9.68136	12.7422	36.6665	52.0403	73.9053	35.4805	37.935	35.4226	13.8365	13.099	14.2453	6.33322	6.90602	7.69598	46.1402	43.1426	40.6465	47.0215	50.9711	51.9929	12.6863	8.43896	10.0186	6.62436	6.95271	6.66227	64.5552	70.0036	63.2863	50.6657	66.795	60.5159
PF3D7_1466800	N/A	conserved Plasmodium protein, unknown function	Nucleolar complex-associated protein	168.414	103.732	118.427	101.317	62.617	76.5321	14.2753	8.60357	10.6483	11.9718	5.15626	15.9416	679.88	443.847	384.331	247.47	179.571	162.536	43.0862	23.7818	29.1456	17.3566	21.8782	29.6661	184.227	79.6382	88.7361	74.1939	34.8047	71.6514	41.0711	23.7255	22.0244	30.8894	26.1168	21.9571
PF3D7_1470500	PDEdelta	cGMP-specific 3',5'-cyclic phosphodiesterase delta	3'5'-cyclic nucleotide phosphodiesterase	6.90317	8.83781	7.40741	3.33008	4.46908	3.67774	13.051	11.6903	12.3787	15.7164	13.5201	12.9432	20.73	22.0729	18.2999	8.07235	8.1906	5.8844	9.20422	9.33807	11.0355	8.88022	24.2607	12.7985	42.371	43.8728	42.9302	14.6449	17.7986	18.1728	24.131	18.34	15.6856	27.0872	18.5448	26.3906
PF3D7_1471600	N/A	conserved Plasmodium protein, unknown function	N/A	15.6389	10.2135	9.21871	4.46021	1.40923	3.14822	1.81826	2.33586	2.91199	2.17363	1.83655	1.94666	25.452	15.547	16.8455	6.69508	7.04335	6.64156	5.51963	2.11023	2.96316	4.94239	1.76154	4.19763	14.1564	6.90142	7.3241	5.43408	2.80884	3.99577	4.39625	4.48119	3.48203	2.9156	3.11755	5.07174
PF3D7_1472800	N/A	HSP20-like chaperone, putative	N/A	40.8394	28.9124	20.5963	24.6623	17.5107	16.2747	124.139	133.114	135.455	115.52	116.784	154.627	96.5493	74.7022	63.2384	35.5611	18.502	31.4678	205.039	127.008	101.265	253.67	186.665	199.946	76.8836	49.5101	53.9988	36.7565	29.5704	39.1461	282.192	153.235	167.035	290.741	162.635	346.146
PF3D7_1476800	N/A	lysophospholipase, putative	Serine aminopeptidase, S33	16.8257	14.2589	17.0443	25.2081	10.3261	9.41193	22.928	38.13	51.3204	40.1682	34.9876	40.1434	24.209	23.5417	29.5118	42.0348	42.6346	33.6498	38.7723	29.8442	33.7407	103.633	75.1872	110.59	48.8728	39.5743	53.2792	41.6698	23.2295	38.3672	48.774	33.1999	37.7751	54.9164	55.9334	57.5412
PF3D7_1477700	Pfg14-748	Plasmodium exported protein (PHISTa), unknown function	Plasmodium RESA N-terminal	17.2982	18.1089	21.297	9.16395	5.13265	5.85582	6.50573	7.50433	6.31982	8.28135	3.70165	9.0116	519.066	362.561	289.555	117.484	97.355	77.0102	104.724	68.3704	74.5394	94.2577	79.7894	117.604	197.96	120.751	114.755	44.3296	26.1963	53.5395	37.2636	32.609	22.1089	34.0374	28.377	30.2244

## Sheet: ookinete genes
S8B Table. 605 ookinete specific genes were activated after BrD deletion in GCN5 or PHD domain deletion in PHD1 at asexual developmental stage.
Column A lists gene IDs of 605 ookinete specific genes which are activated after domain deletions. These genes were found by comparing upragulated genes from domain deletion and the ookinate transcriptome from RNAseq by López-Barragán MJ et al. (López-Barragán MJ, Lemieux J, Quiñones M, Williamson KC, Molina-Cruz A, Cui K, Barillas-Mury C, Zhao K, Su XZ. Directional gene expression and antisense …
Gene.ID	Gene.Name.or.Symbol	Product.Description	PFam.Description	wt_R1	wt_R2	wt_R3	wt_ET1	wt_ET2	wt_ET3	wt_LT1	wt_LT2	wt_LT3	wt_S1	wt_S2	wt_S3	g5_R1	g5_R2	g5_R3	g5_ET1	g5_ET2	g5_ET3	g5_LT1	g5_LT2	g5_LT3	g5_S1	g5_S2	g5_S3	ph_R1	ph_R2	ph_R3	ph_ET1	ph_ET2	ph_ET3	ph_LT1	ph_LT2	ph_LT3	ph_S1	ph_S2	ph_S3	ID	gcn5	phd	gcn5,phd
PF3D7_0102700	MaTrA	merozoite-associated tryptophan-rich antigen	Tryptophan-Threonine-rich plasmodium antigen C terminal	9.51197	8.19451	9.45521	13.5571	6.38591	8.46125	3.26997	5.64224	4.33363	11.5865	10.1287	8.14658	21.0447	18.1495	9.62847	12.8814	8.12792	6.48525	12.1542	8.64976	8.40463	6.77856	6.38591	13.3599	35.9697	60.1839	35.9691	15.7998	12.9648	13.1897	10.5223	15.6287	12.3244	9.54178	8.60604	8.91722	PF3D7_0102700	NA	Sig	NA,Sig
PF3D7_0104000	TRSP	thrombospondin-related sporozoite protein	Thrombospondin type 1 domain	2.5349	9.43826	8.41022	2.29184	1.90474	5.86483	14.7688	8.10899	10.8213	10.5282	7.44837	9.3236	9.13862	19.9836	18.2024	2.42934	5.33007	0.867344	1.01396	4.71913	8.41022	22.1544	8.25387	33.234	20.9873	34.6475	40.7881	3.94808	11.5111	12.4315	8.30783	9.55737	4.9643	13.9687	11.8446	17.3469	PF3D7_0104000	NA	Sig	NA,Sig
PF3D7_0106900	IspD	2-C-methyl-D-erythritol 4-phosphate cytidylyltransferase, putative	2-C-methyl-D-erythritol 4-phosphate cytidylyltransferase	1.19217	1.85128	0.839157	2.99287	3.78026	1.79654	7.93932	11.299	10.965	18.8364	21.28	14.9502	3.41622	4.50467	4.73545	1.59324	1.71571	2.96949	11.581	10.7374	8.39157	15.6685	90.7262	18.4554	4.36662	7.63445	7.89482	2.57761	3.42001	4.35443	18.5195	18.3791	13.7481	31.4664	30.0248	31.2787	PF3D7_0106900	NA	Sig	NA,Sig
PF3D7_0203800	N/A	conserved Plasmodium protein, unknown function	N/A	23.3497	22.3749	16.8965	12.6556	6.58528	6.61663	38.0099	37.3901	42.8744	20.5171	18.2929	20.2186	37.8899	48.6108	35.1503	12.6272	14.8809	10.2906	57.7033	47.0645	37.7223	37.2366	40.2434	45.0758	60.115	54.8078	64.0437	17.7508	23.054	26.8067	65.5328	73.5558	51.7306	45.4043	32.2418	32.257	PF3D7_0203800	NA	Sig	NA,Sig
PF3D7_0204200	N/A	conserved Plasmodium protein, unknown function	Preprotein translocase subunit Sec66	320.688	358.656	255.244	349.139	316.722	298.963	140.961	189.404	196.983	350.204	430.153	422.928	286.283	202.453	226.454	246.712	250.854	320.981	179.845	160.105	145.044	234.699	301.465	335.262	253.036	220.415	224.713	224.957	244.669	228.536	282.606	190.703	208.77	378.975	360.164	480.844	PF3D7_0204200	NA	Sig	NA,Sig
PF3D7_0209500	N/A	conserved Plasmodium protein, unknown function	N/A	2.00007	1.27672	2.30866	0	0.211254	0.26169	2.62252	2.22329	4.9276	11.7364	18.4403	15.8641	0.808331	2.68696	2.81856	0.687745	1.66394	1.15552	0.666692	0.63836	0.577165	5.25417	6.76014	7.85071	1.31126	2.00096	4.05802	0.249712	0.576258	2.47876	1.34722	1.46562	0.768698	11.0039	8.082	12.133	PF3D7_0209500	NA	Sig	NA,Sig
PF3D7_0216600	N/A	MtN3-like protein	Sugar efflux transporter for intercellular exchange	108.737	75.0709	101.662	79.1508	71.6484	106.184	114.71	99.5788	144.438	212.835	172.108	241.833	111.527	85.8322	103.681	109.078	97.4834	91.0531	63.0673	39.0199	72.468	70.8	97.1083	145.445	142.977	74.1157	134.638	97.2323	63.8804	76.5042	84.1952	61.1009	76.9728	162.626	133.573	145.961	PF3D7_0216600	NA	Sig	NA,Sig
PF3D7_0218700	PRP45	pre-mRNA-processing protein 45, putative	SKIP/SNW domain	139.924	151.624	111.529	107.235	104.699	121.146	28.0513	47.8817	42.7748	34.1709	52.4296	45.69	101.823	81.3783	105.644	83.0036	87.0687	115.77	50.2037	49.2324	48.7941	53.1725	73.3197	73.4393	93.6517	92.4801	89.3884	70.6664	82.4327	75.4537	81.9408	61.4224	66.7668	66.1474	67.5117	90.603	PF3D7_0218700	NA	Sig	NA,Sig
PF3D7_0304500	GLP1	1-cys-glutaredoxin-like protein-1	Glutaredoxin	7.73439	18.8985	12.4741	112.904	53.879	78.2886	78.5622	68.8836	86.5125	45.8008	44.5485	62.2296	28.5171	33.1376	41.8117	19.6889	18.0699	25.6371	48.3399	56.6954	75.7355	55.3595	66.5921	89.4727	51.8807	37.9563	50.7964	31.3704	30.9903	32.5964	178.232	122.609	122.28	100.182	83.0085	137.282	PF3D7_0304500	NA	Sig	NA,Sig
PF3D7_0307300	EB1	microtubule-associated protein RP/EB family, putative	EB1-like C-terminal motif	5.07591	6.54666	4.56364	1.49615	2.13305	1.1154	0.79662	0.389835	0.950349	4.45384	3.90503	5.75531	13.1959	9.56204	8.35452	4.70563	2.24521	3.07568	0.534306	0.422365	0.651948	1.74551	1.86642	2.23079	23.102	25.5342	20.3375	5.84566	5.85755	15.7514	1.49954	1.71626	1.22261	5.33305	1.74628	1.65613	PF3D7_0307300	NA	Sig	NA,Sig
PF3D7_0309100	N/A	conserved Plasmodium protein, unknown function	N/A	53.2423	25.0827	41.5073	24.8287	9.799	13.961	51.0469	34.8963	35.1211	22.117	19.2919	21.093	74.745	73.833	78.0122	24.2576	21.7012	17.3632	38.1437	15.3283	41.5073	29.1095	20.2979	22.6866	105.676	118.22	121.573	39.658	36.1724	40.3249	33.4573	32.7301	28.6576	35.6283	18.919	24.9597	PF3D7_0309100	NA	Sig	NA,Sig
PF3D7_0309200	ARK2	serine/threonine protein kinase, putative	Protein kinase domain	39.4568	30.789	24.9424	50.268	31.0438	28.766	126.696	131.375	141.804	110.089	118.432	110.505	54.0789	61.8471	40.2077	31.1033	22.9075	19.5259	123.314	80.1023	68.4299	99.1752	129.309	99.695	47.2561	34.6004	39.4829	26.9916	24.3127	23.0125	150.716	152.83	102.01	171.952	127.453	124.315	PF3D7_0309200	NA	Sig	NA,Sig
PF3D7_0311000	N/A	conserved Plasmodium protein, unknown function	N/A	4.2536	3.30265	4.19171	1.25629	1.68598	1.16545	2.12454	1.63437	0.521637	1.4149	1.35583	0.517881	4.49066	5.1432	6.54035	3.55288	4.89726	2.82534	0.607657	0	0	2.51257	4.21494	1.74818	34.7008	27.2394	17.214	8.48937	11.5245	6.21457	0.641522	1.9287	1.09006	3.55288	0.612157	3.53168	PF3D7_0311000	NA	Sig	NA,Sig
PF3D7_0313300	N/A	YGGT family protein, putative	YGGT family	30.9767	33.3211	34.3394	34.9602	23.0546	20.5783	24.6889	34.4407	44.8919	47.4445	50.0061	53.8134	52.6885	50.3313	55.279	34.0479	29.6313	38.6969	61.9533	38.6524	35.4471	52.8666	90.1841	64.3073	129.254	143.503	149.443	45.4112	75.3715	93.9839	75.7848	54.0399	45.9797	74.9053	52.6288	83.9805	PF3D7_0313300	NA	Sig	NA,Sig
PF3D7_0316000	MA	microneme associated antigen	N/A	7.30985	6.92611	10.9309	2.45658	5.66903	4.87704	6.62674	8.01013	6.30182	58.0732	40.5335	57.312	11.2955	13.2577	23.6582	10.4284	7.62025	3.43256	6.87986	6.19705	9.02985	6.9603	19.3692	15.8504	31.8083	41.2522	44.1128	16.3507	17.1488	25.1036	13.1174	11.5133	13.2486	16.7762	13.855	21.4535	PF3D7_0316000	NA	Sig	NA,Sig
PF3D7_0321200	ALG7	UDP-N-acetylglucosamine--dolichyl-phosphate N-acetylglucosaminephosphotransferase, putative	Glycosyl transferase family 4	11.4014	15.2086	16.8172	31.4516	18.4616	24.7952	12.3545	25.3066	18.6999	23.0923	15.7907	14.3096	18.6745	28.4213	24.3925	12.9497	14.6413	10.4377	17.2859	17.7433	19.3763	13.8387	22.9061	18.2864	69.2504	118.679	68.7675	35.1883	31.2993	33.2092	34.4197	30.1757	20.3717	32.2083	24.624	25.389	PF3D7_0321200	NA	Sig	NA,Sig
PF3D7_0403800	N/A	alpha/beta hydrolase, putative	Serine aminopeptidase, S33	41.2767	24.1869	21.9892	13.7418	13.3042	16.1299	34.3777	49.5912	41.1102	92.9181	112.166	126.98	35.8653	24.369	17.8879	16.7823	22.4495	13.3484	23.3761	15.0125	14.8299	22.5252	38.8222	28.6176	39.9703	31.2035	28.1899	25.5336	22.0172	25.9521	31.2125	21.4152	15.5841	45.5896	60.1878	31.2217	PF3D7_0403800	NA	Sig	NA,Sig
PF3D7_0404000	N/A	conserved Plasmodium protein, unknown function	N/A	6.82576	2.15829	4.44194	2.54845	1.36248	2.84983	31.2089	17.9285	26.2239	546.218	294.332	591.288	15.3253	16.2873	14.5776	11.2214	6.37391	9.67182	6.82576	2.15829	4.44194	52.2432	58.5868	64.1213	8.14145	10.9563	4.85628	5.68978	0.831446	7.73938	18.3904	12.5287	5.20629	89.7709	66.2887	47.1501	PF3D7_0404000	NA	Sig	NA,Sig
PF3D7_0408400	N/A	conserved protein, unknown function	N/A	2.74147	2.94332	2.79758	4.94525	6.18196	4.78094	8.64525	13.3141	11.7533	17.6391	19.08	14.986	6.51261	7.74794	11.0978	5.30413	3.45938	4.9656	13.1591	11.4054	14.4965	30.9078	45.8892	26.409	14.2029	13.9059	8.81495	5.31974	5.89234	5.94682	23.5695	22.9766	20.9626	29.7031	41.5126	27.1801	PF3D7_0408400	NA	Sig	NA,Sig
PF3D7_0410900	N/A	conserved Plasmodium protein, unknown function	N/A	80.1052	62.0669	59.7983	35.8489	18.3724	30.1069	16.4079	34.0279	28.9896	18.8315	14.2667	29.3401	60.7412	41.2882	53.6011	34.3163	24.7531	27.1001	49.0383	32.6361	34.1308	22.4056	28.6014	31.8523	41.4873	47.7974	53.1214	25.493	18.206	30.6514	53.1811	38.8158	45.2259	33.3232	35.9942	34.266	PF3D7_0410900	NA	Sig	NA,Sig
PF3D7_0417100	PUF2	mRNA-binding protein PUF2	Pumilio-family RNA binding repeat	2.76683	7.11389	3.86807	0.56578	0.828608	1.13012	0	0.297579	0.486552	0.404372	0.622545	0.742592	4.22555	4.77141	6.49581	2.15628	4.20618	1.3228	0.553366	1.31739	0.193404	0.754374	1.38101	0.80723	18.3341	22.0208	17.0293	3.84153	7.47054	4.70308	1.17376	2.65078	2.30497	1.5094	0.247422	1.3228	PF3D7_0417100	NA	Sig	NA,Sig
PF3D7_0417700	N/A	conserved Plasmodium protein, unknown function	N/A	3.21233	5.81154	2.58816	1.50572	2.0871	1.21875	4.8619	10.6038	8.68043	10.8196	14.3421	9.02785	6.91352	10.9078	10.603	3.8811	5.01581	1.74402	1.13376	3.32088	1.29408	7.52858	20.2747	9.26248	14.1806	35.5541	29.0174	4.9394	11.9517	9.02785	2.80862	3.22275	3.71105	14.1383	11.3516	9.10766	PF3D7_0417700	NA	Sig	NA,Sig
PF3D7_0420200	ACPS	holo-[acyl-carrier-protein] synthase, putative	4'-phosphopantetheinyl transferase superfamily;Uncharacterized protein family UPF0054	4.14642	4.13202	4.08602	14.9295	8.82665	8.86494	5.05681	9.3074	6.57178	6.6341	5.77478	4.00651	7.73666	8.11848	8.26566	6.11366	4.62841	4.80243	8.50016	8.69899	10.5069	5.04376	6.61999	5.09263	4.51501	2.44932	3.99001	4.6618	4.88635	4.00651	11.888	12.0547	9.32536	12.7164	10.9399	11.2057	PF3D7_0420200	NA	Sig	NA,Sig
PF3D7_0420400	RRF2	ribosome-recycling factor	Ribosome recycling factor	7.09568	5.75338	5.99345	27.7176	17.3607	19.7639	23.5741	24.0873	23.9784	35.1622	31.5965	28.1825	13.5698	16.9103	17.9837	12.0205	10.9284	7.24431	30.0202	28.7669	18.7795	43.0613	24.801	52.5636	17.5435	6.61221	8.71941	7.9701	8.15395	7.85413	30.532	52.0317	37.3163	54.0922	46.6559	39.8437	PF3D7_0420400	NA	Sig	NA,Sig
PF3D7_0422800	SR12	serpentine receptor, putative	Rhodopsin-like GPCR transmembrane domain	4.39567	7.37391	3.56811	0.929204	1.90618	1.59703	10.5201	22.5338	19.4794	34.5114	37.3974	27.6518	9.0127	12.3159	15.4464	2.12616	6.35566	3.14283	7.41769	14.0104	9.68487	28.8053	45.5101	27.3777	25.0626	31.4287	27.86	8.13685	10.1226	10.4886	18.3362	20.0803	25.95	52.6223	54.312	39.5473	PF3D7_0422800	NA	Sig	NA,Sig
PF3D7_0422900	N/A	methyltransferase, putative	Methyltransferase domain	9.92261	15.9246	13.2441	18.5611	13.2835	21.7698	6.29522	12.438	12.3594	19.096	11.8817	15.2068	19.0636	14.0733	24.5695	9.01755	7.19449	15.2196	10.6069	10.1918	11.9827	13.4052	11.998	23.7489	45.1158	66.1703	59.5498	15.9873	20.1075	24.6455	17.3815	15.246	13.96	11.067	15.9878	24.0001	PF3D7_0422900	NA	Sig	NA,Sig
PF3D7_0423300	N/A	conserved Plasmodium protein, unknown function	N/A	2.5602	1.04406	1.83256	0.596413	0.522922	0.324502	34.6988	44.389	41.4757	335.062	295.846	242.049	5.72391	3.39353	5.35454	2.4042	1.99945	3.28597	7.11168	4.38503	4.27597	47.4148	34.8615	65.8739	6.4257	5.77845	6.54879	4.03284	2.93975	4.81563	10.8754	8.14448	9.77785	56.8993	71.4091	56.1603	PF3D7_0423300	NA	Sig	NA,Sig
PF3D7_0423600	N/A	conserved Plasmodium protein, unknown function	N/A	91.3021	62.7854	93.2903	115.394	85.4268	82.3393	59.1347	60.7221	67.3862	82.5753	52.0949	63.9434	65.8887	58.6918	76.0746	82.682	63.2958	76.441	88.0179	58.5394	82.9449	67.2348	122.141	76.0532	85.6231	58.9631	60.9684	90.6498	55.9648	72.8068	79.1081	60.0242	84.3867	89.9545	64.6847	79.0627	PF3D7_0423600	NA	Sig	NA,Sig
PF3D7_0503600	MyoB	myosin B	Myosin head (motor domain)	5.9723	7.59551	8.90122	5.27608	4.42568	3.49847	5.40011	7.14964	7.81475	139.649	135.014	105.937	10.0517	14.189	8.19006	6.36906	5.92374	3.90546	3.37565	4.79716	4.60956	10.8537	12.7664	12.2446	12.4618	17.0003	16.8187	6.57381	5.58329	3.97418	7.99288	6.73976	4.25054	22.1952	21.0197	16.8716	PF3D7_0503600	NA	Sig	NA,Sig
PF3D7_0506300	N/A	conserved protein, unknown function	N/A	3.53615	4.37425	2.66686	18.0682	12.4313	12.7923	18.7386	31.3906	25.4948	29.9318	17.577	22.377	7.67004	5.29843	11.3814	6.38554	7.06276	5.10421	44.7912	34.3691	33.7802	48.5164	54.2217	42.7319	15.3032	19.0347	17.4622	7.98182	6.10312	6.42743	54.0389	29.9565	62.2185	64.231	59.2658	43.641	PF3D7_0506300	NA	Sig	NA,Sig
PF3D7_0506400	N/A	conserved Plasmodium protein, unknown function	N/A	11.2599	4.31126	7.4618	2.13978	1.16298	2.10865	0	0	2.05199	8.72816	2.8776	8.26595	9.96474	16.7103	10.9419	2.25904	3.39583	2.87887	0	0	0	2.13978	9.30386	1.05433	21.0133	59.3695	37.9618	7.48128	12.4696	9.18438	3.73678	2.38718	2.73547	5.64759	11.3194	4.79812	PF3D7_0506400	NA	Sig	NA,Sig
PF3D7_0506500	N/A	conserved Plasmodium protein, unknown function	N/A	30.0493	26.9521	26.4156	45.4606	28.7888	51.3809	16.6039	43.1585	43.3081	34.7758	27.5942	45.0997	31.8936	29.3058	33.4344	33.2878	32.9714	40.5537	46.5456	38.37	36.1638	29.0477	37.8158	47.0575	16.1444	24.3787	24.0601	30.5901	23.2262	38.8985	48.9611	40.36	41.0471	39.6038	39.973	42.5702	PF3D7_0506500	NA	Sig	NA,Sig
PF3D7_0508400	N/A	conserved protein, unknown function	Protein of unknown function (DUF667)	51.9645	29.0633	45.0703	38.1406	24.5812	23.8758	18.538	12.7726	17.2765	34.5419	23.2233	38.9557	18.9592	16.104	23.8258	10.6545	11.6276	7.20183	13.7129	11.9312	18.3472	43.2947	37.6648	56.9608	39.3006	27.5618	42.6624	27.9174	22.8962	24.2479	16.5129	15.2256	18.2664	33.1051	21.2204	28.8073	PF3D7_0508400	NA	Sig	NA,Sig
PF3D7_0508700	PRP5	pre-mRNA-processing ATP-dependent RNA helicase PRP5, putative	DEAD/DEAH box helicase;Helicase conserved C-terminal domain	80.9009	37.0275	76.5113	112.344	61.0891	60.6178	56.9831	73.3577	70.4628	64.2748	50.8811	50.1245	85.2902	80.2322	85.151	80.8139	55.9139	57.3243	89.4871	42.604	78.0686	76.8834	75.0379	57.1959	89.8828	53.864	44.5967	58.7812	41.9787	41.8573	106.399	102.072	93.4654	90.2786	66.0679	60.4511	PF3D7_0508700	NA	Sig	NA,Sig
PF3D7_0509600	AsnRS	asparagine--tRNA ligase	tRNA synthetases class II (D, K and N);OB-fold nucleic acid binding domain	72.4572	50.6732	57.8083	186.866	72.0581	99.2744	42.5312	54.3975	66.9209	50.6063	38.0696	54.1044	74.9196	50.9357	71.8734	58.0813	67.6206	54.3647	102.193	59.0335	73.9158	97.7564	83.5143	97.862	50.9132	38.9403	59.2612	62.775	40.8732	55.0183	121.447	76.5588	107.304	87.3835	99.4184	90.2039	PF3D7_0509600	NA	Sig	NA,Sig
PF3D7_0511100	N/A	conserved Plasmodium protein, unknown function	N/A	13.8041	31.7913	8.31202	4.52303	4.15012	4.0469	17.7805	5.54298	14.1889	10.2169	7.30842	19.9574	37.4046	37.1812	24.1795	9.10101	17.0864	12.0302	15.9278	21.5727	20.1863	28.2689	34.031	22.6627	41.4879	42.2652	126.41	20.4337	36.5421	40.7826	26.7175	13.8101	10.0748	23.8902	12.59	9.25404	PF3D7_0511100	NA	Sig	NA,Sig
PF3D7_0512400	N/A	conserved Plasmodium protein, unknown function	N/A	23.5655	17.2334	8.62547	7.87298	2.25425	3.34439	0.622888	0.536614	1.85751	3.19602	1.15803	3.14952	18.7213	24.3857	22.9867	8.07023	10.0287	6.40171	4.96117	0.594257	1.36192	0	1.69069	2.86662	43.6022	43.4658	47.057	8.52272	17.3705	22.5715	3.30376	2.21688	4.59733	4.9663	0.477559	0.91453	PF3D7_0512400	NA	Sig	NA,Sig
PF3D7_0515400	N/A	conserved protein, unknown function	N/A	11.6737	9.70201	12.2017	4.85153	1.9039	2.14985	13.1706	18.2166	20.2338	180.771	171.663	208.344	16.3391	13.7658	23.3341	4.58278	9.54726	6.43582	8.22095	4.91933	7.15273	23.4212	26.9719	28.8438	21.5262	29.2923	35.6181	10.013	15.7077	15.6703	5.62064	5.73577	6.90688	19.204	32.2982	35.5981	PF3D7_0515400	NA	Sig	NA,Sig
PF3D7_0517200	N/A	conserved Plasmodium protein, unknown function	N/A	286.488	198.768	193.14	64.199	36.518	61.5718	8.66911	20.296	23.7264	8.90668	7.40231	14.1818	147.214	99.8886	127.889	41.5973	31.2269	39.2534	18.0804	14.4067	12.8617	6.13667	6.75123	17.7525	97.0678	103.192	110.158	48.294	24.3454	47.6104	33.4303	18.7172	21.3507	13.127	12.1048	13.6884	PF3D7_0517200	NA	Sig	NA,Sig
PF3D7_0518900	N/A	conserved protein, unknown function	N/A	2.99251	1.15104	4.4085	4.48413	2.14847	0.547095	0	1.35833	1.15155	9.75858	5.17351	10.4465	12.8387	6.9779	10.7541	3.31788	13.3581	1.23119	2.24438	3.45312	1.65319	4.48413	3.58078	2.18838	19.6536	18.3375	17.2732	6.75594	7.76027	11.9389	4.49355	0.69779	0.632595	3.31788	5.34325	3.07799	PF3D7_0518900	NA	Sig	NA,Sig
PF3D7_0522700	SufA	iron-sulfur assembly protein	Iron-sulphur cluster biosynthesis	14.1366	10.723	10.6906	14.169	12.2617	11.9551	19.8752	41.5807	47.2519	62.438	39.789	51.6334	12.6097	25.3551	37.6617	8.63007	19.1791	8.16679	50.594	22.0767	28.7823	63.0522	81.7445	66.8082	68.7989	113.654	106.862	43.9017	27.65	35.2419	55.4827	55.5397	58.9487	73.7479	67.1267	90.5772	PF3D7_0522700	NA	Sig	NA,Sig
PF3D7_0522800	BUD31	pre-mRNA-splicing factor BUD31, putative	G10 protein	198.086	175.636	166.628	336.974	166.863	147.385	60.3754	113.411	60.6731	71.1186	64.2006	82.9605	182.924	231.793	181.743	198.501	162.342	131.247	140.311	100.733	139.01	151.157	127.439	121.812	175.876	194.144	115.728	172.567	121.153	132.906	175.888	170.054	121.449	139.686	141.127	137.81	PF3D7_0522800	NA	Sig	NA,Sig
PF3D7_0522900	N/A	zinc finger protein, putative	N/A	16.5216	13.9979	19.4566	5.95183	4.509	3.83001	3.45967	4.50434	3.50699	4.2591	4.25478	3.49641	19.52	19.5109	16.3213	6.6522	5.15863	6.57126	2.38292	1.74974	3.35459	3.16916	3.66356	2.24019	8.64917	7.60108	7.28376	2.7478	2.46777	3.32586	6.14517	4.71277	3.08562	5.90265	6.04527	4.64369	PF3D7_0522900	NA	Sig	NA,Sig
PF3D7_0528300	N/A	conserved protein, unknown function	N/A	0.42931	0	0.532947	0	0	0	12.2962	9.31904	11.4988	51.8741	54.675	84.9061	2.89838	2.64178	2.03227	0.216212	0.879684	1.12395	1.07327	1.59542	2.39826	7.22903	9.71931	7.86566	1.46383	1.5112	1.09512	0.744604	0	1.04822	3.13992	2.64178	1.35485	7.56742	13.4885	12.3634	PF3D7_0528300	NA	Sig	NA,Sig
PF3D7_0604400	N/A	conserved protein, unknown function	N/A	5.69735	9.45569	6.10124	0.602873	2.48153	2.13557	6.08932	5.5723	3.79025	3.33864	2.17041	7.15195	8.36091	15.5652	14.5547	7.69922	6.9805	2.68668	1.42434	10.1311	7.62655	6.63161	10.5465	9.25415	44.9087	80.4004	52.3054	11.6853	13.565	27.8131	5.10945	12.971	6.84929	10.4989	8.72562	9.85116	PF3D7_0604400	NA	Sig	NA,Sig
PF3D7_0605000	N/A	50S ribosomal protein L24, putative	KOW motif;Ribosomal proteins 50S L24/mitochondrial 39S L24	9.96132	2.8474	10.4552	57.2942	35.0749	34.0967	18.3882	24.904	39.3908	21.7455	33.3389	32.2224	18.6325	16.0194	21.374	9.15228	7.43986	10.5012	45.3794	25.6266	36.5931	25.8523	27.7676	40.3593	14.8127	9.46352	16.7775	11.086	12.7005	14.1464	101.515	53.9318	75.6312	62.1048	65.7187	86.8097	PF3D7_0605000	NA	Sig	NA,Sig
PF3D7_0606400	N/A	conserved Plasmodium protein, unknown function	N/A	23.9655	40.7124	29.3402	6.71654	17.3353	10.2776	4.40668	4.04516	2.16267	6.78532	3.23073	3.9525	33.1461	63.2197	47.5112	22.1125	43.7866	17.8982	5.78477	12.7226	12.1408	14.3926	10.8345	13.7034	113.692	216.416	215.186	62.1988	68.9223	63.2399	8.47922	5.64462	10.5581	12.2847	13.3792	9.94343	PF3D7_0606400	NA	Sig	NA,Sig
PF3D7_0608200	N/A	conserved Plasmodium protein, unknown function	N/A	1.81518	4.32136	3.17207	18.559	24.4624	18.0058	18.7322	30.2601	18.3542	15.2541	23.4842	17.8632	9.24059	16.5209	14.4344	10.6097	16.2322	13.0174	17.2442	17.2855	14.5915	12.3727	29.8985	21.7129	4.92954	12.6897	5.58605	7.95866	7.14737	6.49571	23.1015	33.0419	16.4965	33.2438	28.4063	39.0521	PF3D7_0608200	NA	Sig	NA,Sig
PF3D7_0608310	SAM50	sorting assembly machinery 50 kDa subunit, putative	N/A	15.5278	14.0741	11.4676	24.3636	21.9015	20.2384	11.1257	10.221	20.791	13.1913	15.6056	20.0869	15.5417	15.5767	17.7565	15.6657	16.4824	27.2753	23.6293	19.8693	18.8069	28.2476	58.4041	27.6946	29.7687	33.2775	33.7548	15.156	26.1093	28.875	18.8293	21.2808	20.7515	32.2713	19.7789	22.8431	PF3D7_0608310	NA	Sig	NA,Sig
PF3D7_0611800	N/A	conserved Plasmodium protein, unknown function	N/A	45.1495	44.0484	35.5435	71.7043	72.441	77.3686	21.7045	45.1494	46.5915	50.1078	59.9211	55.076	61.9819	49.2388	57.3341	38.6888	38.3931	63.5508	48.5856	45.7546	36.8216	27.1206	55.4858	43.4554	37.5641	37.7059	36.4009	34.6953	40.0075	37.8429	83.1202	62.03	57.9623	53.2682	59.8199	71.5147	PF3D7_0611800	NA	Sig	NA,Sig
PF3D7_0614400	CWF7	pre-mRNA-splicing factor CWF7, putative	Breast carcinoma amplified sequence 2 (BCAS2)	484.384	323.089	319.853	204.939	120.557	118.352	74.3364	84.3253	80.2597	65.7561	58.1262	95.4877	204.391	224.833	211.536	122.321	191.293	121.917	72.9425	57.8667	60.4447	91.6532	95.4641	97.9321	358.776	279.877	239.025	152.097	99.9968	138.116	107.085	104.709	88.6622	126.365	150.592	92.3756	PF3D7_0614400	NA	Sig	NA,Sig
PF3D7_0620700	N/A	DnaJ protein, putative	Domain of unknown function (DUF3395)	3.15533	4.41612	5.61888	1.66526	1.5043	2.08099	7.64797	13.339	18.767	32.1882	40.3708	29.0851	5.61884	5.87787	3.89383	2.98488	3.37748	2.07086	7.45805	8.39063	7.72595	17.3187	51.1462	20.5126	5.50654	5.26539	3.00272	3.53285	2.24282	1.92072	14.4484	15.6743	5.03907	21.747	21.9536	22.7795	PF3D7_0620700	NA	Sig	NA,Sig
PF3D7_0621400	ALV7	Pf77 protein	Inner membrane complex protein	95.9018	62.7573	57.6912	34.2242	10.8776	23.7418	2.0741	3.57964	2.03554	47.4889	32.205	45.2685	71.029	48.1963	47.2582	31.9993	32.9865	28.9269	4.08093	2.24668	3.06713	10.6951	4.37603	10.0088	56.6921	30.7095	20.9817	20.2491	12.4603	14.7259	5.33744	2.43416	3.00582	16.8619	21.5129	19.9274	PF3D7_0621400	NA	Sig	NA,Sig
PF3D7_0623400	PlasMei2	MEI2-like RNA-binding protein, putative	RNA recognition motif 2	1.59169	2.99632	4.43849	0.465434	0.453858	0.332347	3.88526	8.31802	7.87749	6.14727	5.59554	7.86544	5.95693	8.19167	11.8015	1.51282	3.11351	1.19086	8.27678	3.9951	3.48738	4.42162	7.94252	8.30867	5.43937	16.9977	15.3969	2.34182	2.67613	7.11635	9.82893	8.47414	8.61194	12.8589	12.1946	15.779	PF3D7_0623400	NA	Sig	NA,Sig
PF3D7_0628400	N/A	protease, putative	Protease prsW family	15.8344	20.6175	24.0122	3.99093	2.66407	9.19354	1.76532	2.57444	1.32031	3.16051	5.14356	4.10736	19.1403	34.5931	44.0159	8.91603	16.36	8.15969	5.13547	1.10451	4.80243	6.89343	9.13394	7.15053	69.5534	143.311	100.344	18.0149	54.436	50.1098	4.07907	5.83031	6.23235	7.59514	6.02736	7.7888	PF3D7_0628400	NA	Sig	NA,Sig
PF3D7_0630000	N/A	CPW-WPC family protein	Plasmodium falciparum domain of unknown function (CPW_WPC)	10.1689	11.4137	14.2752	3.70795	2.99036	4.15331	0	0.38241	0.518627	0.993952	0.759313	0.940595	20.2662	24.3731	23.9623	2.69262	9.32061	8.90942	1.45269	1.31697	1.84196	1.23598	3.41755	3.63415	22.3654	35.9466	45.1206	14.4123	12.149	18.8119	1.88523	1.99779	3.12552	2.24385	2.07125	2.22736	PF3D7_0630000	NA	Sig	NA,Sig
PF3D7_0630100	N/A	conserved Plasmodium protein, unknown function	N/A	3.86784	3.9862	1.71685	16.8942	9.71958	5.91326	1.3822	4.01945	2.44427	5.8844	5.6378	5.72996	9.66351	6.95373	10.4497	12.6099	11.8079	7.93297	3.58133	5.4548	2.69791	2.7396	8.13732	2.77184	9.6754	23.171	16.1698	8.02418	8.65804	8.91328	6.71532	4.32259	4.622	4.83379	4.60308	4.55411	PF3D7_0630100	NA	Sig	NA,Sig
PF3D7_0705800	N/A	cysteine-rich secretory protein, putative	Cysteine-rich secretory protein family	26.0434	38.481	32.5011	24.0008	20.6478	11.9236	13.353	12.6729	22.3783	16.088	15.7917	15.0407	30.4647	61.599	49.6694	9.89847	19.0737	10.9227	14.4685	14.3361	17.5506	19.5007	18.7121	21.743	78.8461	93.3796	149.487	24.7508	42.8631	34.7092	18.8327	18.7802	22.3153	18.6971	23.1609	20.48	PF3D7_0705800	NA	Sig	NA,Sig
PF3D7_0708600	IMC1d	inner membrane complex protein 1d, putative	N/A	17.1306	16.9608	13.3706	7.40816	3.16809	4.03093	1.91143	5.93544	4.26539	3.51141	4.02917	8.6165	22.5283	21.4531	18.5033	4.22285	9.55792	3.61498	4.89447	6.66317	0.990413	1.64626	5.70256	7.05413	31.0607	41.0085	40.9477	16.2403	15.613	23.1569	10.1378	12.8719	6.69268	3.45506	10.1202	6.24406	PF3D7_0708600	NA	Sig	NA,Sig
PF3D7_0715100	MYCBP	C-Myc-binding protein, putative	N/A	8.91061	14.3549	18.3071	4.26021	4.21797	1.14942	4.77641	7.35345	8.18668	18.8556	15.0292	22.7709	24.451	29.2253	38.7496	6.53632	19.9179	9.13788	0.891061	6.52497	0.762795	14.2007	16.8719	12.6437	36.3007	98.5363	78.3582	22.1831	28.806	25.741	5.09397	7.01408	6.24993	27.4525	12.4487	11.8792	PF3D7_0715100	NA	Sig	NA,Sig
PF3D7_0717300	N/A	transcription initiation factor IIE subunit alpha, putative	TFIIE alpha subunit	314.015	251.174	370.374	172.242	103.671	133.042	67.0002	75.4451	83.3272	122.728	114.574	143.632	154.853	137.904	226.578	91.3956	194.961	168.851	101.696	63.8532	116.66	88.878	66.4476	95.8733	189.193	153.998	167.627	121.341	106.959	137.072	94.534	77.8488	130.662	61.3536	91.7697	107.238	PF3D7_0717300	NA	Sig	NA,Sig
PF3D7_0718800	N/A	conserved protein, unknown function	N/A	1.06342	4.67226	3.33792	1.69475	0	0.914505	0.380021	4.09539	2.32625	6.61849	6.97523	2.75694	8.10573	6.97568	5.46983	2.60021	2.47611	1.81757	1.77237	2.5957	0.606895	4.51934	4.47454	5.48703	8.74049	14.0413	9.30498	4.85356	4.48408	4.33233	4.05286	4.18541	2.48629	11.4409	15.3519	7.99731	PF3D7_0718800	NA	Sig	NA,Sig
PF3D7_0720400	AIF	apoptosis-inducing factor, putative	Rieske [2Fe-2S] domain;Pyridine nucleotide-disulphide oxidoreductase	26.1201	47.9047	55.7717	114.96	69.795	111.69	38.065	60.5429	59.6591	46.9922	49.2205	63.8103	54.8808	48.0882	43.6827	48.0201	42.4453	49.5533	50.042	71.9774	84.6109	63.9101	59.593	91.9948	46.7883	28.9553	35.4557	45.1461	39.8945	49.1458	127.561	115.899	98.55	70.9458	79.4527	102.646	PF3D7_0720400	NA	Sig	NA,Sig
PF3D7_0800900	N/A	Plasmodium exported protein (hyp7), unknown function, pseudogene	N/A	0	1.01806	1.57144	0	0.642682	0	0	0	0	0.670964	0	0	0.722891	2.95489	1.47348	1.51231	0.601312	1.14054	0	0	0	0.601049	0.642682	0	5.12041	10.3361	8.24652	2.01289	4.31411	6.57117	0	0	0.491159	0	0	0.570272	PF3D7_0800900	NA	Sig	NA,Sig
PF3D7_0801300	WARP	von Willebrand factor A domain-related protein	von Willebrand factor type A domain	2.50474	2.20351	1.75228	0.830912	2.34562	1.11252	0.38161	0	0	0	0	0	5.67401	11.2427	4.00009	3.72341	4.21314	2.1527	1.7891	0	1.31421	1.66182	2.81475	1.48336	12.5931	24.0833	16.8555	5.38629	7.46067	3.76506	1.33506	0.977625	0.28572	2.65958	2.10657	1.72216	PF3D7_0801300	NA	Sig	NA,Sig
PF3D7_0805300	N/A	conserved Plasmodium protein, unknown function	N/A	0.597208	1.72947	1.3454	0.299969	0.332405	0.127937	0.813907	0.57892	0.871605	23.3398	27.5627	23.1862	0.326213	1.36465	1.62439	0.238475	0.232543	0.794661	0.729921	1.60594	0.856162	1.89981	7.56221	2.94255	0.915646	3.28054	3.26852	0.775123	1.6839	0.915245	0.761165	2.27441	1.29951	2.7822	2.48046	2.83808	PF3D7_0805300	NA	Sig	NA,Sig
PF3D7_0809300	N/A	unspecified product	N/A	5.12289	2.60337	3.38482	14.4585	6.51957	12.1373	28.9296	44.0264	36.2878	94.0416	87.7416	77.9457	9.11863	9.71542	8.38507	4.44067	3.95688	2.89673	32.7077	21.1162	13.8214	56.1817	64.2298	91.2542	24.4789	28.3807	16.6319	11.1733	10.3661	12.6398	52.333	35.4143	30.9603	93.6241	98.1306	98.0751	PF3D7_0809300	NA	Sig	NA,Sig
PF3D7_0812800	N/A	conserved protein, unknown function	4F5 protein family;Zinc-binding	22.3053	21.8308	21.2878	25.3312	11.3897	14.8426	96.5703	77.2319	82.7301	90.0345	66.3585	97.7118	39.2715	32.5221	41.0727	27.9282	24.2634	25.3752	35.3168	27.2885	25.2793	111.068	20.5014	110.26	88.1729	109.841	59.908	37.3314	43.6569	33.1227	56.1021	32.5221	51.7212	71.5661	76.5231	87.8374	PF3D7_0812800	NA	Sig	NA,Sig
PF3D7_0814600	N/A	conserved protein, unknown function	N/A	1.2206	3.23549	0.920541	1.38594	0	0	1.94044	3.11228	3.25489	13.0869	9.35357	12.0791	3.24924	1.05514	2.75003	1.1669	1.90793	0.264279	0.406866	0.323549	0.306847	2.07891	1.36947	2.25479	3.23407	4.84132	7.23308	1.72197	3.03359	1.47907	1.08308	1.05514	0.392862	6.61244	8.26769	4.49274	PF3D7_0814600	NA	Sig	NA,Sig
PF3D7_0818300	N/A	dynactin subunit 6, putative	N/A	2.57174	3.18128	0.862016	0.97337	0.577082	0.395895	0.454269	0	0.507992	1.69311	1.77545	2.9432	4.81755	3.26057	8.00149	1.09271	1.11664	0.74243	0.285749	0.681702	0	0.97337	1.92361	1.18768	7.94971	14.8149	13.4618	3.14435	2.13054	4.50137	0.253555	0.296416	1.10365	1.91225	1.78663	1.67047	PF3D7_0818300	NA	Sig	NA,Sig
PF3D7_0821300	DHX36	ATP-dependent RNA helicase DHX36, putative	DEAD/DEAH box helicase;Helicase conserved C-terminal domain;Helicase associated domain (HA2);Oligonucleotide/oligosaccharide-binding (OB)-fold	97.8135	70.5823	60.82	126.878	54.7804	73.82	12.7393	16.2866	13.945	17.616	25.4289	20.8484	75.6617	55.0799	43.5275	73.9081	42.626	72.7573	29.6619	17.0321	18.7139	23.0854	22.9108	18.5246	69.044	43.0165	40.9395	55.3436	42.8523	49.0841	31.7342	23.0647	20.3651	37.3637	15.0388	34.2387	PF3D7_0821300	NA	Sig	NA,Sig
PF3D7_0822400	N/A	conserved Plasmodium protein, unknown function	N/A	22.5634	39.8903	26.3787	11.0662	9.01717	8.804	6.57313	6.16891	9.77908	7.09234	6.90828	10.6975	34.7553	51.8236	36.1798	10.8119	17.9549	14.3378	7.22907	8.14088	7.07058	9.91348	13.8263	16.5722	55.5728	63.2313	75.4387	20.2638	29.4931	41.007	7.64124	11.0837	9.21778	11.4739	16.7579	14.9113	PF3D7_0822400	NA	Sig	NA,Sig
PF3D7_0825100	N/A	ankyrin-repeat protein, putative	Ankyrin repeats (3 copies)	8.65623	7.71995	11.5839	3.64301	3.04795	5.07934	1.06527	0.519388	0.760665	0.889248	0.827741	0	20.7695	16.1478	24.8602	3.40851	12.2837	4.38017	1.15416	4.75074	1.36281	5.82881	5.33392	4.35372	50.6004	69.5981	98.8865	19.1188	42.2148	53.2697	3.34993	6.12505	6.85798	4.09021	4.52558	5.11019	PF3D7_0825100	NA	Sig	NA,Sig
PF3D7_0827400	N/A	conserved Plasmodium protein, unknown function	N/A	31.3086	13.3237	15.7015	17.3018	8.28974	8.76851	5.43097	7.86158	7.69013	10.6943	12.668	13.9525	41.1542	29.8233	23.6573	16.544	29.3391	13.1552	5.99527	4.0996	7.36009	9.31635	9.56509	7.30709	34.3961	45.96	41.5267	19.3835	19.002	29.8983	12.0033	7.45583	10.1389	15.3623	7.92948	10.4146	PF3D7_0827400	NA	Sig	NA,Sig
PF3D7_0828800	GAMA	GPI-anchored micronemal antigen	N/A	5.7079	2.83769	4.72765	6.57965	1.94925	1.18445	3.18911	2.61736	2.76087	106.391	74.7795	102.468	9.85664	6.22911	9.30961	3.07155	4.72547	3.55714	6.07615	1.83615	3.15176	12.4543	11.858	14.016	5.31519	6.10718	8.4798	5.48019	3.60905	4.82834	4.30108	2.12701	1.98077	11.2624	8.66336	9.14693	PF3D7_0828800	NA	Sig	NA,Sig
PF3D7_0828900	N/A	conserved protein, unknown function	N/A	8.35489	28.2959	7.15223	8.32191	8.23941	9.43022	126.518	255.971	204.239	359.443	386.793	316.201	23.8814	26.7176	28.5682	13.0234	17.5085	8.56799	40.7301	59.6509	36.2082	242.168	146.661	222.284	35.8282	56.8825	36.3244	16.2497	24.2204	20.8866	90.7493	80.8379	101.088	327.118	331.202	217.413	PF3D7_0828900	NA	Sig	NA,Sig
PF3D7_0907600	N/A	translation initiation factor SUI1, putative	Translation initiation factor SUI1	31.3744	25.1403	32.5947	26.8432	19.1925	27.1667	10.6242	18.1215	13.1444	26.084	19.7309	27.807	54.7047	38.5481	53.6158	22.6097	22.961	29.1824	21.4847	17.1944	18.8791	15.0387	13.846	16.2643	47.5778	61.2934	49.6736	23.2597	18.2248	21.9612	47.7076	32.9784	29.5689	20.1432	20.2056	24.2001	PF3D7_0907600	NA	Sig	NA,Sig
PF3D7_0907800	N/A	ribosomal protein L35, apicoplast, putative	Ribosomal protein L35	133.38	84.7555	102.052	96.3719	60.6551	99.4902	202.57	268.216	216.854	244.018	340.806	312.758	96.6819	101.868	108.295	81.2831	75.4765	56.4842	195.523	124.525	154.495	353.364	398.976	534.534	111.914	94.9772	74.2331	67.1608	64.5178	71.2798	171.694	199.607	169.685	363.727	515.375	407.869	PF3D7_0907800	NA	Sig	NA,Sig
PF3D7_0913700	N/A	conserved Plasmodium protein, unknown function	N/A	73.409	38.5588	53.0491	86.0403	54.8683	85.8949	86.964	101.834	113.332	99.93	91.1817	115.772	56.3648	55.9974	50.8296	63.705	48.9686	56.0722	152.08	76.5719	92.8359	109.336	136.764	172.231	66.2281	32.49	42.8498	53.7776	38.9563	55.89	166.228	142.419	117.022	193.589	172.698	169.589	PF3D7_0913700	NA	Sig	NA,Sig
PF3D7_0913800	N/A	conserved Plasmodium protein, unknown function	N/A	32.025	10.5692	15.8409	8.37794	12.8981	2.93053	33.3511	36.0902	35.9714	575.665	727.919	877.002	50.7729	34.3126	20.6075	8.93109	6.53997	3.82274	21.35	14.0922	5.76033	65.8266	64.4906	84.9855	16.6755	17.2605	9.92316	5.10568	4.39388	9.39645	29.481	12.4773	14.8832	50.2374	53.9548	46.8286	PF3D7_0913800	NA	Sig	NA,Sig
PF3D7_0914900	N/A	BSD-domain protein, putative	BSD domain	23.6029	16.6787	18.9854	30.9642	18.9762	29.2757	25.7537	53.8984	45.6633	81.833	77.3147	79.8255	35.9541	23.8392	30.4098	17.7033	16.497	26.6837	42.4852	22.8393	25.6862	33.3891	52.9753	52.7788	24.3328	25.2072	25.0355	22.6143	18.764	19.8652	73.8648	46.1568	46.6421	44.4164	53.7286	66.0936	PF3D7_0914900	NA	Sig	NA,Sig
PF3D7_0916100	TRX3	thioredoxin 3	Thioredoxin	40.4091	53.0571	45.6448	19.5458	17.0381	22.162	41.2552	59.0259	70.9275	60.7635	52.8381	91.7884	60.1808	65.4247	72.2829	29.9996	31.6358	29.9227	26.4749	30.548	34.5794	57.8857	42.2546	78.6393	99.7801	101.471	115.257	29.1417	36.2149	60.3871	62.4954	48.9212	57.6803	109.023	87.4636	121.308	PF3D7_0916100	NA	Sig	NA,Sig
PF3D7_0916300	N/A	conserved Plasmodium protein, unknown function	N/A	7.78426	15.9328	12.2568	2.93399	4.47648	8.10258	38.2313	44.2015	60.1166	54.7968	57.4524	65.4193	25.8234	29.0514	34.3655	7.9992	13.6905	13.039	15.5685	10.9538	14.1719	41.0758	58.1942	67.6803	67.724	120.427	114.809	29.8892	40.4665	50.3557	18.871	20.0796	19.5048	76.6239	63.153	94.2364	PF3D7_0916300	NA	Sig	NA,Sig
PF3D7_0924300	TPK	thiamine pyrophosphokinase	Thiamin pyrophosphokinase, catalytic domain;Thiamin pyrophosphokinase, vitamin B1 binding domain	3.65034	3.7737	3.2657	10.6135	5.08986	4.92194	22.5881	54.1321	41.9097	41.4735	36.1028	38.3202	11.2662	6.9651	7.71526	4.28428	4.95402	1.39995	44.1691	25.158	34.8341	45.2636	61.4177	54.4489	18.0705	33.7784	16.7639	15.2797	8.11612	7.77123	81.4077	57.4621	39.6405	83.7083	87.5209	72.2374	PF3D7_0924300	NA	Sig	NA,Sig
PF3D7_0926600	N/A	conserved Plasmodium membrane protein, unknown function	N/A	0.618902	0.602934	0.89797	0	0.181707	0.226525	2.90619	2.58839	1.75341	2.67289	2.73894	2.81849	1.47843	2.66766	2.47991	0.787184	0.722284	0.563456	1.13465	1.14558	1.01022	2.55607	1.72622	1.58567	3.13868	5.17678	4.4712	1.38594	1.64337	1.53004	1.57084	2.27245	2.27325	3.83752	2.38354	2.88771	PF3D7_0926600	NA	Sig	NA,Sig
PF3D7_0927000	P23	HSP90 co-chaperone p23	CS domain	31.7657	26.7925	17.1292	35.8808	31.7105	20.6538	159.717	205.964	193.916	208.252	349.2	289.871	37.7324	50.4324	50.1767	21.9268	42.2036	43.3912	61.7162	62.2277	57.0972	173.218	329.79	158.346	37.4645	31.2363	31.1223	22.5495	33.6947	34.1025	111.657	88.6914	69.4226	236.243	261.338	294.193	PF3D7_0927000	NA	Sig	NA,Sig
PF3D7_0929600	N/A	G2 protein, putative	N/A	22.8637	12.7696	9.60583	3.12625	2.74103	5.10289	18.5251	21.5696	21.3591	119.789	84.9855	100.084	31.0035	22.5316	25.2198	8.86823	15.9705	3.65363	25.3488	11.3102	12.0962	43.2465	25.583	73.1414	21.3319	13.7678	16.4008	6.45919	6.53735	6.19988	18.002	8.69639	9.7625	58.3436	57.8931	58.9801	PF3D7_0929600	NA	Sig	NA,Sig
PF3D7_0934600	N/A	conserved Plasmodium protein, unknown function	N/A	5.70975	13.5138	8.76451	0.720891	7.53924	5.02559	1.581	3.08335	2.25785	22.4359	33.5782	51.0843	8.61764	26.9956	32.2307	4.04693	17.2711	10.1122	1.14195	1.76267	2.69677	5.04624	6.78532	5.02559	51.6459	61.1532	109.882	15.3972	40.1301	46.2191	3.97737	3.30558	8.48176	12.1408	4.47769	7.94533	PF3D7_0934600	NA	Sig	NA,Sig
PF3D7_1006300	N/A	conserved Plasmodium protein, unknown function	N/A	26.3403	15.587	21.6407	14.1686	6.78856	8.89029	5.5064	3.67882	3.89847	2.03304	5.25435	4.04181	40.8565	49.136	52.255	15.2761	28.9426	12.5043	7.09163	7.7935	4.47739	9.10839	9.69794	6.66772	80.7605	109.445	91.2242	38.6277	37.6562	56.5853	6.08501	13.2289	12.8496	10.7831	9.64754	13.3379	PF3D7_1006300	NA	Sig	NA,Sig
PF3D7_1007100	N/A	roadblock/LC7 domain-containing protein, putative	Roadblock/LC7 domain	5.38907	13.68	13.9086	2.32597	3.16298	1.10596	11.8739	17.4419	16.2094	20.1432	20.2056	32.3854	15.5167	20.972	20.3313	5.65972	11.5155	13.7621	14.0116	28.6036	21.3978	55.8232	60.0965	81.8411	86.0857	95.4176	103.491	21.1024	35.8191	46.0869	20.2911	15.501	14.6837	28.2986	29.7483	35.0308	PF3D7_1007100	NA	Sig	NA,Sig
PF3D7_1007300	N/A	RING zinc finger protein, putative	Ring finger domain	1.66982	2.25479	1.38765	0.332171	0	0.647528	4.28713	9.60003	9.00656	77.3958	97.9629	88.8773	4.27295	6.19115	7.36076	1.33461	0.599988	2.41561	1.48428	2.48027	0.693826	5.97908	11.0371	10.5763	2.96801	6.33193	4.70797	0.867666	2.94115	1.16944	2.6987	1.16084	0.84123	10.1049	11.1998	13.6885	PF3D7_1007300	NA	Sig	NA,Sig
PF3D7_1007400	N/A	conserved protein, unknown function	N/A	45.9759	23.349	17.5121	56.8355	28.3929	23.0805	52.124	50.5235	40.3813	155.803	170.311	194.955	40.7073	31.2391	32.2281	32.3283	20.7862	35.179	28.5608	23.349	23.665	65.5794	58.5241	55.503	31.6467	20.6018	21.2002	27.8013	31.5849	31.0891	45.6415	27.1644	30.4621	99.5711	61.9806	97.094	PF3D7_1007400	NA	Sig	NA,Sig
PF3D7_1008600	N/A	zinc finger (CCCH type) protein, putative	Zinc finger C-x8-C-x5-C-x3-H type (and similar)	2.19596	1.44657	3.87032	1.36646	0.365277	0.382015	14.1875	9.07908	7.81171	14.11	10.0309	14.9393	6.98472	6.38192	3.62905	2.14886	2.73412	1.29649	4.02592	2.31452	3.87032	10.2485	16.4375	13.7526	1.45513	1.06813	1.30195	2.28811	0.891632	1.24494	2.87606	2.35123	1.39579	9.02523	10.9365	8.75131	PF3D7_1008600	NA	Sig	NA,Sig
PF3D7_1011500	N/A	conserved protein, unknown function	N/A	71.4347	72.8671	60.3035	54.5541	41.298	30.0994	26.1552	40.7532	35.1086	32.2426	26.3157	34.7904	55.37	59.5522	62.1608	27.2821	35.6423	21.6801	48.2337	39.7457	57.9231	34.5509	25.5297	55.6839	36.3621	34.9313	25.7941	32.2426	16.3584	26.2861	57.4727	34.555	51.3074	48.4258	53.0491	39.5343	PF3D7_1011500	NA	Sig	NA,Sig
PF3D7_1017500	ELC	myosin essential light chain ELC	N/A	70.3586	74.763	93.9027	29.3435	18.3707	19.9514	11.1437	32.3854	26.8956	694.628	798.795	981.017	29.1086	54.2143	54.1782	38.8014	33.3806	27.2138	20.1025	17.253	19.2951	84.4736	95.0954	88.1185	31.8392	42.101	27.9301	20.5464	22.5151	17.6583	34.0986	24.9386	25.2209	82.9918	84.3788	94.7443	PF3D7_1017500	NA	Sig	NA,Sig
PF3D7_1018100	N/A	conserved Plasmodium protein, unknown function	N/A	5.0901	9.2789	6.34496	5.31591	4.63466	4.93464	2.26184	2.80184	6.08369	0.396735	1.03448	0.891197	13.368	13.2697	10.097	1.74355	9.60193	7.36349	1.27252	3.09297	3.56904	2.65795	5.14962	4.44118	33.5506	49.4992	60.369	9.91837	13.9655	15.5959	8.74059	5.30788	4.32728	4.35887	3.20064	7.97712	PF3D7_1018100	NA	Sig	NA,Sig
PF3D7_1018400	N/A	conserved Plasmodium protein, unknown function	N/A	10.2519	7.21815	9.55669	2.72497	4.27475	2.03536	0.996029	0	2.84489	2.07862	1.54788	1.53253	10.6494	14.5776	19.2366	3.82435	3.62693	3.41288	1.61871	6.10767	1.91134	6.13118	24.2236	10.8553	22.4107	33.5083	44.807	6.65157	16.2527	20.6891	6.26436	3.6444	8.01526	2.54956	8.46284	2.7303	PF3D7_1018400	NA	Sig	NA,Sig
PF3D7_1020000	RBM34	RNA-binding protein 34, putative	RNA recognition motif. (a.k.a. RRM, RBD, or RNP domain)	232.359	233.689	210.429	499.494	229.426	252.286	168.227	89.8374	144.245	119.091	91.5411	93.1652	408.456	297.975	263.505	299.657	252.246	202.156	175.946	155.652	194.989	136.951	78.0171	114.265	264.671	107.342	237.692	298.44	190.064	184.719	250.136	157.868	185.277	212.169	133.306	147.148	PF3D7_1020000	NA	Sig	NA,Sig
PF3D7_1020200	N/A	conserved Plasmodium protein, unknown function	N/A	12.1084	18.9727	15.4369	5.01757	1.89549	4.47454	10.52	8.80323	12.4255	18.073	16.9807	23.3505	26.1253	22.4805	25.3597	4.47246	6.01142	7.25032	5.24699	6.76256	5.95157	12.4679	11.6257	15.9527	22.7419	19.6605	25.1824	7.85784	7.81652	9.1237	8.92891	8.12756	7.73965	10.3954	8.25096	15.8817	PF3D7_1020200	NA	Sig	NA,Sig
PF3D7_1024000	N/A	conserved Plasmodium protein, unknown function	N/A	13.2199	15.6499	11.2292	48.5715	39.7774	43.9744	28.3978	37.3329	33.728	28.0928	38.3834	30.2078	23.2045	26.2179	18.1191	15.6097	29.9689	26.0802	43.4976	43.5789	36.1618	44.4586	63.8236	75.213	19.0994	21.5382	15.4587	18.6714	24.8363	15.5438	76.4383	70.2747	50.601	51.0529	96.6921	60.0294	PF3D7_1024000	NA	Sig	NA,Sig
PF3D7_1024100	N/A	conserved Plasmodium protein, unknown function	N/A	1.05343	1.58596	2.21651	10.0471	8.78263	9.74358	10.6462	15.5787	10.664	7.29348	10.6828	9.22577	1.64128	3.46828	3.95514	2.33697	3.57667	2.96716	15.0114	8.60949	11.8214	8.81912	9.01684	10.3722	4.88857	4.75281	4.77343	2.62565	4.22036	4.17055	21.1436	20.4509	22.4125	13.8186	18.8107	14.4934	PF3D7_1024100	NA	Sig	NA,Sig
PF3D7_1024600	N/A	RAP protein, putative	RAP domain	3.58221	7.34	5.33692	11.4913	5.94038	5.96699	8.50409	22.6149	12.4525	20.6859	16.5965	10.1038	8.15732	16.2521	13.5115	5.57132	9.12198	6.46491	18.9345	20.552	16.3247	32.1756	24.0742	33.7365	14.5465	32.7752	17.6251	11.7696	12.006	12.4133	29.5103	42.1078	24.6732	27.8566	34.9152	24.6164	PF3D7_1024600	NA	Sig	NA,Sig
PF3D7_1029700	N/A	conserved Plasmodium protein, unknown function	N/A	3.30101	3.60942	3.26751	0.175695	0.416658	1.14336	1.63993	1.92887	1.4671	1.39707	1.79465	1.37501	4.39365	4.60131	9.16374	1.38066	2.74116	1.87614	1.6505	2.7891	0.777977	2.28404	3.19438	2.71547	11.6435	25.7767	24.9406	4.88976	5.38394	6.75004	2.01376	1.81912	2.58975	3.7475	2.74116	2.54619	PF3D7_1029700	NA	Sig	NA,Sig
PF3D7_1031100	N/A	conserved Plasmodium protein, unknown function	N/A	6.74146	20.9172	19.0531	0.677228	9.56832	13.8642	1.37814	3.26751	5.16544	9.91645	7.20314	7.57647	12.5201	27.7281	22.0039	8.6143	12.6001	11.5333	0.898861	8.36689	7.45555	2.03168	15.1967	12.1312	36.5208	48.3591	61.9853	12.8331	22.81	23.4182	4.41887	10.7832	11.002	11.3063	9.97507	8.45777	PF3D7_1031100	NA	Sig	NA,Sig
PF3D7_1034300	TLAP2	thioredoxin-like associated protein 2, putative	N/A	1.56875	2.71704	2.16065	0.683038	1.28545	0.812914	0.627392	1.4398	0.513177	1.07338	0.511077	0.187576	4.38986	4.28608	3.13163	1.45751	1.73167	1.65162	0.784375	0.603786	0	0.455359	1.79964	1.4226	11.7113	24.4766	18.9875	4.29354	5.87738	3.75152	2.01202	1.3394	0.156581	2.33202	2.59751	1.88757	PF3D7_1034300	NA	Sig	NA,Sig
PF3D7_1107400	RAD51	DNA repair protein RAD51	Rad51	30.3942	38.0271	32.0717	46.7017	31.2775	32.6937	213.076	166.903	161.267	95.9436	93.638	160.298	47.1958	46.1346	33.572	14.0827	17.0231	15.9146	161.089	160.392	185.261	153.54	135.119	172.81	62.5962	38.8728	47.2946	28.4668	24.3311	39.0849	263.681	219.867	201.432	248.591	258.253	293.226	PF3D7_1107400	NA	Sig	NA,Sig
PF3D7_1107900	MSCS	mechanosensitive ion channel protein, putative	Mechanosensitive ion channel	10.3953	14.5893	13.5705	4.5345	3.08722	2.97613	5.45136	7.80138	8.8678	11.0032	10.8523	8.57035	13.5537	15.1424	10.5479	4.26882	5.40992	4.28451	4.47976	3.62522	3.93755	7.06848	17.0173	9.04742	9.43269	8.64477	10.0702	3.06518	2.32014	2.08765	3.58931	4.47211	3.25608	15.0263	13.3557	10.5731	PF3D7_1107900	NA	Sig	NA,Sig
PF3D7_1108200	DTD	D-tyrosyl-tRNA(Tyr) deacylase	D-Tyr-tRNA(Tyr) deacylase	35.2902	48.4131	38.5588	82.2261	42.8501	48.8442	13.2486	38.0864	22.6298	51.2596	66.62	45.5908	38.1472	38.9777	50.2654	44.0017	46.181	45.6044	54.8959	53.6754	30.556	45.9759	71.4168	39.0754	38.8625	28.7764	29.0955	46.454	32.106	34.7035	70.9715	57.3202	54.6747	40.9671	61.0249	42.6139	PF3D7_1108200	NA	Sig	NA,Sig
PF3D7_1108300	PCD	pterin-4a-carbinolamine dehydratase	Pterin 4 alpha carbinolamine dehydratase	15.3972	28.6644	31.2182	16.2409	14.4619	20.7803	16.525	17.9108	34.1288	19.9841	27.7621	40.1145	25.2312	46.1779	36.4355	6.45574	23.3821	22.3903	4.61915	22.9315	15.6091	24.3614	94.4845	40.0763	61.3784	96.2704	98.5943	22.9818	33.9315	51.9129	25.2312	44.8585	32.6663	35.0455	37.7711	50.049	PF3D7_1108300	NA	Sig	NA,Sig
PF3D7_1112200	COQ4	ubiquinone biosynthesis protein COQ4, putative	Coenzyme Q (ubiquinone) biosynthesis protein Coq4	7.357	8.43893	11.0843	9.70216	8.72342	10.2437	5.39512	12.7035	8.51155	12.6775	15.1465	12.1606	7.49182	13.7351	15.9966	4.41535	9.86823	6.02184	20.0274	9.49379	10.3198	21.1369	30.1685	31.7068	26.9756	45.0768	44.4492	5.13139	15.5559	21.1829	10.4885	14.8487	14.8806	19.5537	20.5588	14.5233	PF3D7_1112200	NA	Sig	NA,Sig
PF3D7_1115100	N/A	conserved protein, unknown function	N/A	46.6538	55.6905	48.8391	12.5608	3.98908	7.00742	21.2723	24.8226	19.0217	21.2812	18.0627	17.1395	67.4834	85.439	44.2718	18.5946	16.9175	12.2033	13.8609	26.0236	16.5556	32.187	29.2533	35.7379	57.6875	51.7137	78.2986	15.267	15.86	10.6717	33.4264	31.4046	26.995	68.8503	67.1726	46.7793	PF3D7_1115100	NA	Sig	NA,Sig
PF3D7_1119100	N/A	tRNA m(1)G methyltransferase, putative	tRNA (Guanine-1)-methyltransferase	49.8868	78.1082	87.7078	114.108	59.9124	109.008	36.8706	35.3393	36.5441	24.9033	26.6516	30.1893	53.6609	51.7355	57.6164	39.8412	44.2295	57.7731	27.3738	52.3896	44.797	40.4774	38.4464	56.2302	54.5215	56.9149	60.9068	50.8027	47.8363	52.5373	65.8185	61.3811	47.1787	43.5188	43.9307	55.5847	PF3D7_1119100	NA	Sig	NA,Sig
PF3D7_1119400	N/A	ubiquitin-protein ligase, putative	HECT-domain (ubiquitin-transferase)	35.8344	23.8933	29.5196	31.7579	24.4578	36.1378	23.7512	48.2887	40.9616	37.47	57.0589	45.965	19.5686	23.01	23.0594	21.692	27.463	25.714	38.1375	22.9026	26.2256	29.9202	56.6264	53.277	30.2898	28.0496	20.7943	19.7605	26.3923	28.3461	42.4151	45.7123	41.3713	45.7885	66.7836	47.4946	PF3D7_1119400	NA	Sig	NA,Sig
PF3D7_1121000	DHHC3	palmitoyltransferase DHHC3	DHHC palmitoyltransferase	18.9756	19.3006	18.0452	28.3519	13.474	17.3673	78.2531	77.4862	100.13	122.55	77.654	133.502	34.2355	38.9529	48.7929	16.2992	29.6949	17.4567	53.2243	44.0557	58.5369	115.77	81.6608	130.999	53.4412	71.2727	99.139	35.1501	23.2236	48.0967	69.8224	42.7718	66.7168	117.526	130.658	118.791	PF3D7_1121000	NA	Sig	NA,Sig
PF3D7_1122800	CDPK6	calcium-dependent protein kinase 6	Protein kinase domain;EF hand	17.1758	11.0771	15.0286	30.8584	16.1683	21.2602	14.1848	20.5937	18.6451	29.1817	27.1414	29.7502	42.9309	21.6638	30.0245	23.9296	22.6471	25.6701	18.1252	10.2859	14.8652	12.0323	12.4211	13.8417	31.5651	29.0471	26.3816	16.1466	12.2746	13.8355	30.803	17.7317	19.0246	19.0743	16.6698	21.6169	PF3D7_1122800	NA	Sig	NA,Sig
PF3D7_1124400	LSM1	U6 snRNA-associated Sm-like protein LSm1, putative	LSM domain	71.4344	74.2723	69.7931	79.1236	74.981	94.3817	16.9159	23.904	28.3386	37.5952	56.3208	29.1993	62.0997	59.9046	65.3457	63.0202	87.7532	54.7834	26.7879	32.2145	28.069	31.6494	85.2056	61.938	104.033	100.213	81.6817	52.4584	86.8278	82.7313	75.8996	57.6298	44.2898	91.5763	96.2455	57.6667	PF3D7_1124400	NA	Sig	NA,Sig
PF3D7_1126300	N/A	DnaJ protein, putative	N/A	35.9217	61.364	57.7798	47.6416	26.2842	45.3939	69.7211	76.2947	73.7801	56.5764	59.4774	72.9896	53.5734	60.1785	51.1585	22.7249	23.8885	34.065	21.9297	37.5698	37.4453	48.858	35.7195	59.4011	62.5015	64.1658	81.7324	30.7329	38.6334	41.2371	66.581	60.4091	62.1368	62.695	54.8493	81.71	PF3D7_1126300	NA	Sig	NA,Sig
PF3D7_1126400	MED21	mediator of RNA polymerase II transcription subunit 21, putative	N/A	142.72	103.166	120.536	131.71	69.0929	95.7091	28.4081	66.3567	39.2039	59.8105	51.5113	49.0573	141.215	89.7013	135.465	65.9793	50.7765	66.4612	72.8944	44.5491	60.2678	61.1249	40.7154	84.4492	126.104	120.721	107.983	64.2963	47.4446	49.0573	121.177	63.3186	95.3863	105.444	108.048	131.321	PF3D7_1126400	NA	Sig	NA,Sig
PF3D7_1128300	PFK11	ATP-dependent 6-phosphofructokinase	Phosphofructokinase	11.0665	14.487	7.3036	24.9276	11.1208	13.398	4.90472	8.57138	6.32928	3.69388	3.12829	1.71729	13.2184	16.4652	12.2285	7.3468	9.41458	4.62827	4.76045	5.07046	2.85793	4.72935	4.29225	4.38625	15.6421	28.0611	25.3171	11.4664	13.3821	12.5019	12.8649	10.382	14.31	11.247	8.63723	7.41791	PF3D7_1128300	NA	Sig	NA,Sig
PF3D7_1129500	N/A	A/G-specific adenine glycosylase, putative	HhH-GPD superfamily base excision DNA repair protein	16.5039	17.9095	16.9071	56.8185	30.5059	39.7325	43.9294	51.0012	73.9069	44.5074	43.5089	49.0892	30.6822	32.2499	30.235	27.5239	25.8913	29.32	64.1818	52.6751	82.8685	80.3217	67.113	82.488	42.631	46.9651	61.9478	27.8171	33.5232	33.5443	92.269	70.7483	78.8648	109.812	87.285	104.408	PF3D7_1129500	NA	Sig	NA,Sig
PF3D7_1132300	N/A	nucleic acid binding protein, putative	OB-fold nucleic acid binding domain	30.4214	22.7816	28.7511	68.4008	52.1599	71.2715	102.444	102.401	108.52	128.087	108.998	145.844	44.6428	40.8901	37.005	33.2723	33.7653	30.6965	136.263	77.9831	109.148	115.913	174.912	177.647	39.2448	27.2549	27.4918	28.0342	34.4204	38.9987	147.735	155.064	111.472	238.369	226.453	223.376	PF3D7_1132300	NA	Sig	NA,Sig
PF3D7_1133000	N/A	conserved Plasmodium protein, unknown function	N/A	10.4126	32.0611	4.24927	8.05985	9.10101	10.7914	88.8388	93.4432	59.041	356.229	244.244	351.93	16.1876	33.1904	22.1719	10.3192	20.4337	0	27.7669	21.374	38.2435	84.6284	131.965	107.914	7.40323	29.7319	27.2497	9.49945	4.52303	6.64019	22.6627	42.6733	38.8008	134.149	153.253	79.3486	PF3D7_1133000	NA	Sig	NA,Sig
PF3D7_1137800	SPELD	sporozoite surface protein essential for liver stage development, putative	N/A	1.46116	3.35322	1.79274	0	0.892703	1.31056	5.11188	6.55073	3.82903	29.5318	32.2638	36.2674	3.42519	2.10928	5.03204	0.79538	0.898126	0.709963	3.65291	2.51492	0.896372	14.0617	5.35622	11.1398	3.83391	1.87164	1.09401	3.05502	1.00824	0.824258	1.37008	3.16392	0.838673	11.9307	16.1663	9.22951	PF3D7_1137800	NA	Sig	NA,Sig
PF3D7_1140000	CA	carbonic anhydrase	Eukaryotic-type carbonic anhydrase	0.994372	0.96964	1.65676	0.415032	0.5151	0.509993	1.25079	1.21278	1.60039	8.48441	8.64992	11.1302	1.25691	1.84773	1.06009	0.680109	0.948364	1.58043	1.1601	0.646427	1.89344	1.93681	4.6359	3.31496	1.66772	1.38603	2.13385	0.42422	0.402322	1.36288	2.1547	1.10864	1.06009	6.57439	7.34982	6.77325	PF3D7_1140000	NA	Sig	NA,Sig
PF3D7_1140100	N/A	V-type proton ATPase subunit F, putative	ATP synthase (F/14-kDa) subunit	75.6876	112.455	135.567	228.42	176.152	186.449	105.745	217.589	279.141	351.919	369.967	368.74	136.069	145.35	155.478	189.81	174.014	210.346	130.496	133.28	170.588	369.153	207.578	399.534	251.528	225.422	308.643	204.309	265.067	230.947	271.083	263.925	228.702	473.851	422.471	419.561	PF3D7_1140100	NA	Sig	NA,Sig
PF3D7_1142000	N/A	heptatricopeptide repeat-containing protein, putative	N/A	0	0	0	0.700762	1.84733	0.959823	1.56351	1.32687	1.08474	2.40406	3.23849	0.919756	0.523367	0.787967	1.24576	0.160243	0.367742	1.37625	1.85054	2.54543	1.72473	1.54168	7.38932	1.31976	1.34015	1.10572	2.35027	0	1.38792	1.10371	2.09347	3.54585	1.40148	2.88438	4.04516	2.9491	PF3D7_1142000	NA	Sig	NA,Sig
PF3D7_1142800	N/A	ATP synthase-associated protein, putative	N/A	19.3657	24.8112	12.9823	22.9052	21.0035	18.6323	51.3111	77.2684	80.8091	66.4794	43.7852	55.4072	33.4131	18.1356	38.4372	17.4852	21.4418	13.9766	41.4212	45.3446	40.9754	65.0509	71.3393	81.6094	44.4696	69.9531	74.1148	23.6776	21.3912	23.7925	74.4635	39.8983	82.0686	122.911	103.425	92.2457	PF3D7_1142800	NA	Sig	NA,Sig
PF3D7_1145000	N/A	conserved Plasmodium protein, unknown function	N/A	2.88188	3.52727	3.77158	0.986102	1.64331	0.51697	1.51234	4.42976	1.43849	29.7256	26.5143	26.8782	3.60297	4.16017	6.61652	1.25499	2.12567	1.49362	4.22676	3.30681	4.71448	7.64229	15.9636	9.30546	1.84841	7.38293	3.88392	2.94578	3.71201	3.2514	4.32356	4.71486	4.63156	11.2949	10.156	4.66757	PF3D7_1145000	NA	Sig	NA,Sig
PF3D7_1146100	N/A	conserved protein, unknown function	N/A	54.8915	51.1647	45.5832	32.5604	13.6411	19.0645	8.28945	3.05276	5.79625	20.6302	9.09234	15.7683	72.991	59.9656	73.1893	24.3611	31.4159	15.6472	14.6893	8.41064	10.293	11.8402	6.13848	13.2623	68.2286	72.0452	96.8802	43.6407	27.8832	36.0419	28.5944	12.1207	24.9509	12.897	13.2277	14.9359	PF3D7_1146100	NA	Sig	NA,Sig
PF3D7_1147200	N/A	tubulin--tyrosine ligase, putative	N/A	3.54276	3.35729	3.44645	1.03293	1.19719	0.914684	0.582269	0.52937	0.584855	4.97062	4.96579	3.79353	6.61727	6.39121	4.39978	2.81497	1.14391	2.42861	0.27252	0.24686	0.626627	0.892072	1.63826	0.784015	4.55229	2.85045	2.14447	1.0047	1.52014	1.35483	0.431561	0.192217	0.407387	2.17762	2.1963	2.11183	PF3D7_1147200	NA	Sig	NA,Sig
PF3D7_1201700	N/A	conserved Plasmodium membrane protein, unknown function	N/A	5.0519	2.93903	9.04949	5.65428	3.89993	3.30279	9.13791	12.9855	11.8174	18.1298	16.6623	13.1314	5.22112	7.83271	13.192	1.34104	8.73801	3.70773	9.59862	11.7561	18.099	16.4488	31.1994	20.3672	15.2298	29.1054	31.8556	10.4384	16.0878	15.8671	13.2536	10.1825	16.6334	12.4046	21.845	22.8643	PF3D7_1201700	NA	Sig	NA,Sig
PF3D7_1204400	G37	sexual stage-specific protein G37, putative	N/A	15.0771	21.3295	22.3385	4.98875	6.43769	5.05399	1.05734	1.10912	1.98464	0.342976	2.9177	0.641294	28.2459	56.2118	47.8801	7.31544	25.298	14.7573	1.92473	2.92757	5.04417	4.57302	8.58359	3.88768	77.5381	93.9056	137.436	27.438	39.5973	33.3473	2.76319	7.07852	6.78301	5.48658	2.26549	4.9191	PF3D7_1204400	NA	Sig	NA,Sig
PF3D7_1205200	HADO	HAD domain ookinete protein, putative	N/A	0.400268	0.587628	1.14603	0.4196	0	0	5.42488	3.69579	1.84293	10.8762	10.5292	11.4122	1.6108	0.318331	0.655153	1.12763	1.20574	0.840659	0.800536	2.35051	1.14603	5.0352	8.82952	9.58861	4.97281	4.43495	1.22862	0	0.752084	2.13978	3.6243	1.27333	1.63788	7.14167	6.83252	6.30494	PF3D7_1205200	NA	Sig	NA,Sig
PF3D7_1207300	LIMP	LIMP protein, putative	N/A	39.4672	21.8257	25.1983	4.08096	3.90754	6.62428	1.26955	0	2.40279	0	2.04138	1.33072	47.0025	55.5565	33.0013	8.65893	13.457	15.2924	14.2082	6.54772	3.97868	5.1012	4.88442	15.8983	66.0165	58.191	73.2852	24.0795	28.5793	30.6065	2.29281	6.61387	5.68988	7.42194	3.36426	9.41072	PF3D7_1207300	NA	Sig	NA,Sig
PF3D7_1213400	N/A	kelch domain-containing protein, putative	N/A	10.1251	7.29015	5.35128	1.85162	0.739572	0.720491	2.1461	3.18724	3.90844	2.70691	6.66781	4.86052	8.59065	6.15147	6.73296	1.53967	2.65003	2.12519	5.67991	4.70332	2.58933	5.72317	6.90267	5.18753	8.85267	2.92163	4.55985	1.26322	2.2226	1.9884	4.81915	1.89276	1.87027	9.62292	7.06676	8.02851	PF3D7_1213400	NA	Sig	NA,Sig
PF3D7_1216600	CelTOS	cell traversal protein for ookinetes and sporozoites	N/A	4.66375	1.81737	4.22917	0	0.68463	0	0.875985	1.3932	0	8.95182	7.07635	8.49551	9.05187	8.1898	7.78643	2.22444	2.17711	2.65371	0.777292	0.454342	0	1.6749	4.10778	3.41396	25.4036	33.4369	23.1225	11.1898	10.6145	9.70915	0.696298	3.72264	2.33593	5.93184	5.44278	5.30741	PF3D7_1216600	NA	Sig	NA,Sig
PF3D7_1217400	N/A	conserved protein, unknown function	N/A	50.1076	46.3676	45.7529	19.1226	11.4993	14.7594	12.4649	14.7676	21.4614	59.7086	110.614	118.48	38.3921	25.453	45.9354	9.24404	10.3223	8.78168	6.56321	3.37691	5.51419	17.3697	18.1656	21.901	36.5793	25.9002	35.1036	7.97411	13.0347	13.0848	10.5505	7.18529	14.4368	22.3646	23.6139	28.4207	PF3D7_1217400	NA	Sig	NA,Sig
PF3D7_1219800	N/A	conserved Plasmodium protein, unknown function	N/A	6.9604	1.92826	2.96862	7.08212	0	0	0	0	2.35968	0	0	5.02559	14.756	7.19449	15.8049	0	14.3322	0	0	0	2.96862	2.36071	2.23885	5.05612	37.9699	49.3549	49.5532	22.7081	26.3874	10.0512	3.689	0	7.90247	3.07943	0	0	PF3D7_1219800	NA	Sig	NA,Sig
PF3D7_1220100	PRP17	pre-mRNA-processing factor 17, putative	WD domain, G-beta repeat	61.3791	45.5713	77.9908	70.7837	57.5055	49.3144	25.1717	52.502	49.6334	25.5075	34.1592	35.9442	43.3505	51.5518	43.1892	60.6467	49.5452	52.0975	47.23	37.6277	52.4614	37.4281	67.404	41.337	53.2947	44.9681	45.5725	36.3655	38.6426	48.9954	66.3861	72.1252	54.1902	70.9896	62.4876	65.9462	PF3D7_1220100	NA	Sig	NA,Sig
PF3D7_1223000	N/A	conserved Plasmodium protein, unknown function	N/A	1.03445	2.37074	0.978915	0	2.49502	1.08429	29.8914	70.058	42.653	165.299	137.062	212.787	12.8634	7.11357	10.8063	0	3.9799	1.07951	22.7578	12.644	16.6416	58.861	74.8506	94.3329	14.9457	14.0116	26.89	4.03167	5.48249	6.7095	37.3038	16.0055	28.0964	54.0349	59.6985	77.7249	PF3D7_1223000	NA	Sig	NA,Sig
PF3D7_1227700	N/A	conserved Plasmodium protein, unknown function	N/A	62.253	48.547	61.5379	68.2153	54.9488	69.9833	43.416	71.2459	71.7123	143.598	133.611	213.735	51.4808	83.0078	78.0161	53.0686	48.6909	75.3767	41.6121	25.9961	35.1898	50.183	61.5657	72.6242	84.8906	69.7693	65.2089	41.9313	35.9818	57.8559	28.1098	46.1155	47.8419	80.4954	73.1039	99.464	PF3D7_1227700	NA	Sig	NA,Sig
PF3D7_1230100	TLAP1	thioredoxin-like associated protein 1, putative	N/A	24.7058	34.4955	32.1101	10.2616	2.77669	11.603	5.82758	8.05985	4.42049	26.5161	34.0549	39.3189	39.1877	36.3693	43.6795	10.0551	10.1751	11.6505	3.00904	8.25533	6.42203	13.8413	9.52007	18.0153	42.2499	44.9049	49.1455	9.2498	15.2295	21.8439	8.56419	7.87097	6.71993	13.8495	8.88006	16.2565	PF3D7_1230100	NA	Sig	NA,Sig
PF3D7_1230300	SPM2	subpellicular microtubule protein 2, putative	N/A	5.60144	3.6896	1.24997	3.43007	2.95187	3.68239	7.15209	3.14342	5.76851	21.0001	34.6	17.6562	10.7574	15.3845	8.70722	3.21624	4.95151	2.46097	5.60144	5.27086	4.16658	9.00393	5.41177	4.20845	2.20064	5.23903	2.3074	2.25001	1.09841	1.28409	4.78108	5.32539	2.90241	8.44263	14.8545	7.8751	PF3D7_1230300	NA	Sig	NA,Sig
PF3D7_1231200	N/A	conserved Plasmodium protein, unknown function	N/A	0	1.81836	0.833465	0.34415	0.689778	0.292385	1.90597	2.29878	5.68379	60.6328	58.8215	48.186	3.03275	6.3312	2.50086	0	2.04579	0.83951	3.03613	2.90938	2.22257	10.6686	17.9342	11.6954	3.43075	2.29878	3.41028	0.325983	1.77173	1.6062	7.75037	6.3312	4.68912	11.0174	7.59866	7.55559	PF3D7_1231200	NA	Sig	NA,Sig
PF3D7_1233700	N/A	homocysteine S-methyltransferase, putative	Homocysteine S-methyltransferase	0.88933	1.79026	1.4438	6.26654	2.31395	2.40025	8.01288	9.35801	4.76593	17.2572	19.5698	17.5552	3.52114	2.60009	2.7501	3.65638	1.87036	1.27171	6.44764	9.84646	5.36268	12.7837	25.6462	14.0322	2.25362	5.27888	2.74957	3.40602	1.59289	1.3504	11.0664	8.45029	6.50023	12.9049	17.3009	13.353	PF3D7_1233700	NA	Sig	NA,Sig
PF3D7_1238000	N/A	COPI associated protein, putative	COPI associated protein	18.4988	20.2661	33.3521	11.9778	4.86836	3.66484	33.3158	34.2834	59.0077	148.136	160.662	155.726	20.7228	31.9406	43.9144	10.0443	19.738	13.3711	9.24939	10.4825	11.8346	46.2002	101.424	76.0454	57.2163	63.3498	79.5322	21.9461	26.777	43.7125	18.0488	8.47405	13.3652	55.8018	110.117	98.7401	PF3D7_1238000	NA	Sig	NA,Sig
PF3D7_1238900	PK2	protein kinase 2	Protein kinase domain	14.8286	10.5838	7.26171	73.3238	58.5795	58.5984	15.4796	28.2446	26.2278	75.7312	88.9753	92.7238	11.6975	7.60882	9.07126	68.4505	61.6541	86.4873	27.3035	25.7444	23.7656	13.9062	16.2879	22.1798	11.9234	15.0292	11.426	65.3842	57.4034	51.1835	70.7554	46.8802	49.6252	27.3318	24.8646	38.8172	PF3D7_1238900	NA	Sig	NA,Sig
PF3D7_1241300	N/A	ribosome-binding factor A, putative	Ribosome-binding factor A	2.07494	2.90072	1.94038	1.5392	1.15328	1.54773	2.99569	12.7422	9.40221	7.0872	10.9106	7.46793	4.94433	7.3026	5.90184	2.40162	4.69664	2.24785	13.2277	8.03277	6.06368	6.59658	12.686	15.1678	11.1268	14.0424	10.0024	3.06474	3.37709	6.47221	11.2198	14.8408	11.3315	14.2096	11.7416	14.8358	PF3D7_1241300	NA	Sig	NA,Sig
PF3D7_1242400	N/A	GAS8-like protein, putative	Growth-arrest specific micro-tubule binding	2.52757	5.11473	3.09189	1.72285	3.15398	1.65921	6.86419	7.81556	8.05616	6.00282	10.6633	9.04502	4.82519	9.68622	6.69978	1.23114	1.6952	2.71893	4.1073	6.3182	3.53358	6.02997	25.2318	5.34633	13.042	20.0486	20.5571	3.92492	8.8861	7.91439	8.84617	10.2916	9.33184	13.05	19.2123	12.3862	PF3D7_1242400	NA	Sig	NA,Sig
PF3D7_1242500	N/A	conserved protein, unknown function	N/A	1.25698	2.67328	0.881359	3.93823	8.39307	4.7525	24.0177	46.7035	43.3368	37.3273	51.3475	37.3031	7.99897	4.91534	5.34302	4.5209	3.7261	4.54596	29.8532	27.8785	24.6781	38.5383	90.7978	69.8251	8.37828	7.26499	6.93389	6.46615	3.8319	5.94209	55.231	36.7012	35.9764	55.2196	69.441	95.9198	PF3D7_1242500	NA	Sig	NA,Sig
PF3D7_1243100	N/A	zinc finger protein, putative	Zinc-finger double-stranded RNA-binding	203.859	190.114	186.775	156.293	116.926	144.973	70.2302	119.272	84.5885	101.195	82.9365	91.8326	208.132	165.607	246.548	143.753	145.285	96.0621	110.995	119.346	137.352	165.074	132.697	208.739	173.727	130.717	106.903	138.32	82.9365	110.871	178.181	115.552	188.663	187.719	198.716	194.895	PF3D7_1243100	NA	Sig	NA,Sig
PF3D7_1243300	N/A	conserved Plasmodium protein, unknown function	N/A	7.31893	0	1.81881	0	1.70086	3.0839	1.61747	2.1707	0	9.11781	4.20849	6.71608	16.3951	10.4738	12.0019	1.65192	3.31093	1.40345	0	1.5763	7.27526	3.12943	6.80345	6.1678	21.0271	52.0967	46.5161	1.82356	8.41698	16.1186	20.0385	3.49126	0	4.95576	8.27733	15.4379	PF3D7_1243300	NA	Sig	NA,Sig
PF3D7_1244700	N/A	conserved protein, unknown function	N/A	92.0565	81.3282	93.0409	138.376	76.0254	118.153	127.235	169.647	129.107	237.358	177.013	227.461	134.719	96.8944	104.017	72.4691	84.3275	101.949	108.339	75.109	101.338	134.219	122.346	187.076	114.795	116.143	105.531	92.1364	86.8471	87.6189	183.779	122.733	144.577	180.166	153.717	196.055	PF3D7_1244700	NA	Sig	NA,Sig
PF3D7_1246400	MTIP	myosin A tail domain interacting protein	N/A	42.1129	47.6696	40.4023	54.4994	24.3279	39.0525	183.658	172.931	225.509	620.137	1131.84	1298.54	88.6178	71.1103	91.4913	42.9073	40.1026	36.626	74.7504	58.5036	86.3987	230.625	150.833	227.696	46.6433	44.0619	56.8978	24.7406	45.3037	63.5439	110.619	85.3324	133.718	249.36	225.872	276.36	PF3D7_1246400	NA	Sig	NA,Sig
PF3D7_1248800	N/A	conserved Plasmodium protein, unknown function	N/A	17.1446	38.3621	37.1233	52.3332	31.8152	50.2951	11.3594	21.0408	26.8258	21.5129	19.4989	24.2815	32.502	36.8055	46.4166	14.8785	35.8455	14.5187	44.8396	27.4015	55.685	64.4101	50.9043	63.2281	103.371	136.765	135.47	35.8549	52.497	64.2746	32.502	36.8055	44.9193	34.1331	43.9922	48.3957	PF3D7_1248800	NA	Sig	NA,Sig
PF3D7_1250900	N/A	conserved protein, unknown function	N/A	8.61419	12.3124	8.63722	10.1118	21.8204	15.2735	19.4308	15.9387	21.5513	13.7914	14.0649	24.808	10.0656	21.7468	15.3353	12.0139	16.7459	18.2153	11.2647	19.6999	17.2744	25.8025	57.7332	37.2047	25.3052	31.1	38.4543	21.0701	19.6909	31.8189	25.3504	25.3713	21.2603	35.0404	40.2806	37.7316	PF3D7_1250900	NA	Sig	NA,Sig
PF3D7_1252200	CHT1	chitinase	Glycosyl hydrolases family 18	1.79012	1.57683	1.28134	0.75063	0.438758	0.816821	2.42617	5.28917	4.67055	11.4202	8.40886	12.4407	2.88159	3.98628	3.22304	1.34483	2.51646	0.751935	1.07407	0.525609	1.02507	2.62721	3.72944	10.2103	14.557	20.8261	11.2643	5.07563	5.71802	5.42285	1.44079	1.13894	1.46502	3.69828	4.67343	4.13564	PF3D7_1252200	NA	Sig	NA,Sig
PF3D7_1302400	N/A	conserved protein, unknown function	N/A	18.572	20.21	17.6923	9.98892	4.6061	7.44837	2.3309	1.66157	1.7377	4.9643	4.85868	6.51452	33.8264	26.3629	51.9104	14.9515	16.8068	10.7935	5.86483	6.99576	5.16027	11.6537	11.8443	11.5111	93.236	149.541	178.984	40.5418	40.0841	45.6017	11.2755	10.1396	15.1012	15.886	6.87552	10.1586	PF3D7_1302400	NA	Sig	NA,Sig
PF3D7_1309900	N/A	conserved Plasmodium protein, unknown function	Flavinator of succinate dehydrogenase	2.7396	4.74677	6.65242	6.911	7.09315	3.94844	2.13978	4.8324	8.59495	3.93092	7.89343	5.42582	10.0879	11.4076	14.9845	2.57856	6.9234	3.67897	14.3829	14.9184	9.97863	6.45027	24.826	12.4094	20.3279	44.0956	33.9023	11.7928	11.8401	19.8947	18.9148	21.0141	11.8995	19.7689	13.2174	11.4048	PF3D7_1309900	NA	Sig	NA,Sig
PF3D7_1310300	N/A	zinc finger protein, putative	FYVE zinc finger	15.6634	12.1407	19.5012	21.7919	26.8382	32.7516	9.59862	7.55752	9.04949	20.561	10.7248	15.9635	22.6272	17.911	15.414	22.525	20.1097	16.4142	17.6715	7.04944	20.0748	6.70521	13.7312	20.3925	18.1869	10.4966	15.5134	27.2433	13.1622	17.0644	20.4515	12.09	20.0382	13.1853	7.46932	12.0371	PF3D7_1310300	NA	Sig	NA,Sig
PF3D7_1318700	N/A	conserved protein, unknown function	N/A	14.0322	12.9116	19.2366	9.17843	8.70463	10.1931	4.46046	10.5126	8.66473	129.89	118.743	123.931	8.89786	10.1011	16.121	2.66063	5.57235	8.37783	1.50345	1.24951	2.99236	8.15861	13.3793	15.8358	17.2663	26.6516	29.7319	11.2632	13.1092	17.0066	5.84337	5.30954	11.3796	10.9751	26.6235	21.8641	PF3D7_1318700	NA	Sig	NA,Sig
PF3D7_1324800	DHFS-FPGS	dihydrofolate synthase/folylpolyglutamate synthase	Mur ligase middle domain	51.0705	37.1889	49.3212	113.483	48.5481	64.9397	143.326	161.437	185.003	121.282	146.062	137.384	78.5714	54.9559	60.8638	43.1649	32.822	29.2886	170.593	111.977	170.813	233.908	177.466	249.146	69.8905	43.3647	59.8949	45.8123	32.8291	40.4493	266.414	170.529	196.199	364.245	223.787	305.159	PF3D7_1324800	NA	Sig	NA,Sig
PF3D7_1327100	N/A	conserved protein, unknown function	Galactose binding lectin domain	4.69193	6.11571	5.90945	3.55431	1.65208	1.17992	1.15482	0.281524	1.64921	0.481998	1.34598	1.33263	11.984	11.1671	13.4749	2.21701	6.65813	3.95696	0.938385	0.643759	2.95472	4.34415	3.71718	4.71968	14.7239	20.2697	26.3874	5.30198	7.17855	11.5495	3.99467	3.01814	6.50514	1.47801	2.10257	4.35266	PF3D7_1327100	NA	Sig	NA,Sig
PF3D7_1327200	RPR2	ribonuclease P protein subunit RPR2, putative	RNAse P Rpr2/Rpp21/SNM1 subunit domain	39.261	22.9159	34.7788	61.0884	39.8557	53.0491	8.42807	15.7151	28.8012	18.7672	11.3852	16.7151	29.3142	36.8336	45.7072	34.8905	40.2583	57.3936	27.9667	17.0651	18.9237	35.0057	40.3301	32.8674	36.8174	27.6076	45.506	32.5667	34.1556	46.4888	39.7835	36.3898	28.9286	40.8718	66.1387	43.54	PF3D7_1327200	NA	Sig	NA,Sig
PF3D7_1329700	ACBP1	apicoplast calcium binding protein 1	EF-hand domain pair	7.7088	6.69386	6.13502	2.94073	3.05495	1.49498	4.55561	4.27	4.21183	35.1394	31.9157	30.0877	13.2843	14.1357	15.5461	5.89745	5.12252	4.45425	1.87511	1.19533	3.06751	5.61412	4.32785	3.92432	5.10229	9.07375	3.58786	2.90408	2.87529	1.88048	3.12573	1.80456	1.43503	5.4438	4.61027	2.83452	PF3D7_1329700	NA	Sig	NA,Sig
PF3D7_1331000	N/A	protein kinase, putative	Protein tyrosine kinase	6.54758	8.35752	9.51023	7.07399	3.31568	5.93357	8.45088	10.2308	12.8816	35.4636	32.5282	37.3092	8.84273	6.49306	11.826	6.23871	9.41193	4.4247	10.7842	8.09635	8.75943	11.4713	19.4204	14.9526	10.2618	12.5917	13.1076	8.34438	6.2813	10.4856	13.4852	10.2034	14.9381	16.3497	23.7913	18.7044	PF3D7_1331000	NA	Sig	NA,Sig
PF3D7_1334000	N/A	RING zinc finger protein, putative	Ring finger domain	3.76812	3.92516	1.50977	2.16842	1.96055	3.13117	11.7208	21.0379	22.8647	21.9014	33.8049	33.0812	11.4186	8.42	9.15262	2.76583	3.77167	5.45108	20.9938	15.3735	7.80049	19.9977	47.0532	31.6248	11.7208	12.1486	13.9564	3.52436	6.89227	4.52392	26.0996	19.9273	20.4409	44.8065	42.9391	65.0235	PF3D7_1334000	NA	Sig	NA,Sig
PF3D7_1336200	N/A	conserved Plasmodium protein, unknown function	N/A	29.992	26.1339	34.1471	180.435	103.234	139.993	155.303	266.597	228.512	182.186	144.881	161.53	78.6695	48.7417	69.5157	59.8792	55.5316	75.8014	241.811	155.729	214.195	335.982	192.527	368.403	63.0522	63.9637	65.9492	75.7968	76.5801	80.3306	432.974	265.461	298.624	293.37	238.714	340.373	PF3D7_1336200	NA	Sig	NA,Sig
PF3D7_1341500	ISC1	inner membrane complex suture component, putative	N/A	6.36037	3.05438	3.25441	2.40911	3.35933	2.39925	7.82734	12.5939	14.8113	44.2676	87.8853	84.0031	11.5688	8.79648	7.24366	3.25583	4.03784	3.21843	3.3922	1.96353	2.25305	13.3839	20.4359	18.9274	3.5223	3.05307	1.11783	1.63349	2.73691	3.61304	4.92288	1.84112	3.46436	16.2791	13.7762	12.6055	PF3D7_1341500	NA	Sig	NA,Sig
PF3D7_1347600	N/A	conserved protein, unknown function	N/A	18.5793	20.5974	21.0617	4.53613	5.234	5.40334	17.6204	19.9677	13.9638	28.1097	19.863	36.2089	36.736	33.2422	45.6075	11.0515	16.1176	7.60596	25.2488	19.3858	22.1148	39.9179	52.8634	56.7351	61.1821	65.6716	70.2842	28.1097	19.4312	38.8327	15.3403	11.5961	16.2509	37.6754	26.0952	37.0791	PF3D7_1347600	NA	Sig	NA,Sig
PF3D7_1350000	N/A	conserved Plasmodium protein, unknown function	N/A	15.9127	10.425	12.507	6.77408	5.17494	6.41044	1.97668	2.51364	4.36951	7.52862	3.80051	1.86832	21.3242	27.1567	30.4181	12.9594	10.75	9.79824	3.35004	2.0048	4.35028	8.85841	9.15567	5.91732	28.6618	31.4205	40.418	14.1162	21.1743	19.1503	2.5386	5.06312	6.27674	1.29594	3.13541	9.2539	PF3D7_1350000	NA	Sig	NA,Sig
PF3D7_1350800	N/A	conserved Plasmodium protein, unknown function	N/A	6.47999	16.2173	12.6704	4.49475	3.14326	4.92142	2.91599	6.4969	9.08716	8.701	12.3904	10.1769	8.63834	20.3313	22.5197	3.18191	10.6673	4.08435	1.17818	2.53396	2.20355	6.49242	9.95365	14.7642	37.9078	67.9221	49.9794	13.4865	22.4207	35.6193	4.31917	4.81531	5.89802	11.364	16.5935	12.2531	PF3D7_1350800	NA	Sig	NA,Sig
PF3D7_1351600	GK	glycerol kinase	FGGY family of carbohydrate kinases, N-terminal domain;FGGY family of carbohydrate kinases, C-terminal domain	58.0615	67.3215	48.2413	25.2724	17.1483	16.5506	5.83182	6.5313	6.37672	4.98715	5.42107	7.86333	53.3571	81.9849	52.6078	19.7613	18.7789	14.1279	6.09645	7.51107	7.01306	6.3181	5.27639	4.47314	56.2771	46.9751	45.7964	18.4524	20.058	19.4126	12.3727	11.7615	9.0868	12.7867	11.4015	7.7061	PF3D7_1351600	NA	Sig	NA,Sig
PF3D7_1357600	N/A	conserved protein, unknown function	N/A	10.6185	13.6248	5.93716	11.3076	5.81017	4.85628	15.4098	12.4717	29.6676	25.5422	22.9693	24.296	17.3664	26.558	30.2244	7.96339	15.2879	4.62702	24.4226	19.3019	23.7486	36.1842	43.1613	47.7534	61.6392	48.501	94.1624	21.7108	25.0574	27.7669	48.0916	39.3058	18.1347	42.0922	33.2736	34.2399	PF3D7_1357600	NA	Sig	NA,Sig
PF3D7_1358600	N/A	zinc finger protein, putative	N/A	26.2719	27.7391	24.1076	12.1812	7.95801	6.63359	4.63423	7.35259	5.28952	32.3115	30.9248	29.0178	27.7393	33.782	26.9909	9.49395	10.5847	8.90347	3.31158	2.27993	2.57328	7.22374	7.01384	4.05936	18.6334	16.8261	10.827	8.92413	8.68332	6.8497	3.31215	3.50568	3.92826	8.29219	9.49907	7.40168	PF3D7_1358600	NA	Sig	NA,Sig
PF3D7_1366100	DIP13	DIP13 homolog, putative	N/A	117.796	55.2132	81.0216	44.2997	11.7457	17.8966	17.5334	15.9348	19.8348	155.713	126.462	169.175	102.535	80.8975	96.8498	36.0429	19.4537	21.2462	14.4467	4.54697	1.20928	35.9187	20.5549	31.7258	103.948	54.7758	53.8373	27.7297	16.8616	14.7486	7.96391	9.57997	5.56608	36.0429	24.9007	25.799	PF3D7_1366100	NA	Sig	NA,Sig
PF3D7_1401900	N/A	conserved protein, unknown function	N/A	17.7625	19.7398	14.0838	4.87709	7.88387	8.06069	6.79519	7.03357	5.30726	29.6476	37.8985	44.6716	28.6986	25.74	21.6934	5.91397	15.3238	8.95703	3.9875	4.30687	2.93413	9.26646	11.6381	8.35923	42.1868	70.3357	55.5999	13.7835	19.0985	29.6747	7.6752	12.0755	6.7646	7.96112	9.66063	5.84154	PF3D7_1401900	NA	Sig	NA,Sig
PF3D7_1403500	N/A	dynein light chain, putative	Axonemal dynein light chain	6.01009	7.68456	15.9714	7.05599	5.3534	12.0899	13.9373	18.4398	25.8607	47.2596	52.58	61.0859	16.5392	18.6367	41.991	7.67017	26.2739	16.3998	21.2665	22.2852	34.9004	45.1583	48.1806	69.0132	45.7939	62.6953	76.1714	25.6409	32.5996	27.038	22.4198	26.163	29.9186	23.0105	55.9748	48.0683	PF3D7_1403500	NA	Sig	NA,Sig
PF3D7_1405200	BET5	trafficking protein particle complex subunit 1, putative	Sybindin-like family	3.03376	3.92034	3.01565	4.54011	7.75523	3.19575	3.35227	12.5968	8.08569	16.6294	11.0482	11.6922	7.551	7.95934	3.86935	6.84734	7.54824	5.23567	16.6857	13.0678	14.3243	9.72881	86.0125	8.94811	12.7386	23.394	15.5494	9.82645	6.39632	3.34064	19.6326	14.4715	8.29146	18.4878	17.8413	8.14437	PF3D7_1405200	NA	Sig	NA,Sig
PF3D7_1405300	N/A	conserved Plasmodium protein, unknown function	Herpesviridae UL52/UL70 DNA primase	3.71828	4.72195	3.83532	6.4072	5.77453	8.31839	2.67424	14.6339	16.58	8.9142	9.64128	14.0619	4.10018	5.1847	5.58834	4.94344	6.49406	6.08548	13.4124	11.3882	11.7705	8.54294	19.8795	15.9436	5.67264	15.9917	12.6964	6.9604	7.30707	10.937	14.537	13.4331	16.4989	12.5164	16.0187	15.2758	PF3D7_1405300	NA	Sig	NA,Sig
PF3D7_1407000	CCp3	LCCL domain-containing protein	Scavenger receptor cysteine-rich domain;PLAT/LH2 domain;LCCL domain;Concanavalin A-like lectin/glucanases superfamily	7.90735	7.66983	5.14917	9.73088	4.16867	3.93882	0.726689	1.04036	1.05837	3.67959	3.46713	2.51462	14.1599	13.6817	12.6941	4.16755	4.63809	3.77192	2.75038	2.02766	1.68825	1.60273	2.85224	1.50849	6.43639	4.47353	5.64467	3.67959	1.98122	3.08613	2.16332	2.24466	1.45353	1.11812	1.9098	1.98026	PF3D7_1407000	NA	Sig	NA,Sig
PF3D7_1407700	N/A	conserved protein, unknown function	N/A	0.313214	0.594092	1.34167	0.265146	0.545693	0	0.669526	1.05031	1.33357	1.46835	0.238638	1.74747	1.22572	3.04251	3.76543	1.23132	0.767512	0	0.626429	0	0	1.06058	2.18277	2.50462	8.03431	8.05236	6.00107	1.71307	3.57957	2.79596	0.204287	0.760627	0.753086	3.69397	1.53502	3.9387	PF3D7_1407700	NA	Sig	NA,Sig
PF3D7_1414500	ABCk2	atypical protein kinase, ABC-1 family, putative	ABC1 family	91.2859	82.0233	87.6059	57.2756	32.5579	27.5451	60.8311	101.927	58.7949	213.359	205.189	180.597	64.0455	77.9738	62.0065	38.4296	40.5736	31.1344	49.9899	41.3811	51.0623	58.8766	58.5256	43.1047	71.6033	70.0137	44.5407	57.8419	43.9373	41.5959	72.1597	85.9919	67.2738	85.9298	91.8843	73.377	PF3D7_1414500	NA	Sig	NA,Sig
PF3D7_1421000	N/A	DIX domain-containing protein, putative	DIX domain	46.2886	44.3516	35.6369	52.8261	23.969	34.5388	38.2564	53.9513	58.3692	46.6304	49.2038	43.6171	79.9987	54.6256	68.8446	40.3511	42.8622	50.7614	52.565	40.1561	49.7432	68.4508	41.6304	83.8799	104.851	137.331	135.023	63.4479	50.5898	57.4292	91.7058	57.3232	70.4837	71.2449	67.6136	106.435	PF3D7_1421000	NA	Sig	NA,Sig
PF3D7_1422000	COX14	cytochrome c oxidase assembly protein COX14, putative	Cytochrome oxidase c assembly	10.8492	12.8615	15.9752	57.4012	38.9851	47.4445	98.5627	130.365	116.925	102.782	90.9261	198.234	19.4594	26.3468	44.0195	19.9926	16.6158	18.7591	66.4514	45.0151	72.6145	84.9538	49.6174	111.156	28.989	37.8967	44.7491	14.8345	12.399	22.6986	76.953	88.9205	107.603	143.947	136.25	162.011	PF3D7_1422000	NA	Sig	NA,Sig
PF3D7_1422200	N/A	conserved Plasmodium protein, unknown function	N/A	12.331	9.13304	3.51164	10.5842	4.55912	3.19787	28.2785	26.0334	20.0781	49.393	81.1802	52.2988	12.3998	9.18852	6.91758	3.91517	9.80173	6.55041	11.8743	6.08869	3.1924	14.0085	35.1052	13.8574	22.8212	22.595	15.2593	7.3422	11.3036	5.72018	15.4997	13.1265	8.3011	22.0673	20.8287	27.075	PF3D7_1422200	NA	Sig	NA,Sig
PF3D7_1425500	N/A	conserved Plasmodium protein, unknown function	N/A	4.96821	7.14121	6.66772	2.25262	3.76242	3.82759	2.49509	3.58251	0.826734	4.26741	6.18495	7.00887	5.14649	24.667	8.18464	1.65778	7.01415	3.66332	3.31214	2.3804	2.42462	2.25262	4.51491	2.55173	14.1389	30.8096	33.0693	5.68988	15.4624	12.616	2.20564	14.8002	0.682054	0.828892	1.2753	3.05276	PF3D7_1425500	NA	Sig	NA,Sig
PF3D7_1427200	Sel4	selenoprotein	N/A	15.1684	18.3854	13.9839	3.77548	7.06474	9.49945	31.1586	52.3837	46.0448	111.688	63.4363	147.908	22.7041	28.7697	17.7399	16.6242	11.3314	14.3286	23.2581	13.5892	15.629	76.4535	70.6474	80.2176	38.1945	32.4632	43.8864	24.2342	20.3242	49.3027	40.8674	33.4099	29.3095	111.62	82.1526	82.3895	PF3D7_1427200	NA	Sig	NA,Sig
PF3D7_1434900	N/A	conserved Plasmodium protein, unknown function	N/A	1.36922	2.23138	3.46018	5.76697	2.28983	2.48907	4.13694	6.31207	10.5888	18.299	13.7879	8.896	5.24182	4.88743	3.83187	3.90305	5.23779	4.84527	3.42305	3.12394	4.22911	22.1807	18.7003	22.4016	6.39345	9.46811	11.1182	8.41754	4.00294	6.15877	2.2933	2.22156	3.4061	17.2385	18.5337	19.3811	PF3D7_1434900	NA	Sig	NA,Sig
PF3D7_1435200	N/A	conserved protein, unknown function	N/A	11.7788	22.7882	17.4538	6.61238	2.89238	4.89822	17.3512	19.8138	22.3733	124.701	117.218	151.491	24.9789	33.6439	27.892	4.4268	6.47504	8.69271	4.8501	12.469	15.3253	38.2822	54.9553	53.8804	19.1217	16.4555	15.5476	6.89453	4.93549	5.30927	14.0033	13.8534	10.5537	45.3747	49.3722	59.2685	PF3D7_1435200	NA	Sig	NA,Sig
PF3D7_1445000	N/A	prolyl hydroxylase-like protein, putative	N/A	11.4094	14.6852	8.61927	2.0467	7.08967	2.50571	32.6751	38.9085	38.9764	33.5601	30.0554	48.8754	14.7043	20.0036	15.6624	3.10229	8.03838	3.67716	12.5503	22.9691	13.5446	27.8863	80.3496	41.3443	20.7932	36.5606	31.2872	11.1867	19.0977	21.0901	26.2577	33.0059	20.8016	46.0571	61.5111	34.1159	PF3D7_1445000	NA	Sig	NA,Sig
PF3D7_1448800	N/A	Appr-1-p processing domain protein	Macro domain	16.5018	12.254	8.13542	30.3387	19.4641	25.5754	23.8577	16.7829	19.9232	20.8417	15.8371	27.7824	36.4888	31.666	20.5963	27.0111	22.8807	11.0712	21.0023	16.6022	23.5927	27.0714	44.418	30.273	46.2244	42.3221	38.0676	23.4469	13.096	25.5144	48.8388	33.9606	23.2662	52.2607	41.5588	38.085	PF3D7_1448800	NA	Sig	NA,Sig
PF3D7_1449000	GEST	gamete egress and sporozoite traversal protein, putative	N/A	10.0003	10.1416	20.5655	1.66957	3.10818	4.92379	4.52845	5.43629	6.43796	14.8469	8.73959	14.2546	16.0355	15.6092	22.0047	3.2831	7.43933	8.17415	2.40007	0.780126	3.99884	5.00871	5.59473	7.38568	26.6676	26.3451	35.4088	7.16745	7.76853	14.2546	2.16695	4.45978	5.62911	18.057	17.7399	16.8932	PF3D7_1449000	NA	Sig	NA,Sig
PF3D7_1449600	N/A	conserved protein, unknown function	N/A	4.93929	9.1953	10.0145	4.46568	5.56712	8.57078	6.56324	14.6035	18.9229	47.8669	44.6393	52.2306	3.77719	5.9254	6.98606	1.7751	2.69259	3.09839	2.46964	3.98463	4.2486	12.6528	29.2789	20.3159	12.6216	11.2519	14.868	5.34229	5.93724	8.32662	8.90337	6.77188	6.98606	14.398	17.3095	17.4637	PF3D7_1449600	NA	Sig	NA,Sig
PF3D7_1452900	N/A	conserved protein, unknown function	N/A	7.35432	14.0626	12.1148	8.89551	14.7589	12.4779	29.627	40.1189	67.4906	48.2263	60.52	45.5767	19.2391	28.6377	31.711	4.65867	12.696	10.9883	25.0047	24.2899	24.7803	75.6118	85.8203	96.2584	39.3231	54.2452	86.4487	14.1534	18.4745	23.5234	42.2321	52.8207	43.9075	78.7315	103.876	83.8577	PF3D7_1452900	NA	Sig	NA,Sig
PF3D7_1454800	N/A	conserved Plasmodium protein, unknown function	N/A	19.5049	22.0202	15.7766	7.77238	2.31779	4.39628	0.827365	1.30805	6.05719	3.86129	0.825748	0.863586	34.5395	15.695	17.6592	8.62087	8.06251	6.56674	2.78642	0.759317	1.26213	3.88619	7.72595	3.66357	40.5409	32.7013	36.3431	13.9006	14.0377	18.9989	9.04606	4.82923	1.76592	7.75879	2.51953	4.69053	PF3D7_1454800	NA	Sig	NA,Sig
PF3D7_1465700	PM8	plasmepsin VIII, putative	Eukaryotic aspartyl protease	15.4065	20.5861	17.7431	6.06751	5.55382	10.5548	5.1887	5.99268	3.19575	3.01704	2.24943	2.79889	34.3926	26.1668	33.4064	12.0816	22.0691	9.39699	9.58627	6.86204	4.65392	7.20517	7.18729	4.52348	66.1559	105.401	89.4811	25.4772	48.5876	27.6779	6.80293	4.36113	5.28935	9.0612	5.42682	5.25126	PF3D7_1465700	NA	Sig	NA,Sig
PF3D7_1466600	N/A	enkurin domain-containing protein, putative	Calmodulin-binding	46.8218	37.0861	32.1021	15.5633	14.8325	10.8878	0.860482	1.45746	1.15211	1.58076	0.453461	0.48487	42.5954	40.0795	33.6736	11.0606	14.1738	9.76432	2.75423	3.2723	1.78345	1.11166	4.56385	2.72196	38.7217	51.9827	50.3088	18.1788	22.673	29.0922	6.59214	4.34597	3.89905	1.72821	3.03725	2.663	PF3D7_1466600	NA	Sig	NA,Sig
PF3D7_1469200	SHLP1	shewanella-like protein phosphatase 1, putative	Calcineurin-like phosphoesterase	11.0991	7.32878	5.22079	8.48412	2.84074	5.05144	33.8436	28.5567	30.0047	167.175	177.616	192.9	11.717	10.8204	10.8218	4.75469	4.16881	4.31163	20.0638	11.8656	8.99136	43.7602	41.5458	36.3703	11.0277	4.20836	4.63991	3.90431	5.69283	3.1753	23.4341	17.4791	15.4211	49.528	38.6773	51.7396	PF3D7_1469200	NA	Sig	NA,Sig
PF3D7_1469900	MGET	protein MGET	N/A	7.70414	5.68892	4.74077	1.56864	4.0923	3.40079	4.54026	18.2795	18.3522	30.347	32.0647	31.2407	7.67022	11.2	10.6951	1.65606	5.31077	3.09533	8.80473	13.2741	12.0343	23.5296	51.1537	31.5346	13.9451	14.3625	10.8308	4.75314	4.78158	3.77043	15.7057	13.3	10.9625	26.8282	19.2515	13.5069	PF3D7_1469900	NA	Sig	NA,Sig
PF3D7_1471700	N/A	conserved Plasmodium protein, unknown function	N/A	25.625	15.0286	13.8293	5.82937	3.15731	4.0818	2.29832	5.29749	5.27209	3.81857	4.60555	5.8202	31.7842	19.168	21.2387	10.3518	7.24824	5.21919	9.89481	5.26976	4.85894	5.82937	9.95767	7.607	18.6164	14.2802	13.6684	6.61886	2.19312	6.07326	10.4496	10.4122	9.01035	8.77652	10.2683	5.63673	PF3D7_1471700	NA	Sig	NA,Sig
PF3D7_1472500	N/A	conserved Plasmodium protein, unknown function	N/A	12.0922	7.97288	12.5749	3.72792	3.37962	4.13599	8.72243	3.83694	7.9937	10.7614	10.3041	16.6363	29.3329	18.9984	16.8963	5.44263	10.2535	10.0259	2.30328	2.65763	0.571586	6.83451	5.6327	2.95428	38.8545	34.5325	41.3008	5.12449	9.81345	21.2945	5.73905	3.40997	3.62065	7.25684	4.1014	8.68915	PF3D7_1472500	NA	Sig	NA,Sig
PF3D7_0103000	N/A	vacuolar protein sorting-associated protein VTA1, putative	Vta1 like	4.16736	1.7683	5.30061	3.20387	3.08279	2.94181	30.2244	49.8806	41.0905	51.6802	53.9095	59.2157	18.0855	15.1347	11.1096	2.61492	5.47094	3.51766	36.3155	25.9351	22.6481	56.4682	96.1832	74.0354	6.50988	7.35082	4.56561	2.13555	4.41078	6.28839	40.5553	22.9631	20.3037	49.3099	57.9919	41.2525	PF3D7_0103000	Sig	NA	Sig,NA
PF3D7_0103700	PSTK	L-seryl-tRNA(Sec) kinase, putative	N/A	13.825	19.6628	16.4689	20.9028	18.6832	17.7702	14.9592	16.4161	29.1586	13.8854	13.3365	14.6564	23.2557	42.6871	42.4683	16.52	32.2987	21.9905	21.3659	27.0364	23.9975	32.3043	45.5403	42.1408	50.6312	73.631	98.1673	25.5312	37.0156	36.8505	19.0456	30.9957	25.7936	20.3017	30.0797	21.0022	PF3D7_0103700	Sig	NA	Sig,NA
PF3D7_0112800	N/A	Plasmodium exported protein (hyp11), unknown function	Protein of unknown function (Wx5_PLAF3D7)	5.29595	11.442	7.15168	1.58025	2.14315	2.73824	8.89029	22.6734	13.6333	11.5578	19.3737	19.1629	36.3763	19.6357	28.6812	6.65155	12.686	5.95877	15.2994	10.7268	12.1028	18.9631	41.4343	36.2817	29.2857	45.3468	37.6538	7.15484	10.0456	21.6355	13.5519	8.59061	10.0051	10.8844	24.7377	35.7526	PF3D7_0112800	Sig	NA	Sig,NA
PF3D7_0113100	SURF1.1	surface-associated interspersed protein 1.1 (SURFIN 1.1)	SICA C-terminal inner membrane domain	0.832244	0.499575	0.573237	1.22589	0.549454	1.13366	0.640121	1.2484	1.18842	0.854958	1.89008	1.1819	3.54283	2.476	4.32701	2.70359	2.71942	2.98298	4.50799	3.85387	4.99535	3.85278	3.7546	3.66261	6.27319	4.30699	7.49617	2.77861	4.37703	4.13665	7.56877	3.8813	5.46027	3.19515	2.56403	3.33392	PF3D7_0113100	Sig	NA	Sig,NA
PF3D7_0205000	N/A	conserved Plasmodium protein, unknown function	N/A	2.58823	2.72524	3.71624	0	0	0.24235	2.54219	2.04702	2.83005	3.43933	2.64581	2.32226	3.43578	4.93852	4.40148	1.29817	3.64268	1.76465	4.02613	6.93698	4.8597	4.67263	11.2277	7.75519	4.83016	6.14107	3.7734	1.14644	1.10242	2.32226	7.15787	8.77959	4.82067	7.52938	8.58631	4.41163	PF3D7_0205000	Sig	NA	Sig,NA
PF3D7_0206100	SufE	cysteine desulfuration protein SufE	Fe-S metabolism associated domain	112.132	85.0191	83.7851	178.569	66.1363	87.4131	58.6047	37.2488	67.4874	72.9484	60.639	62.4755	171.206	110.141	100.103	114.127	94.1013	102.165	128.442	90.469	123.113	85.2139	67.73	71.873	95.5882	45.5633	73.0597	83.3696	42.0965	49.9804	168.641	89.2348	105.423	110.304	82.8782	95.9459	PF3D7_0206100	Sig	NA	Sig,NA
PF3D7_0207100	N/A	conserved Plasmodium protein, unknown function	N/A	3.26163	2.89371	3.35346	12.5671	7.41693	8.02971	52.8378	56.8738	58.5475	187.779	128.017	167.358	14.0765	11.2012	14.8572	8.55818	7.08779	6.88773	62.2744	39.9975	56.0028	73.8137	94.0033	84.527	13.0925	8.76068	9.41207	12.4324	5.50018	7.43629	57.8487	42.5275	56.1736	94.06	66.4175	84.0152	PF3D7_0207100	Sig	NA	Sig,NA
PF3D7_0209000	P230	6-cysteine protein P230	Sexual stage antigen s48/45 domain	21.6189	14.2209	10.1876	4.11722	2.45365	3.0081	0.424067	0.565911	0.412937	0.318698	0.284425	0.304126	47.6638	26.6536	22.8998	9.3533	12.4736	6.78732	2.07305	2.34571	1.67795	1.42775	1.63577	2.47965	15.2279	12.2759	8.18993	4.32012	3.04741	5.38738	0.863311	0.6923	0.476417	0.681366	1.04325	0.636311	PF3D7_0209000	Sig	NA	Sig,NA
PF3D7_0213400	PK7	protein kinase 7	Protein kinase domain	18.8911	28.1211	28.5812	69.8177	28.6648	35.5751	56.6497	46.648	59.8452	52.5693	56.8163	45.101	44.2703	48.9161	50.9598	22.2234	35.4486	17.432	100.753	99.4139	109.354	100.979	76.1499	86.9613	111.645	81.6944	156.587	43.2138	54.9953	43.2848	138.869	107.467	94.1877	109.133	88.7784	92.9708	PF3D7_0213400	Sig	NA	Sig,NA
PF3D7_0213500	N/A	tetratricopeptide repeat protein, putative	Tetratricopeptide repeat	21.613	27.4986	20.8315	52.2148	22.8835	25.6406	25.2901	24.5373	21.059	20.9267	20.6844	23.1371	56.2018	45.6821	49.5538	23.895	35.7144	24.3501	37.6123	40.3062	26.2998	35.4428	35.7859	29.8363	43.9416	54.5272	36.7954	24.94	27.2919	29.7129	52.3915	35.0138	41.3474	36.1141	38.3709	36.9265	PF3D7_0213500	Sig	NA	Sig,NA
PF3D7_0214600	N/A	serine/threonine protein kinase, putative	Protein kinase domain	0.663531	1.30898	1.62459	0.982963	0.511376	0.364288	4.58015	5.50052	4.01817	113.192	89.1001	95.3786	3.78924	4.36948	3.90502	0.87032	1.39386	1.18929	3.89824	1.64835	3.70046	14.2977	13.8072	9.53221	4.67362	4.16255	7.47239	2.38802	2.01356	2.6548	4.90372	3.49559	3.32342	11.1559	8.01469	8.09852	PF3D7_0214600	Sig	NA	Sig,NA
PF3D7_0219100	N/A	saccharopine dehydrogenase, putative	Saccharopine dehydrogenase NADP binding domain	18.8011	15.6001	19.3945	36.1952	16.8676	19.1325	2.62825	6.79472	3.41298	5.2328	2.2486	4.95189	21.4009	18.4059	19.1972	12.9944	10.9044	9.67413	16.8891	13.2889	16.6671	18.301	10.4017	9.90788	12.8784	9.31129	11.6041	9.8115	7.99501	9.90378	17.0587	10.5177	7.88457	5.6112	7.15599	6.15627	PF3D7_0219100	Sig	NA	Sig,NA
PF3D7_0303800	N/A	IBR domain protein, putative	IBR domain, a half RING-finger domain	4.00399	4.58145	4.36107	42.479	44.1448	35.3657	18.6654	25.506	32.7437	34.1028	29.6228	26.2219	14.2388	13.6005	11.53	16.5107	14.8608	17.392	37.3003	36.1934	34.4732	42.0433	73.0874	40.2159	7.36793	7.55733	6.51256	13.2486	11.0498	11.3149	40.269	36.1193	31.5658	42.1393	39.0626	40.908	PF3D7_0303800	Sig	NA	Sig,NA
PF3D7_0303900	N/A	phosphatidylethanolamine-binding protein, putative	Phosphatidylethanolamine-binding protein	19.1157	16.6781	22.989	3.7793	6.25404	4.64403	17.7174	16.3025	16.1925	21.2464	18.3178	24.1315	54.5022	56.0851	68.2161	21.3318	21.5897	11.6502	19.1157	11.7728	20.1154	27.295	51.5958	62.6944	35.4348	18.4061	43.7196	11.5889	17.0966	10.3421	10.9004	8.41276	12.2274	24.0843	26.6272	34.2654	PF3D7_0303900	Sig	NA	Sig,NA
PF3D7_0304100	IMC1e	inner membrane complex protein 1e, putative	Inner membrane complex protein	32.0692	48.7621	33.4449	8.73405	7.26697	6.97545	12.6671	23.2558	22.7944	253.559	222.11	199.395	35.2681	47.0542	29.8752	24.4246	18.064	19.5315	7.72035	5.79049	6.05885	29.42	30.8846	27.2863	25.3342	21.8023	29.5291	11.9195	11.6085	7.95308	5.72413	4.86768	2.21298	32.37	34.0886	21.9134	PF3D7_0304100	Sig	NA	Sig,NA
PF3D7_0305800	N/A	P-loop containing nucleoside triphosphate hydrolase, putative	Dpy-30 motif	4.07153	4.30643	2.91893	1.34238	0.774433	1.16052	1.55745	0.538302	0.785031	0.905863	1.15649	1.04563	7.38957	4.68833	7.1114	2.01922	2.11461	2.1005	4.63702	6.3944	5.052	6.22378	5.75293	5.91863	3.1149	3.87578	3.4018	1.30847	1.63836	3.52899	5.00988	1.4352	2.96308	3.80089	2.71879	3.15075	PF3D7_0305800	Sig	NA	Sig,NA
PF3D7_0311400	PKRP	kinase-related protein PKRP, putative	Protein kinase domain	4.3286	5.46884	3.40823	1.38797	1.29357	1.56836	1.47086	2.05719	2.3467	6.53644	7.18988	5.75406	7.81585	13.2644	12.3776	3.43456	4.83233	4.52687	6.60447	6.9815	7.21742	9.6001	7.46288	9.73466	10.7863	12.086	20.4301	3.14894	5.62434	6.20011	4.14283	4.63384	3.77433	3.73138	3.78182	4.26368	PF3D7_0311400	Sig	NA	Sig,NA
PF3D7_0313500	PfG	Ras-like G protein	50S ribosome-binding GTPase;KH-domain-like of EngA bacterial GTPase enzymes, C-terminal	17.9857	16.0728	19.1413	29.8791	22.8112	22.1688	6.55282	9.69127	14.3492	5.37888	15.2751	12.435	22.8045	13.2441	27.948	20.6873	18.9565	22.3035	17.1574	13.1505	17.325	21.9611	36.5604	27.9714	16.2728	12.4602	19.0283	11.4871	19.6879	15.6278	23.6287	14.3858	20.2139	23.7624	20.4147	23.501	PF3D7_0313500	Sig	NA	Sig,NA
PF3D7_0315200	CTRP	circumsporozoite- and TRAP-related protein	Thrombospondin type 1 domain;von Willebrand factor type A domain	3.36495	3.20216	1.9865	0.75874	0.424497	0.355651	1.51591	1.65071	0.857503	2.43687	2.37949	2.17651	8.85885	7.33373	6.74208	2.42661	2.44474	1.69141	0.672989	0.985281	1.07839	1.51748	0.902056	0.812916	4.0654	2.70717	2.11854	1.1872	0.814036	0.902454	1.24578	0.775109	1.16954	2.18986	1.80139	1.69141	PF3D7_0315200	Sig	NA	Sig,NA
PF3D7_0316400	N/A	conserved protein, unknown function	N/A	7.65502	4.84416	3.59488	46.2341	27.8263	25.5931	58.8997	62.6147	68.9311	47.2672	44.0977	49.5136	30.6501	33.5608	20.8199	16.1934	11.345	10.8629	92.5824	60.6212	52.3373	65.0945	68.7782	64.6505	24.0821	14.4976	16.007	15.2595	13.081	12.8369	111.572	119.786	77.9258	93.9794	63.0648	69.1177	PF3D7_0316400	Sig	NA	Sig,NA
PF3D7_0320200	N/A	CPW-WPC family protein	Plasmodium falciparum domain of unknown function (CPW_WPC)	2.59119	5.48136	6.85904	3.96091	3.80207	1.10785	1.48678	3.28881	3.49724	2.11385	1.84002	1.24772	4.30429	4.0189	7.92016	1.58743	1.15352	4.76232	6.90983	7.47458	6.00166	7.45583	7.60414	7.31184	7.43389	8.01647	5.99527	2.69036	2.39203	3.49363	7.65207	8.76851	7.69387	4.53553	6.72887	4.51167	PF3D7_0320200	Sig	NA	Sig,NA
PF3D7_0320400	Cap380	oocyst capsule protein Cap380	N/A	0.972468	1.51274	1.05462	0.348209	0.708365	0.63354	0.172851	0.899295	0.686649	0.764029	0.806364	1.43022	2.49895	2.27153	2.42508	0.799456	0.964401	0.900354	2.52842	2.03275	1.56375	1.42766	2.88068	2.3984	1.20996	2.44094	2.10286	0.472971	1.2807	1.10331	3.30051	2.1904	2.38099	2.47831	2.39004	2.53224	PF3D7_0320400	Sig	NA	Sig,NA
PF3D7_0321100	N/A	conserved Plasmodium protein, unknown function	N/A	0.608204	1.24369	0.45869	0.147984	0.17547	0.421322	28.4542	45.1208	40.1603	58.4684	45.4016	47.2731	1.23356	1.75753	3.10414	1.32902	1.69766	1.01586	9.90504	7.04758	6.48719	17.2401	20.0621	17.214	3.52225	9.23093	7.4142	3.82435	3.40107	3.15856	12.1814	6.89492	10.4031	37.3788	31.5086	25.5658	PF3D7_0321100	Sig	NA	Sig,NA
PF3D7_0406200	Pfs16	sexual stage-specific protein precursor	Malarial early transcribed membrane protein (ETRAMP)	7430.31	6026.22	4100.11	2386.95	1925.7	1352.42	1402.88	1378.31	1003.88	801.373	1109.96	1011.76	21630	20110.1	15075.9	6441.51	7830.03	6900.38	4145.79	3235.97	2870.2	2667.27	2803.47	2356.99	8342.85	4924.46	4556.33	2188.62	2412.7	2175.2	1850.19	1571.65	1448.65	1620.04	1509.71	1911.79	PF3D7_0406200	Sig	NA	Sig,NA
PF3D7_0416300	MCM9	DNA helicase MCM9, putative	MCM2/3/5 family;MCM OB domain	3.84579	2.77006	4.4833	18.087	10.7208	10.7089	45.5655	54.0092	61.3644	60.4103	68.3299	65.3463	9.64776	9.67281	12.4197	5.5581	11.5088	7.9449	51.7899	31.7491	49.3163	50.7826	53.5216	54.2895	8.83337	6.96893	9.03952	8.55038	8.2618	9.07074	54.0818	37.7637	60.255	49.6259	79.0831	87.603	PF3D7_0416300	Sig	NA	Sig,NA
PF3D7_0416500	MAF1	repressor of RNA polymerase III transcription MAF1	Maf1 regulator	5.12531	6.20776	8.73388	2.55754	2.43548	1.27696	15.9386	45.2264	33.6842	103.589	106.098	83.2036	20.0242	22.6072	17.9777	6.19988	5.25058	5.53407	14.8065	20.2569	15.3716	60.6503	109.596	58.4848	10.4597	13.8597	10.2332	7.14404	6.68026	11.8862	23.495	43.1591	28.7643	61.9988	91.7102	52.2969	PF3D7_0416500	Sig	NA	Sig,NA
PF3D7_0418000	N/A	conserved Plasmodium protein, unknown function	N/A	2.63314	2.99021	3.15281	1.91911	1.7245	2.09292	5.76628	10.0459	6.77258	11.2426	8.32751	8.03953	11.3799	10.6194	7.67633	3.78199	4.3857	2.98362	10.353	7.11464	9.72612	8.23939	14.853	10.2376	9.49585	16.613	12.8826	4.29424	3.877	4.08566	10.367	7.62196	5.84448	9.26588	9.33992	7.45905	PF3D7_0418000	Sig	NA	Sig,NA
PF3D7_0418800	N/A	MOLO1 domain-containing protein, putative	Modulator of levamisole receptor-1	26.5574	34.0418	36.7117	11.1933	6.92221	7.06164	1.51646	0	3.35218	2.40657	4.99827	1.91111	37.393	48.0241	39.5107	19.8842	21.076	15.0339	2.99842	4.10142	3.33743	4.26413	3.6647	4.03522	64.7022	82.2785	116.768	19.7339	44.429	35.8332	5.19347	6.59154	5.43272	7.29089	5.95625	10.0226	PF3D7_0418800	Sig	NA	Sig,NA
PF3D7_0418900	N/A	conserved protein, unknown function	N/A	12.3272	19.7858	12.8442	8.52679	6.18961	6.25196	19.5803	36.2689	33.2899	32.6618	25.9761	25.0889	33.5169	51.5949	30.996	15.2058	21.6175	15.7792	28.851	38.3602	31.1471	32.5845	32.6674	39.9582	41.3984	59.0573	63.4911	16.8693	28.3686	23.3327	45.0154	59.8358	32.8809	80.7079	73.7313	62.8014	PF3D7_0418900	Sig	NA	Sig,NA
PF3D7_0419000	N/A	conserved Plasmodium protein, unknown function	N/A	6.36485	14.2728	10.8661	4.28927	3.97389	5.24529	24.895	34.3299	32.6835	23.4094	23.818	24.9392	13.889	30.0722	32.6167	5.8059	11.6871	7.50779	18.84	19.2516	18.3009	46.852	41.1581	45.6649	23.7761	43.4259	63.0043	11.1603	20.1791	18.3227	24.3667	24.1238	27.2334	31.9325	35.0612	40.8424	PF3D7_0419000	Sig	NA	Sig,NA
PF3D7_0422000	N/A	steroid dehydrogenase, putative	short chain dehydrogenase	43.7336	42.6831	47.2991	32.7762	23.6388	30.1554	22.1421	45.4837	51.9767	35.2446	37.3726	52.8517	140.173	150.416	116.06	80.7598	104.548	90.6426	49.0346	54.9956	56.7589	51.6051	76.8261	55.2196	122.007	78.9162	97.6147	50.1852	49.4282	85.7492	43.2447	52.1018	34.1559	48.0554	61.0998	59.4164	PF3D7_0422000	Sig	NA	Sig,NA
PF3D7_0504500	N/A	MOLO1 domain-containing protein, putative	Modulator of levamisole receptor-1	56.5379	41.1403	34.8385	11.8537	6.62747	14.5814	5.55264	3.17757	2.64087	5.80816	6.00441	3.94232	68.2576	46.9193	49.489	20.3137	25.1764	18.0696	3.44143	2.52616	4.57476	8.24605	6.02497	12.3381	60.5238	56.7424	40.3676	24.9751	19.3989	18.8355	5.93544	6.6469	9.25404	10.6185	10.8604	12.9069	PF3D7_0504500	Sig	NA	Sig,NA
PF3D7_0508200	N/A	longevity-assurance (LAG1) protein, putative	TLC domain	21.7188	13.8707	11.772	8.59668	3.92276	6.29313	53.8266	56.1743	56.4533	59.2094	52.0712	60.8996	58.7209	42.0438	37.4226	14.1756	18.0485	11.8018	47.9453	29.3176	28.9772	55.2644	63.1565	54.5404	28.2126	21.9489	18.9229	13.5688	3.89648	13.4878	57.3144	47.0126	41.5807	79.2378	85.3645	77.5549	PF3D7_0508200	Sig	NA	Sig,NA
PF3D7_0510300	SIP	stripes inner membrane complex protein, putative	N/A	26.9468	24.8183	17.246	12.6469	12.3312	7.74159	1.95786	0.552693	0.8738	4.94548	1.03176	2.75807	69.8036	60.4291	43.1478	17.3017	25.915	11.1084	7.52004	5.58412	10.652	4.63718	2.59604	8.2577	44.5413	58.0328	46.3114	14.8364	21.667	19.3065	2.88445	3.84549	6.04876	3.14577	4.03122	1.68309	PF3D7_0510300	Sig	NA	Sig,NA
PF3D7_0513000	N/A	conserved protein, unknown function	N/A	28.7772	20.9758	31.6197	44.4069	40.6365	45.2303	23.2407	33.4544	57.9514	35.1055	65.928	57.328	68.676	46.2781	83.715	41.5485	29.5528	37.9209	54.3568	44.4194	39.6426	73.6751	147.769	91.4657	23.9785	18.346	36.3513	13.5495	28.0911	26.6774	75.1723	59.3903	86.6836	88.7626	93.5838	95.5606	PF3D7_0513000	Sig	NA	Sig,NA
PF3D7_0513600	N/A	deoxyribodipyrimidine photo-lyase, putative	DNA photolyase	48.3107	43.6173	41.6573	154.948	102.531	165.994	140.017	344.729	308.019	169.374	134.223	238.299	159.062	139.781	163.843	78.1749	80.246	89.2186	334.995	282.042	303.904	184.9	188.148	311.686	70.2326	106.017	97.3995	79.0637	53.3715	91.3769	429.81	338.275	386.017	279.376	283.403	343.606	PF3D7_0513600	Sig	NA	Sig,NA
PF3D7_0513700	PSOP12	secreted ookinete protein, putative	N/A	15.8083	11.0908	14.0731	3.50708	2.92004	3.56415	2.84613	2.75406	4.1298	3.05901	2.28823	3.97768	20.9032	29.0615	25.5117	11.0926	8.54777	13.1859	38.695	24.6281	28.1463	21.1949	23.5063	30.0973	22.3896	19.4234	25.3175	8.27733	7.16979	11.7342	6.68216	4.34934	4.93226	8.13456	5.86612	5.27435	PF3D7_0513700	Sig	NA	Sig,NA
PF3D7_0517500	N/A	UTP--glucose-1-phosphate uridylyltransferase, putative	UTP--glucose-1-phosphate uridylyltransferase	14.3857	13.4046	11.3789	5.76118	4.89094	4.21351	1.0418	1.94189	0.48712	2.06084	2.93383	5.18066	28.6495	32.3802	24.5077	9.10438	10.2605	8.8323	2.03692	1.73471	2.05452	0.937866	2.79482	2.25724	17.537	20.4646	19.4848	5.74091	5.40443	8.70351	1.71897	2.08904	1.2053	2.82107	3.47814	2.99965	PF3D7_0517500	Sig	NA	Sig,NA
PF3D7_0518700	PUF1	mRNA-binding protein PUF1	Pumilio-family RNA binding repeat	20.2709	14.2682	13.7864	6.96522	5.18956	9.43881	5.70118	8.77619	5.98146	4.59316	6.15237	7.00094	30.7384	29.2202	31.8688	16.1156	17.7663	16.3037	14.3586	8.58737	11.4887	5.46803	5.87239	9.07225	17.4836	18.1683	14.924	7.03151	6.22927	8.18004	8.89498	10.6002	10.2735	4.97688	6.95202	6.72113	PF3D7_0518700	Sig	NA	Sig,NA
PF3D7_0518800	PSOP13	secreted ookinete protein, putative	N/A	64.5197	42.966	37.1363	27.8911	4.89086	15.934	0.75124	0.614153	2.04168	0.78581	0.624893	0	112.424	70.3559	90.363	29.9818	34.73	28.638	4.65606	2.9295	4.28495	6.27549	2.44543	9.86391	84.1389	52.203	51.0421	24.3601	24.9957	24.8907	4.01515	1.05798	0	2.49848	3.33942	2.09547	PF3D7_0518800	Sig	NA	Sig,NA
PF3D7_0602000	N/A	zinc finger protein, putative	N/A	14.307	10.6027	9.153	7.34208	4.39024	8.11129	10.8701	21.5282	20.7819	12.2848	10.2822	17.725	30.1409	22.4476	22.6892	6.75403	7.3363	8.86109	23.4977	17.3408	15.5695	9.35076	12.2927	15.6291	8.26821	9.68768	11.4034	5.05331	3.47569	6.46572	33.2436	22.868	26.5815	15.3091	14.5182	18.1652	PF3D7_0602000	Sig	NA	Sig,NA
PF3D7_0603900	N/A	conserved Plasmodium protein, unknown function	N/A	0.704454	1.19442	0.77861	0.670768	0.773963	0.665837	1.44754	4.26497	2.409	8.77515	5.10815	8.14783	3.58169	6.2874	5.81387	0.742821	1.98613	1.75736	1.40891	1.79164	3.11444	10.3969	15.0923	10.9863	2.17131	2.95267	3.78556	2.30925	1.5963	0.775984	1.49237	3.1437	0.775182	6.68539	5.95839	4.21767	PF3D7_0603900	Sig	NA	Sig,NA
PF3D7_0607900	N/A	conserved Plasmodium protein, unknown function	N/A	5.56624	4.36407	3.70429	15.2956	11.4963	10.0061	18.2973	18.974	22.0615	13.0393	12.284	11.2791	13.6287	16.2802	9.44771	8.61127	7.7935	4.47739	44.3612	25.053	23.0901	24.7788	24.3721	22.3512	21.1775	16.6388	18.1881	9.41728	7.87436	7.85253	47.7752	45.4238	34.8732	26.678	24.9392	22.0138	PF3D7_0607900	Sig	NA	Sig,NA
PF3D7_0609300	N/A	conserved Plasmodium protein, unknown function	N/A	4.38669	3.41251	3.29703	10.3283	12.4934	12.7736	16.5194	24.5948	20.0974	13.8249	19.8614	18.8928	11.2493	9.8884	7.1577	6.19323	11.0858	7.65806	38.6969	29.1615	20.7967	27.8231	49.1624	34.8372	9.78929	12.0211	8.95645	6.40664	7.22233	6.61936	35.3345	30.4892	21.6747	22.0204	35.7051	18.1774	PF3D7_0609300	Sig	NA	Sig,NA
PF3D7_0615000	N/A	conserved Plasmodium protein, unknown function	N/A	155.648	101.65	92.1687	80.9104	45.9476	46.5907	42.8183	41.1769	52.461	45.132	67.5717	43.6362	145.242	140.578	102.893	91.3022	74.8176	68.7142	55.5178	55.1001	37.0126	84.5064	88.2916	84.016	134.429	96.9374	110.861	80.897	69.4229	65.4542	51.0548	59.0666	38.3806	110.158	77.1079	79.6792	PF3D7_0615000	Sig	NA	Sig,NA
PF3D7_0615100	ENR	enoyl-acyl carrier reductase	Enoyl-(Acyl carrier protein) reductase	7.65458	7.81786	6.62083	1.74457	2.0517	1.47139	2.83195	2.96172	6.26748	2.76036	2.91601	3.6136	21.3142	34.3178	33.6236	7.23367	7.69521	8.88528	3.53288	2.23368	2.20694	2.9907	2.0517	4.41417	21.0823	14.8086	19.7425	4.14054	4.48617	7.2272	4.60848	5.36215	5.30899	13.8887	9.13806	14.4386	PF3D7_0615100	Sig	NA	Sig,NA
PF3D7_0615200	N/A	conserved protein, unknown function	N/A	7.0058	5.38908	6.62314	1.79985	2.61071	2.39625	4.59407	6.66897	6.17502	8.31307	8.81264	9.25297	14.7778	16.3694	16.7814	3.15327	4.75242	5.80868	4.67053	6.54388	2.64926	13.6789	16.6433	15.4045	24.3485	32.0746	35.5064	7.12549	10.234	14.265	6.65001	4.23347	5.94342	14.3649	13.3662	15.1026	PF3D7_0615200	Sig	NA	Sig,NA
PF3D7_0620100	N/A	ATP synthase-associated protein, putative	N/A	14.179	7.01922	11.4767	9.53824	11.0133	11.6774	28.6094	55.2313	38.7174	41.5372	58.3614	58.2436	38.0703	36.2533	31.9338	11.1213	19.545	8.251	37.8107	29.2467	43.0376	55.6397	81.9882	83.688	26.7636	19.7999	14.8279	7.62928	3.89076	12.4808	84.8424	66.2917	52.4626	65.9861	132.472	60.2957	PF3D7_0620100	Sig	NA	Sig,NA
PF3D7_0622000	N/A	conserved Plasmodium protein, unknown function	N/A	16.0275	7.02631	13.0806	27.3409	15.8815	12.7102	9.78389	10.1743	15.3251	10.2547	9.11952	11.9911	23.9291	20.4693	28.097	12.7409	13.0933	7.29582	68.7848	32.0087	63.9498	102.169	66.4669	79.6831	27.0938	23.3411	26.1094	14.1002	13.1726	19.2901	38.8848	24.9469	24.7521	29.3041	17.7695	14.5916	PF3D7_0622000	Sig	NA	Sig,NA
PF3D7_0625900	N/A	conserved Plasmodium protein, unknown function	N/A	1.15692	5.78461	2.67964	0.832226	0.754471	1.58284	0.531057	0.734198	1.33839	0.6864	0.657231	0.891341	2.98946	5.54624	7.27451	3.24006	3.09016	2.23821	4.24204	1.77988	3.06244	7.90615	10.1854	5.93566	20.7112	17.6208	16.953	3.432	4.272	8.02207	4.69772	3.58874	4.84967	4.86009	7.55373	4.47641	PF3D7_0625900	Sig	NA	Sig,NA
PF3D7_0630800	N/A	TPH domain-containing protein, putative	Trichohyalin-plectin-homology domain	7.8924	13.8222	9.79766	4.86911	4.48098	4.18203	10.022	9.26057	14.5788	14.1608	13.864	27.023	23.2733	27.5395	23.4759	7.12727	15.6144	7.83752	8.16455	7.75391	8.78411	12.6024	24.272	18.6583	40.8305	52.6895	66.9931	14.7901	17.4951	33.2249	9.18685	7.44311	4.29438	10.6909	13.7555	9.61877	PF3D7_0630800	Sig	NA	Sig,NA
PF3D7_0710200	N/A	conserved Plasmodium protein, unknown function	N/A	8.55315	7.44392	10.4089	24.649	24.1925	23.0918	54.5491	77.5054	79.0787	98.1325	66.4331	80.1841	15.2668	14.7657	22.178	16.8866	12.0573	18.7948	72.7473	47.3248	64.5152	59.0018	93.4712	71.0815	16.921	14.1535	14.4022	21.2372	15.0928	19.4948	78.493	71.5028	84.4067	96.3784	75.1659	85.8476	PF3D7_0710200	Sig	NA	Sig,NA
PF3D7_0716500	N/A	conserved Plasmodium protein, unknown function	N/A	8.83691	11.2778	11.7946	32.7844	20.2771	18.4691	23.2301	21.7627	59.9066	45.5987	36.7173	37.7369	25.1037	27.6631	26.2351	10.9945	14.968	14.9058	36.4879	35.3575	37.2965	71.0328	61.0541	57.3628	49.6423	39.8053	80.6834	30.8563	24.3848	23.5273	71.0077	61.315	47.0608	75.74	66.1488	44.4691	PF3D7_0716500	Sig	NA	Sig,NA
PF3D7_0717600	N/A	conserved Plasmodium protein, unknown function	N/A	9.24585	7.61162	9.72076	5.46678	4.42915	3.51373	58.1126	120.846	118.054	169.945	191.585	218.258	19.8134	20.693	17.9465	10.906	7.6009	9.81143	67.0617	46.4063	71.9996	95.6687	149.622	104.241	19.3709	20.4636	19.8743	10.5266	10.0306	10.9317	75.3122	68.4675	58.1468	170.078	145.605	160.468	PF3D7_0717600	Sig	NA	Sig,NA
PF3D7_0718600	N/A	conserved Plasmodium protein, unknown function	N/A	4.45207	4.48178	4.91405	5.74321	6.26197	3.40748	4.82382	5.48782	10.0783	11.0362	22.3505	22.2663	9.32631	7.47091	11.6455	4.68754	6.18042	5.75445	16.7437	14.2421	15.7707	20.2845	20.3194	20.5666	9.37964	9.05925	15.1812	3.20648	5.69174	6.45999	21.0123	13.8212	18.259	19.2075	20.2761	14.8147	PF3D7_0718600	Sig	NA	Sig,NA
PF3D7_0719200	NEK4	NIMA related kinase 4	Protein kinase domain	37.2383	43.9846	25.3057	8.32693	7.18293	5.03115	3.20815	5.4748	5.9133	4.02853	3.68291	7.73176	43.8591	52.091	63.6486	10.0628	19.6388	16.3887	3.06669	7.33076	4.79936	9.28773	8.74443	16.4656	45.1815	112.482	114.324	18.5312	32.4765	43.2979	9.01775	7.77477	9.65702	9.02178	8.56966	10.6527	PF3D7_0719200	Sig	NA	Sig,NA
PF3D7_0721700	PSOP1	secreted ookinete protein, putative	N/A	30.1788	25.4945	23.0027	17.4447	9.75251	9.40067	4.45271	3.07799	3.1172	5.5154	3.67375	7.16215	77.5835	46.0471	66.0768	21.5069	17.9929	27.5242	3.23344	4.35272	1.87231	3.48895	2.63581	4.14735	28.9426	15.3899	17.768	9.3522	6.42907	9.65334	2.98398	2.27956	2.25904	6.22569	5.99765	5.94272	PF3D7_0721700	Sig	NA	Sig,NA
PF3D7_0724900	N/A	kinesin-19, putative	Kinesin motor domain	13.7134	11.5217	17.2009	3.92127	2.99764	3.13383	1.64187	2.68741	2.57522	22.8206	27.4334	28.19	14.6704	16.5042	15.3478	6.82295	6.00166	5.3768	6.56426	5.11318	8.50895	7.96903	7.9937	7.27284	11.7195	14.7423	12.8761	4.15942	4.66506	5.16352	6.98027	6.63254	4.2522	9.50613	6.46332	7.88598	PF3D7_0724900	Sig	NA	Sig,NA
PF3D7_0725600	N/A	18S ribosomal RNA	N/A	53.3198	56.4107	83.2422	77.2333	51.7437	54.4014	8.12778	15.9572	10.0899	24.209	33.2456	33.5352	100.815	81.6922	87.6266	59.4024	57.8475	76.1356	28.9894	28.1005	20.4879	22.7066	20.1109	35.7323	38.3386	35.7138	38.2653	40.5097	46.9225	45.3178	28.2365	18.8936	23.667	24.2929	27.7147	41.6874	PF3D7_0725600	Sig	NA	Sig,NA
PF3D7_0728600	N/A	RING zinc finger protein, putative	RING-type zinc-finger	9.69511	10.4691	13.1667	6.60422	5.19332	4.92904	69.5516	108.61	100.267	79.3098	91.4627	101.639	25.3309	31.8744	29.7333	13.1177	11.2851	12.896	58.0566	46.9013	77.9564	91.7376	96.3124	89.8123	16.9905	22.0993	21.8224	11.492	11.7307	13.3478	72.8781	78.6371	68.2701	153.039	124.657	137.327	PF3D7_0728600	Sig	NA	Sig,NA
PF3D7_0731800	GEXP08	alpha/beta hydrolase, putative	Serine aminopeptidase, S33	12.9484	12.4512	10.3324	5.38958	3.51192	3.94539	3.32339	4.70192	4.15222	8.22839	9.1407	8.39453	26.2947	25.1607	28.2843	15.1219	19.5234	13.8509	9.71128	6.4746	7.94802	23.0674	21.8978	16.7285	34.4069	36.2439	27.0725	14.7245	9.70033	13.3451	2.22208	3.42185	3.64959	4.59399	6.16529	4.26183	PF3D7_0731800	Sig	NA	Sig,NA
PF3D7_0803400	RAD54	DNA repair and recombination protein RAD54, putative	SNF2 family N-terminal domain;Helicase conserved C-terminal domain	25.2584	22.7493	16.6603	23.0192	10.1697	14.4332	213.508	239.986	195.181	199.105	235.135	189.453	79.6485	54.4841	50.6089	27.7365	27.8174	19.616	189.385	146.856	139.168	208.708	143.189	231.4	33.6162	24.1413	20.9904	23.5837	23.2475	16.8445	225.769	129.694	145.761	254.917	203.732	177.06	PF3D7_0803400	Sig	NA	Sig,NA
PF3D7_0804700	N/A	conserved Plasmodium protein, unknown function	N/A	6.32795	6.17056	10.389	2.66196	3.71676	3.37325	3.19642	2.76071	5.05214	3.31609	3.20539	3.68775	16.3572	18.3322	20.7803	6.40688	8.12609	6.38066	2.09271	1.94348	2.56168	2.32921	6.1946	5.4432	14.1019	14.064	22.1332	3.31609	3.93114	6.69259	4.1028	3.16646	3.63336	6.61136	8.12609	4.81944	PF3D7_0804700	Sig	NA	Sig,NA
PF3D7_0805100	N/A	conserved protein, unknown function	N/A	13.5703	15.0021	19.8048	4.1638	1.25852	2.27912	8.21628	6.1533	13.1318	29.5994	17.4136	18.6073	39.9316	30.1438	23.3503	7.63894	7.01248	6.41435	5.52011	2.21342	2.57205	10.0421	5.75324	7.36332	17.2028	6.30338	12.2936	4.70271	1.8092	1.31567	6.94463	2.53116	3.92808	9.85669	8.37602	8.01794	PF3D7_0805100	Sig	NA	Sig,NA
PF3D7_0806600	N/A	kinesin-like protein, putative	Kinesin motor domain	28.0529	30.0567	30.4987	6.77462	4.83493	5.48294	16.1882	14.2422	19.9356	9.98625	7.74057	10.3434	56.3631	42.3796	46.0578	15.9935	17.4836	21.0885	14.0264	12.3309	11.8017	14.5582	12.9367	15.0781	72.8471	41.5822	57.9522	12.0073	12.5215	20.6869	19.5274	11.5272	15.3993	13.6085	13.083	13.8005	PF3D7_0806600	Sig	NA	Sig,NA
PF3D7_0808300	N/A	ubiquitin regulatory protein, putative	UBX domain;SEP domain	112.105	103.628	133.912	88.7108	119.167	117.986	291.987	245.284	380.306	359.499	369.269	458.668	222.15	190.502	233.519	194.396	199.727	168.62	159.198	127.198	179.74	196.207	388.588	427.698	384.249	234.392	386.342	162.681	143.155	163.932	237.502	211.875	245.781	446.941	422.706	420.698	PF3D7_0808300	Sig	NA	Sig,NA
PF3D7_0809700	RUVB1	RuvB-like helicase 1	TIP49 C-terminus	2.98403	5.3806	2.87665	1.91448	0.781329	1.52941	4.47412	10.3748	4.94719	13.3694	11.4719	13.2261	7.9943	18.7689	14.1914	5.10508	4.97848	4.34971	2.13145	2.20116	2.35362	5.19644	4.16709	3.82353	13.2359	23.7529	11.4902	8.02162	8.53039	7.21424	5.99573	8.61525	4.64892	13.6909	14.1494	10.5636	PF3D7_0809700	Sig	NA	Sig,NA
PF3D7_0815900	aLipDH	dihydrolipoyl dehydrogenase, apicoplast	Pyridine nucleotide-disulphide oxidoreductase, dimerisation domain;Pyridine nucleotide-disulphide oxidoreductase	1.14623	1.42989	1.06815	1.22061	0.447989	0.436847	5.54476	6.73135	11.8353	11.4882	9.95536	11.0839	5.52777	3.24907	5.61893	1.84203	1.29432	2.33085	15.4741	12.052	13.886	14.4439	10.6024	11.2124	3.83868	1.74516	5.10544	1.14882	2.62972	1.56111	20.4287	14.3341	12.8692	22.9231	16.6644	19.1463	PF3D7_0815900	Sig	NA	Sig,NA
PF3D7_0825000	N/A	conserved Plasmodium protein, unknown function	N/A	19.2079	12.8063	11.7333	33.6715	15.6021	23.945	52.552	73.5508	67.4939	82.9232	100.543	72.6016	41.2684	25.4784	24.2021	23.8076	21.8911	15.0574	75.0061	50.6682	47.7426	72.7058	75.2839	79.6127	22.9304	20.8394	18.596	19.5845	20.1295	15.9334	107.42	63.6961	59.3758	104.509	96.9584	73.5571	PF3D7_0825000	Sig	NA	Sig,NA
PF3D7_0825400	N/A	ATP synthase-associated protein, putative	N/A	31.3417	58.2937	25.6026	45.3405	45.1525	43.0421	72.9794	123.202	93.5274	112.766	97.0125	103.186	97.6569	87.3433	112.876	45.0155	37.6869	26.1862	68.9518	55.8648	66.3339	92.459	111.229	121.401	132.86	159.797	171.292	73.9651	71.977	82.7753	149.055	122.928	185.233	216.075	196.945	173.951	PF3D7_0825400	Sig	NA	Sig,NA
PF3D7_0825800	N/A	conserved protein, unknown function	N/A	43.511	31.9573	31.9837	9.5405	5.28873	8.15069	8.12284	4.05731	4.43468	2.37024	4.52118	3.27469	56.4225	47.8507	38.9254	15.2202	20.1454	13.6055	24.475	12.3533	18.2764	16.5703	19.9529	27.7123	57.4847	35.3225	49.3728	14.2215	15.3218	22.9228	11.5666	13.9971	8.68121	16.7423	12.6944	16.2109	PF3D7_0825800	Sig	NA	Sig,NA
PF3D7_0829900	N/A	unspecified product	N/A	45.8908	32.2527	54.3678	4.79832	5.12541	5.94453	23.1135	22.4604	31.0904	95.88	102.368	127.087	316.086	234.389	272.566	24.8779	24.8046	19.5128	21.6733	14.2426	23.8195	20.9238	48.6182	49.8761	155.868	70.8292	123.452	15.9197	12.3528	13.9486	33.5892	28.8915	28.9323	122.069	114.856	125.806	PF3D7_0829900	Sig	NA	Sig,NA
PF3D7_0903800	CCp4	LCCL domain-containing protein	LCCL domain	4.43136	3.66548	4.48793	1.06843	0.784275	0.446115	0.466681	0.109114	0.710966	0.703918	0.0822095	0.546592	8.30979	8.44836	9.67816	2.329	2.40754	1.74879	1.08694	1.51983	1.40248	2.31494	2.48354	1.97565	8.40026	6.87416	15.235	2.91623	4.27489	4.09944	1.47262	1.67294	1.9039	1.1645	0.849719	0.728664	PF3D7_0903800	Sig	NA	Sig,NA
PF3D7_0904200	PH	PH domain-containing protein, putative	N/A	65.194	68.9565	47.5118	16.6762	14.7862	12.0903	1.94528	5.5573	4.75918	4.30933	12.6224	3.68901	109.355	103.04	89.7963	29.141	32.827	30.4556	11.5534	10.2503	9.57602	7.5801	10.0024	13.9504	67.1121	57.4255	35.3539	12.928	21.3609	16.4587	13.2071	8.36876	8.55203	8.88445	10.3952	11.3121	PF3D7_0904200	Sig	NA	Sig,NA
PF3D7_0913600	N/A	conserved Plasmodium protein, unknown function	N/A	2.5436	1.9662	1.87236	3.07217	1.81322	4.15649	12.7551	40.2046	39.9304	24.5083	22.9888	35.6523	7.24308	6.47666	7.31331	1.66426	2.25342	2.17197	26.7631	22.9005	24.2305	24.739	32.4803	36.2538	3.50935	6.78452	6.46847	4.16946	2.70457	3.6433	34.2494	30.4207	28.9208	34.9495	37.1363	43.7498	PF3D7_0913600	Sig	NA	Sig,NA
PF3D7_0915700	N/A	cytochrome c oxidase subunit ApiCOX30, putative	N/A	15.5818	22.4743	19.1935	11.3723	9.9816	8.26931	85.9658	161.842	149.205	137.566	150.933	206.323	64.4109	79.3527	75.6626	23.7403	15.8119	28.6461	56.4841	59.9315	95.0536	124.464	119.011	142.35	67.8678	116.587	99.9602	23.5827	38.9505	39.7312	130.595	115.562	90.2642	199.878	177.884	201.239	PF3D7_0915700	Sig	NA	Sig,NA
PF3D7_0916200	N/A	conserved Plasmodium protein, unknown function	N/A	20.4093	16.117	10.6997	62.6863	52.177	36.0172	31.2279	38.4136	31.7321	18.5517	25.6208	21.5989	24.074	24.0839	21.1116	29.3866	29.4908	35.4603	60.4812	40.7665	41.494	23.8361	44.4747	23.6726	29.0649	30.3829	21.556	21.4617	29.401	28.3904	64.3028	57.2291	44.6737	39.958	44.0693	46.8838	PF3D7_0916200	Sig	NA	Sig,NA
PF3D7_0917400	N/A	conserved Plasmodium protein, unknown function	N/A	0.479218	0.474467	0.290915	0.241778	0.248151	0.197335	4.02368	9.08693	8.10193	18.5654	18.0482	20.2475	1.65432	1.89043	1.54184	0.225524	0.770674	0.450474	4.67238	5.57499	2.42429	5.15793	10.2982	5.52537	1.59076	2.2189	1.08583	0.515705	1.28211	0.949099	5.29381	5.88134	4.16297	5.41257	11.2298	4.31168	PF3D7_0917400	Sig	NA	Sig,NA
PF3D7_0919300	TrxL1	thioredoxin-like protein 1, putative	Thioredoxin-like	6.52364	8.70944	9.18371	2.88561	3.50685	3.2373	13.4322	14.7136	15.4421	95.3996	116.905	119.066	17.2732	21.8161	24.2508	15.39	13.8417	8.50431	11.2681	12.4421	13.3581	47.324	53.3041	52.3364	39.2632	77.7717	70.4965	11.7967	18.4253	32.4726	7.55703	16.1861	11.5191	32.179	33.0998	26.1671	PF3D7_0919300	Sig	NA	Sig,NA
PF3D7_0922300	N/A	conserved protein, unknown function	N/A	28.088	22.1833	22.3911	5.46514	4.09486	11.5404	4.17866	10.6182	5.3272	5.44088	9.22369	7.0709	59.081	63.1493	61.6085	14.9228	27.7934	16.7607	26.7066	11.0917	23.2523	17.1762	19.2458	26.9276	56.2219	66.0176	50.786	18.363	20.7533	19.445	17.5555	14.6373	12.9923	11.0144	11.1174	9.57755	PF3D7_0922300	Sig	NA	Sig,NA
PF3D7_0922900	FabG	3-oxoacyl-[acyl-carrier-protein] reductase	Enoyl-(Acyl carrier protein) reductase	15.1132	15.8533	12.0754	4.76986	4.83063	2.60127	6.40474	11.5815	9.24836	11.6575	7.00151	8.33215	29.3702	42.6534	32.1524	12.5269	12.0203	7.65951	12.2539	13.2825	12.0754	9.93721	14.0088	13.7496	51.5937	71.4194	87.397	16.6031	30.194	35.9598	33.4597	50.8933	25.889	39.0262	20.3102	33.3414	PF3D7_0922900	Sig	NA	Sig,NA
PF3D7_0923400	N/A	conserved Plasmodium protein, unknown function	N/A	63.1864	55.0131	48.1339	52.5621	66.1662	41.008	19.8912	34.8113	29.366	16.7732	31.6258	19.3813	42.1227	48.5525	44.6306	43.4144	52.3528	59.8014	41.9093	36.2252	26.2303	29.0937	57.4127	28.8185	64.9968	58.5274	43.312	36.9387	55.7079	51.1067	51.6414	55.2238	41.1149	37.9876	43.7042	41.9226	PF3D7_0923400	Sig	NA	Sig,NA
PF3D7_0925100	N/A	conserved Plasmodium protein, unknown function	N/A	9.37915	8.98058	7.5597	2.81715	1.84467	2.66592	3.43497	1.29425	2.1092	2.54389	4.61255	5.41113	18.8222	21.3296	20.8826	8.00718	8.64852	8.40836	0.970257	1.85805	1.67993	9.25636	8.30102	8.37861	38.1664	42.063	48.0898	13.0829	18.0309	16.2334	3.52917	2.13296	3.72903	10.009	7.26476	8.82877	PF3D7_0925100	Sig	NA	Sig,NA
PF3D7_0926900	N/A	replication termination factor, putative	Rtf2 RING-finger	42.4068	44.4241	41.5412	72.8511	34.9327	48.6672	96.8169	99.8575	106.509	140.531	132.182	195.387	116.787	75.5281	87.7126	53.3265	46.202	62.1786	61.9362	74.684	72.0047	127.64	86.7859	127.68	82.2175	36.6498	49.0587	36.2501	40.4154	54.1667	95.1599	72.2238	89.4668	164.668	134.135	167.753	PF3D7_0926900	Sig	NA	Sig,NA
PF3D7_0927100	N/A	conserved protein, unknown function	N/A	4.97581	1.51176	3.4889	3.34064	4.5306	4.34146	7.7387	26.0199	27.4482	22.1061	39.4388	18.2949	15.0783	15.5661	23.9707	3.8349	6.03408	7.19816	26.123	18.1411	16.2816	26.1684	86.0814	58.6097	9.94975	10.9557	6.86204	4.65392	5.30907	3.26695	39.2035	36.9695	29.6109	43.4622	39.5567	63.8837	PF3D7_0927100	Sig	NA	Sig,NA
PF3D7_0927200	N/A	zinc finger protein, putative	Zinc finger C-x8-C-x5-C-x3-H type (and similar)	11.9552	7.23403	6.77969	3.9387	1.95759	2.00506	2.26407	1.65716	2.79667	5.24405	5.85835	6.73947	36.5899	19.578	19.628	11.0091	5.00502	10.1734	15.5324	8.69623	7.80304	4.92338	6.65581	4.60421	16.9386	10.407	13.5741	4.46135	4.35192	5.77669	4.58415	2.38606	3.16195	4.89293	3.83037	5.7047	PF3D7_0927200	Sig	NA	Sig,NA
PF3D7_0930000	N/A	procollagen lysine 5-dioxygenase, putative	N/A	9.93278	9.57378	10.9681	2.80395	1.21369	1.60362	0.347498	1.78124	0.743691	1.1076	0.822467	0.672382	12.4802	10.3238	11.6304	3.4604	3.6632	4.82622	1.58924	1.82358	2.92483	5.353	8.98133	3.20725	9.72994	7.88833	5.94953	3.32281	4.11233	4.25842	2.98034	6.59574	3.64875	5.40687	4.88426	4.82622	PF3D7_0930000	Sig	NA	Sig,NA
PF3D7_0931700	N/A	PIH1 domain-containing protein, putative	pre-RNA processing PIH1/Nop17	3.63804	2.17952	2.0375	0.940445	0.45024	0.610618	4.87606	6.55597	6.64459	4.99415	4.39068	7.15538	5.9882	6.90946	7.86729	2.09045	1.55056	1.44578	15.7648	7.5445	11.6137	20.6898	11.1059	25.0354	4.68102	2.97999	3.3223	1.10981	0.94086	2.24883	12.1525	9.75453	8.56661	15.2032	12.9214	12.6506	PF3D7_0931700	Sig	NA	Sig,NA
PF3D7_1004900	N/A	conserved protein, unknown function	N/A	12.6687	12.3894	12.416	48.7699	33.3926	35.8609	93.6689	98.186	98.2248	76.712	85.3215	122.644	49.5171	54.7069	31.213	20.8199	21.8601	20.9475	110.684	102.832	110.916	151.573	155.07	191.521	35.9216	22.6884	20.4103	20.8163	10.9179	21.707	139.548	124.458	98.5488	130.292	166.228	157.543	PF3D7_1004900	Sig	NA	Sig,NA
PF3D7_1005900	N/A	conserved protein, unknown function	N/A	6.80685	5.53546	8.51934	17.9082	6.00217	11.0474	104.096	130.177	102.149	125.158	93.4868	117.801	29.2157	20.0069	21.1029	5.82307	5.2377	5.49941	73.5579	42.2708	55.8951	109.74	68.1423	116.459	21.4139	21.2767	15.1551	11.9809	8.14615	10.9866	134.884	68.5142	88.7696	145.224	115.905	182.397	PF3D7_1005900	Sig	NA	Sig,NA
PF3D7_1006500	N/A	conserved Plasmodium protein, unknown function	N/A	4.12577	4.19723	1.82403	31.035	13.5986	12.8687	22.4662	15.7558	16.5274	12.9836	7.47922	10.9073	10.8381	4.35185	9.53402	10.0061	6.64695	6.1754	35.8942	19.9368	31.4646	24.7495	45.3287	24.1776	12.7167	8.07002	12.8994	11.9016	7.85318	9.08941	32.8638	18.7464	23.608	30.4533	17.2821	23.0548	PF3D7_1006500	Sig	NA	Sig,NA
PF3D7_1006700	N/A	conserved Plasmodium protein, unknown function	Sjogren's syndrome/scleroderma autoantigen 1 (Autoantigen p27)	194.029	185.672	227.923	285.724	188.055	164.54	22.6668	37.1926	30.5485	24.4483	37.1682	34.144	154.087	175.731	145.151	161.041	139.195	120.832	81.9161	67.0575	110.344	48.1416	51.2877	46.4688	164.824	144.975	148.742	124.186	113.914	121.056	80.4059	90.7243	82.4276	73.1315	47.9195	62.7193	PF3D7_1006700	Sig	NA	Sig,NA
PF3D7_1014900	N/A	conserved Plasmodium protein, unknown function	N/A	3.4614	2.65107	3.68896	3.80824	2.21129	1.91954	42.1341	68.9989	87.4406	279.484	211.495	261.409	7.02847	7.14036	7.70414	2.82076	3.70145	3.73336	23.3346	17.1508	21.396	68.4721	64.338	68.8475	5.95588	5.74991	7.79806	7.47252	5.42776	7.47711	24.803	18.4664	20.9938	76.5476	90.0472	67.5299	PF3D7_1014900	Sig	NA	Sig,NA
PF3D7_1016900	ETRAMP10.3	early transcribed membrane protein 10.3	Malarial early transcribed membrane protein (ETRAMP)	1041.23	863.609	976.201	456.078	275.415	444.495	935.002	1155.03	820.591	705.866	850.339	1045.46	4316.28	4812.09	4635.31	1164.99	1623.59	1235.59	891.719	695.94	893.811	940.448	538.958	1419.52	1323.76	1027.89	970.913	404.197	426.507	474.042	752.657	788.072	855.375	1053.75	1267.72	1133.78	PF3D7_1016900	Sig	NA	Sig,NA
PF3D7_1019100	N/A	conserved Plasmodium protein, unknown function	N/A	4.05107	2.67588	3.63011	0.8145	0.612768	0.982139	19.9811	23.7259	29.3218	81.7692	67.6915	92.1222	7.77938	9.05164	9.73386	2.11616	2.87767	1.27452	9.72256	3.92048	6.57957	18.559	28.1873	28.7087	8.32545	8.29576	10.4133	3.98205	3.20123	5.91889	8.95609	7.76932	6.29456	35.4809	34.4681	31.1252	PF3D7_1019100	Sig	NA	Sig,NA
PF3D7_1019700	N/A	conserved Plasmodium protein, unknown function	N/A	4.59345	4.79809	7.18504	10.7823	6.84759	11.064	62.4611	63.1878	78.7041	75.0761	80.2647	69.1678	26.0746	23.409	22.0277	19.7079	11.725	14.2492	45.5169	37.1852	56.2602	84.6995	90.2096	85.3159	16.6317	9.08652	10.8933	12.1999	10.5576	8.96619	74.6797	47.3917	53.5645	121.317	77.6082	90.3808	PF3D7_1019700	Sig	NA	Sig,NA
PF3D7_1021800	SEA1	schizont egress antigen-1	N/A	17.3564	12.1363	11.3409	53.8471	23.5912	25.9275	297.373	301.328	297.396	616.909	607.832	705.592	64.0199	35.665	36.7439	35.7153	17.3502	34.3889	249.858	155.115	140.658	391.145	284.138	313.693	40.4611	22.467	25.5813	34.2045	29.0226	33.374	264.842	145.924	140.75	446.407	239.897	478.536	PF3D7_1021800	Sig	NA	Sig,NA
PF3D7_1024300	N/A	ATP synthase-associated protein, putative	N/A	2.22725	1.71338	2.46085	13.3497	13.8584	14.6588	21.1849	60.6583	54.8524	84.922	77.9729	75.5294	9.55553	20.7739	12.2414	3.95107	11.9305	2.74904	45.6587	31.6975	30.3505	97.8978	174.829	67.5933	18.1585	15.1646	19.7126	12.2913	5.77577	15.5502	75.4887	95.5599	69.682	117.544	197.517	95.3001	PF3D7_1024300	Sig	NA	Sig,NA
PF3D7_1024400	N/A	conserved Plasmodium protein, unknown function	N/A	1.49448	2.69112	3.18698	1.77405	0	1.08561	10.298	12.1425	15.7062	17.3358	25.2123	20.2322	7.32665	7.33752	7.35259	1.32238	5.53912	0.914033	7.22332	3.10514	5.73657	18.2474	20.9107	17.6411	5.36353	7.9478	10.3863	5.41743	5.66568	2.15811	7.92071	6.95134	11.0289	14.7115	29.8497	28.6397	PF3D7_1024400	Sig	NA	Sig,NA
PF3D7_1025100	GFPT	glutamine--fructose-6-phosphate aminotransferase [isomerizing], putative	SIS domain;Glutamine amidotransferase domain	27.196	25.5949	21.4159	42.9519	20.5098	29.1534	175.748	136.818	153.443	106.142	97.4884	158.903	58.8887	39.9742	48.4032	41.646	22.7257	38.4465	85.8421	72.9279	65.605	134.921	93.1858	137.037	76.1574	29.3595	39.8987	32.7214	20.8441	32.4829	124.003	73.2646	104.29	171.052	130.943	167.542	PF3D7_1025100	Sig	NA	Sig,NA
PF3D7_1026100	N/A	conserved Plasmodium protein, unknown function	N/A	41.2863	42.6815	38.0552	14.7645	19.5381	11.3867	7.96292	15.1392	9.84955	17.9551	9.78384	10.4702	48.5781	48.6986	45.956	12.8765	24.45	15.5459	21.7691	29.7477	38.0552	60.3419	85.8281	88.5633	59.7219	96.1785	67.1001	37.4064	26.4739	30.8595	27.6521	20.7685	13.6774	33.8855	31.2416	28.2129	PF3D7_1026100	Sig	NA	Sig,NA
PF3D7_1026400	CDC20	cell division cycle protein 20 homolog, putative	WD domain, G-beta repeat;Anaphase-promoting complex subunit 4 WD40 domain	4.61287	2.28357	2.28172	0.172394	0.530812	0.63317	5.60453	8.36269	8.9333	10.4797	8.43858	9.02308	10.3802	9.66011	8.41018	2.41206	1.17752	0.82594	9.22575	5.58206	4.77087	8.79208	7.69678	8.44227	3.20259	3.84232	2.14399	0.551565	1.89868	2.48135	10.1443	7.41357	3.79283	7.71859	12.2462	5.50627	PF3D7_1026400	Sig	NA	Sig,NA
PF3D7_1028600	N/A	conserved Plasmodium protein, unknown function	N/A	44.0592	29.2291	30.3924	16.9034	16.1697	12.4026	423.817	332.857	354.457	358.793	397.132	415.251	80.4973	122.165	75.3749	25.4451	43.0636	28.7386	199.114	169.691	146.38	430.267	318.004	426.91	114.89	117.306	152.273	56.7665	52.2125	65.264	285.126	332.167	244.968	648.849	406.495	499.801	PF3D7_1028600	Sig	NA	Sig,NA
PF3D7_1031000	P25	ookinete surface protein P25	Pvs28 EGF domain	450.517	610.981	376.093	181.352	92.1492	90.205	17.3812	9.60897	9.78748	10.9118	11.5427	12.8757	456.594	366.165	427.838	134.939	158.539	127.883	21.3684	33.4566	24.2285	30.7831	10.8108	19.224	292.806	222.928	184.983	102.449	89.9116	79.8292	22.1582	23.1384	16.0189	19.5231	17.4767	9.61951	PF3D7_1031000	Sig	NA	Sig,NA
PF3D7_1032300	N/A	conserved protein, unknown function	N/A	2.63143	2.07966	3.28764	9.40538	9.80588	8.91373	2.96872	6.53632	5.2907	2.05602	3.11871	4.89373	4.48142	8.34291	8.61169	5.60344	3.94054	6.98578	9.06382	8.31865	9.39325	5.69273	11.0794	10.2289	3.74996	6.69973	6.53557	3.54093	4.12116	6.36185	5.62561	12.0706	13.8842	7.75861	8.23931	8.64031	PF3D7_1032300	Sig	NA	Sig,NA
PF3D7_1033800	N/A	plasmepsin VII	Eukaryotic aspartyl protease	8.04266	7.61861	5.5794	2.73844	1.29826	1.95727	3.22628	3.05311	3.31876	3.00868	1.72147	4.62055	16.2362	17.1439	13.1885	6.90967	7.43212	4.33504	1.65584	2.34419	4.69844	8.21531	8.11412	11.1844	12.2599	14.7104	13.5767	2.46165	6.59898	6.54578	6.38801	3.2347	4.4791	5.48008	7.75526	6.81221	PF3D7_1033800	Sig	NA	Sig,NA
PF3D7_1038400	Pf11-1	gametocyte-specific protein	NPR nonapeptide repeat (2 copies)	7.53601	8.27969	4.73187	1.44909	0.71579	0.595487	2.07234	1.97122	1.19355	0.967247	0.789307	0.763063	21.6109	14.873	17.3438	3.38989	3.52835	2.77306	4.08595	4.44852	3.69011	3.8744	1.65453	2.40442	7.13129	4.52652	3.87068	2.05885	1.84172	1.7257	4.4385	2.21513	4.03167	2.43444	1.89222	1.9089	PF3D7_1038400	Sig	NA	Sig,NA
PF3D7_1102500	GEXP02	Plasmodium exported protein (PHISTb), unknown function	Plasmodium RESA N-terminal	79.5674	67.954	53.8652	40.2489	42.1043	27.0054	26.252	38.4971	33.4767	15.4939	23.5969	23.0481	209.298	220.609	172.318	68.7612	77.269	81.5311	38.0738	28.6579	21.5142	17.0941	23.4419	15.5647	128.04	90.2353	81.7875	45.1489	54.632	47.7279	47.3919	46.5244	33.6693	29.3168	31.3969	37.0596	PF3D7_1102500	Sig	NA	Sig,NA
PF3D7_1104600	N/A	radial spoke head protein, putative	Radial spokehead-like protein	3.21484	2.42687	4.10079	1.13265	0.697058	0.834296	9.27811	9.10763	7.12328	7.38747	5.96379	7.84537	9.77373	5.4828	4.74473	2.72125	2.32416	3.63939	25.3169	23.999	15.0984	38.7365	29.1022	30.2015	3.62073	4.77066	1.98789	1.02604	0.822592	3.31249	8.40996	5.28698	9.7154	12.2456	9.50793	11.1097	PF3D7_1104600	Sig	NA	Sig,NA
PF3D7_1110000	N/A	conserved Plasmodium protein, unknown function	N/A	135.338	145.202	114.981	167.542	83.5631	106.938	104.063	145.905	148.622	76.3913	119.258	107.025	165.219	170.368	126.877	96.5709	127.873	65.5525	176.736	124.459	96.0433	268.067	255.247	252.443	200.585	222.956	245.226	120.043	167.379	143.182	195.099	124.396	130.761	235.282	213.682	122.108	PF3D7_1110000	Sig	NA	Sig,NA
PF3D7_1110800	N/A	conserved Plasmodium protein, unknown function	IQ calmodulin-binding motif	14.6146	26.1476	10.1108	8.33364	4.7877	6.49311	17.9748	18.4848	23.5521	25.5696	26.6794	28.2612	28.7168	41.0584	39.0405	9.43052	21.3736	17.2957	67.0552	38.0329	41.8878	48.3351	46.2811	80.8032	51.159	32.7444	51.6838	6.5563	19.4538	22.4641	23.0983	26.6519	24.1679	30.986	26.8696	37.7943	PF3D7_1110800	Sig	NA	Sig,NA
PF3D7_1114000	N/A	dynein light chain Tctex-type, putative	Tctex-1 family	0.610553	0.828036	2.3804	0	0	1.50497	0.637931	0	4.29901	1.65347	2.13371	1.54624	14.7186	14.7043	11.8402	1.36411	1.65778	1.91295	4.27387	1.65607	1.58694	1.21231	5.25611	2.25745	4.46552	14.1389	8.59802	2.4802	4.26741	1.54624	7.00887	2.94085	8.88012	3.41027	4.14446	2.5506	PF3D7_1114000	Sig	NA	Sig,NA
PF3D7_1118800	ARC40	actin-related protein 2/3 complex subunit 1, putative	N/A	8.87896	12.6961	9.65084	3.71187	2.55464	5.90095	13.2167	17.165	15.948	18.9861	17.4913	17.7501	23.5748	26.3957	27.7876	8.70886	5.39402	4.39205	15.753	20.1644	19.6234	24.8695	20.7565	23.6038	12.2727	16.5048	17.277	6.73702	7.81527	6.87101	23.3007	29.7417	22.8	27.2152	30.6785	31.0822	PF3D7_1118800	Sig	NA	Sig,NA
PF3D7_1124500	pdhA	pyruvate dehydrogenase E1 component subunit alpha	Dehydrogenase E1 component	14.7075	10.9407	21.3417	14.0947	7.72123	9.35799	8.50468	17.0648	25.9263	15.291	28.4667	27.6812	43.8197	29.4083	45.0118	21.1417	18.0652	15.4672	14.7075	11.8525	13.1816	30.4266	40.01	34.0898	26.8225	20.5734	34.1013	9.01075	20.0792	17.112	26.9501	22.2272	31.324	38.0969	38.314	45.0567	PF3D7_1124500	Sig	NA	Sig,NA
PF3D7_1128600	NOT2	CCR4-NOT transcription complex subunit 2, putative	NOT2 / NOT3 / NOT5 family	9.93284	6.75559	6.23593	2.23531	1.45788	1.32167	1.3864	1.5505	2.78668	4.16814	3.80768	1.72699	28.8866	22.9425	23.0513	7.78762	8.27733	6.41577	3.65947	3.60298	2.59831	3.80003	2.18682	2.64334	8.54948	12.0939	7.93131	1.56305	2.60526	2.11077	4.42408	3.74063	3.61962	3.53983	4.49341	4.00985	PF3D7_1128600	Sig	NA	Sig,NA
PF3D7_1131100	SR1	serpentine receptor, putative	N/A	27.3715	27.6347	23.9357	47.8175	25.1812	25.5786	112.854	82.5091	112.712	91.0571	82.0507	121.257	17.5014	11.9916	13.83	50.819	39.166	44.8214	45.7821	33.6504	38.653	75.7697	95.6248	89.6086	21.7631	16.75	20.9215	22.6193	21.3804	26.9251	64.4123	31.564	38.0753	104.718	80.3629	108.555	PF3D7_1131100	Sig	NA	Sig,NA
PF3D7_1136900	SUB2	subtilisin-like protease 2	Subtilase family	10.0278	10.3521	7.69267	4.45699	2.59241	3.44312	7.38445	10.0939	7.31362	83.7038	79.8374	78.476	21.9241	17.6659	19.7332	7.92852	8.51699	5.42325	7.32802	5.69363	3.66744	14.6755	12.3767	10.6496	19.2213	25.1828	18.8405	7.28716	7.69755	9.45393	13.089	7.14153	8.9992	13.9915	15.2089	12.593	PF3D7_1136900	Sig	NA	Sig,NA
PF3D7_1139600	N/A	conserved Plasmodium protein, unknown function	N/A	0.982778	0.973035	1.39208	0.826395	0.254453	1.01173	0	0.216691	0.171293	0	0.202258	0.216267	3.16648	4.30765	2.5296	0.925006	0.677354	0.923829	2.94833	1.45955	2.58529	0.330558	6.36132	4.45162	1.15141	2.3836	2.2268	0.881337	0.404516	1.08134	0.678532	0.646147	0.4743	0.616671	1.12892	0.659878	PF3D7_1139600	Sig	NA	Sig,NA
PF3D7_1142300	N/A	conserved Plasmodium membrane protein, unknown function	N/A	9.5376	8.39953	6.69113	46.3386	21.9252	32.2196	78.3642	96.1931	84.1033	98.0562	125.613	98.3172	31.5858	19.6964	16.8031	26.2943	26.0365	17.2653	72.9771	54.0176	56.3528	84.0337	65.7756	91.1694	18.2736	17.0365	16.7262	19.5971	21.9325	14.7673	97.7086	57.6165	57.5181	105.177	92.3876	72.9111	PF3D7_1142300	Sig	NA	Sig,NA
PF3D7_1143100	ApiAP2	AP2 domain transcription factor AP2-O, putative	AP2 domain	22.9377	8.90027	11.0891	5.10438	2.94587	5.08481	16.9669	13.7592	18.6085	230.466	183.279	271.143	28.6779	28.7384	26.2054	8.47782	8.37745	9.67458	12.2262	8.37672	8.45315	27.9692	24.1026	40.8601	17.0539	8.30868	9.63363	7.01382	4.40709	6.74892	17.9139	12.5107	11.3089	29.0789	21.8275	27.2501	PF3D7_1143100	Sig	NA	Sig,NA
PF3D7_1143600	N/A	conserved Plasmodium protein, unknown function	N/A	5.68204	3.9111	5.72796	0	1.55826	1.54281	1.68171	3.14474	4.3035	3.85001	6.89685	5.95536	13.0366	12.67	15.8209	3.65768	5.25976	5.00872	1.67119	0.65185	0.95466	3.0691	13.505	8.74262	10.9311	9.43422	12.9105	2.1389	1.21709	3.20673	1.44851	1.86323	2.13796	5.94373	4.7816	6.83008	PF3D7_1143600	Sig	NA	Sig,NA
PF3D7_1146800	N/A	conserved Plasmodium protein, unknown function	N/A	9.03946	6.02278	8.14284	2.04112	1.31415	2.23925	0.525495	1.03706	1.07745	1.07977	1.23225	1.37703	15.8174	17.7946	16.2507	6.4429	5.60885	6.00528	2.45046	1.54334	1.37239	0.844601	1.61742	1.23387	11.123	9.50082	11.5619	3.03165	3.62635	4.91142	6.56423	7.07222	5.84868	5.33353	4.91258	4.4228	PF3D7_1146800	Sig	NA	Sig,NA
PF3D7_1147300	N/A	conserved Plasmodium protein, unknown function	N/A	6.80108	4.27866	5.74408	49.8135	54.778	65.3744	106.062	132.642	197.851	104.266	98.884	114.264	28.3651	22.6663	28.628	36.513	33.7921	35.2677	165.493	111.744	173.367	103.9	235.591	207.263	30.7239	16.3604	26.4821	34.6307	25.7418	33.6778	199.269	153.283	166.342	184.166	196.998	180.423	PF3D7_1147300	Sig	NA	Sig,NA
PF3D7_1148200	N/A	unspecified product	N/A	33.7016	18.6385	23.2618	19.7279	9.27666	15.3226	21.8458	42.6392	35.8959	120.889	158.325	166.348	75.8943	65.5909	78.8781	22.2901	23.4098	18.7766	76.2297	38.6577	42.0213	78.2313	181.965	124.496	90.6931	48.2708	40.2282	16.5927	9.64418	11.552	80.0126	48.1	38.7087	167.795	203.423	197.502	PF3D7_1148200	Sig	NA	Sig,NA
PF3D7_1204700	N/A	conserved protein, unknown function	N/A	27.4858	46.0525	34.1969	79.7282	32.7007	59.6177	188.584	192.837	201.952	133.778	137.663	166.386	115.98	102.453	109.898	25.5181	20.87	28.2138	124.373	170.138	170.985	227.795	166.945	364.33	75.8548	65.9442	74.4628	39.2416	37.628	50.5478	273.623	204.905	241.104	253.535	232.78	337.39	PF3D7_1204700	Sig	NA	Sig,NA
PF3D7_1206500	N/A	Tat binding protein 1(TBP-1)-interacting protein, putative	Tat binding protein 1(TBP-1)-interacting protein (TBPIP)	5.67531	7.51562	4.13286	1.12254	2.12753	1.339	1.15194	0.417389	1.32437	2.58001	4.26149	2.76169	20.3612	17.9011	21.2607	4.47038	5.78306	7.1995	3.04034	2.84375	2.58304	3.59212	6.18917	2.67801	6.14368	10.226	7.18946	1.5877	2.92977	2.76169	3.35625	2.5819	2.14255	2.68223	3.64119	1.9635	PF3D7_1206500	Sig	NA	Sig,NA
PF3D7_1207400	N/A	conserved Plasmodium protein, unknown function	N/A	3.5179	5.41803	2.84744	0.525888	0.809623	0.965744	0.305297	0	0.817533	3.08468	3.86129	1.37625	15.4726	13.0208	11.067	1.96213	4.66964	2.09961	2.34527	1.16101	3.16382	1.84061	2.83368	2.57532	9.15892	8.27365	10.0829	0.841276	5.14838	3.78468	0.719655	3.08388	1.25761	2.9432	1.07761	1.46973	PF3D7_1207400	Sig	NA	Sig,NA
PF3D7_1207700	N/A	blood stage antigen 41-3 precursor	N/A	29.9627	30.0365	27.5583	10.3243	12.0081	8.62	3.49193	6.26796	3.42949	7.75182	5.94257	7.09332	57.6415	68.332	42.7007	21.0225	25.4892	22.058	7.32421	11.5803	10.1703	15.8305	17.5503	14.3667	77.9864	65.3659	81.4503	30.6197	31.9413	35.7503	14.0589	10.2146	15.5275	15.5722	11.0677	10.4485	PF3D7_1207700	Sig	NA	Sig,NA
PF3D7_1208700	N/A	conserved protein, unknown function	Domain of unknown function (DUF4460)	7.65816	5.33337	7.16152	11.7482	9.40483	13.0568	4.81369	14.9907	12.3758	12.9272	21.1844	16.1	7.75394	14.2421	13.9408	6.75344	9.53846	10.1136	19.3277	16.9413	18.0743	29.6797	57.7262	52.6625	23.7676	43.1439	25.3142	11.5806	14.9752	19.6	24.0639	31.7964	19.2515	26.7324	49.1598	32.8693	PF3D7_1208700	Sig	NA	Sig,NA
PF3D7_1209600	PBGD	porphobilinogen deaminase	Porphobilinogen deaminase, dipyromethane cofactor binding domain;Porphobilinogen deaminase, C-terminal domain	2.04667	1.94102	0.939325	1.23755	0.509397	0	4.06245	5.22905	4.35705	10.2801	10.2472	14.6812	6.86515	9.23045	8.08444	1.43678	1.43292	0.735345	1.16953	1.10915	3.44419	1.98008	1.78289	2.63028	3.74996	3.59497	2.17852	1.37068	1.11383	0.652497	3.62328	5.32526	4.21797	4.88505	5.49287	7.35345	PF3D7_1209600	Sig	NA	Sig,NA
PF3D7_1210000	RPL1	50S ribosomal protein L1, apicoplast, putative	Ribosomal protein L1p/L10e family	11.2686	8.47531	6.4313	71.6659	31.4946	30.58	83.1137	71.7313	85.8992	82.0751	72.1316	114.412	33.1245	23.143	20.5678	38.4897	18.3407	34.5996	95.5577	56.3793	52.6754	140.503	115.48	112.719	24.8939	10.474	16.6573	20.9872	22.8417	19.2783	110.149	57.7111	57.1327	166.51	95.8609	172.087	PF3D7_1210000	Sig	NA	Sig,NA
PF3D7_1216700	PLP2	perforin-like protein 2	MAC/Perforin domain	2.84955	3.38073	2.28466	0.246096	0.123312	0.62724	1.77181	2.2309	1.89671	2.09795	1.52032	1.26342	11.2048	12.9352	12.0712	3.6675	2.08988	2.40128	5.56341	4.1609	2.88065	6.27545	4.93249	4.49522	4.90655	4.57921	3.79343	0.93242	1.52032	1.26342	4.09638	8.89298	4.69436	5.2975	3.86627	4.40235	PF3D7_1216700	Sig	NA	Sig,NA
PF3D7_1218800	PSOP17	secreted ookinete protein, putative	Concanavalin A-like lectin/glucanases superfamily	20.8252	21.0687	21.8534	12.0898	12.0913	6.16653	4.44194	8.00941	5.83922	9.77086	7.75376	6.26075	36.3527	49.1759	33.0203	17.69	21.8933	15.0345	8.33006	15.1145	10.9267	11.0535	12.0913	8.01649	27.2862	41.5033	36.2032	15.8776	15.5075	12.8061	8.88006	10.5667	7.12668	8.40275	6.56798	7.51723	PF3D7_1218800	Sig	NA	Sig,NA
PF3D7_1221400	IMC1h	inner membrane complex protein 1h, putative	Inner membrane complex protein	43.3923	52.7419	40.1661	11.5828	5.53786	10.8472	3.20788	9.20095	4.08338	16.0749	13.3523	22.8078	68.3745	59.6461	67.4776	18.978	18.8956	14.7498	6.3451	6.38455	7.98002	4.87696	3.77582	7.56785	34.6451	25.6511	23.2993	12.4719	8.10673	10.3672	4.93424	2.21824	4.30005	7.31681	6.11327	7.90929	PF3D7_1221400	Sig	NA	Sig,NA
PF3D7_1228100	LRR13	leucine-rich repeat protein	Leucine-rich repeat	2.73666	3.07625	4.18363	1.07347	1.42275	0.539722	4.87554	7.70817	7.1884	9.95488	11.2527	9.2238	5.75475	6.89216	7.37114	1.90506	1.48473	4.83711	9.57831	11.1864	7.20513	23.6164	38.6988	23.7478	12.1889	17.3434	13.3853	3.69753	4.25777	11.4502	14.5383	8.67079	9.97272	18.7331	13.3625	23.4945	PF3D7_1228100	Sig	NA	Sig,NA
PF3D7_1231000	N/A	conserved Plasmodium protein, unknown function	N/A	8.08064	6.22485	9.24268	7.24918	7.01801	4.59474	14.7383	31.623	26.0147	26.2068	29.623	27.111	14.7096	19.1776	21.297	8.93583	9.86557	8.77415	20.9592	18.4097	24.1732	25.8022	51.8138	25.6157	11.2187	13.7232	11.2921	6.77009	7.30429	8.53997	32.8669	36.4074	26.9763	48.7003	42.281	42.6173	PF3D7_1231000	Sig	NA	Sig,NA
PF3D7_1233300	N/A	pentatricopeptide repeat domain-containing protein, putative	PPR repeat family	2.20918	3.4011	2.70463	39.4157	24.2329	21.2165	19.8693	28.206	29.1961	19.2475	16.6015	16.8353	11.7457	12.5746	6.87972	16.3107	17.3412	11.3414	51.1056	54.6444	49.675	26.7617	30.0256	26.3299	11.4661	11.7149	13.0082	14.9143	11.7074	8.1711	50.4861	49.5944	29.5769	41.7072	36.4165	33.9357	PF3D7_1233300	Sig	NA	Sig,NA
PF3D7_1234700	ULG8	upregulated in late gametocytes ULG8	Plasmodium falciparum domain of unknown function (CPW_WPC)	13.052	14.5148	23.4857	5.8254	4.41021	4.2855	1.9662	2.20283	2.33306	2.20666	2.31295	3.26616	29.7437	36.682	31.0997	11.5756	16.2322	11.9074	5.59371	6.38237	7.0457	6.78038	10.9095	7.5889	16.67	21.5645	23.5528	5.09229	7.14912	8.42879	2.76894	3.95933	2.80901	3.70419	3.08711	3.03097	PF3D7_1234700	Sig	NA	Sig,NA
PF3D7_1236300	N/A	conserved protein, unknown function	N/A	5.29935	3.38145	3.08208	4.21508	2.27022	4.44729	7.86762	12.2711	21.7154	13.9899	13.4415	23.3656	9.47263	17.7612	9.69684	4.47175	4.92266	5.77125	16.3057	15.2165	14.383	13.699	31.5309	22.9206	8.85107	12.5215	13.3394	4.97417	7.37964	11.6828	18.9453	29.7158	20.5691	27.7887	32.4316	25.2112	PF3D7_1236300	Sig	NA	Sig,NA
PF3D7_1238700	N/A	BTB/POZ domain-containing protein, putative	BTB/POZ domain	8.2242	8.33923	6.67943	43.5636	29.9858	28.3856	18.5324	32.9758	38.9219	46.5762	39.5001	55.8744	21.2511	12.6502	22.1997	13.8719	15.976	15.0429	30.903	32.7818	25.9755	34.6895	46.3195	36.8246	32.6033	31.0779	29.4076	13.3075	13.5914	25.0571	60.9935	32.8906	37.3478	47.3738	51.0345	51.2036	PF3D7_1238700	Sig	NA	Sig,NA
PF3D7_1241400	N/A	RNA-binding protein, putative	N/A	4.83637	2.60008	2.58417	1.42816	0.751307	1.32098	1.46175	3.01897	2.6136	4.66752	2.6238	3.82357	10.7595	6.50086	6.74541	4.0939	2.73591	4.07732	1.49859	1.20003	1.21895	2.28505	1.08522	2.71966	5.69313	2.32712	2.40451	2.57518	1.08792	1.82075	1.85036	0.812608	1.17069	1.15141	2.80431	1.71677	PF3D7_1241400	Sig	NA	Sig,NA
PF3D7_1243000	SYN16	syntaxin, Qa-SNARE family	N/A	1.60273	1.87781	1.92083	9.70615	6.57521	4.54838	20.9626	75.1266	53.0108	73.4164	83.8014	71.5867	8.79592	10.9339	15.2886	3.76216	4.92607	2.62978	24.6821	23.0032	15.6411	70.4973	95.5934	76.909	7.56029	10.5812	8.41441	5.98503	6.75818	6.0546	33.7177	46.259	46.7652	95.935	107.478	61.1424	PF3D7_1243000	Sig	NA	Sig,NA
PF3D7_1246900	PKB	RAC-beta serine/threonine protein kinase	Protein kinase domain	9.34755	10.6229	9.68716	9.86452	5.54629	4.69289	22.6797	39.8747	22.1816	23.5874	18.2978	19.5642	25.5431	23.9075	16.8142	5.74581	8.45728	5.79686	35.7991	23.8159	29.6546	25.3416	29.2105	28.6602	11.0761	22.4148	14.679	8.32496	5.64182	5.40207	43.5619	31.3075	23.7719	36.2704	30.95	28.9843	PF3D7_1246900	Sig	NA	Sig,NA
PF3D7_1247800	DPAP2	dipeptidyl aminopeptidase 2	Papain family cysteine protease;Cathepsin C exclusion domain	31.7134	40.1441	26.7467	9.00084	3.46485	6.57346	15.0319	14.2299	16.8293	70.8842	60.3836	49.0431	42.0713	52.9505	26.8708	18.3335	18.4111	10.1756	7.57599	7.59483	8.19657	29.0482	22.868	28.3024	22.1721	16.8172	16.5988	10.3674	6.19907	9.60637	7.23101	6.97984	5.62739	37.4528	32.4139	25.863	PF3D7_1247800	Sig	NA	Sig,NA
PF3D7_1247900	UTP11	U3 small nucleolar RNA-associated protein 11, putative	Utp11 protein	219.281	248.775	192.413	218.599	128.704	166.094	22.0072	19.44	31.7961	15.7801	17.1226	16.8603	140.249	157.366	145.551	122.21	154.489	136.79	40.0609	48.1057	40.8507	34.1561	17.6306	30.6634	200.96	128.79	185.07	116.66	100.681	88.5166	37.3326	44.4729	46.5501	27.5474	29.1607	30.4668	PF3D7_1247900	Sig	NA	Sig,NA
PF3D7_1248300	N/A	conserved protein, unknown function	N/A	4.04783	1.54614	1.91527	23.0326	11.3903	23.3357	57.5694	81.1876	59.8674	54.2304	45.5881	51.5715	23.9091	14.7877	20.0856	8.94558	9.34411	13.7286	74.8849	48.7033	57.4581	88.2916	70.7827	136.832	14.6208	7.38069	3.62833	10.8461	5.36331	10.3143	115.77	56.5413	94.0852	68.3117	59.1794	99.2683	PF3D7_1248300	Sig	NA	Sig,NA
PF3D7_1250100	G377	osmiophilic body protein G377	N/A	7.23957	4.27002	5.22567	2.1707	0.923396	1.49626	0.14388	0.137766	0.186839	1.02947	0.239354	0.677711	4.62682	2.69894	4.22246	1.69756	1.11927	1.20363	1.30836	0.869818	1.07831	1.11318	0.769496	1.30922	3.88476	4.20186	4.71768	2.10371	1.50451	1.52485	1.99505	1.29549	1.26674	0.525435	1.026	1.04314	PF3D7_1250100	Sig	NA	Sig,NA
PF3D7_1305100	AMR3	protein AMR3	N/A	2.69582	3.8018	2.37867	7.11049	6.15315	7.06922	29.2864	53.8903	63.7597	53.3142	56.6639	67.5016	10.6147	6.84193	10.6727	3.14578	5.06708	6.95386	33.8475	36.6355	34.4907	87.5883	108.999	99.8912	9.89961	3.99188	7.62344	4.53171	5.3601	8.65405	54.4006	43.8391	45.5161	85.5652	96.808	93.5294	PF3D7_1305100	Sig	NA	Sig,NA
PF3D7_1309800	N/A	conserved protein, unknown function	N/A	10.7825	8.63043	11.9187	45.4774	28.7957	49.5306	36.5099	35.2125	36.7093	31.5945	24.9502	29.6584	33.7927	31.859	24.5446	24.0122	16.9312	24.5263	127.688	74.9278	98.6869	50.6119	73.0429	83.3448	32.8589	35.2125	45.3468	20.7745	21.648	24.8748	110.032	102.234	87.9514	82.7086	66.5155	78.6534	PF3D7_1309800	Sig	NA	Sig,NA
PF3D7_1311700	N/A	cytochrome c, putative	Cytochrome c	257.494	204.672	205.224	469.332	235.763	214.769	46.1347	82.6796	47.2885	48.3711	63.2168	53.2471	183.522	251.479	180.86	176.813	216.718	134.893	129.788	121.848	135.397	101.525	68.6935	90.8876	159.65	133.354	82.625	273.78	166.663	165.223	155.538	184.351	134.649	115.608	117.744	103.193	PF3D7_1311700	Sig	NA	Sig,NA
PF3D7_1312500	N/A	conserved Plasmodium protein, unknown function	N/A	18.5761	18.9829	6.31065	7.2866	0	0	47.5735	32.7013	28.6034	139.006	134.184	179.194	92.5165	49.8014	32.3752	28.0178	10.0781	32.8337	32.5082	13.288	20.5096	58.2928	61.8076	45.7946	24.8209	13.0805	10.0953	15.4451	8.25748	10.7948	43.1744	13.5822	29.432	84.0535	40.3126	79.739	PF3D7_1312500	Sig	NA	Sig,NA
PF3D7_1319000	N/A	conserved Plasmodium protein, unknown function	N/A	11.0391	5.92455	9.57727	5.99583	3.49152	3.15308	12.0764	15.1649	15.4037	7.21584	9.21362	9.64684	21.7308	22.6956	18.896	7.26769	6.1221	4.53091	10.9108	8.61752	16.9861	6.37057	9.10832	6.07261	7.93909	6.36924	7.99247	2.99735	2.88785	4.27217	20.5625	15.9935	17.9774	21.1974	15.7611	15.2918	PF3D7_1319000	Sig	NA	Sig,NA
PF3D7_1319200	N/A	conserved Plasmodium protein, unknown function	Seven Residue Repeat	8.04976	6.10669	4.6651	6.38717	4.57206	3.48844	2.86356	2.32183	1.6744	3.025	3.60137	1.41952	10.1255	8.19319	10.4984	4.53267	2.84118	4.32797	5.86962	4.33896	4.41957	4.86642	9.90613	6.71847	7.91691	5.80457	5.35807	4.03333	4.85401	4.25855	5.36054	7.19402	3.45344	4.19692	4.00347	5.56453	PF3D7_1319200	Sig	NA	Sig,NA
PF3D7_1322700	N/A	conserved Plasmodium protein, unknown function	N/A	7.13452	2.60642	3.88182	6.24542	3.9275	3.59054	14.5732	10.7897	10.6117	11.5546	9.13381	9.05097	16.3772	15.8031	18.314	1.70145	2.18564	0.913407	18.2822	5.99475	17.9534	18.2558	18.0665	12.4037	19.0959	10.3901	12.1277	3.42358	2.36803	1.39246	32.3549	26.908	26.801	24.6711	21.8564	23.4441	PF3D7_1322700	Sig	NA	Sig,NA
PF3D7_1322900	N/A	conserved protein, unknown function	N/A	50.7016	48.0843	62.5695	11.0367	9.67468	15.4451	25.2885	19.9704	21.5872	6.79111	12.5086	24.2462	53.5401	131.335	116.101	38.915	48.9076	55.864	18.832	16.0281	27.4065	16.7594	17.2462	27.5117	164.634	218.595	235.917	41.5012	54.8171	117.998	20.1563	34.0063	39.4742	32.7455	29.9756	46.1485	PF3D7_1322900	Sig	NA	Sig,NA
PF3D7_1324300	N/A	conserved Plasmodium membrane protein, unknown function	N/A	4.54417	3.62193	3.70125	3.21067	4.32138	3.38938	4.3975	6.47792	5.85798	3.54715	3.97607	4.72945	10.2344	9.52041	6.82287	2.3313	3.78198	1.98037	11.2318	9.16801	9.25312	3.82589	12.0466	5.20175	5.6029	7.2593	4.64255	1.6198	2.32918	2.81755	12.8653	9.94632	6.47345	4.60881	7.43264	3.45413	PF3D7_1324300	Sig	NA	Sig,NA
PF3D7_1328200	N/A	conserved Plasmodium protein, unknown function	N/A	3.00163	3.16084	3.3277	4.12094	4.29422	3.64307	27.4388	32.9657	31.6453	54.9302	53.7881	41.9299	8.51645	8.58436	6.8148	5.42956	3.54358	5.34264	27.5306	22.2788	19.9662	27.7315	61.4854	28.6948	7.8709	5.29806	5.47553	5.56946	5.33695	4.27693	38.324	31.4595	24.3566	50.292	49.6574	49.0105	PF3D7_1328200	Sig	NA	Sig,NA
PF3D7_1335900	TRAP	thrombospondin-related anonymous protein	Thrombospondin type 1 domain;von Willebrand factor type A domain	2.65925	2.60649	3.71718	1.65189	0.519667	1.01348	7.17407	5.63938	6.72989	11.4607	5.66516	6.70027	12.2668	8.86805	7.56925	2.37418	0.938385	2.51066	4.8753	2.84345	4.46061	5.19165	2.25189	4.56068	4.70025	1.73519	2.42276	1.33263	1.74313	0.905442	11.1517	5.76423	7.56925	19.4683	9.94689	14.4846	PF3D7_1335900	Sig	NA	Sig,NA
PF3D7_1338700	N/A	conserved protein, unknown function	N/A	15.1558	14.2675	10.8596	47.2995	50.6904	46.858	155.052	266.457	202.491	219.067	242.369	289.555	38.196	32.8882	25.5802	19.1757	31.965	18.6842	205.969	154.483	127.7	226.469	277.639	297.108	29.8848	25.6377	24.0772	34.2236	28.4297	36.7412	266.229	217.149	151.243	265.186	401.618	219.005	PF3D7_1338700	Sig	NA	Sig,NA
PF3D7_1338900	N/A	serine/threonine protein kinase, putative	Protein kinase domain	4.39427	3.01049	3.09792	6.15237	5.5552	7.79729	41.9302	40.3969	42.5185	54.6389	31.0454	57.464	13.8125	10.0821	9.60817	6.36405	4.92405	6.22649	46.4327	26.1681	30.9792	58.7893	63.7386	65.7419	11.0649	6.51907	6.0443	5.95229	4.01449	8.80229	71.2001	54.9812	37.4272	89.0967	77.8274	60.7083	PF3D7_1338900	Sig	NA	Sig,NA
PF3D7_1345400	N/A	conserved Plasmodium protein, unknown function	N/A	9.47081	12.6468	9.27846	43.7583	36.8238	41.5719	92.1804	168.013	140.553	147.083	114.484	134.132	29.02	31.6695	42.266	28.2403	31.0562	26.7061	96.1652	99.4945	103.767	111.457	158.495	153.268	27.0223	30.3674	24.5369	34.0334	22.5744	32.9333	147.944	127.643	168.475	179.533	214.525	150.345	PF3D7_1345400	Sig	NA	Sig,NA
PF3D7_1346700	P48/45	6-cysteine protein	Sexual stage antigen s48/45 domain	42.0012	46.4277	49.5071	11.4839	9.53881	7.35473	0.950408	2.40731	3.79212	2.73056	0.837108	2.08715	117.819	108.172	102.319	36.4851	24.7554	29.1842	7.66238	8.19312	4.1256	4.5331	2.21833	2.8121	43.7188	27.4063	47.2292	16.0421	10.6034	13.6825	7.49757	5.96223	5.3852	6.99298	2.88412	2.22592	PF3D7_1346700	Sig	NA	Sig,NA
PF3D7_1348400	N/A	conserved Plasmodium membrane protein, unknown function	N/A	5.75925	7.11265	4.10371	17.6123	14.7775	16.0076	18.5091	26.8351	27.4766	13.423	16.8928	16.9731	16.9052	12.0438	13.127	9.75716	10.8055	13.6006	29.6057	28.0344	23.7783	15.4386	32.2006	21.7298	8.57673	10.83	11.2998	6.34755	9.14867	7.35827	42.1874	28.8596	32.4293	25.4326	25.2352	32.9207	PF3D7_1348400	Sig	NA	Sig,NA
PF3D7_1356000	N/A	conserved Plasmodium protein, unknown function	N/A	1.92842	1.19066	2.00378	1.55824	0.712968	0.872922	0.783154	1.31908	2.44022	1.48579	1.77026	2.73862	3.40308	4.61458	5.95845	1.45794	1.38268	2.14677	3.54829	2.14318	2.18595	5.84339	10.6945	5.72249	3.84457	4.09608	5.38882	1.1292	2.98732	3.50543	3.85086	2.60501	2.75005	4.64717	3.71594	3.70806	PF3D7_1356000	Sig	NA	Sig,NA
PF3D7_1359900	N/A	conserved Plasmodium membrane protein, unknown function	Alpha/beta hydrolase of unknown function (DUF900)	44.1045	49.6744	51.4743	37.9185	27.897	34.8061	50.7802	77.0776	67.8841	99.5345	82.7454	93.5914	57.9953	48.3035	69.5602	48.9873	52.0577	44.1097	35.7686	41.4524	44.7774	48	67.0398	67.9932	52.7333	52.7156	45.9478	49.1174	38.3124	42.7335	55.9655	50.6153	72.0096	72.8601	85.3225	62.4711	PF3D7_1359900	Sig	NA	Sig,NA
PF3D7_1362600	N/A	conserved protein, unknown function	N/A	85.3742	84.4155	58.1186	24.1624	11.3659	15.5008	22.3938	23.5269	21.1743	28.0248	29.9555	29.4582	98.9794	112.747	70.7707	39.193	28.0566	21.2509	33.1709	28.6596	18.7094	31.066	28.1676	29.7447	67.7275	54.1119	77.6389	23.8211	22.8474	28.0773	26.0726	32.3985	20.1562	34.2939	20.1003	23.2557	PF3D7_1362600	Sig	NA	Sig,NA
PF3D7_1362800	N/A	conserved Plasmodium protein, unknown function	N/A	1.03932	2.79818	1.89142	1.37066	1.52501	1.24421	27.909	21.2161	23.713	24.9735	23.0266	31.7626	4.92357	4.05436	5.68793	2.12239	2.57042	3.01604	15.0702	11.3259	11.6351	20.8714	25.5297	22.7512	9.70055	9.39885	12.0903	3.18591	3.69015	7.47355	13.7476	9.28107	9.74209	20.1931	15.6282	21.5815	PF3D7_1362800	Sig	NA	Sig,NA
PF3D7_1362900	N/A	conserved Plasmodium protein, unknown function	N/A	6.52833	5.13918	3.65069	1.30529	1.65097	1.6761	6.52434	8.33202	8.57188	9.28672	12.1429	10.9022	6.27752	8.67293	8.63578	3.59534	3.89195	3.16276	12.5344	7.95744	5.78025	9.49304	13.034	8.17733	10.212	12.3576	9.94951	2.79874	4.50461	5.06175	7.75459	6.17112	6.39443	8.14039	10.9753	10.9032	PF3D7_1362900	Sig	NA	Sig,NA
PF3D7_1369300	N/A	conserved Plasmodium protein, unknown function	N/A	4.46392	4.69926	7.23468	0.605597	0.574336	0.324264	0	1.05509	0.302666	0.970892	2.03076	1.93384	7.57077	11.9965	17.2315	1.97493	7.35333	4.73228	0.297594	1.73131	0.761545	3.33079	6.03053	2.91838	15.636	26.1135	24.8186	10.6798	10.8307	12.5699	1.18293	1.15351	1.68936	3.15989	4.412	4.36825	PF3D7_1369300	Sig	NA	Sig,NA
PF3D7_1403100	CND1	condensin complex subunit 1, putative	non-SMC mitotic condensation complex subunit 1	7.72608	7.95641	6.0688	21.4603	13.8758	15.8121	122.313	138.188	100.621	95.3877	131.409	86.0777	48.0348	35.1792	33.5637	13.3085	18.44	14.1425	126.831	101.898	95.9974	103.895	133.481	141.751	32.7818	21.1583	17.8735	12.6621	13.9626	9.94675	209.47	152.313	121.188	129.412	183.745	151.723	PF3D7_1403100	Sig	NA	Sig,NA
PF3D7_1403600	Sel1	selenoprotein	N/A	11.3194	18.2328	35.0308	52.8129	49.7453	40.6559	213.989	181.344	205.709	384.417	298.565	399.002	72.8992	67.9644	93.4194	57.2924	54.7095	41.7922	156.208	112.276	161.392	268.376	261.163	327.387	110.483	120.193	129.397	68.2749	45.1438	83.541	189.922	144.195	189.33	330.625	248.928	312.876	PF3D7_1403600	Sig	NA	Sig,NA
PF3D7_1409100	N/A	aldo-keto reductase, putative	Aldo/keto reductase family	23.6073	22.7416	18.2818	53.3934	52.4659	48.9735	121.795	160.937	119.925	90.0838	100.005	118.164	54.6238	47.5421	34.4874	29.8663	46.3203	22.0714	139.347	117.245	91.8222	97.8594	134.271	127.688	29.8008	30.4993	22.864	28.3801	26.9972	34.2587	170.92	127.749	96.3184	134.759	167.222	110.425	PF3D7_1409100	Sig	NA	Sig,NA
PF3D7_1413200	N/A	conserved Plasmodium protein, unknown function	N/A	18.2134	10.5149	17.7385	4.99941	4.07383	3.15402	11.6949	11.5224	17.817	11.4367	11.4598	16.7302	47.4131	55.0539	58.059	19.0648	12.8923	19.1496	13.9279	14.3618	21.9123	23.3306	14.2584	21.4474	22.4416	15.2738	26.5508	8.72799	8.68169	6.57256	19.1601	15.6035	19.1471	28.1828	20.6276	25.0685	PF3D7_1413200	Sig	NA	Sig,NA
PF3D7_1413400	N/A	30S ribosomal protein S9, putative	Ribosomal protein S9/S16	4.70722	6.59159	6.46187	23.0458	13.2175	11.8321	67.0413	88.2073	100.58	77.5423	96.7281	65.6978	15.0173	21.9507	24.0702	7.62025	12.9281	8.63722	63.1116	63.1883	52.0866	106.869	110.405	113.461	13.7914	17.6816	15.1005	10.6248	10.1938	8.01617	75.5872	85.5397	79.1496	120.764	131.333	134.288	PF3D7_1413400	Sig	NA	Sig,NA
PF3D7_1414600	Pgt1	mRNA-capping enzyme subunit alpha	mRNA capping enzyme, catalytic domain;mRNA capping enzyme, C-terminal domain	89.2615	74.5091	95.3273	47.4636	31.3611	28.0028	25.369	41.3986	43.691	45.0487	58.8477	75.4969	67.4518	70.5203	63.1732	58.3696	48.5333	40.22	35.5152	27.5684	33.9979	42.1643	46.7616	38.773	87.2446	102.937	94.083	35.8342	41.0919	57.9572	46.3327	46.9199	35.0962	49.4326	40.6046	44.921	PF3D7_1414600	Sig	NA	Sig,NA
PF3D7_1415100	N/A	conserved protein, unknown function	N/A	3.61654	8.26543	4.21332	1.64341	1.92547	1.26616	3.66671	5.96416	3.60386	14.0949	21.4283	17.903	7.56889	17.0933	13.3295	4.32168	5.17452	4.38024	5.30426	5.28069	2.35946	3.12248	10.1087	4.22054	33.2623	40.1932	37.9466	7.92836	15.4609	18.3344	13.2967	11.7805	8.58202	9.20706	10.349	7.14671	PF3D7_1415100	Sig	NA	Sig,NA
PF3D7_1416700	N/A	conserved protein, unknown function	N/A	29.9558	21.908	32.0852	10.0024	4.65526	11.5228	6.59406	10.1777	6.02651	5.7509	8.18105	8.21144	77.0817	52.6019	65.1483	21.5129	33.2124	19.3844	13.4801	4.38161	4.27803	9.37722	10.4743	11.5228	32.9703	23.487	43.3909	14.3772	11.8171	13.3436	15.4163	13.3592	7.66451	12.2931	11.785	19.3844	PF3D7_1416700	Sig	NA	Sig,NA
PF3D7_1417000	IMC1l	inner membrane complex protein 1l	N/A	2.63834	1.91095	2.30478	0.759818	0.653668	0.710543	0.966235	0.675705	0.453409	0.940272	2.6663	2.93019	11.5033	12.1762	9.48018	3.06402	3.10544	2.07474	1.46574	1.14657	1.31702	2.27945	1.961	3.19744	2.89871	2.02711	4.53409	1.56712	1.5236	1.4651	1.6834	1.52203	1.45849	3.34256	2.41534	3.45789	PF3D7_1417000	Sig	NA	Sig,NA
PF3D7_1420100	N/A	conserved Plasmodium protein, unknown function	OST-HTH Associated domain	3.76594	2.8281	3.36975	2.10906	1.22154	1.86713	1.68444	2.33552	2.07648	3.23729	1.83492	3.416	13.0001	9.24533	7.8992	3.64833	2.81331	2.50133	5.27231	3.42349	3.06341	2.7242	2.16118	1.86713	4.58542	1.71729	2.07648	1.56959	0.802776	0.74725	6.65858	4.49306	3.01606	3.09555	2.90123	2.50133	PF3D7_1420100	Sig	NA	Sig,NA
PF3D7_1423300	PP7	serine/threonine protein phosphatase 7	Calcineurin-like phosphoesterase;EF-hand domain pair	19.898	19.8819	18.3876	7.24796	4.14158	6.83129	41.3132	45.3405	57.4042	417.04	342.208	515.375	23.1191	40.4686	35.2061	9.49648	15.4195	11.0527	19.7172	11.3789	13.8287	55.0611	39.1771	72.2599	68.9523	78.1234	97.0503	25.5218	27.952	44.0661	22.331	21.6742	17.4727	72.7119	58.4656	69.5511	PF3D7_1423300	Sig	NA	Sig,NA
PF3D7_1428500	N/A	protein kinase, putative	N/A	3.96629	3.14654	2.69328	2.84782	1.30514	1.63152	5.95084	6.52622	6.62972	6.15611	5.78559	5.99575	10.3694	11.7341	12.4719	4.39753	5.90164	4.84449	4.21418	2.47909	3.14977	5.50992	8.00883	4.57733	9.31924	11.5334	8.44216	5.03682	4.66061	4.26502	6.75341	6.01154	4.82105	6.70624	8.85246	6.37433	PF3D7_1428500	Sig	NA	Sig,NA
PF3D7_1429200	ApiAP2	AP2 domain transcription factor AP2-O3, putative	AP2 domain;AP2-coincident C-terminal	5.79935	2.64814	5.17539	1.72736	1.30975	1.28818	1.83654	2.16078	1.82903	1.25867	1.80014	2.87605	14.0092	20.2124	22.5942	4.85528	5.00014	6.61749	3.75884	3.1574	5.4054	2.45466	3.74216	4.18659	8.14966	5.64205	6.40159	1.51041	1.71831	1.91736	3.36221	4.69448	2.58219	5.27747	3.33343	6.07728	PF3D7_1429200	Sig	NA	Sig,NA
PF3D7_1430100	PTPA	serine/threonine protein phosphatase 2A activator	Phosphotyrosyl phosphate activator (PTPA) protein	9.40251	14.5734	14.4014	30.6715	22.7139	26.0736	26.6655	40.7116	36.255	22.2805	26.9914	24.6625	50.4989	45.2891	73.261	21.0073	26.4416	16.834	41.9755	51.9178	54.5509	31.3383	34.6903	38.9035	23.1569	29.7332	20.886	13.6411	19.1678	18.7095	70.5442	54.1852	72.1756	37.513	41.0301	37.5257	PF3D7_1430100	Sig	NA	Sig,NA
PF3D7_1430600	N/A	endonuclease/exonuclease/phosphatase family protein, putative	Endonuclease/Exonuclease/phosphatase family	3.52993	6.29088	4.14291	10.9231	11.5157	10.7564	14.3368	22.4153	16.6117	15.448	17.4352	21.75	10.561	10.6758	9.4265	5.64813	7.94752	6.25718	29.4749	23.4161	23.8574	19.8278	37.106	31.5425	14.7503	20.703	18.5805	8.10388	12.0594	16.1572	30.8705	33.7293	21.238	25.8042	40.062	19.4352	PF3D7_1430600	Sig	NA	Sig,NA
PF3D7_1430800	PIP3	PhIL1 interacting protein PIP3	N/A	74.4162	42.5978	50.097	24.9097	13.3175	12.3207	7.65174	5.24226	4.38161	10.6951	5.9389	7.5648	248.316	143.656	122.915	69.9076	42.1733	29.9972	10.2643	4.46262	7.09708	9.10161	8.70761	10.178	76.0073	34.8236	33.9575	20.8554	9.37722	15.1296	13.2512	8.00708	9.00336	15.6689	11.981	9.54455	PF3D7_1430800	Sig	NA	Sig,NA
PF3D7_1438800	N/A	OST-HTH associated domain protein, putative	OST-HTH/LOTUS domain;OST-HTH Associated domain	11.6403	21.4491	19.7039	5.01149	2.82627	4.12214	0.546335	1.03627	2.7303	7.09151	6.02834	9.46567	58.9761	52.3148	44.5841	11.3832	10.1288	13.818	1.90045	2.43238	1.97039	2.50574	1.63626	3.20611	28.9558	30.0517	25.3528	7.39984	6.98019	12.1962	2.14105	3.25695	3.29535	3.55725	2.91377	4.87695	PF3D7_1438800	Sig	NA	Sig,NA
PF3D7_1446100	N/A	conserved Plasmodium protein, unknown function	N/A	15.6092	11.7654	12.6048	2.9606	1.50594	2.6178	0.37587	0.650545	1.67898	5.88078	4.77982	5.78528	26.6565	19.5	24.5678	7.0246	3.52319	6.2985	0.832491	1.27193	1.1817	1.57898	3.01187	2.39965	8.0812	12.5772	10.0739	3.04178	3.12527	3.27833	2.32921	2.50459	2.60897	2.84329	5.60508	3.69222	PF3D7_1446100	Sig	NA	Sig,NA
PF3D7_1448900	N/A	conserved protein, unknown function	N/A	24.7061	32.2269	12.9848	45.9702	36.5591	33.1693	80.6206	69.4032	69.2817	93.9603	64.3126	65.9753	83.4654	80.1594	69.4338	28.8905	34.8446	24.889	87.2948	64.4537	71.4167	107.264	134.812	99.508	78.7011	64.9732	66.4539	42.1862	34.9126	23.8634	146.064	120.239	113.753	165.639	150.993	132.103	PF3D7_1448900	Sig	NA	Sig,NA
PF3D7_1453500	NNT	NAD(P) transhydrogenase, putative	Alanine dehydrogenase/PNT, C-terminal domain;NAD(P) transhydrogenase beta subunit;Alanine dehydrogenase/PNT, N-terminal domain;4TM region of pyridine nucleotide transhydrogenase, mitoch	18.2963	12.8687	16.1849	7.12677	3.62797	6.78688	0.305968	0.743679	1.23954	0.182595	0.495274	0.355948	21.3004	17.9648	20.9289	4.67419	6.71576	6.42843	3.09059	1.59529	2.54335	1.15286	0.769569	1.03279	14.9924	17.3525	12.5861	4.56488	6.31474	6.64436	1.8128	2.807	2.36294	0.476958	0.62183	0.749983	PF3D7_1453500	Sig	NA	Sig,NA
PF3D7_1455000	PPM3	protein phosphatase PPM3, putative	Protein phosphatase 2C	16.5416	13.2394	12.0912	5.30408	1.38678	4.29192	1.45406	2.12684	3.80703	6.06895	6.4024	6.71181	32.9222	18.7477	30.8129	8.99482	11.7662	6.31092	2.88822	1.35095	2.48024	8.28762	10.0542	9.24415	13.5712	16.0694	28.7258	5.05746	9.4153	11.5592	4.26769	4.05356	11.7011	8.06432	9.1188	9.30031	PF3D7_1455000	Sig	NA	Sig,NA
PF3D7_1457100	N/A	conserved Plasmodium protein, unknown function	N/A	101.931	72.797	85.316	27.7056	27.8516	34.3597	11.5548	32.9606	22.5053	23.7038	30.3938	29.3116	39.2219	43.4623	52.2313	35.424	43.8353	47.542	22.1759	16.2329	17.6453	16.3265	37.0201	29.7165	75.7481	71.5772	52.2123	27.7263	36.4336	40.7002	30.9496	37.1019	29.5682	23.1156	37.9645	28.1543	PF3D7_1457100	Sig	NA	Sig,NA
PF3D7_1457800	N/A	conserved Plasmodium protein, unknown function	N/A	2.25785	0.329939	1.84271	0.608147	0.248586	1.23959	8.58778	12.8996	11.2742	15.9809	10.0634	12.1184	6.06774	5.67702	8.48165	2.69228	1.581	0.963548	14.1115	6.59878	13.5132	26.7584	28.0902	23.5523	5.08906	2.78226	2.15889	1.89604	1.07058	1.76267	13.6524	11.8947	12.4398	16.1537	13.8337	13.1043	PF3D7_1457800	Sig	NA	Sig,NA
PF3D7_1460400	UCHL3	ubiquitin carboxyl-terminal hydrolase isozyme L3	Ubiquitin carboxyl-terminal hydrolase, family 1	112.763	203.948	186.798	179.596	82.2281	142.417	92.4628	81.9821	84.9558	66.6938	65.7712	83.1254	131.57	122.922	116.473	55.145	50.8555	70.2065	102.057	141.501	160.488	202.718	134.514	322.675	180.549	138.021	166.982	107.914	88.6481	107.735	218.115	174.292	189.851	144.916	132.141	216.724	PF3D7_1460400	Sig	NA	Sig,NA
PF3D7_1461800	N/A	conserved Plasmodium protein, unknown function	N/A	17.8375	15.3519	11.487	2.30408	2.43996	1.69931	2.0902	3.07625	1.87474	2.58414	5.08998	3.67547	54.1833	56.9478	51.3578	15.8062	17.3462	19.6417	4.10834	3.66464	2.72636	2.05594	3.63398	2.36689	25.1388	20.1914	14.8607	4.78827	5.61653	5.21079	2.16204	2.74027	2.08739	3.56652	3.67386	3.82888	PF3D7_1461800	Sig	NA	Sig,NA
PF3D7_1466000	N/A	conserved protein, unknown function	N/A	10.5168	20.8384	12.4452	7.39431	5.36873	2.39402	2.65289	5.10526	4.05982	4.23527	4.78238	4.81147	20.5121	38.5514	32.9773	10.8911	14.6926	6.34413	4.94908	8.15414	3.1775	11.8309	11.7136	10.3741	50.4048	117.421	101.901	24.2565	33.9114	31.2745	6.71949	6.89867	9.11216	9.07591	7.77846	3.48927	PF3D7_1466000	Sig	NA	Sig,NA
PF3D7_1467600	N/A	conserved Plasmodium protein, unknown function	N/A	26.5431	48.4584	40.916	21.1292	12.3665	21.7802	13.8076	12.4057	12.776	8.8177	7.4384	9.20105	168.094	173.089	151.29	59.7617	66.2577	85.8872	31.7174	49.782	58.4618	39.2825	17.2141	49.1197	45.9043	34.8622	40.7924	23.2234	18.3059	24.9397	27.9617	26.603	27.5894	18.0752	15.5032	23.7862	PF3D7_1467600	Sig	NA	Sig,NA
PF3D7_1469600	ACC	acetyl-CoA carboxylase	Biotin carboxylase, N-terminal domain;Biotin-requiring enzyme;Carboxyl transferase domain;Biotin carboxylase C-terminal domain;Carbamoyl-phosphate synthase L chain, ATP binding domain	2.5954	3.16756	1.65401	2.84941	2.18413	0.967182	8.9657	17.4679	12.1876	9.00989	9.68739	7.56169	13.0238	14.074	15.1702	6.30382	6.12382	4.67258	8.0169	7.77107	5.28294	6.11245	10.0106	6.58428	6.6779	9.51931	8.36481	3.01526	4.09383	3.71676	12.3644	10.442	13.1475	17.2192	13.416	11.0013	PF3D7_1469600	Sig	NA	Sig,NA
PF3D7_1469800	N/A	conserved Plasmodium protein, unknown function	N/A	35.6234	26.558	31.3438	101.122	67.9461	81.2299	34.8052	110.387	120.062	165.844	136.493	116.91	57.9514	50.8106	102.475	56.7603	50.4629	51.5808	152.142	84.3953	91.7927	215.517	301.261	217.984	80.229	97.1401	100.272	64.7044	51.1848	53.9587	217.318	119.713	161.954	269.612	266.815	153.778	PF3D7_1469800	Sig	NA	Sig,NA
PF3D7_1470400	MPC2	mitochondrial pyruvate carrier protein 2, putative	Uncharacterised protein family (UPF0041)	18.9021	18.2624	18.7928	6.86121	6.28839	8.76872	54.2763	49.8014	56.7811	84.2524	55.0034	105.97	60.1223	52.0424	43.2522	17.2636	27.4569	15.8097	78.7588	48.9765	40.1483	131.343	189.7	154.549	92.896	94.2397	91.1487	29.5431	25.583	82.1565	111.993	73.2448	67.2813	191.133	144.148	131.127	PF3D7_1470400	Sig	NA	Sig,NA
PF3D7_1471800	N/A	conserved Plasmodium protein, unknown function	N/A	11.3004	8.9834	12.573	5.49906	5.21519	4.81818	1.26958	2.17742	3.99757	6.41169	2.23516	2.12848	29.6856	21.3296	36.2584	7.17326	12.1402	16.8278	7.86116	4.4917	8.80107	6.49889	6.16341	12.3131	13.9654	12.1936	17.9891	7.48031	7.82308	5.85333	3.906	6.85593	4.46257	3.58663	10.3192	12.6208	PF3D7_1471800	Sig	NA	Sig,NA
PF3D7_1473600	N/A	conserved Plasmodium protein, unknown function	N/A	7.10862	8.67341	5.8996	104.8	63.3428	118.743	15.9059	39.0334	25.3201	21.7891	20.8252	34.849	15.5191	8.41027	10.6838	29.0899	27.0379	38.7808	122.031	79.2997	87.3141	32.9123	31.2491	70.5037	11.568	8.07587	15.9916	21.7891	18.1088	32.0611	78.704	75.6925	60.5415	45.0425	38.6256	48.753	PF3D7_1473600	Sig	NA	Sig,NA
PF3D7_1474000	N/A	conserved Plasmodium protein, unknown function	N/A	11.2512	10.9866	10.5698	2.77356	2.08616	2.15665	5.66813	6.9576	5.49447	5.86014	6.33156	11.3021	122.494	122.114	91.0074	25.6264	32.8854	30.1194	10.2376	9.4799	10.1923	8.9074	9.94402	10.4238	36.6355	20.0997	23.8525	7.9112	7.19216	10.4771	9.92267	11.5045	8.15707	9.1377	9.96947	9.61962	PF3D7_1474000	Sig	NA	Sig,NA
PF3D7_1475500	CCp1	LCCL domain-containing protein	F5/8 type C domain;LCCL domain	11.4389	8.99297	15.5262	2.43789	1.64081	3.20023	0.7323	1.71265	1.41493	8.48926	10.3726	10.3798	19.7854	17.5557	25.9743	3.43658	5.63385	6.52341	1.08206	1.47742	1.28561	2.28061	2.16288	4.21083	8.18844	6.02854	6.4458	3.44614	2.3734	2.0927	1.10602	1.19834	1.22851	1.69264	5.63385	4.9162	PF3D7_1475500	Sig	NA	Sig,NA
PF3D7_1476500	N/A	probable protein, unknown function	N/A	31.4968	16.5256	24.5941	21.6363	6.2566	11.8673	8.79392	7.28256	4.42831	11.3351	8.3588	13.1127	179.811	101.742	123.344	61.5229	28.565	64.5739	37.138	32.2826	24.2747	44.2561	33.6292	37.8269	74.1202	44.3574	45.9863	20.3251	20.4791	20.1062	62.8507	40.0245	29.4952	51.0509	23.7192	52.7037	PF3D7_1476500	Sig	NA	Sig,NA
PF3D7_0103400	N/A	zinc-carboxypeptidase, putative	N/A	19.6625	14.2603	18.691	110.586	119.934	137.464	68.2471	67.5758	99.4862	99.6391	91.2886	113.608	43.7383	34.6641	43.3912	81.7827	77.531	70.3148	110.725	74.8365	122.588	45.1884	93.9611	94.2586	35.5534	22.8678	36.2937	74.1592	55.1162	68.3839	144.596	112.35	117.675	96.4078	99.3311	86.8053	PF3D7_0103400	Sig	Sig	Sig,Sig
PF3D7_0104400	LytB	4-hydroxy-3-methylbut-2-enyl diphosphate reductase	LytB protein	31.3912	18.7685	17.9393	142.775	48.3976	98.7637	131.237	125.287	98.6864	138.772	109.641	130.145	82.5204	52.1452	68.7837	63.2358	79.0546	66.9924	156.45	88.4533	99.1189	160.821	87.9534	190.885	57.7558	40.6716	34.5791	74.4702	41.3829	46.9155	196.368	132.074	135.91	174.255	162.939	196.724	PF3D7_0104400	Sig	Sig	Sig,Sig
PF3D7_0105700	N/A	asparagine-rich antigen Pfa35-2	N/A	13.0256	9.94145	9.60062	22.0715	9.713	14.7215	51.4763	65.1479	59.8261	53.2962	71.2419	51.3624	43.5179	24.5404	24.9705	17.7411	14.9951	12.082	74.7461	49.1885	49.2123	41.5631	44.9432	50.9078	23.2461	17.1863	16.1039	11.9093	13.5456	9.05012	115.413	64.391	60.2518	80.9529	73.0156	56.545	PF3D7_0105700	Sig	Sig	Sig,Sig
PF3D7_0109100	CCp5	LCCL domain-containing protein	LCCL domain;PA14 domain	11.8974	8.03606	7.05923	2.07453	1.24291	0.726507	1.95363	5.05883	2.5544	10.817	17.5869	16.2133	15.2589	14.9769	14.7727	4.09693	3.95876	5.02664	2.49015	1.97608	1.64393	1.32015	2.07152	1.37229	8.26535	6.84431	4.37897	1.11202	2.49018	2.47531	2.81703	3.31348	2.20019	4.20475	4.32989	5.15892	PF3D7_0109100	Sig	Sig	Sig,Sig
PF3D7_0109400	N/A	tubulin-specific chaperone a, putative	Tubulin binding cofactor A	165.39	150.677	99.502	417.223	231.821	277.07	141.668	151.55	129.265	150.318	189.254	140.168	299.632	217.733	224.566	170.169	158.884	114.349	252.437	252.186	219.846	227.018	178.207	264	184.393	178.438	156.596	125.523	154.938	129.386	300.506	243.269	226.497	352.555	305.224	220.394	PF3D7_0109400	Sig	Sig	Sig,Sig
PF3D7_0110000	N/A	conserved Plasmodium protein, unknown function	N/A	165.238	156.438	139.733	80.53	49.1828	92.6102	46.7025	108.022	94.5603	58.6451	58.0446	92.0903	491.469	353.947	411.288	102.404	106.796	113.325	88.1267	67.3046	74.4856	56.371	40.0902	83.5308	106.142	130.417	137.602	75.1723	43.4227	78.4473	126.936	93.6314	92.3656	106.537	94.9819	111.698	PF3D7_0110000	Sig	Sig	Sig,Sig
PF3D7_0111000	N/A	kinesin-8, putative	Kinesin motor domain	6.04587	4.41887	3.67997	4.97126	2.03393	2.50835	37.6755	27.3653	46.6687	74.7396	63.208	55.909	24.9364	14.0111	15.1031	5.73938	3.8888	3.53488	27.7039	22.749	26.2732	34.0653	24.2876	28.0002	14.8652	8.38937	14.7815	7.17942	5.71882	5.56588	59.8858	31.927	34.1273	67.4787	47.573	51.2224	PF3D7_0111000	Sig	Sig	Sig,Sig
PF3D7_0111400	GEXP19	conserved Plasmodium protein, unknown function	N/A	3.10766	1.48378	2.02182	9.20983	7.33932	10.1793	11.0495	23.0704	28.5523	29.3334	25.7349	24.4757	7.72877	8.68172	8.52179	2.02913	3.43744	4.66188	20.394	13.7991	19.8506	36.4709	87.291	48.4536	6.66476	10.3209	8.00857	4.73119	5.49012	7.55868	39.6099	27.8817	24.5509	39.3339	50.6648	50.0645	PF3D7_0111400	Sig	Sig	Sig,Sig
PF3D7_0114000	EPF1	exported protein family 1	DnaJ domain;X-domain of DnaJ-containing	47.7896	41.5583	35.1729	6.68567	7.66487	6.79187	3.71612	3.26368	3.46446	4.70287	4.52594	4.18797	213.932	161.55	117.632	37.4173	54.5076	30.2706	20.1943	15.2834	13.3503	15.5762	14.0158	17.2409	50.6218	37.0195	34.2024	13.5776	16.6241	16.5657	10.5117	8.99045	6.2592	11.8753	14.7685	8.97326	PF3D7_0114000	Sig	Sig	Sig,Sig
PF3D7_0203100	N/A	protein kinase, putative	Protein kinase domain	4.14823	2.444	2.30507	6.294	2.14049	5.16789	6.28793	5.84607	5.27749	45.912	34.9719	33.6529	11.2024	7.33609	7.45981	5.27937	5.09699	5.15859	7.80523	3.6059	4.76642	6.58009	5.15055	7.47164	8.26062	6.19885	4.69111	3.99796	3.38438	3.2583	9.2804	5.4261	5.40501	8.35473	7.89211	9.62937	PF3D7_0203100	Sig	Sig	Sig,Sig
PF3D7_0205100	N/A	conserved Plasmodium protein, unknown function	N/A	8.29842	7.06404	6.72688	2.53945	1.926	3.02219	3.29752	9.20832	8.68289	3.54921	3.24471	6.13065	27.6263	19.8642	23.9772	6.87839	6.1344	5.41455	24.7023	13.9262	17.1055	10.0167	9.35488	12.0888	10.8347	19.9514	16.0633	5.8562	4.42461	8.40127	24.9178	17.4668	15.4691	14.2153	12.1115	13.5364	PF3D7_0205100	Sig	Sig	Sig,Sig
PF3D7_0216000	N/A	DEAD/DEAH box helicase, putative	SNF2 family N-terminal domain;Helicase conserved C-terminal domain	17.1845	14.7627	14.126	3.14063	1.75001	3.84444	6.11725	15.4942	14.8037	14.2343	12.0907	21.3419	29.5408	26.0795	26.0322	7.7236	7.11422	7.01525	12.752	9.34255	10.4587	9.92041	9.04173	14.6658	10.1122	13.48	14.3435	5.14192	3.70017	6.01746	18.9495	13.5541	15.1684	17.1756	15.0065	17.283	PF3D7_0216000	Sig	Sig	Sig,Sig
PF3D7_0216500	N/A	conserved Plasmodium protein, unknown function	N/A	0.837562	1.48981	1.35061	1.65289	1.58445	1.2413	9.31747	10.6492	12.419	12.1445	13.5063	10.9669	3.45657	3.78623	3.6196	1.8698	0.997176	2.38968	8.22333	7.36626	7.57844	11.4915	27.4638	12.194	3.46077	3.27668	3.00671	3.36855	2.63331	2.6606	10.2089	9.42529	8.26362	16.2049	14.6508	13.8071	PF3D7_0216500	Sig	Sig	Sig,Sig
PF3D7_0218000	RFC2	replication factor C subunit 2, putative	ATPase family associated with various cellular activities (AAA);Replication factor C C-terminal domain	3.35494	6.92932	5.76278	48.2147	25.4164	25.8787	134.391	182.21	109.771	137.017	130.566	130.965	24.5372	33.4171	23.1078	16.4362	14.0227	11.4109	108.029	107.789	125.546	161.433	135.281	120.065	18.4861	18.9086	12.3084	33.6698	18.057	19.6826	178.996	224.234	181.011	238.873	234.674	187.138	PF3D7_0218000	Sig	Sig	Sig,Sig
PF3D7_0306200	AHA1	activator of Hsp90 ATPase	Activator of Hsp90 ATPase, N-terminal	78.537	52.9749	43.6272	172.309	99.4423	106.842	25.0355	55.5939	32.7775	25.1401	44.1582	31.5538	70.8584	44.5699	47.2812	69.5361	62.2441	53.9514	75.5163	62.4347	51.0054	53.5328	65.9346	61.9436	45.7792	40.0432	38.4166	59.1531	67.9738	51.4463	131.296	81.4443	61.4042	65.7886	74.6132	48.7696	PF3D7_0306200	Sig	Sig	Sig,Sig
PF3D7_0311700	PM6	plasmepsin VI	Eukaryotic aspartyl protease	31.8753	51.4767	39.2865	12.4419	6.73331	14.4386	6.18255	4.74656	5.675	3.23992	6.41157	7.06268	122.403	117.153	103.1	23.9231	27.3657	34.1649	7.6808	11.7967	16.9888	12.1526	8.65711	18.511	95.6823	97.4441	108.14	26.667	34.1096	42.9646	16.0477	16.1249	18.8024	15.182	10.9911	16.4254	PF3D7_0311700	Sig	Sig	Sig,Sig
PF3D7_0312200	N/A	tetratricopeptide repeat protein, putative	TPR repeat	5.42499	3.62899	2.77982	3.53438	2.37078	1.46614	12.1791	10.2781	9.98412	19.17	12.641	15.9973	14.6732	13.4199	13.9611	5.64872	9.68653	4.94916	8.25541	5.17131	6.94954	7.65782	9.70891	6.55452	13.1406	12.3123	13.0701	5.68001	5.81079	8.23392	13.2565	9.89993	9.47359	15.0632	16.0038	9.99537	PF3D7_0312200	Sig	Sig	Sig,Sig
PF3D7_0314700	RNF1	RING finger protein RNF1	Ring finger domain	33.7908	29.4171	37.7874	32.5685	30.9051	36.3036	22.5771	17.5305	22.7845	15.8539	12.5807	16.2848	219.937	181.229	197.925	82.7635	81.2516	70.6006	60.2505	42.8109	73.7697	21.3137	32.4766	42.2677	60.3117	28.0135	50.3158	24.4819	16.672	21.3666	45.3751	34.5735	45.1692	34.5808	32.6694	34.7837	PF3D7_0314700	Sig	Sig	Sig,Sig
PF3D7_0315300	N/A	conserved Plasmodium protein, unknown function	N/A	0.846495	2.88913	3.03385	3.11801	1.70795	4.44285	2.95623	3.89772	4.2468	4.27263	4.08266	4.75672	4.46969	9.26841	6.3701	1.8591	3.07638	2.81592	5.03194	8.05455	6.84784	5.95256	5.88947	6.89095	7.49872	11.0777	12.5087	2.56358	3.95704	5.62158	9.01644	9.99376	7.82832	5.80266	6.64717	7.16049	PF3D7_0315300	Sig	Sig	Sig,Sig
PF3D7_0318400	N/A	conserved Plasmodium protein, unknown function	N/A	6.06629	5.44547	8.86222	1.88717	1.08125	1.78586	2.23712	3.4138	3.46166	4.04727	3.441	5.7091	16.7788	16.4614	16.8304	7.62677	7.50259	8.37853	3.60186	3.08577	4.18494	6.84098	6.66772	9.37576	21.2526	25.7931	39.5618	7.45549	14.0098	10.5724	6.89539	5.20929	4.37154	6.74676	3.04159	7.39282	PF3D7_0318400	Sig	Sig	Sig,Sig
PF3D7_0318500	N/A	conserved Plasmodium protein, unknown function	N/A	1.71383	1.57667	1.4585	0.364003	0.246615	0.173287	7.73461	10.512	10.3103	56.5162	52.1574	41.3046	4.1525	4.22565	2.63686	1.61561	1.26121	1.35799	4.78619	4.92306	4.83609	9.12435	13.0158	8.94593	2.76395	2.68554	3.11769	1.74468	1.22563	1.13958	5.77061	6.56688	3.43794	13.9501	13.4735	10.0089	PF3D7_0318500	Sig	Sig	Sig,Sig
PF3D7_0403900	SET8	SET domain protein, putative	SET domain	2.87605	5.90071	3.45877	0.567528	0.369955	0.849903	24.7616	32.0589	37.7141	56.0142	53.852	74.7583	8.69719	12.536	11.0619	2.80638	5.52489	3.41184	12.2232	13.1374	13.6119	19.7689	30.213	25.8158	14.097	18.7713	16.2778	5.0922	5.77765	12.289	19.3159	20.8934	15.2219	25.1669	44.5674	33.4125	PF3D7_0403900	Sig	Sig	Sig,Sig
PF3D7_0405700	N/A	lysine decarboxylase, putative	Orn/Lys/Arg decarboxylase, major domain;Orn/Lys/Arg decarboxylase, C-terminal domain	10.3137	9.31919	14.1598	95.0494	60.7451	57.1816	12.0978	20.509	19.9418	9.89118	12.5808	13.7042	21.4235	18.6003	16.7548	47.3976	33.6777	34.0172	29.3073	21.3699	31.4823	10.9309	12.9219	11.7986	12.676	11.8831	11.5027	28.2164	25.3805	26.3669	55.4874	51.9232	47.8111	29.9321	24.8697	27.5968	PF3D7_0405700	Sig	Sig	Sig,Sig
PF3D7_0406900	N/A	conserved Plasmodium protein, unknown function	N/A	4.0469	5.03376	2.84742	3.79901	2.62419	2.78893	0.891488	1.64697	1.38247	1.65613	2.18175	0.862329	10.5217	10.1822	13.5315	5.61183	5.73123	2.84255	6.09807	5.03376	3.55927	7.42132	8.22247	5.93541	4.63574	7.31987	6.69406	2.4842	3.19471	2.89496	6.08485	5.23654	5.98809	6.18115	7.20277	5.51454	PF3D7_0406900	Sig	Sig	Sig,Sig
PF3D7_0407300	N/A	transcription factor, putative	Transcription factor S-II (TFIIS)	62.8186	56.8191	54.53	71.9871	41.755	54.948	4.4033	8.67967	13.3679	6.63515	5.83883	6.49211	49.6411	35.4031	44.2292	34.6267	38.3999	51.2072	26.7404	19.9755	19.4448	9.30868	12.708	12.8507	39.6297	54.0069	46.7875	39.8109	26.9235	45.9442	32.5645	25.6107	17.4365	17.4814	17.2973	14.2904	PF3D7_0407300	Sig	Sig	Sig,Sig
PF3D7_0411300	N/A	conserved Plasmodium protein, unknown function	N/A	4.90926	2.08963	1.99672	16.7429	14.1337	17.7376	19.3308	19.7002	18.8072	22.6253	13.5699	25.6909	13.9899	7.79796	7.34497	15.5206	10.0502	9.86579	32.8543	20.0007	23.4999	28.7273	32.4132	39.6139	10.5099	4.68395	4.83613	8.4599	4.02498	9.2059	43.8774	29.459	25.6354	47.6703	35.0874	30.099	PF3D7_0411300	Sig	Sig	Sig,Sig
PF3D7_0414500	N/A	RNA-binding protein, putative	RNA recognition motif. (a.k.a. RRM, RBD, or RNP domain)	45.2914	51.6728	46.2244	9.30357	6.93755	6.2525	0.685258	4.2524	3.3682	3.09776	2.8606	5.28479	201.023	177.361	188.646	41.209	54.609	43.7577	9.35773	9.78652	12.3016	5.47269	2.40146	8.98797	56.8764	115.24	133.465	30.2892	27.1757	57.2519	9.10559	8.63555	9.75109	10.3764	5.18633	9.45167	PF3D7_0414500	Sig	Sig	Sig,Sig
PF3D7_0414600	APH	acylated pleckstrin-homology domain-containing protein, putative	PH domain	16.9241	7.1211	9.89051	16.6437	10.9279	13.5854	161.545	176.299	195.431	420.881	318.274	464.566	31.5261	29.5943	23.8686	19.6032	16.2035	9.8693	133.921	65.6159	98.9051	189.263	130.224	266.768	26.0365	14.9176	19.0391	20.7635	15.2239	15.5062	137.86	117.144	121.465	394.946	293.755	344.329	PF3D7_0414600	Sig	Sig	Sig,Sig
PF3D7_0415600	GAK	GTP:AMP phosphotransferase	Adenylate kinase	9.56416	13.5904	10.4384	45.6683	23.4212	28.9667	12.0389	17.6081	15.7706	9.76787	8.63722	10.7394	19.0929	19.7381	22.7747	22.3142	26.0306	19.8442	30.9429	40.7713	28.7056	29.8113	21.4694	22.8931	28.5132	44.931	29.6858	25.8561	26.4875	30.7538	36.2765	26.8657	48.7126	19.593	21.8894	20.9169	PF3D7_0415600	Sig	Sig	Sig,Sig
PF3D7_0417600	N/A	conserved Plasmodium protein, unknown function	N/A	4.54686	4.73272	4.16378	2.36412	1.63423	1.26385	6.38913	9.97438	13.888	13.9996	9.77052	13.9023	9.50664	11.3943	15.9422	3.43353	7.92355	3.71814	7.4097	5.34339	7.36669	16.334	13.2224	14.2635	12.7783	21.5447	25.9724	5.5307	6.9978	9.64983	7.70366	6.39195	8.33344	16.6995	19.0885	14.0979	PF3D7_0417600	Sig	Sig	Sig,Sig
PF3D7_0420300	ApiAP2	AP2 domain transcription factor, putative	AP2 domain	146.134	58.4454	110.588	264.906	115.983	114.646	62.6178	45.7953	45.5541	143.313	106.237	134.192	111.944	80.3999	89.1701	129.246	83.0024	76.2411	160.056	64.692	153.585	68.8182	47.2081	51.3435	150.661	62.4548	68.453	118.4	65.9476	73.7766	113.521	85.8514	99.4243	51.7922	34.0898	38.1625	PF3D7_0420300	Sig	Sig	Sig,Sig
PF3D7_0503000	N/A	50S ribosomal protein L28, apicoplast, putative	Ribosomal L28 family	51.792	49.5304	37.1574	137.383	115.81	124.085	292.821	359.196	233.472	287.966	303.295	394.758	109.984	98.0276	61.3524	45.4238	59.4939	33.5108	321.935	234.832	226.756	285.851	376.687	382.435	84.1227	71.1125	64.8307	57.0021	50.3876	58.5402	395.509	280.153	232.533	319.813	452.694	279.467	PF3D7_0503000	Sig	Sig	Sig,Sig
PF3D7_0505400	N/A	conserved protein, unknown function	N/A	5.61598	3.14181	3.54754	28.2788	10.8207	16.4148	124.676	105.948	141.16	108.592	102.817	156.551	21.1077	9.93409	14.0892	11.9748	10.1518	15.2107	86.6223	65.1926	62.8421	147.087	139.504	149.479	20.3887	10.368	12.9938	11.9648	7.10581	12.7837	101.204	52.8378	60.1022	160.319	128.489	169.491	PF3D7_0505400	Sig	Sig	Sig,Sig
PF3D7_0506100	N/A	60S ribosomal subunit protein L24, putative	Ribosomal protein L24e	103.759	143.632	94.9066	255.966	211.564	187.625	28.952	75.8518	83.3272	61.3335	59.9335	61.0637	101.84	121.828	151.535	122.334	128.41	109.32	87.1762	110.326	62.0543	151.767	225.768	136.288	145.776	236.939	197.125	121.487	149.168	135.814	133.258	136.746	136.913	152.918	154.224	103.004	PF3D7_0506100	Sig	Sig	Sig,Sig
PF3D7_0514000	TTL	tubulin--tyrosine ligase, putative	Tubulin-tyrosine ligase family	7.13381	5.63923	7.12187	4.23733	3.88357	3.04614	11.603	8.7537	12.2272	17.5694	13.8245	29.4133	18.9291	19.046	18.5497	4.95004	9.08396	7.46637	16.2132	11.7911	15.5626	18.4626	18.4469	22.3384	36.0983	24.3684	31.3755	12.8392	9.28218	19.4863	24.3894	14.8797	13.6031	23.6079	19.6819	23.2606	PF3D7_0514000	Sig	Sig	Sig,Sig
PF3D7_0514500	N/A	conserved Plasmodium membrane protein, unknown function	N/A	24.4304	52.859	30.9423	20.209	11.011	15.1188	6.28202	14.9766	13.6673	11.6707	9.45551	12.9892	57.2111	99.855	102.152	20.744	39.7684	23.9123	11.9553	29.1402	23.9365	35.029	26.6581	32.1274	119.358	156.954	224.305	42.2368	70.2409	76.3763	15.4221	11.4698	21.982	10.8659	18.3547	19.0072	PF3D7_0514500	Sig	Sig	Sig,Sig
PF3D7_0515600	N/A	conserved Plasmodium protein, unknown function	OST-HTH/LOTUS domain	11.7173	13.9543	13.3961	3.53097	2.92858	3.10513	3.72664	4.8893	3.58898	6.80521	5.5127	5.40808	20.5588	29.9852	24.5582	8.60103	10.5851	6.72847	3.99455	3.9724	4.35647	7.63145	7.48415	5.49368	21.894	37.8636	20.9357	8.7849	14.4555	13.5202	6.32579	8.32921	6.21597	8.40775	10.2577	7.50483	PF3D7_0515600	Sig	Sig	Sig,Sig
PF3D7_0516500	MFS1	major facilitator superfamily domain-containing protein, putative	Major Facilitator Superfamily	16.7056	15.8446	14.6998	8.9215	2.56194	6.56908	2.54311	2.76438	3.06302	6.13397	5.09599	5.41948	49.726	36.2266	38.3256	19.4093	25.8495	14.4492	7.75619	6.27807	7.85678	9.25193	9.10912	10.839	45.7759	46.6873	48.7298	14.8968	25.088	18.1553	8.89141	4.30666	3.39594	4.6056	5.0438	2.88985	PF3D7_0516500	Sig	Sig	Sig,Sig
PF3D7_0519000	SLBP	histone RNA hairpin-binding protein, putative	Histone RNA hairpin-binding protein RNA-binding domain	5.11376	3.18752	2.72628	64.6063	32.4861	46.4337	5.13878	6.42117	9.53502	11.1223	9.20865	11.0768	10.5023	8.9197	12.5794	8.76695	12.1092	16.1593	24.2904	16.646	24.5365	11.7072	24.2618	15.3231	9.17639	6.79889	4.3341	14.8298	13.086	8.76914	24.3925	15.5269	28.5456	14.9887	28.9568	15.1168	PF3D7_0519000	Sig	Sig	Sig,Sig
PF3D7_0525900	NEK2	NIMA related kinase 2	Protein kinase domain	33.9681	38.3819	29.8688	6.87699	4.95948	12.7065	0	2.54155	2.3462	7.1139	6.6012	4.86586	40.1457	54.3349	55.836	11.345	22.4413	12.7423	1.52096	1.30847	3.79286	3.86831	6.31207	7.86594	89.5083	153.51	122.393	22.8394	49.2551	59.8501	2.97376	5.98605	5.076	5.08567	7.65045	6.59082	PF3D7_0525900	Sig	Sig	Sig,Sig
PF3D7_0526600	N/A	conserved Plasmodium protein, unknown function	N/A	6.31848	2.22332	5.02846	12.3618	6.3405	5.98292	26.7471	25.8619	22.0154	24.0146	17.314	20.8354	25.6253	19.5415	21.1927	7.22685	4.44636	4.65774	36.7792	15.6918	32.2574	25.9768	17.6371	20.3879	22.2125	9.94471	10.2596	5.03824	2.48024	3.43575	31.9049	25.2624	26.3255	36.0143	24.8072	24.92	PF3D7_0526600	Sig	Sig	Sig,Sig
PF3D7_0528400	DHHC7	palmitoyltransferase DHHC7	DHHC palmitoyltransferase	15.4292	12.4619	10.9139	4.38308	3.34763	4.90144	76.0136	62.8942	74.6937	405.414	224.511	467.025	32.3827	31.3988	27.8863	6.30193	15.9739	10.0996	19.7897	12.4619	11.7324	67.6247	71.3045	91.0267	65.0116	50.4133	63.0004	22.0182	18.3858	32.7069	27.4876	20.9325	18.932	131.553	108.059	90.599	PF3D7_0528400	Sig	Sig	Sig,Sig
PF3D7_0604900	N/A	conserved Plasmodium protein, unknown function	N/A	13.766	24.832	22.2213	76.2389	43.3484	66.6898	50.8533	68.0345	53.9683	52.5677	90.4457	61.2712	60.7854	59.6203	50.3706	24.289	36.3673	25.5596	78.4662	59.3209	90.0547	71.6646	45.9755	98.5191	69.1084	77.9562	83.5223	29.6536	50.6496	48.7668	189.954	119.241	110.815	154.843	145.469	98.9045	PF3D7_0604900	Sig	Sig	Sig,Sig
PF3D7_0605600	N/A	nucleoside diphosphate kinase, putative	Nucleoside diphosphate kinase	4.17163	3.4279	4.00618	0.762406	0.424825	0.777717	0.590968	0.846296	1.17307	1.71251	1.59405	2.97998	7.87591	7.07275	10.1509	1.53405	2.79291	2.85638	2.53278	2.64883	3.04173	1.25252	1.6462	2.25538	7.04616	19.8033	16.2554	3.69902	2.44801	6.39819	0.83638	1.12371	1.94062	1.88806	1.51788	1.53269	PF3D7_0605600	Sig	Sig	Sig,Sig
PF3D7_0605700	N/A	conserved Plasmodium protein, unknown function	N/A	5.48386	2.10599	2.55939	0	0.377043	1.0227	2.45001	2.99462	4.63697	33.9225	27.9705	34.4118	14.1591	10.7214	7.46672	2.38717	0.865656	0.908052	1.82795	2.10599	3.07126	12.2071	6.78678	12.2724	6.86001	2.24597	0.927394	0.464692	0.787901	0.513609	4.86719	3.06327	1.75688	16.2328	5.19394	13.6208	PF3D7_0605700	Sig	Sig	Sig,Sig
PF3D7_0607800	N/A	GTP-binding protein, putative	GTP1/OBG	7.7971	4.92709	12.383	26.1098	12.0647	12.6494	11.3995	9.25398	11.1047	8.69652	5.43568	8.55484	19.8213	19.5794	19.21	7.63889	8.26335	6.04337	33.7172	12.1945	31.1868	20.4337	21.1596	13.8834	34.6734	31.3502	32.4185	12.7414	12.63	17.2742	34.9232	28.4608	28.0761	23.1177	16.8218	14.1012	PF3D7_0607800	Sig	Sig	Sig,Sig
PF3D7_0608100	N/A	conserved Plasmodium protein, unknown function	N/A	22.6854	25.6256	19.6802	58.521	34.3122	41.6654	80.4618	67.8692	78.511	47.7577	45.7282	60.4748	48.9779	41.7703	46.6483	39.0405	32.6729	38.3926	89.9792	80.6162	74.9361	98.3235	115.804	105.631	42.3967	22.4114	27.8979	25.533	22.4174	31.8346	113.367	68.3	81.21	119.924	92.4176	116.174	PF3D7_0608100	Sig	Sig	Sig,Sig
[truncated: 152 more rows]
