# Supplementary material for: A unique GCN5 histone acetyltransferase complex controls erythrocyte invasion and virulence in the malaria parasite Plasmodium falciparum
Source: PLoS Pathog. 2021 Aug 17;17(8):e1009351. doi: 10.1371/journal.ppat.1009351 (PMC8396726; doi:10.1371/journal.ppat.1009351)
Supplement: S9 Table — (A) for tagging, domain deletion, integration checking, and probe. (B) for ChIP-qPCR and FISH. (XLSX) [file ppat.1009351.s021.xlsx]

## Sheet: Table S9A
S9A Table. Primers for tagging, domain deletion, integration checking and probe
Gene (Primer name)	Sequence (5'-3')	Purpose
PF3D7_0823300 (GCN5)
F1	GAAGATCTGCTGTTACCTCAACTGAGC	for PTP tagging (BglII)
R1	CACCTAGGTGCTGTATCAGTTATAGCTTC	for PTP tagging (AvrII)
F1 inte	GCCTAGAGAATATATAGTAAGGC	integration checking by PCR
PTP R	GATCGACCTGATCTTCCAGCC	integration checking by PCR
PF3D7_0823300 (GCN5-ΔBrD)
F2	GAAGATCTGCCACGAAGCAGAGCGATAAG	for BrD domain deletion and GFP tagging (BglII), probe for Southern blot
R2	GACCTAGGCCTCGTTTCCTTTTTCCAGCC	for BrD domain deletion and GFP tagging (AvrII), probe for Southern blot
PF3D7_1008100 (PfPHD1-ΔPHD)
F3	GAAGATCTCAAGAACACCATCTAATACATTGGC	for PHD domain deletion and GFP tagging (BglII), probe for Southern blot
R3	GACCTAGGTGGACAATATATTTGTTCTTCATCAAC	for PHD domain deletion and GFP tagging (AvrII), probe for Southern blot
PF3D7_1008100 (PfPHD1)
F4	CGGGATCCGAACACCATCTAATACATTGGC	for Myc tagging (BamH1), probe for Southern blot
R4	GACCTAGGCTATTCAAACAACTATTACAATACC	for Myc tagging (AvrII), probe for Southern blot
PF3D7_1019700
F5	CGGATCCGATTGTGACAATTCGCTTGTTTCC	for GFP tagging (BamH1)
R5	GACCTAGGATGTGATATATACAGTTGGTATATTTTATC	for GFP tagging (AvrII)
F5 inte	GGACATAAACTTAATACTCTTATG	integration checking by PCR
GFP R	CAAGAATTGGGACAACTCCAGTG	integration checking by PCR

## Sheet: Table S9B
S9B Table. Primers for ChIP-qPCR and FISH
Gene (primer name)	Sequence (5'-3')	localization
PF3D7_0930300 (MSP1)
1 F	CAAAAATATAAAAATGTGCAAAATGGTTATGCG	Pf3D7_09_v3:1198761..1198793 (+ strand)
1 R	CTACATAGTAATAACCATACATATATATATTGTGTTTTTTTTTTT	Pf3D7_09_v3:1199020..1199064 (- strand)
2 F	CATGTACAAATCAAAAACAAAAGAAAGTAAACATTTATATTTG	Pf3D7_09_v3:1200704..1200746 (+ strand)
2 R	CGAAAAATGAAGAGTAAATCTAATACTATGTTTACAATTGA	Pf3D7_09_v3:1200877..1200917 (- strand)
3 F	GTGTAAGGAAAATTATGTGAATAATATTAAAATTATAGTTATGATG	Pf3D7_09_v3:1201614..1201659 (+ strand)
3 R	CATTATTGAATTAAAGCTAATAAATAATATATATAAATAAAAATAA	Pf3D7_09_v3:1201769..1201814 (- strand)
PF3D7_1200600 (VAR2CSA)
1 F	TGCTTCATAAATAAAACATGCAA	Pf3D7_12_v3:58427..58449 (- strand)
1 R	TTCTTGTTTTTCTAAAATACCTCTCTT	Pf3D7_12_v3:58326..58352 (+ strand)
2 F	ATGGTGATGTATGTGTTTATGG	Pf3D7_12_v3:57308..57329 (- strand)
2 R	TTATCGTGTAAGGGTATCTGAC	Pf3D7_12_v3:57167..57188 (+ strand)
3 F	AAATGCGACAAATGTAAATCTG	Pf3D7_12_v3:55161..55182 (- strand)
3 R	GGGGTAAACCTATGGTGTTAGC	Pf3D7_12_v3:55062..55083 (+ strand)
PF3D7_1302100 (G27/25)
1 F	CGTTTTTATAATCCACATTT	Pf3D7_13_v3:123491..123510 (+ strand)
1 R	ATTACAAAAATGTCCACAAA	Pf3D7_13_v3:123599..123618 (- strand)
2 F	TTAATGTACTACACAAAATGAAT	Pf3D7_13_v3:123382..123404 (+ strand)
2 R	GTATATATTAAAGACAAAATGTGG	Pf3D7_13_v3:123503..123526 (- strand)
3 F	TTTAACACATACAAAAGTAAAACT	Pf3D7_13_v3:122549..122572 (+ strand)
3 R	TTTTCCAATTTAAGCATAATAC	Pf3D7_13_v3:122668..122689 (- strand)
4 F	ATATCTCCTGATACTAACCCTAT	Pf3D7_13_v3:122062..122084 (+ strand)
4 R	ATCTATGATTATCACTATGAGCA	Pf3D7_13_v3:122216..122238 (- strand)
PF3D7_1000200 (RIFIN)
1F	AAATGGCAAATGTGGTTCC	Pf3D7_10_v3:39580..39599 (- strand)
1R	AATGGAAGCTCAAACAATA	Pf3D7_10_v3:39352..39371 (+ strand
2F	CATACAATAAATTTTAGAACAAAAC	Pf3D7_10_v3:40090..40114 (- strand)
2R	CAACGTTTTGGAAATTGTGT	Pf3D7_10_v3:39865..39885 (+ strand)
3F	CAACAAAAATGTTTTCAACACCA	Pf3D7_10_v3:38050..39395 (- strand)
3R	TGATGATGATAGTACGTATGAATACAA	Pf3D7_10_v3:40625..40651 (+ strand)
PF3D7_0717700 (Serine-tRNA ligase)
S-tRNA_ F	AAAGGAGGGAATCCTGAC	Pf3D7_07_v3:766363..766380 (- strand)
S-tRNA_ R	CAACATCAGCATTCTTGTC	Pf3D7_07_v3:766185..766203 (+ strand)
FISH primers
Exon2 type B var
F	TATAGGATATTTCTCTTTCACC
R	AAAACTAAAAGCCCTGTGGACC
